# Supplementary material for: Impaired malin expression and interaction with partner proteins in Lafora disease
Source: J Biol Chem. 2024 Apr 7;300(5):107271. doi: 10.1016/j.jbc.2024.107271 (PMC11063907; doi:10.1016/j.jbc.2024.107271)
Supplement: Supplementary File 1 [file mmc1.xlsx]

## Sheet: Info
Supplementary File1, Related to Figure 3A, B and C
LC-MS/MS data of three replicates of c-myc immunoprecipitates from skeletal muscle of Malin-myc and WT mice
Explanation of the sheets in this file:
Sheet name
Raw data				List of all proteins identified by MS/MS analysis of c-myc immuoprecipitates from skeletal muscle of 3 biological replicates, including gene name, Uniprot accession number, molecular weight, total spectrum count (TSC) and number of unique peptides.
Filtered data NSAF				List of proteins after removal of non-mouse proteins, pseudogenes, redundant Uniprot entries, keratins, immunoglobulins, serum proteins and proteins found in only one out of three replicates. Includes length of protein, SpC/L, total spectrum count of each individual protein divided by protein length, NSAF, normalized spectral abundance factor, p value for NSAF Myc vs NSAF WT. Sorted by p-values
Sorted by FC				Proteins sorted by NSAF fold change (FC) from high to low.
Volcano				Volcano plot of proteins in c-myc IP from skeletal muscle of Malin-myc and WT animals

## Sheet: Raw data
	Totall Proteins identified by MS/MS analysis of c-myc immunoprecipitates from three replicates from skeletal muscle of Maliin-myc and WT mice before removal of non-specific proteins
				TSC	TSC	TSC	TSC	TSC	TSC		Number of unique peptides	Number of unique peptides	Number of unique peptides	Number of unique peptides	Number of unique peptides	Number of unique peptides
#	Identified Proteins	Accession Number	Molecular Weight	Myc Rep1	Myc Rep2	Myc Rep3	WT Rep1	WT Rep2	WT Rep3		Myc Rep1	Myc Rep2	Myc Rep3	WT Rep1	WT Rep2	WT Rep3
1	gamma heavy chain, partial CONTAMINANT [Oryctolagus cuniculus cuniculus]	gi|0000000C|emb|AKM12456.1|Immunoglobulin	35 kDa	232	197	216	336	180	190		22	21	23	31	21	22
2	gamma H-chain, partial CONTAMINANT [Oryctolagus cuniculus]	gi|0000000B|emb|AAA64252.1|Ig	44 kDa	205	170	195	307	158	163		4	4	4	6	4	4
3	Plectin OS=Mus musculus GN=Plec PE=1 SV=3	Q9QXS1	534 kDa	190	201	215	15	213	213		172	178	194	15	183	188
4	Ryanodine receptor 1 OS=Mus musculus GN=Ryr1 PE=1 SV=1	K3W4M2 (+1)	565 kDa	167	174	165	0	186	172		134	142	135	0	149	147
5	Myosin-4 OS=Mus musculus GN=Myh4 PE=2 SV=1	Q5SX39	223 kDa	144	199	137	9	175	214		105	134	103	9	124	136
6	Titin OS=Mus musculus GN=Ttn PE=1 SV=1	A2ASS6	3906 kDa	61	162	55	0	64	180		61	161	55	0	64	180
7	Sarcoplasmic/endoplasmic reticulum calcium ATPase 1 OS=Mus musculus GN=Atp2a1 PE=1 SV=1	Q8R429	109 kDa	135	123	114	15	93	101		49	50	45	13	44	44
8	Myosin-1 OS=Mus musculus GN=Myh1 PE=1 SV=1	Q5SX40	223 kDa	95	126	96	0	110	198		0	0	0	0	0	43
9	Phosphorylase b kinase regulatory subunit alpha, skeletal muscle isoform OS=Mus musculus GN=Phka1 PE=1 SV=3	P18826	139 kDa	99	94	96	5	101	93		55	51	51	5	53	53
10	Myosin-8 OS=Mus musculus GN=Myh8 PE=2 SV=2	P13542	223 kDa	76	108	76	0	90	133		1	2	1	0	1	2
11	Phosphorylase b kinase regulatory subunit beta OS=Mus musculus GN=Phkb PE=1 SV=1	Q7TSH2	124 kDa	68	62	80	10	81	83		41	42	46	10	45	51
12	Protein Agl OS=Mus musculus GN=Agl PE=1 SV=1	F8VPN4	174 kDa	107	118	122	0	30	21		73	75	81	0	29	21
13	Glycogen phosphorylase, muscle form OS=Mus musculus GN=Pygm PE=1 SV=3	Q9WUB3	97 kDa	91	89	111	1	51	48		52	53	60	1	39	40
14	Keratin, type II cytoskeletal 1 CONTAMINANT OS=Homo sapiens GN=KRT1 PE=1 SV=6	P04264	66 kDa	38	78	45	17	93	88		26	38	28	15	39	40
15	Glycogen [starch] synthase, muscle OS=Mus musculus GN=Gys1 PE=1 SV=2	Q9Z1E4	84 kDa	86	96	89	0	3	3		35	40	37	0	3	3
16	Glyceraldehyde-3-phosphate dehydrogenase OS=Mus musculus GN=Gapdh PE=1 SV=2	P16858	36 kDa	60	50	48	8	62	51		18	16	15	7	15	19
17	Keratin, type I cytoskeletal 10 CONTAMINANT OS=Homo sapiens GN=KRT10 PE=1 SV=6	P13645	59 kDa	36	77	30	1	65	59		25	35	23	1	29	28
18	Laforin OS=Mus musculus GN=Epm2a PE=1 SV=2	Q9WUA5	37 kDa	76	83	84	0	0	0		18	16	21	0	0	0
19	Keratin, type II cytoskeletal 2 epidermal CONTAMINANT OS=Homo sapiens GN=KRT2 PE=1 SV=2	P35908	65 kDa	22	64	28	2	76	53		21	44	25	2	49	40
20	Myomesin 2 OS=Mus musculus GN=Myom2 PE=1 SV=1	Q14BI5	165 kDa	47	53	46	1	49	43		41	45	38	1	42	40
21	Myosin-3 OS=Mus musculus GN=Myh3 PE=2 SV=2	P13541	224 kDa	39	55	42	0	50	57		0	0	0	0	0	2
22	Protein Myh13 OS=Mus musculus GN=Myh13 PE=1 SV=1	B1AR69	224 kDa	33	49	36	0	42	52		0	1	0	0	1	2
23	Trypsin CONTAMINANT OS=Sus scrofa PE=1 SV=1	P00761	24 kDa	41	35	37	31	31	34		12	13	14	11	14	12
24	Keratin, type I cytoskeletal 9 CONTAMINANT OS=Homo sapiens GN=KRT9 PE=1 SV=3	P35527	62 kDa	24	26	25	12	65	53		16	20	18	10	35	29
25	Phosphorylase b kinase gamma catalytic chain, skeletal muscle/heart isoform OS=Mus musculus GN=Phkg1 PE=1 SV=3	P07934	45 kDa	31	29	38	5	30	28		18	18	19	5	20	17
26	Myomesin-1 OS=Mus musculus GN=Myom1 PE=1 SV=1	Z4YJF5	175 kDa	38	36	44	0	41	37		36	32	39	0	38	34
27	Adenylosuccinate lyase OS=Mus musculus GN=Adsl PE=1 SV=2	P54822	55 kDa	36	29	31	1	35	29		22	21	21	1	22	21
28	Nascent polypeptide-associated complex subunit alpha, muscle-specific form OS=Mus musculus GN=Naca PE=1 SV=2	P70670	220 kDa	39	36	33	0	32	30		37	34	32	0	28	27
29	E3 ubiquitin-protein ligase NHLRC1 OS=Mus musculus GN=Nhlrc1 PE=2 SV=1	Q8BR37	43 kDa	57	47	52	0	0	0		16	17	17	0	0	0
30	TBC1 domain family member 5 OS=Mus musculus GN=Tbc1d5 PE=1 SV=2	Q80XQ2	92 kDa	26	27	31	5	28	27		20	22	23	5	21	21
31	2-oxoglutarate dehydrogenase, mitochondrial OS=Mus musculus GN=Ogdh PE=1 SV=3	Q60597	116 kDa	31	27	29	0	28	23		27	26	27	0	25	22
32	Actin, alpha skeletal muscle OS=Mus musculus GN=Acta1 PE=1 SV=1	P68134	42 kDa	11	41	11	0	29	47		9	20	10	0	20	20
33	Glycogenin-1 OS=Mus musculus GN=Gyg1 PE=1 SV=3	Q9R062	37 kDa	37	46	39	0	1	1		17	16	18	0	1	1
34	ATP synthase subunit beta, mitochondrial OS=Mus musculus GN=Atp5b PE=1 SV=2	P56480	56 kDa	24	29	26	0	24	28		18	17	18	0	16	20
35	L-lactate dehydrogenase A chain OS=Mus musculus GN=Ldha PE=1 SV=3	P06151	36 kDa	21	20	21	2	22	21		16	15	18	2	17	17
36	Cytoplasmic dynein 1 heavy chain 1 OS=Mus musculus GN=Dync1h1 PE=1 SV=2	Q9JHU4	532 kDa	18	25	19	0	21	16		18	25	18	0	21	16
37	Dihydrolipoyllysine-residue acetyltransferase component of pyruvate dehydrogenase complex, mitochondrial OS=Mus musculus GN=Dlat PE=1 SV=2	Q8BMF4	68 kDa	28	18	23	1	33	25		19	13	17	1	19	19
38	ATP synthase subunit alpha, mitochondrial OS=Mus musculus GN=Atp5a1 PE=1 SV=1	Q03265	60 kDa	24	29	25	0	23	28		20	25	20	0	20	22
39	Dehydrogenase/reductase SDR family member 7C OS=Mus musculus GN=Dhrs7c PE=1 SV=3	Q8CHS7	34 kDa	30	19	18	4	25	25		18	15	14	4	15	15
40	Pyruvate dehydrogenase E1 component subunit alpha, somatic form, mitochondrial OS=Mus musculus GN=Pdha1 PE=1 SV=1	P35486	43 kDa	24	26	23	0	23	21		17	18	16	0	17	17
41	Myosin-binding protein C, fast-type OS=Mus musculus GN=Mybpc2 PE=1 SV=1	Q5XKE0	127 kDa	17	25	26	0	18	21		16	21	23	0	18	21
42	Obscurin OS=Mus musculus GN=Obscn PE=1 SV=2	E9QQ96	816 kDa	25	26	24	0	14	20		25	25	22	0	14	19
43	Bifunctional glutamate/proline--tRNA ligase OS=Mus musculus GN=Eprs PE=1 SV=4	Q8CGC7	170 kDa	20	17	16	0	23	19		19	16	15	0	22	19
44	Keratin, type II cytoskeletal 5 OS=Mus musculus GN=Krt5 PE=1 SV=1	Q922U2	62 kDa	9	24	11	0	34	24		2	7	2	0	9	5
45	Fructose-bisphosphate aldolase A OS=Mus musculus GN=Aldoa PE=1 SV=2	P05064	39 kDa	26	31	24	0	23	24		21	24	22	0	18	21
46	Calcium-activated potassium channel subunit alpha-1 OS=Mus musculus GN=Kcnma1 PE=1 SV=1	A0A087WSJ2 (+1)	134 kDa	23	19	19	2	33	21		20	18	18	2	27	17
47	Trifunctional enzyme subunit alpha, mitochondrial OS=Mus musculus GN=Hadha PE=1 SV=1	Q8BMS1	83 kDa	29	19	19	1	19	19		22	19	14	1	16	18
48	Pyruvate dehydrogenase E1 component subunit beta, mitochondrial OS=Mus musculus GN=Pdhb PE=1 SV=1	Q9D051	39 kDa	19	18	21	0	24	21		12	10	13	0	11	12
49	Stomatin-like protein 2, mitochondrial OS=Mus musculus GN=Stoml2 PE=1 SV=1	Q99JB2	38 kDa	22	20	18	3	28	21		18	16	14	3	16	15
50	light chain CONTAMINANT [Oryctolagus cuniculus]	gi|000000A|emb|BAQ55250.1|IgG	23 kDa	26	24	23	16	12	15		8	7	6	5	6	6
51	Calsequestrin-1 OS=Mus musculus GN=Casq1 PE=1 SV=3	O09165	46 kDa	22	20	24	0	25	26		13	13	14	0	13	15
52	ATP-dependent 6-phosphofructokinase, muscle type OS=Mus musculus GN=Pfkm PE=1 SV=3	P47857	85 kDa	18	21	18	0	22	21		17	18	15	0	19	18
53	SEC23-interacting protein OS=Mus musculus GN=Sec23ip PE=1 SV=1	G3X928	111 kDa	17	21	20	0	18	17		16	20	18	0	16	16
54	Creatine kinase M-type OS=Mus musculus GN=Ckm PE=1 SV=1	P07310	43 kDa	18	16	20	0	19	16		13	13	15	0	14	15
55	ADP/ATP translocase 1 OS=Mus musculus GN=Slc25a4 PE=1 SV=4	P48962	33 kDa	20	18	20	0	24	19		16	16	16	0	17	14
56	Triosephosphate isomerase OS=Mus musculus GN=Tpi1 PE=1 SV=4	P17751	32 kDa	21	18	18	5	14	19		11	11	11	5	12	13
57	Microtubule-associated protein (Fragment) OS=Mus musculus GN=Map4 PE=1 SV=1	A0A0G2JFH2	153 kDa	13	19	16	0	16	14		13	19	16	0	16	13
58	Dynamin-1-like protein OS=Mus musculus GN=Dnm1l PE=1 SV=1	E9PUD2	80 kDa	26	24	28	0	3	4		22	21	22	0	3	4
59	Alpha-actinin-3 OS=Mus musculus GN=Actn3 PE=2 SV=1	O88990	103 kDa	8	28	10	0	17	31		8	26	9	0	15	29
60	Stress-70 protein, mitochondrial OS=Mus musculus GN=Hspa9 PE=1 SV=3	P38647	73 kDa	13	14	14	1	15	15		11	14	14	1	15	13
61	Pyruvate kinase PKM OS=Mus musculus GN=Pkm PE=1 SV=4	P52480	58 kDa	19	14	17	0	15	17		17	13	15	0	14	16
62	Myosin light chain 1/3, skeletal muscle isoform OS=Mus musculus GN=Myl1 PE=1 SV=2	P05977	21 kDa	14	20	15	0	16	22		12	13	12	0	13	15
63	Protein Ahnak OS=Mus musculus GN=Ahnak PE=1 SV=1	E9Q616	604 kDa	9	7	13	0	13	12		11	8	15	0	15	14
64	LIM domain-binding protein 3 OS=Mus musculus GN=Ldb3 PE=1 SV=1	E9PYJ9	72 kDa	16	18	22	0	9	12		14	16	18	0	9	11
65	AMP deaminase 1 OS=Mus musculus GN=Ampd1 PE=1 SV=2	Q3V1D3	86 kDa	14	20	18	0	9	9		13	17	15	0	8	8
66	Heat shock cognate 71 kDa protein OS=Mus musculus GN=Hspa8 PE=1 SV=1	P63017	71 kDa	10	18	15	0	16	16		8	17	15	0	14	14
67	Keratin, type II cytoskeletal 6A OS=Mus musculus GN=Krt6a PE=1 SV=3	P50446	59 kDa	9	11	0	0	22	12		3	0	0	0	6	2
68	Four and a half LIM domains protein 1 OS=Mus musculus GN=Fhl1 PE=1 SV=1	A2AEX6 (+2)	35 kDa	16	17	17	0	8	14		12	13	14	0	8	13
69	Keratin, type I cytoskeletal 14 OS=Mus musculus GN=Krt14 PE=1 SV=2	Q61781	53 kDa	6	7	4	0	23	20		4	2	3	0	14	12
70	Elongation factor 1-alpha 2 OS=Mus musculus GN=Eef1a2 PE=1 SV=1	P62631	50 kDa	16	14	13	2	10	13		10	10	10	2	8	10
71	Microtubule-associated protein 4 OS=Mus musculus GN=Map4 PE=1 SV=3	P27546	117 kDa	8	15	10	0	13	11		2	6	4	0	8	6
72	Hemoglobin subunit beta-1 OS=Mus musculus GN=Hbb-b1 PE=1 SV=2	P02088	16 kDa	13	12	13	2	12	19		9	9	9	2	9	11
73	Dihydrolipoyllysine-residue succinyltransferase component of 2-oxoglutarate dehydrogenase complex, mitochondrial OS=Mus musculus GN=Dlst PE=1 SV=1	Q9D2G2	49 kDa	14	18	17	0	14	12		10	12	11	0	9	10
74	Major vault protein OS=Mus musculus GN=Mvp PE=1 SV=1	E9Q3X0	97 kDa	8	20	8	0	18	8		8	19	8	0	15	7
75	Myosin regulatory light chain 2, skeletal muscle isoform OS=Mus musculus GN=Mylpf PE=1 SV=3	P97457	19 kDa	9	17	13	0	11	16		7	11	12	0	9	12
76	Trifunctional enzyme subunit beta, mitochondrial OS=Mus musculus GN=Hadhb PE=1 SV=1	Q99JY0	51 kDa	19	14	14	1	12	7		16	13	14	1	11	7
77	Sarcalumenin OS=Mus musculus GN=Srl PE=1 SV=1	Q7TQ48	99 kDa	8	12	11	0	12	10		8	10	10	0	11	9
78	Myosin light chain 1/3, skeletal muscle isoform OS=Mus musculus GN=Myl1 PE=1 SV=1	E9PWG4	18 kDa	12	13	10	0	11	14		1	0	1	0	1	2
79	Pyruvate dehydrogenase protein X component, mitochondrial OS=Mus musculus GN=Pdhx PE=1 SV=1	Q8BKZ9	54 kDa	11	11	12	0	12	12		11	10	11	0	11	12
80	Carbonic anhydrase 3 OS=Mus musculus GN=Ca3 PE=1 SV=3	P16015	29 kDa	16	11	12	3	8	8		11	9	11	3	8	8
81	Tubulin beta-4B chain OS=Mus musculus GN=Tubb4b PE=1 SV=1	P68372	50 kDa	13	10	13	0	7	9		11	10	13	0	6	8
82	Lysine--tRNA ligase OS=Mus musculus GN=Kars PE=1 SV=1	Q99MN1	68 kDa	9	8	10	0	9	5		9	8	9	0	9	5
83	Creatine kinase S-type, mitochondrial OS=Mus musculus GN=Ckmt2 PE=1 SV=1	Q6P8J7	47 kDa	8	13	10	0	11	8		8	12	10	0	10	7
84	Tropomyosin alpha-1 chain OS=Mus musculus GN=Tpm1 PE=1 SV=1	P58771	33 kDa	4	12	1	0	10	17		4	12	1	0	9	14
85	Hemoglobin subunit beta-2 OS=Mus musculus GN=Hbb-b2 PE=1 SV=2	P02089	16 kDa	10	11	8	0	9	16		1	4	1	0	3	4
86	Nucleobindin-1 OS=Mus musculus GN=Nucb1 PE=1 SV=2	Q02819	53 kDa	13	6	10	0	11	8		12	6	10	0	11	8
87	Protein Neb OS=Mus musculus GN=Neb PE=1 SV=1	E9Q1W3	829 kDa	3	14	2	0	2	14		3	14	2	0	2	14
88	Keratin, type I cytoskeletal 17 OS=Mus musculus GN=Krt17 PE=1 SV=3	Q9QWL7	48 kDa	0	0	0	0	15	16		0	0	0	0	3	2
89	Copper homeostasis protein cutC homolog OS=Mus musculus GN=Cutc PE=1 SV=1	Q9D8X1	29 kDa	9	8	7	0	10	9		5	6	4	0	7	9
90	Beta-enolase OS=Mus musculus GN=Eno3 PE=1 SV=3	P21550	47 kDa	9	11	10	0	7	10		8	9	9	0	6	9
91	Keratin, type I cytoskeletal 42 OS=Mus musculus GN=Krt42 PE=1 SV=1	Q6IFX2	50 kDa	6	4	3	0	16	12		3	1	1	0	5	2
92	Dihydrolipoyl dehydrogenase, mitochondrial OS=Mus musculus GN=Dld PE=1 SV=2	O08749	54 kDa	8	11	15	0	7	10		8	10	12	0	7	9
93	ATP-dependent zinc metalloprotease YME1L1 OS=Mus musculus GN=Yme1l1 PE=1 SV=1	O88967	80 kDa	11	7	8	0	6	8		9	6	6	0	6	7
94	Vacuolar protein sorting-associated protein 35 OS=Mus musculus GN=Vps35 PE=1 SV=1	Q9EQH3	92 kDa	7	9	11	0	10	8		7	9	10	0	9	8
95	Keratin, type I cytoskeletal 16 OS=Mus musculus GN=Krt16 PE=1 SV=3	Q9Z2K1	52 kDa	4	7	0	0	13	10		0	1	0	0	4	2
96	Myoglobin OS=Mus musculus GN=Mb PE=1 SV=3	P04247	17 kDa	6	9	8	1	8	8		5	7	6	1	6	6
97	Adenylosuccinate synthetase isozyme 1 OS=Mus musculus GN=Adssl1 PE=1 SV=2	P28650	50 kDa	9	10	10	0	9	11		7	9	9	0	8	10
98	Elongation factor 1-alpha 1 OS=Mus musculus GN=Eef1a1 PE=1 SV=3	P10126	50 kDa	13	8	11	0	8	10		4	1	3	0	1	1
99	Vimentin OS=Mus musculus GN=Vim PE=1 SV=3	P20152	54 kDa	7	6	12	0	13	11		7	6	11	0	12	11
100	Protein phosphatase 1 regulatory subunit 3A OS=Mus musculus GN=Ppp1r3a PE=1 SV=2	Q99MR9	121 kDa	12	13	11	0	2	2		12	13	11	0	2	2
101	Calcium-binding mitochondrial carrier protein Aralar1 OS=Mus musculus GN=Slc25a12 PE=1 SV=1	Q8BH59	75 kDa	10	8	10	0	9	9		10	7	10	0	9	9
102	Tubulin alpha chain (Fragment) OS=Mus musculus GN=Tuba4a PE=1 SV=1	A0A0A0MQA5 (+1)	53 kDa	11	10	14	0	7	10		10	8	11	0	7	9
103	Ig mu chain C region (Fragment) OS=Mus musculus GN=Ighm PE=1 SV=1	A0A075B5P6 (+1)	50 kDa	8	17	5	3	7	7		7	12	4	2	6	5
104	Poly(U)-binding-splicing factor PUF60 OS=Mus musculus GN=Puf60 PE=1 SV=2	Q3UEB3	60 kDa	8	8	9	1	8	9		7	7	8	1	8	8
105	Isocitrate dehydrogenase [NAD] subunit, mitochondrial OS=Mus musculus GN=Idh3b PE=1 SV=1	Q91VA7	42 kDa	8	8	9	0	10	7		7	8	8	0	9	7
106	Tropomyosin beta chain OS=Mus musculus GN=Tpm2 PE=1 SV=1	P58774	33 kDa	0	11	0	0	8	16		0	4	0	0	2	5
107	Elongation factor 1-gamma OS=Mus musculus GN=Eef1g PE=1 SV=3	Q9D8N0	50 kDa	9	5	8	0	8	9		9	5	8	0	7	8
108	Vitronectin OS=Mus musculus GN=Vtn PE=1 SV=2	P29788	55 kDa	7	7	9	7	7	7		3	3	3	3	3	3
109	Pyruvate carboxylase, mitochondrial OS=Mus musculus GN=Pc PE=1 SV=1	Q05920 (+2)	130 kDa	13	7	7	0	5	3		13	6	7	0	5	3
110	Peroxiredoxin-1 OS=Mus musculus GN=Prdx1 PE=1 SV=1	P35700	22 kDa	7	5	7	1	6	10		7	5	7	1	6	10
111	Aconitate hydratase, mitochondrial OS=Mus musculus GN=Aco2 PE=1 SV=1	Q99KI0	85 kDa	8	11	8	0	5	8		7	11	8	0	5	8
112	Protein enabled homolog OS=Mus musculus GN=Enah PE=1 SV=2	E9QKR1	62 kDa	9	8	10	0	6	7		8	8	9	0	6	6
113	Ankyrin-2 OS=Mus musculus GN=Ank2 PE=1 SV=2	Q8C8R3	426 kDa	8	4	5	0	7	5		8	4	5	0	7	5
114	Succinate dehydrogenase [ubiquinone] flavoprotein subunit, mitochondrial OS=Mus musculus GN=Sdha PE=1 SV=1	Q8K2B3	73 kDa	10	8	9	0	3	8		9	8	9	0	3	8
115	Tubulin alpha-1B chain OS=Mus musculus GN=Tuba1b PE=1 SV=2	P05213	50 kDa	9	9	12	0	7	9		1	1	2	0	2	2
116	Alpha-actinin-2 OS=Mus musculus GN=Actn2 PE=1 SV=2	Q9JI91	104 kDa	0	7	0	0	0	34		0	1	0	0	0	24
117	Pyrroline-5-carboxylate reductase 2 OS=Mus musculus GN=Pycr2 PE=1 SV=1	Q922Q4	34 kDa	9	6	9	0	9	9		8	6	7	0	8	8
118	Desmin OS=Mus musculus GN=Des PE=1 SV=3	P31001	53 kDa	7	6	8	0	6	11		4	4	6	0	4	9
119	Protein Ighg2b (Fragment) OS=Mus musculus GN=Ighg2b PE=1 SV=1	A0A075B5P3	37 kDa	2	12	0	5	6	8		2	9	0	5	5	5
120	Calmodulin OS=Mus musculus GN=Calm1 PE=1 SV=2	P62204	17 kDa	5	5	9	0	8	10		5	5	8	0	8	9
121	Sodium/potassium-transporting ATPase subunit alpha-2 OS=Mus musculus GN=Atp1a2 PE=1 SV=1	Q6PIE5 (+1)	112 kDa	4	7	6	0	3	7		4	7	5	0	3	6
122	Keratin, type I cytoskeletal 13 OS=Mus musculus GN=Krt13 PE=1 SV=2	P08730	48 kDa	8	0	0	0	0	0		2	0	0	0	0	0
123	Serum albumin CONTAMINANT OS=Bos taurus GN=ALB PE=1 SV=4	P02769	69 kDa	6	4	6	4	0	2		4	4	4	4	0	2
124	Hexokinase-2 OS=Mus musculus GN=Hk2 PE=1 SV=1	O08528	103 kDa	3	4	9	0	7	6		3	4	9	0	7	6
125	Rab GDP dissociation inhibitor beta OS=Mus musculus GN=Gdi2 PE=1 SV=1	Q61598	51 kDa	5	7	3	0	6	10		5	6	3	0	6	9
126	78 kDa glucose-regulated protein OS=Mus musculus GN=Hspa5 PE=1 SV=3	P20029	72 kDa	6	8	8	0	7	8		5	6	6	0	5	5
127	Complement C1q subcomponent subunit A OS=Mus musculus GN=C1qa PE=1 SV=2	P98086	26 kDa	6	7	5	1	6	2		4	4	4	1	4	2
128	Protein Igkc (Fragment) OS=Mus musculus GN=Igkc PE=1 SV=1	A0A075B5P2 (+1)	12 kDa	1	11	1	3	12	10		1	6	1	2	7	6
129	Protein Krt90 OS=Mus musculus GN=Krt90 PE=1 SV=1	E9Q1Z0	58 kDa	5	6	5	1	10	7		1	1	1	1	2	1
130	40S ribosomal protein S4, X isoform OS=Mus musculus GN=Rps4x PE=1 SV=2	P62702	30 kDa	9	8	5	0	4	2		9	8	5	0	4	2
131	Filamin-C OS=Mus musculus GN=Flnc PE=1 SV=3	Q8VHX6	291 kDa	5	5	4	0	5	8		5	5	4	0	5	7
132	Plasminogen activator inhibitor 1 RNA-binding protein OS=Mus musculus GN=Serbp1 PE=1 SV=1	Q3UMP4 (+1)	44 kDa	7	8	6	0	6	3		5	5	5	0	4	2
133	Carnitine O-palmitoyltransferase 1, muscle isoform OS=Mus musculus GN=Cpt1b PE=1 SV=1	Q924X2	88 kDa	9	9	8	0	5	8		9	9	8	0	5	8
134	Alpha globin 1 OS=Mus musculus GN=Hba-a1 PE=1 SV=1	Q91VB8	15 kDa	4	6	5	0	5	8		3	6	5	0	5	8
135	Tripartite motif-containing protein 72 OS=Mus musculus GN=Trim72 PE=1 SV=1	Q1XH17	53 kDa	9	10	6	0	7	6		9	10	6	0	7	6
136	40S ribosomal protein S2 OS=Mus musculus GN=Rps2 PE=1 SV=3	P25444	31 kDa	5	5	4	0	6	4		5	5	4	0	5	4
137	Heat shock protein HSP 90-beta OS=Mus musculus GN=Hsp90ab1 PE=1 SV=3	P11499	83 kDa	5	7	5	0	5	7		5	7	5	0	5	7
138	Kelch-like protein 41 OS=Mus musculus GN=Klhl41 PE=1 SV=1	A2AUC9	68 kDa	7	8	7	0	5	3		7	8	7	0	5	3
139	ATP synthase subunit O, mitochondrial OS=Mus musculus GN=Atp5o PE=1 SV=1	Q9DB20	23 kDa	7	8	7	0	6	8		6	7	6	0	6	7
140	Long-chain-specific acyl-CoA dehydrogenase, mitochondrial OS=Mus musculus GN=Acadl PE=1 SV=1	A0A0R4J083	48 kDa	7	7	4	0	7	4		7	7	4	0	7	4
141	Elongation factor Tu OS=Mus musculus GN=Gm9755 PE=3 SV=1	D3YVN7 (+1)	50 kDa	5	9	6	0	3	5		5	9	6	0	3	5
142	Polymerase I and transcript release factor OS=Mus musculus GN=Ptrf PE=1 SV=1	O54724	44 kDa	8	3	5	0	3	7		7	3	5	0	3	6
143	Troponin C, skeletal muscle OS=Mus musculus GN=Tnnc2 PE=1 SV=2	P20801	18 kDa	4	9	6	0	5	8		4	6	5	0	4	6
144	Succinate--CoA ligase [ADP/GDP-forming] subunit alpha, mitochondrial OS=Mus musculus GN=Suclg1 PE=1 SV=4	Q9WUM5	36 kDa	5	6	8	0	6	7		5	5	7	0	6	7
145	Thioredoxin-dependent peroxide reductase, mitochondrial OS=Mus musculus GN=Prdx3 PE=1 SV=1	P20108	28 kDa	8	7	9	0	6	6		6	7	7	0	5	6
146	Citrate synthase, mitochondrial OS=Mus musculus GN=Cs PE=1 SV=1	Q9CZU6	52 kDa	6	8	4	0	8	5		5	7	4	0	8	5
147	Complement C1q subcomponent subunit B OS=Mus musculus GN=C1qb PE=1 SV=2	P14106	27 kDa	6	6	4	0	7	5		5	6	3	0	5	5
148	MCG10343, isoform CRA_b OS=Mus musculus GN=Slc25a3 PE=1 SV=1	G5E902 (+1)	40 kDa	7	7	2	0	6	4		6	6	2	0	5	4
149	EH domain-containing protein 2 OS=Mus musculus GN=Ehd2 PE=1 SV=1	Q8BH64	61 kDa	5	6	3	0	8	3		5	6	3	0	8	3
150	Protein deglycase DJ-1 OS=Mus musculus GN=Park7 PE=1 SV=1	Q99LX0	20 kDa	4	6	4	0	6	5		4	6	4	0	6	5
151	RNA-binding protein FUS OS=Mus musculus GN=Fus PE=1 SV=1	P56959 (+1)	53 kDa	6	5	7	0	5	4		6	5	7	0	5	4
152	Stromal interaction molecule 1 OS=Mus musculus GN=Stim1 PE=1 SV=1	A0A1B0GRA5	89 kDa	4	4	6	0	7	6		4	4	5	0	7	6
153	Succinate dehydrogenase [ubiquinone] iron-sulfur subunit, mitochondrial OS=Mus musculus GN=Sdhb PE=1 SV=1	Q9CQA3	32 kDa	3	1	6	0	2	4		3	1	6	0	2	4
154	Complement C1q subcomponent subunit C OS=Mus musculus GN=C1qc PE=1 SV=2	Q02105	26 kDa	5	5	4	2	5	5		3	3	4	2	5	5
155	Inward rectifier potassium channel 2 OS=Mus musculus GN=Kcnj2 PE=1 SV=1	P35561	48 kDa	5	4	2	0	8	6		5	4	2	0	7	6
156	ATP synthase subunit gamma OS=Mus musculus GN=Atp5c1 PE=1 SV=1	A2AKU9	33 kDa	6	7	6	0	4	3		5	6	6	0	4	3
157	Junctional sarcoplasmic reticulum protein 1 OS=Mus musculus GN=Jsrp1 PE=1 SV=2	Q3MI48	36 kDa	8	6	4	0	6	6		6	5	3	0	5	5
158	Troponin T, fast skeletal muscle OS=Mus musculus GN=Tnnt3 PE=1 SV=1	A0A0R4J1B1	29 kDa	4	7	2	0	4	8		3	5	2	0	4	6
159	Reticulon-2 OS=Mus musculus GN=Rtn2 PE=1 SV=1	O70622	51 kDa	7	6	7	0	7	4		5	4	5	0	4	4
160	Troponin I, fast skeletal muscle OS=Mus musculus GN=Tnni2 PE=2 SV=2	P13412	21 kDa	6	3	4	0	5	3		5	3	4	0	5	3
161	Aminoacyl tRNA synthase complex-interacting multifunctional protein 1 OS=Mus musculus GN=Aimp1 PE=1 SV=2	P31230	34 kDa	3	7	3	0	7	3		3	7	3	0	7	3
162	Voltage-dependent anion-selective channel protein 1 OS=Mus musculus GN=Vdac1 PE=1 SV=3	Q60932	32 kDa	2	7	5	0	3	5		2	7	5	0	3	4
163	Bin1 protein OS=Mus musculus GN=Bin1 PE=1 SV=1	Q6P1B9	53 kDa	11	3	6	0	3	4		9	3	6	0	3	4
164	Cysteine--tRNA ligase, cytoplasmic OS=Mus musculus GN=Cars PE=1 SV=2	Q9ER72	95 kDa	0	0	0	0	13	12		0	0	0	0	13	11
165	Glioblastoma amplified sequence OS=Mus musculus GN=Gbas PE=1 SV=1	Q7TMG8	33 kDa	3	7	7	0	3	3		3	6	6	0	3	3
166	Acylphosphatase-2 OS=Mus musculus GN=Acyp2 PE=1 SV=2	P56375	12 kDa	6	3	5	0	6	4		5	3	4	0	6	4
167	Eukaryotic translation initiation factor 5A-1 OS=Mus musculus GN=Eif5a PE=1 SV=2	P63242	17 kDa	5	4	8	0	5	6		5	3	6	0	4	6
168	Sorting nexin-17 OS=Mus musculus GN=Snx17 PE=1 SV=2	Q8BVL3	53 kDa	5	3	5	0	4	3		5	3	5	0	4	3
169	Myotilin OS=Mus musculus GN=Myot PE=1 SV=1	Q9JIF9	55 kDa	4	4	3	1	3	4		4	4	3	1	3	4
170	RNA-binding protein 39 OS=Mus musculus GN=Rbm39 PE=1 SV=2	Q8VH51	59 kDa	2	4	6	0	4	4		2	4	6	0	4	4
171	E3 ubiquitin-protein ligase TRIM21 OS=Mus musculus GN=Trim21 PE=1 SV=1	Q3U7K7	53 kDa	2	8	9	0	4	4		2	7	9	0	3	3
172	MCG55033 OS=Mus musculus GN=Gm10250 PE=4 SV=1	G3X9L6 (+1)	19 kDa	3	4	5	0	5	4		3	4	5	0	5	4
173	Parvalbumin alpha OS=Mus musculus GN=Pvalb PE=1 SV=3	P32848	12 kDa	6	4	6	0	4	5		6	3	5	0	4	3
174	Atypical kinase COQ8A, mitochondrial OS=Mus musculus GN=Coq8a PE=1 SV=2	Q60936	72 kDa	5	6	5	0	3	6		5	6	5	0	3	6
175	40S ribosomal protein S9 OS=Mus musculus GN=Rps9 PE=1 SV=3	Q6ZWN5	23 kDa	4	2	3	0	3	4		4	2	3	0	3	4
176	Aminoacyl tRNA synthase complex-interacting multifunctional protein 2 OS=Mus musculus GN=Aimp2 PE=1 SV=2	Q8R010	35 kDa	6	5	5	0	7	4		5	3	4	0	6	4
177	3-ketoacyl-CoA thiolase, mitochondrial OS=Mus musculus GN=Acaa2 PE=1 SV=3	Q8BWT1	42 kDa	4	7	6	0	1	4		4	7	6	0	1	4
178	Protein Rpl3l OS=Mus musculus GN=Rpl3l PE=1 SV=1	E9PWZ3	47 kDa	6	5	3	0	5	1		6	5	3	0	5	1
179	Protein Ighg2c (Fragment) OS=Mus musculus GN=Ighg2c PE=1 SV=1	A0A0A6YY53 (+1)	37 kDa	0	7	0	3	7	4		0	5	0	2	5	3
180	Elongation factor 1-delta (Fragment) OS=Mus musculus GN=Eef1d PE=1 SV=1	E9QN08 (+2)	27 kDa	4	5	7	0	6	4		4	5	7	0	6	4
181	Protein-cysteine N-palmitoyltransferase HHAT-like protein OS=Mus musculus GN=Hhatl PE=1 SV=2	Q9D1G3	56 kDa	8	5	4	0	4	7		8	5	4	0	4	6
182	Ig gamma-1 chain C region secreted form (Fragment) OS=Mus musculus GN=Ighg1 PE=1 SV=1	A0A075B5P4 (+1)	36 kDa	0	9	0	2	6	8		0	6	0	2	6	8
183	PDZ and LIM domain protein 5 OS=Mus musculus GN=Pdlim5 PE=1 SV=1	Q9CRA2	24 kDa	3	3	4	0	6	5		3	3	4	0	6	5
184	Isocitrate dehydrogenase [NAD] subunit gamma 1, mitochondrial OS=Mus musculus GN=Idh3g PE=1 SV=1	P70404	43 kDa	4	4	3	0	4	4		3	3	3	0	4	4
185	Aspartate--tRNA ligase, cytoplasmic OS=Mus musculus GN=Dars PE=1 SV=2	Q922B2	57 kDa	7	5	4	0	6	3		7	5	4	0	6	3
186	immunoglobulin heavy chain of monoclonal antibody M5 CONTAMINANT [Oryctolagus cuniculus]	ABG56910.1	12 kDa	4	3	4	4	2	3		2	1	2	2	1	2
187	40S ribosomal protein S8 OS=Mus musculus GN=Rps8 PE=1 SV=2	P62242	24 kDa	6	7	4	0	3	3		5	7	4	0	3	3
188	Elongation factor 2 OS=Mus musculus GN=Eef2 PE=1 SV=2	P58252	95 kDa	5	2	3	0	2	1		5	2	3	0	2	1
189	Galectin-1 OS=Mus musculus GN=Lgals1 PE=1 SV=3	P16045	15 kDa	5	6	3	0	5	6		4	4	3	0	4	5
190	Multiple inositol polyphosphate phosphatase 1 OS=Mus musculus GN=Minpp1 PE=1 SV=3	Q9Z2L6	55 kDa	4	4	3	0	9	5		4	4	3	0	9	5
191	Calcium/calmodulin-dependent protein kinase type II subunit gamma OS=Mus musculus GN=Camk2g PE=1 SV=1	Q923T9	60 kDa	4	5	5	0	2	2		4	5	5	0	2	2
192	60S ribosomal protein L7 (Fragment) OS=Mus musculus GN=Rpl7 PE=1 SV=1	F6XI62 (+1)	33 kDa	3	2	2	0	4	1		3	2	2	0	4	1
193	Isoleucine--tRNA ligase, cytoplasmic OS=Mus musculus GN=Iars PE=1 SV=2	Q8BU30	144 kDa	3	2	2	0	4	2		3	2	2	0	4	2
194	Protein Ighg3 (Fragment) OS=Mus musculus GN=Ighg3 PE=4 SV=1	A0A075B5P5 (+1)	36 kDa	0	4	0	0	8	7		0	4	0	0	6	7
195	Histone H1.4 OS=Mus musculus GN=Hist1h1e PE=1 SV=2	P43274	22 kDa	3	2	3	0	5	4		3	2	3	0	5	4
196	Histone H1.0 OS=Mus musculus GN=H1f0 PE=2 SV=4	P10922	21 kDa	4	4	4	0	4	5		4	4	3	0	4	4
197	40S ribosomal protein S3a OS=Mus musculus GN=Rps3a PE=1 SV=3	P97351	30 kDa	5	3	5	0	3	3		5	3	5	0	3	3
198	60S ribosomal protein L6 OS=Mus musculus GN=Rpl6 PE=1 SV=3	P47911	34 kDa	3	2	3	0	4	0		3	2	3	0	4	0
199	Very long-chain specific acyl-CoA dehydrogenase, mitochondrial OS=Mus musculus GN=Acadvl PE=1 SV=3	P50544	71 kDa	3	2	6	0	2	1		3	2	6	0	2	1
200	Hydroxyacyl-coenzyme A dehydrogenase, mitochondrial OS=Mus musculus GN=Hadh PE=1 SV=2	Q61425	34 kDa	4	4	3	0	3	3		4	4	3	0	3	3
201	Reticulocalbin-2 OS=Mus musculus GN=Rcn2 PE=1 SV=1	Q8BP92	37 kDa	3	4	3	0	6	5		3	4	3	0	5	4
202	Probable threonine--tRNA ligase 2, cytoplasmic OS=Mus musculus GN=Tarsl2 PE=1 SV=1	Q8BLY2	91 kDa	4	2	4	0	4	1		4	2	4	0	4	1
203	Rho guanine nucleotide exchange factor 25 OS=Mus musculus GN=Arhgef25 PE=1 SV=1	A0A0R4J211 (+1)	67 kDa	4	5	2	0	6	4		4	5	2	0	6	4
204	Arginine--tRNA ligase, cytoplasmic OS=Mus musculus GN=Rars PE=1 SV=2	Q9D0I9	76 kDa	6	1	4	0	5	3		6	1	4	0	5	3
205	PDZ and LIM domain 3, isoform CRA_a OS=Mus musculus GN=Pdlim3 PE=1 SV=1	A0A1B0GSX6	39 kDa	4	4	5	0	2	3		4	4	5	0	2	3
206	Peroxiredoxin-2 OS=Mus musculus GN=Prdx2 PE=1 SV=3	Q61171	22 kDa	4	5	4	0	5	5		4	5	4	0	5	5
207	Prolargin OS=Mus musculus GN=Prelp PE=1 SV=2	Q9JK53	43 kDa	4	3	6	0	3	5		4	3	6	0	3	5
208	TRAF-interacting protein with FHA domain-containing protein A OS=Mus musculus GN=Tifa PE=1 SV=1	Q793I8	22 kDa	3	4	3	0	4	4		3	4	3	0	4	4
209	Glutathione peroxidase OS=Mus musculus GN=Gpx4 PE=1 SV=1	F7A8H6	29 kDa	2	3	1	0	4	3		2	3	1	0	4	3
210	Aldehyde dehydrogenase, mitochondrial OS=Mus musculus GN=Aldh2 PE=1 SV=1	P47738	57 kDa	3	2	1	0	0	3		3	2	1	0	0	3
211	Ig gamma-2A chain C region, A allele OS=Mus musculus GN=Ighg PE=1 SV=1	P01863 (+1)	36 kDa	0	0	0	2	6	5		0	0	0	1	5	5
212	Serum albumin OS=Homo sapiens OX=9606 GN=ALB PE=1 SV=2	sp|P02768|ALBU_HUMAN	?	0	0	0	8	0	0		0	0	0	3	0	0
213	Histone H2B type 1-F/J/L OS=Mus musculus GN=Hist1h2bf PE=1 SV=2	P10853 (+2)	14 kDa	6	1	3	0	3	3		4	1	3	0	3	3
214	Pre-B-cell leukemia transcription factor-interacting protein 1 OS=Mus musculus GN=Pbxip1 PE=1 SV=2	Q3TVI8	81 kDa	7	3	3	0	1	2		7	3	3	0	1	2
215	40S ribosomal protein S19 OS=Mus musculus GN=Rps19 PE=1 SV=3	Q9CZX8	16 kDa	3	2	2	0	7	4		3	2	2	0	6	4
216	40S ribosomal protein S13 OS=Mus musculus GN=Rps13 PE=1 SV=2	P62301 (+1)	17 kDa	6	3	3	0	1	1		6	3	3	0	1	1
217	Eukaryotic translation initiation factor 4 gamma 1 OS=Mus musculus GN=Eif4g1 PE=1 SV=1	Q6NZJ6 (+3)	176 kDa	4	4	4	0	0	2		4	4	4	0	0	2
218	Protein Srsf11 OS=Mus musculus GN=Srsf11 PE=1 SV=1	Q3UIX4	53 kDa	2	2	2	0	5	3		2	2	2	0	4	3
219	60 kDa heat shock protein, mitochondrial OS=Mus musculus GN=Hspd1 PE=1 SV=1	P63038	61 kDa	4	2	6	0	4	3		4	2	6	0	4	3
220	Phosphoglycerate mutase 2 OS=Mus musculus GN=Pgam2 PE=1 SV=3	O70250	29 kDa	4	2	2	0	3	5		4	2	2	0	3	4
221	60S ribosomal protein L13 OS=Mus musculus GN=Rpl13 PE=1 SV=3	P47963	24 kDa	2	2	2	0	3	3		2	2	2	0	3	3
222	60S ribosomal protein L18 OS=Mus musculus GN=Rpl18 PE=1 SV=1	A0A1B0GQU8 (+1)	18 kDa	4	2	2	0	4	2		4	2	2	0	4	2
223	Fragile X mental retardation syndrome-related protein 1 OS=Mus musculus GN=Fxr1 PE=1 SV=2	Q61584	76 kDa	3	2	3	0	6	2		3	2	3	0	6	2
224	Muscle-related coiled-coil protein OS=Mus musculus GN=Murc PE=1 SV=1	A2AMM0	41 kDa	6	3	2	0	1	2		6	3	2	0	1	2
225	Splicing factor U2AF 65 kDa subunit OS=Mus musculus GN=U2af2 PE=1 SV=3	P26369 (+1)	54 kDa	5	4	0	0	2	3		5	4	0	0	2	3
226	Prohibitin-2 OS=Mus musculus GN=Phb2 PE=1 SV=1	O35129	33 kDa	5	2	1	0	7	2		5	2	1	0	7	2
227	60S ribosomal protein L4 OS=Mus musculus GN=Rpl4 PE=1 SV=3	Q9D8E6	47 kDa	3	4	1	0	3	0		3	4	1	0	3	0
228	Polyadenylate-binding protein OS=Mus musculus GN=Pabpc4 PE=1 SV=1	Q91YZ8	68 kDa	4	3	3	0	3	0		4	3	3	0	3	0
229	Long-chain-fatty-acid--CoA ligase 1 OS=Mus musculus GN=Acsl1 PE=1 SV=1	D3Z041 (+1)	78 kDa	0	3	5	0	1	5		0	3	5	0	1	5
230	60S ribosomal protein L9 OS=Mus musculus GN=Rpl9 PE=2 SV=2	P51410	22 kDa	3	4	2	0	4	4		3	4	2	0	4	4
231	Y-box-binding protein 3 OS=Mus musculus GN=Ybx3 PE=1 SV=2	Q9JKB3	39 kDa	4	4	3	0	4	3		4	4	3	0	4	3
232	ATP synthase F(0) complex subunit B1, mitochondrial OS=Mus musculus GN=Atp5f1 PE=1 SV=1	Q9CQQ7	29 kDa	3	5	3	0	3	3		3	5	3	0	3	3
233	Ubiquitin-40S ribosomal protein S27a OS=Mus musculus GN=Rps27a PE=1 SV=2	P62983	18 kDa	3	2	2	0	3	2		3	2	2	0	3	2
234	Protein Qars OS=Mus musculus GN=Qars PE=1 SV=2	D3Z158 (+1)	85 kDa	5	2	3	0	4	2		5	2	3	0	4	2
235	Protein Gm10036 OS=Mus musculus GN=Gm10036 PE=3 SV=1\	E9PYL9 (+1)	20 kDa	4	3	3	0	2	1		4	3	3	0	2	1
236	40S ribosomal protein S3 OS=Mus musculus GN=Rps3 PE=1 SV=1	P62908	27 kDa	2	3	2	0	1	0		2	3	2	0	1	0
237	Calcium/calmodulin-dependent protein kinase type II subunit alpha OS=Mus musculus GN=Camk2a PE=1 SV=1	F8WIS9 (+1)	55 kDa	3	3	4	0	4	2		1	1	2	0	3	2
238	Complement C3 OS=Mus musculus GN=C3 PE=1 SV=3	P01027	186 kDa	2	2	1	0	1	1		2	2	1	0	1	1
239	RNA-binding protein EWS OS=Mus musculus GN=Ewsr1 PE=1 SV=1	Q5SUS9 (+2)	69 kDa	2	4	3	0	3	5		2	4	3	0	2	4
240	Serpin B6 OS=Mus musculus GN=Serpinb6 PE=1 SV=1	Q60854	43 kDa	3	4	4	0	3	2		3	4	4	0	3	2
241	40S ribosomal protein S18 OS=Mus musculus GN=Rps18 PE=1 SV=3	P62270	18 kDa	3	6	4	0	3	2		3	6	4	0	3	2
242	60S ribosomal protein L14 OS=Mus musculus GN=Rpl14 PE=1 SV=3	Q9CR57	24 kDa	3	1	3	0	3	3		3	1	2	0	2	2
243	ATP-dependent RNA helicase DDX3X OS=Mus musculus GN=Ddx3x PE=1 SV=3	Q62167	73 kDa	7	4	1	0	2	2		7	4	1	0	2	2
244	Isocitrate dehydrogenase [NADP], mitochondrial OS=Mus musculus GN=Idh2 PE=1 SV=3	P54071	51 kDa	3	3	1	0	0	2		3	3	1	0	0	2
245	Lipoamide acyltransferase component of branched-chain alpha-keto acid dehydrogenase complex, mitochondrial OS=Mus musculus GN=Dbt PE=1 SV=2	P53395	53 kDa	2	1	3	0	0	2		2	1	2	0	0	2
246	Myosin light chain 3 (Fragment) OS=Mus musculus GN=Myl3 PE=1 SV=1	A0A0G2JDW2 (+1)	20 kDa	0	0	0	0	0	7		0	0	0	0	0	6
247	Myelin basic protein (Fragment) OS=Mus musculus GN=Mbp PE=1 SV=1	F6RT34 (+1)	23 kDa	2	2	2	0	2	2		2	2	2	0	2	2
248	Cytochrome c oxidase subunit NDUFA4 OS=Mus musculus GN=Ndufa4 PE=1 SV=2	Q62425	9 kDa	2	3	4	0	3	3		2	3	4	0	3	3
249	60S ribosomal protein L12 OS=Mus musculus GN=Rpl12 PE=1 SV=2	P35979	18 kDa	4	3	3	0	2	2		3	2	3	0	2	2
250	40S ribosomal protein S5 OS=Mus musculus GN=Rps5 PE=1 SV=1	Q91V55	23 kDa	7	1	3	0	2	3		7	1	3	0	2	3
251	Heterogeneous nuclear ribonucleoprotein K OS=Mus musculus GN=Hnrnpk PE=1 SV=1	P61979	51 kDa	2	5	1	0	1	1		2	5	1	0	1	1
252	Triadin OS=Mus musculus GN=Trdn PE=1 SV=1	E9Q9K5	78 kDa	3	3	1	0	1	2		3	3	1	0	1	2
253	Prohibitin OS=Mus musculus GN=Phb PE=1 SV=1	P67778	30 kDa	4	1	0	0	4	1		4	1	0	0	3	1
254	Calcium channel, voltage-dependent, beta 1 subunit, isoform CRA_b OS=Mus musculus GN=Cacnb1 PE=1 SV=1	A2A545 (+1)	58 kDa	6	1	1	0	2	0		5	1	1	0	2	0
255	40S ribosomal protein S25 OS=Mus musculus GN=Rps25 PE=1 SV=1	P62852	14 kDa	2	2	2	0	2	3		2	2	2	0	2	3
256	Peptidyl-prolyl cis-trans isomerase FKBP3 OS=Mus musculus GN=Fkbp3 PE=1 SV=2	Q62446	25 kDa	3	3	3	0	4	4		3	3	3	0	4	4
257	Clathrin heavy chain 1 OS=Mus musculus GN=Cltc PE=1 SV=3	Q68FD5	192 kDa	3	4	3	0	3	4		3	4	3	0	3	4
258	Cellular nucleic acid-binding protein OS=Mus musculus GN=Cnbp PE=1 SV=2	P53996	20 kDa	4	2	4	0	3	3		3	2	3	0	2	3
259	Protein Rpl23a-ps3 OS=Mus musculus GN=Rpl23a-ps3 PE=3 SV=1	A0A140T8M7 (+1)	18 kDa	3	3	2	0	2	3		3	3	2	0	2	3
260	Cytochrome c, somatic OS=Mus musculus GN=Cycs PE=1 SV=2	P62897	12 kDa	5	2	3	0	2	1		5	2	3	0	2	1
261	Protein Gm9493 OS=Mus musculus GN=Gm9493 PE=4 SV=1	F6SVV1 (+1)	22 kDa	3	1	4	0	2	2		3	1	3	0	2	2
262	Protein-L-isoaspartate O-methyltransferase OS=Mus musculus GN=Pcmt1 PE=1 SV=1	E0CYV0 (+3)	30 kDa	1	2	2	0	3	2		1	2	2	0	3	2
263	Thioredoxin OS=Mus musculus GN=Txn PE=1 SV=3	P10639	12 kDa	6	5	3	0	1	2		6	5	3	0	1	2
264	60S ribosomal protein L15 OS=Mus musculus GN=Rpl15 PE=2 SV=4	Q9CZM2	24 kDa	4	4	3	0	3	1		4	4	3	0	3	1
265	Acetyl-CoA acetyltransferase, mitochondrial OS=Mus musculus GN=Acat1 PE=1 SV=1	Q8QZT1	45 kDa	11	1	1	0	2	1		10	1	1	0	2	1
266	MICOS complex subunit MIC60 OS=Mus musculus GN=Immt PE=1 SV=1	E9Q800 (+1)	76 kDa	0	5	3	0	2	4		0	5	3	0	2	4
267	Methylcrotonoyl-CoA carboxylase beta chain, mitochondrial OS=Mus musculus GN=Mccc2 PE=1 SV=1	Q3ULD5	61 kDa	7	5	2	0	0	0		7	5	2	0	0	0
268	WAS/WASL-interacting protein family member 3 OS=Mus musculus GN=Wipf3 PE=1 SV=1	D3Z5R4 (+2)	45 kDa	4	2	3	0	2	4		4	2	3	0	2	4
269	UPF0568 protein C14orf166 homolog OS=Mus musculus PE=1 SV=1	Q9CQE8	28 kDa	3	1	1	0	3	2		3	1	1	0	3	2
270	Ribosomal protein OS=Mus musculus GN=Rpl10a PE=1 SV=1	Q5XJF6	25 kDa	2	2	2	0	2	1		2	2	2	0	2	1
271	Transcriptional activator protein Pur-alpha OS=Mus musculus GN=Pura PE=1 SV=1	P42669	35 kDa	3	1	2	0	2	1		3	1	2	0	2	1
272	Synaptopodin-2 OS=Mus musculus GN=Synpo2 PE=1 SV=1	E9Q1U2	136 kDa	1	3	1	0	2	1		1	3	1	0	2	1
273	60S ribosomal protein L7a OS=Mus musculus GN=Rpl7a PE=1 SV=2	P12970	30 kDa	3	0	1	0	3	2		3	0	1	0	3	2
274	2,4-dienoyl-CoA reductase, mitochondrial OS=Mus musculus GN=Decr1 PE=1 SV=1	Q9CQ62	36 kDa	7	0	2	0	1	1		7	0	2	0	1	1
275	Splicing factor U2AF 35 kDa subunit OS=Mus musculus GN=U2af1 PE=1 SV=4	Q9D883	28 kDa	4	1	1	0	2	1		4	1	1	0	2	1
276	Cysteine and glycine-rich protein 3 OS=Mus musculus GN=Csrp3 PE=1 SV=1	P50462	21 kDa	2	5	1	0	2	0		2	5	1	0	2	0
277	Serine/threonine-protein phosphatase PP1-beta catalytic subunit OS=Mus musculus GN=Ppp1cb PE=1 SV=3	P62141	37 kDa	3	3	1	0	1	0		3	3	1	0	1	0
278	Protein Mybpc1 OS=Mus musculus GN=Mybpc1 PE=1 SV=1	D3YU50 (+1)	127 kDa	0	6	0	0	0	4		0	5	0	0	0	3
279	Ankyrin-1 OS=Mus musculus GN=Ank1 PE=1 SV=1	E9QNT8 (+1)	204 kDa	3	4	2	0	2	1		3	3	2	0	2	1
280	Enoyl-CoA hydratase, mitochondrial OS=Mus musculus GN=Echs1 PE=1 SV=1	Q8BH95	31 kDa	4	3	2	0	2	3		4	3	2	0	2	3
281	Junctophilin-1 OS=Mus musculus GN=Jph1 PE=1 SV=1	Q9ET80	72 kDa	2	2	1	0	2	3		2	2	1	0	2	3
282	ATP-dependent RNA helicase DDX1 OS=Mus musculus GN=Ddx1 PE=1 SV=1	Q91VR5	83 kDa	2	1	2	0	2	3		2	1	2	0	2	3
283	40S ribosomal protein S11 OS=Mus musculus GN=Rps11 PE=1 SV=3	P62281	18 kDa	4	2	2	0	1	1		4	2	2	0	1	1
284	Aspartate aminotransferase, mitochondrial OS=Mus musculus GN=Got2 PE=1 SV=1	P05202	47 kDa	1	4	3	0	1	3		1	4	3	0	1	3
285	Voltage-dependent L-type calcium channel subunit alpha OS=Mus musculus GN=Cacna1s PE=1 SV=1	E9Q7B5 (+2)	210 kDa	5	1	2	0	1	1		5	1	2	0	1	1
286	60S ribosomal protein L10 (Fragment) OS=Mus musculus GN=Rpl10 PE=1 SV=1	I7HLV2 (+1)	23 kDa	2	3	2	0	1	1		2	3	2	0	1	1
287	60S ribosomal protein L24 OS=Mus musculus GN=Rpl24 PE=1 SV=2	Q8BP67	18 kDa	4	2	2	0	1	2		4	2	2	0	1	2
288	Serum albumin OS=Mus musculus GN=Alb PE=1 SV=3	P07724	69 kDa	2	4	2	0	0	1		2	3	1	0	0	1
289	60S ribosomal protein L28 OS=Mus musculus GN=Rpl28 PE=1 SV=2	P41105	16 kDa	2	2	1	0	1	0		2	2	1	0	1	0
290	Collagen alpha-1(I) chain OS=Mus musculus GN=Col1a1 PE=1 SV=4	P11087	138 kDa	2	1	1	0	9	0		2	1	1	0	6	0
291	Desmoplakin OS=Mus musculus GN=Dsp PE=1 SV=1	E9Q557	333 kDa	0	0	0	0	3	3		0	0	0	0	3	2
292	Histone H2A type 2-C OS=Mus musculus GN=Hist2h2ac PE=1 SV=3	Q64523 (+1)	14 kDa	2	2	1	0	2	2		2	2	1	0	2	2
293	40S ribosomal protein S14 OS=Mus musculus GN=Rps14 PE=1 SV=3	P62264	16 kDa	3	3	3	0	3	2		3	3	3	0	3	2
294	Succinate--CoA ligase [ADP-forming] subunit beta, mitochondrial OS=Mus musculus GN=Sucla2 PE=1 SV=2	Q9Z2I9	50 kDa	2	1	2	0	1	3		2	1	2	0	1	3
295	Acyl-coenzyme A thioesterase 8 OS=Mus musculus GN=Acot8 PE=1 SV=1	P58137	36 kDa	2	2	3	0	3	1		2	2	3	0	3	1
296	Methylcrotonoyl-CoA carboxylase subunit alpha, mitochondrial OS=Mus musculus GN=Mccc1 PE=1 SV=2	Q99MR8	79 kDa	3	4	0	0	1	0		3	4	0	0	1	0
297	Ankyrin-1 (Fragment) OS=Mus musculus GN=Ank1 PE=1 SV=1	G3UXF4	12 kDa	4	0	2	0	3	3		4	0	2	0	3	2
298	60S ribosomal protein L27 OS=Mus musculus GN=Rpl27 PE=1 SV=2	P61358	16 kDa	2	2	2	0	3	3		2	2	2	0	3	3
299	60S ribosomal protein L26 OS=Mus musculus GN=Rpl26 PE=1 SV=1	P61255	17 kDa	2	1	1	0	1	1		2	1	1	0	1	1
300	60S ribosomal protein L17 OS=Mus musculus GN=Rpl17 PE=1 SV=1	Q6ZWZ7 (+1)	21 kDa	1	3	2	0	2	1		1	3	2	0	2	1
301	40S ribosomal protein S16 OS=Mus musculus GN=Rps16 PE=1 SV=4	P14131	16 kDa	4	1	1	0	2	1		4	1	1	0	2	1
302	Glutamine synthetase OS=Mus musculus GN=Glul PE=1 SV=6	P15105	42 kDa	3	3	2	0	1	2		3	3	2	0	1	2
303	PDZ and LIM domain 7, isoform CRA_f OS=Mus musculus GN=Pdlim7 PE=1 SV=1	Q8BVJ7	25 kDa	3	1	1	0	1	2		3	1	1	0	1	2
304	RNA-binding protein 25 OS=Mus musculus GN=Rbm25 PE=1 SV=2	B2RY56	100 kDa	2	0	3	0	1	1		2	0	3	0	1	1
305	Trimeric intracellular cation channel type A OS=Mus musculus GN=Tmem38a PE=1 SV=2	Q3TMP8	33 kDa	1	0	1	0	4	1		1	0	1	0	3	1
306	40S ribosomal protein S26 OS=Mus musculus GN=Rps26 PE=1 SV=3	P62855	13 kDa	2	2	0	0	0	1		2	2	0	0	0	1
307	Starch-binding domain-containing protein 1 OS=Mus musculus GN=Stbd1 PE=1 SV=1	Q8C7E7	36 kDa	3	4	2	0	0	0		3	4	2	0	0	0
308	Mitochondrial 2-oxoglutarate/malate carrier protein OS=Mus musculus GN=Slc25a11 PE=1 SV=3	Q9CR62	34 kDa	1	1	1	0	2	1		1	1	1	0	2	1
309	Peroxiredoxin-5, mitochondrial OS=Mus musculus GN=Prdx5 PE=1 SV=2	P99029	22 kDa	1	2	3	0	2	3		1	2	3	0	2	3
310	60S ribosomal protein L27a OS=Mus musculus GN=Rpl27a PE=1 SV=5	P14115	17 kDa	3	1	2	0	1	2		3	1	2	0	1	2
311	Reticulon-4 OS=Mus musculus GN=Rtn4 PE=1 SV=2	Q99P72	127 kDa	2	1	1	0	2	2		2	1	1	0	2	1
312	Histone H4 OS=Mus musculus GN=Hist1h4a PE=1 SV=2	P62806	11 kDa	4	1	0	0	4	2		3	1	0	0	4	2
313	Fms-related tyrosine kinase 3 ligand OS=Mus musculus GN=Flt3l PE=4 SV=1	A0A1B0GS68	51 kDa	2	1	0	0	0	0		2	1	0	0	0	0
314	Poly(rC)-binding protein 1 OS=Mus musculus GN=Pcbp1 PE=1 SV=1	P60335	37 kDa	4	3	1	0	2	1		4	3	1	0	2	1
315	60S ribosomal protein L32 OS=Mus musculus GN=Rpl32 PE=1 SV=2	P62911	16 kDa	3	1	2	0	2	0		3	1	2	0	2	0
316	Dehydrogenase/reductase SDR family member 4 OS=Mus musculus GN=Dhrs4 PE=1 SV=3	Q99LB2	30 kDa	5	0	1	0	1	0		5	0	1	0	1	0
317	Junction plakoglobin OS=Mus musculus GN=Jup PE=1 SV=3	Q02257	82 kDa	0	0	0	0	6	4		0	0	0	0	6	4
318	Vacuolar protein sorting-associated protein 29 OS=Mus musculus GN=Vps29 PE=1 SV=1	D3Z645 (+1)	16 kDa	2	2	2	0	2	2		2	2	2	0	2	2
319	Neural Wiskott-Aldrich syndrome protein OS=Mus musculus GN=Wasl PE=1 SV=1	Q91YD9	54 kDa	2	1	2	0	3	1		2	1	2	0	3	1
320	Cysteine and glycine-rich protein 1 OS=Mus musculus GN=Csrp1 PE=1 SV=3	P97315	21 kDa	2	1	2	0	2	2		2	1	2	0	2	2
321	Serine/arginine repetitive matrix protein 1 OS=Mus musculus GN=Srrm1 PE=1 SV=1	A2A8V8 (+4)	103 kDa	3	1	3	0	3	2		2	1	2	0	3	1
322	Protein Vdac3-ps1 OS=Mus musculus GN=Vdac3-ps1 PE=4 SV=1	A0A140T8V3 (+2)	31 kDa	1	3	1	0	2	2		1	2	0	0	1	0
323	60S ribosomal protein L31 OS=Mus musculus GN=Rpl31 PE=1 SV=1	A0A0A6YX26 (+1)	15 kDa	3	2	2	0	2	1		2	2	2	0	2	1
324	60S ribosomal protein L37a OS=Mus musculus GN=Rpl37a PE=1 SV=2	P61514	10 kDa	2	1	2	0	0	1		2	1	2	0	0	1
325	40S ribosomal protein S15a OS=Mus musculus GN=Rps15a PE=1 SV=2	P62245	15 kDa	2	3	1	0	2	0		2	3	1	0	2	0
326	Collagen alpha-2(I) chain OS=Mus musculus GN=Col1a2 PE=1 SV=2	Q01149	130 kDa	2	0	0	0	7	0		2	0	0	0	7	0
327	ATP synthase subunit delta, mitochondrial OS=Mus musculus GN=Atp5d PE=1 SV=1	Q9D3D9	18 kDa	2	2	2	0	2	2		2	2	2	0	2	2
328	Transmembrane protein 109 (Fragment) OS=Mus musculus GN=Tmem109 PE=1 SV=1	D3Z0I8 (+1)	23 kDa	2	0	2	0	2	2		2	0	2	0	2	2
329	Ubiquitin-conjugating enzyme E2 D2 OS=Mus musculus GN=Ube2d2 PE=1 SV=1	P62838	17 kDa	1	1	1	0	2	2		1	1	1	0	2	2
330	Profilin OS=Mus musculus GN=Pfn2 PE=1 SV=1	D3YWS3 (+1)	12 kDa	1	2	3	0	1	1		1	2	3	0	1	1
331	Medium-chain specific acyl-CoA dehydrogenase, mitochondrial OS=Mus musculus GN=Acadm PE=1 SV=1	P45952	46 kDa	1	1	3	0	1	2		1	1	3	0	1	2
332	40S ribosomal protein S10 OS=Mus musculus GN=Rps10 PE=1 SV=1	P63325	19 kDa	1	3	2	0	2	1		1	3	2	0	2	1
333	Peroxiredoxin-6 OS=Mus musculus GN=Prdx6 PE=1 SV=3	O08709 (+1)	25 kDa	1	1	0	0	2	1		1	1	0	0	2	1
334	60S acidic ribosomal protein P0 OS=Mus musculus GN=Rplp0 PE=1 SV=3	P14869	34 kDa	1	3	1	0	2	0		1	3	1	0	2	0
335	ATP synthase-coupling factor 6, mitochondrial OS=Mus musculus GN=Atp5j PE=1 SV=1	P97450	12 kDa	1	2	2	0	0	2		1	2	2	0	0	2
336	Dystrophin OS=Mus musculus GN=Dmd PE=1 SV=3	P11531	426 kDa	1	2	0	0	2	0		1	2	0	0	2	0
337	Protein Ighv6-6 (Fragment) OS=Mus musculus GN=Ighv6-6 PE=4 SV=1	A0A075B5T3	13 kDa	0	4	0	0	1	0		0	4	0	0	1	0
338	MCG140784 OS=Mus musculus GN=Try10 PE=1 SV=1	Q792Z1	26 kDa	2	2	1	0	0	1		2	1	0	0	0	0
339	Complement C4-B OS=Mus musculus GN=C4b PE=1 SV=3	P01029	193 kDa	1	1	2	0	1	1		1	1	2	0	1	1
340	Up-regulated during skeletal muscle growth protein 5 OS=Mus musculus GN=Usmg5 PE=1 SV=1	Q78IK2	6 kDa	2	2	2	0	2	1		2	2	2	0	2	1
341	Heterogeneous nuclear ribonucleoprotein Q OS=Mus musculus GN=Syncrip PE=1 SV=1	A0A0R4J259 (+2)	63 kDa	1	2	1	0	1	1		1	2	1	0	1	1
342	40S ribosomal protein S23 OS=Mus musculus GN=Rps23 PE=1 SV=3	P62267	16 kDa	1	1	1	0	2	1		1	1	1	0	2	1
343	Peptidyl-prolyl cis-trans isomerase FKBP1A OS=Mus musculus GN=Fkbp1a PE=1 SV=2	P26883	12 kDa	2	2	2	0	1	2		2	2	2	0	1	2
344	Transcription factor BTF3 OS=Mus musculus GN=Btf3 PE=1 SV=3	Q64152	22 kDa	1	1	2	0	0	1		1	1	2	0	0	1
345	Alpha-1-syntrophin OS=Mus musculus GN=Snta1 PE=1 SV=1	A2AKD7	53 kDa	1	0	2	0	2	1		1	0	2	0	2	1
346	60S ribosomal protein L22 OS=Mus musculus GN=Rpl22 PE=1 SV=2	P67984	15 kDa	3	1	2	0	0	0		3	1	2	0	0	0
347	60S ribosomal protein L8 OS=Mus musculus GN=Rpl8 PE=1 SV=2	P62918	28 kDa	2	1	0	0	1	0		2	1	0	0	1	0
348	Plasminogen OS=Mus musculus GN=Plg PE=1 SV=3	P20918	91 kDa	1	2	1	0	0	0		1	2	1	0	0	0
349	40S ribosomal protein S6 OS=Mus musculus GN=Rps6 PE=1 SV=1	P62754	29 kDa	1	2	2	0	0	1		1	2	2	0	0	1
350	Voltage-dependent anion-selective channel protein 2 (Fragment) OS=Mus musculus GN=Vdac2 PE=1 SV=1	G3UX26 (+1)	30 kDa	0	2	2	0	1	2		0	2	2	0	1	2
351	Fibronectin OS=Mus musculus GN=Fn1 PE=1 SV=1	A0A087WR50 (+2)	263 kDa	3	0	1	0	2	0		3	0	1	0	2	0
352	60S ribosomal protein L23 OS=Mus musculus GN=Rpl23 PE=1 SV=1	P62830	15 kDa	3	2	1	0	1	0		3	2	1	0	1	0
353	14-3-3 protein gamma OS=Mus musculus GN=Ywhag PE=1 SV=2	P61982	28 kDa	2	3	0	0	1	1		2	3	0	0	1	1
354	ATP synthase subunit g, mitochondrial OS=Mus musculus GN=Atp5l PE=1 SV=1	Q9CPQ8	11 kDa	2	3	2	0	1	0		2	3	2	0	1	0
355	60S ribosomal protein L36 OS=Mus musculus GN=Rpl36-ps3 PE=3 SV=1	A0A140T8K6 (+1)	12 kDa	3	1	2	0	0	0		3	1	2	0	0	0
356	Rho GTPase-activating protein 35 OS=Mus musculus GN=Arhgap35 PE=1 SV=3	Q91YM2	170 kDa	0	0	0	0	2	0		0	0	0	0	2	0
357	Myosin-9 OS=Mus musculus GN=Myh9 PE=1 SV=4	Q8VDD5	226 kDa	0	2	1	0	3	0		0	1	0	0	2	0
358	Glycerol-3-phosphate dehydrogenase, mitochondrial OS=Mus musculus GN=Gpd2 PE=1 SV=2	Q64521	81 kDa	3	2	0	0	0	0		3	2	0	0	0	0
359	Keratin, type I cytoskeletal 14 OS=Homo sapiens OX=9606 GN=KRT14 PE=1 SV=4	sp|P02533|K1C14_HUMAN	?	0	0	0	2	0	0		0	0	0	2	0	0
360	40S ribosomal protein S28 (Fragment) OS=Mus musculus GN=Rps28 PE=1 SV=1	G3UYV7 (+1)	6 kDa	2	1	1	0	2	2		2	1	1	0	2	2
361	Eukaryotic translation initiation factor 3 subunit J-A OS=Mus musculus GN=Eif3j1 PE=2 SV=1	Q3UGC7	29 kDa	1	2	1	0	1	2		1	2	1	0	1	2
362	Aspartyl/asparaginyl beta-hydroxylase OS=Mus musculus GN=Asph PE=1 SV=1	A2AL78 (+1)	26 kDa	1	2	2	0	2	2		1	2	2	0	2	2
363	60S ribosomal protein L38 OS=Mus musculus GN=Rpl38 PE=1 SV=3	Q9JJI8	8 kDa	1	1	2	0	2	1		1	1	2	0	2	1
364	40S ribosomal protein S15 OS=Mus musculus GN=Rps15 PE=1 SV=2	P62843	17 kDa	1	2	1	0	2	1		1	2	1	0	2	1
365	Alpha-crystallin B chain OS=Mus musculus GN=Cryab PE=1 SV=2	P23927	20 kDa	1	3	0	0	1	0		1	3	0	0	1	0
366	Mitochondrial pyruvate carrier 2 OS=Mus musculus GN=Mpc2 PE=1 SV=1	Q9D023	14 kDa	1	2	0	0	1	0		1	2	0	0	1	0
367	MICOS complex subunit (Fragment) OS=Mus musculus GN=Chchd3 PE=1 SV=1	D3Z0L4 (+2)	22 kDa	0	3	2	0	1	2		0	3	2	0	1	2
368	Protein-arginine deiminase type-2 OS=Mus musculus GN=Padi2 PE=1 SV=2	Q08642	76 kDa	2	2	1	0	0	1		2	2	1	0	0	1
369	Phosphoglycerate kinase 1 OS=Mus musculus GN=Pgk1 PE=1 SV=4	P09411	45 kDa	2	1	1	0	0	2		2	1	1	0	0	2
370	Protein Igkv5-39 OS=Mus musculus GN=Igkv5-39 PE=1 SV=7	A0A075B5M7	10 kDa	0	5	0	0	1	1		0	3	0	0	1	1
371	60S ribosomal protein L18a OS=Mus musculus GN=Rpl18a PE=1 SV=1	P62717	21 kDa	2	1	1	0	0	0		2	1	1	0	0	0
372	Galectin-3-binding protein OS=Mus musculus GN=Lgals3bp PE=1 SV=1	Q07797	64 kDa	2	0	3	0	0	0		2	0	3	0	0	0
373	tRNA-splicing ligase RtcB homolog OS=Mus musculus GN=Rtcb PE=1 SV=1	Q99LF4	55 kDa	3	1	0	0	1	0		3	1	0	0	1	0
374	Ig kappa chain V-V region HP R16.7 OS=Mus musculus PE=1 SV=1	P01644 (+1)	12 kDa	0	1	0	0	3	1		0	1	0	0	2	1
375	Threonine--tRNA ligase, cytoplasmic OS=Mus musculus GN=Tars PE=1 SV=2	Q9D0R2	83 kDa	0	0	1	0	2	0		0	0	1	0	2	0
376	Adenylate kinase isoenzyme 1 OS=Mus musculus GN=Ak1 PE=1 SV=1	Q9R0Y5	22 kDa	1	2	2	0	2	1		1	2	2	0	2	1
377	Ribosomal protein L19 OS=Mus musculus GN=Rpl19 PE=1 SV=1	A2A547 (+1)	23 kDa	2	1	1	0	1	1		2	1	1	0	1	1
378	60S ribosomal protein L36a OS=Mus musculus GN=Rpl36a PE=1 SV=2	P83882	12 kDa	2	2	1	0	2	1		2	2	1	0	2	1
379	ATP synthase subunit e, mitochondrial OS=Mus musculus GN=Atp5i PE=1 SV=2	Q06185	8 kDa	3	1	1	0	1	2		3	1	1	0	1	2
380	Ornithine aminotransferase, mitochondrial OS=Mus musculus GN=Oat PE=1 SV=1	P29758	48 kDa	1	0	1	0	1	2		1	0	1	0	1	2
381	Histone H3.3 OS=Mus musculus GN=H3f3a PE=1 SV=2	P84244	15 kDa	2	0	0	0	0	1		2	0	0	0	0	1
382	60S acidic ribosomal protein P2 OS=Mus musculus GN=Rplp2 PE=1 SV=3	P99027	12 kDa	2	1	0	0	3	1		2	1	0	0	3	1
383	Vacuolar protein sorting-associated protein 26B OS=Mus musculus GN=Vps26b PE=1 SV=1	Q8C0E2	39 kDa	2	0	0	0	0	1		2	0	0	0	0	1
384	60S ribosomal protein L30 OS=Mus musculus GN=Rpl30 PE=1 SV=2	P62889	13 kDa	3	1	0	0	2	0		3	1	0	0	1	0
385	Isocitrate dehydrogenase [NAD] subunit alpha, mitochondrial OS=Mus musculus GN=Idh3a PE=1 SV=1	Q9D6R2	40 kDa	3	3	1	0	0	0		3	3	1	0	0	0
386	Histone-lysine N-methyltransferase Smyd1 OS=Mus musculus GN=Smyd1 PE=1 SV=3	P97443	56 kDa	2	0	1	0	0	0		2	0	1	0	0	0
387	Protein phosphatase 1 regulatory subunit OS=Mus musculus GN=Ppp1r3d PE=1 SV=1	A2AJW4	31 kDa	2	2	0	0	0	0		2	2	0	0	0	0
388	Cytochrome c oxidase subunit 2 OS=Mus musculus GN=Mtco2 PE=1 SV=1	P00405	26 kDa	0	2	1	0	1	2		0	2	1	0	1	2
389	Ferrochelatase OS=Mus musculus GN=Fech PE=1 SV=1	Q544X6	47 kDa	1	2	0	0	1	1		1	2	0	0	1	1
390	28S ribosomal protein S36, mitochondrial OS=Mus musculus GN=Mrps36 PE=1 SV=1	Q9CQX8	11 kDa	2	2	1	0	1	0		2	2	1	0	1	0
391	Junctophilin-2 OS=Mus musculus GN=Jph2 PE=1 SV=2	Q9ET78	75 kDa	2	2	1	0	1	0		2	2	1	0	1	0
392	Enoyl-CoA delta isomerase 1, mitochondrial OS=Mus musculus GN=Eci1 PE=1 SV=2	P42125	32 kDa	0	1	1	0	1	2		0	1	1	0	1	2
393	60S ribosomal protein L34 OS=Mus musculus GN=Rpl34 PE=1 SV=1	A0A0G2JEY6 (+1)	10 kDa	2	1	0	0	2	1		2	1	0	0	2	1
394	Protein Igkv12-41 (Fragment) OS=Mus musculus GN=Igkv12-41 PE=1 SV=2	A0A140T8Q1	13 kDa	0	2	0	0	3	2		0	2	0	0	3	2
395	Protein kinase C and casein kinase II substrate protein 3 OS=Mus musculus GN=Pacsin3 PE=1 SV=1	Q99JB8	49 kDa	4	0	1	0	1	1		4	0	1	0	1	1
396	Perilipin-4 OS=Mus musculus GN=Plin4 PE=1 SV=2	O88492	139 kDa	0	2	0	0	2	2		0	2	0	0	2	2
397	40S ribosomal protein S30 OS=Mus musculus GN=Fau PE=1 SV=1	Q642K5	14 kDa	2	0	0	0	0	0		2	0	0	0	0	0
398	ATP synthase subunit f, mitochondrial OS=Mus musculus GN=Atp5j2 PE=1 SV=3	P56135	10 kDa	0	0	1	0	2	2		0	0	1	0	2	2
399	Protein Iglc1 (Fragment) OS=Mus musculus GN=Iglc1 PE=4 SV=1	A0A0G2JE99 (+1)	12 kDa	0	2	0	0	3	2		0	2	0	0	3	2
400	Protein Igkv6-15 (Fragment) OS=Mus musculus GN=Igkv6-15 PE=1 SV=2	A0A140T8M5	13 kDa	0	1	0	0	2	2		0	1	0	0	2	2
401	Ig kappa chain V-III region PC 2880/PC 1229 OS=Mus musculus PE=1 SV=1	P01654 (+1)	12 kDa	0	2	0	0	3	1		0	2	0	0	2	1
402	Protein Igkv1-135 (Fragment) OS=Mus musculus GN=Igkv1-135 PE=4 SV=1	A0A0B4J1H7	13 kDa	0	2	0	0	2	0		0	2	0	0	2	0
403	14-3-3 protein epsilon OS=Mus musculus GN=Ywhae PE=1 SV=1	P62259	29 kDa	2	2	0	0	0	0		2	1	0	0	0	0
404	Ig kappa chain V-II region 26-10 OS=Mus musculus PE=1 SV=1	P01631	12 kDa	0	4	0	0	1	1		0	3	0	0	1	1
405	Serotransferrin OS=Mus musculus GN=Tf PE=1 SV=1	Q921I1	77 kDa	0	0	0	1	0	0		0	0	0	1	0	0
406	Cytoplasmic dynein 1 light intermediate chain 1 OS=Mus musculus GN=Dync1li1 PE=1 SV=1	Q8R1Q8	57 kDa	2	1	1	0	1	1		2	1	1	0	1	1
407	Proteasome subunit alpha type-7 OS=Mus musculus GN=Psma7 PE=1 SV=1	Q9Z2U0	28 kDa	0	1	1	0	2	1		0	1	1	0	2	1
408	LanC-like protein 1 OS=Mus musculus GN=Lancl1 PE=1 SV=1	O89112	45 kDa	0	0	1	0	1	2		0	0	1	0	1	2
409	Myozenin-3 OS=Mus musculus GN=Myoz3 PE=1 SV=1	E9QJU4 (+1)	27 kDa	0	1	0	0	2	2		0	1	0	0	2	2
410	40S ribosomal protein S29 OS=Mus musculus GN=Rps29 PE=3 SV=2	P62274	7 kDa	1	2	1	0	0	0		1	2	1	0	0	0
411	cAMP-dependent protein kinase type II-alpha regulatory subunit OS=Mus musculus GN=Prkar2a PE=1 SV=1	A0A0A6YX73 (+1)	43 kDa	1	2	0	0	2	0		1	2	0	0	2	0
412	Kininogen-1 OS=Mus musculus GN=Kng1 PE=1 SV=1	A0A0R4J038 (+2)	73 kDa	1	0	0	0	0	2		1	0	0	0	0	2
413	Ig kappa chain V-VI region XRPC 44 OS=Mus musculus PE=1 SV=1	P01675 (+4)	12 kDa	0	0	0	0	1	4		0	0	0	0	1	3
414	Myozenin-1 OS=Mus musculus GN=Myoz1 PE=1 SV=1	Q9JK37	31 kDa	0	3	0	0	0	2		0	3	0	0	0	2
415	Protein Ighv1-31 OS=Mus musculus GN=Ighv1-31 PE=4 SV=1	A0A075B5V1	11 kDa	0	3	0	0	0	2		0	3	0	0	0	2
416	Ig heavy chain V region 441 OS=Mus musculus PE=4 SV=1	P01806 (+2)	13 kDa	0	0	0	0	1	2		0	0	0	0	1	2
417	Aly/REF export factor 2 OS=Mus musculus GN=Alyref2 PE=1 SV=1	Q9JJW6	24 kDa	2	2	0	0	1	0		2	2	0	0	1	0
418	Ras GTPase-activating protein-binding protein 2 OS=Mus musculus GN=G3bp2 PE=1 SV=2	P97379	54 kDa	2	1	0	0	1	0		2	1	0	0	1	0
419	60S ribosomal protein L29 OS=Mus musculus GN=Rpl29 PE=2 SV=2	P47915	18 kDa	2	1	0	0	0	0		2	1	0	0	0	0
420	Peptidyl-prolyl cis-trans isomerase B OS=Mus musculus GN=Ppib PE=1 SV=2	P24369	24 kDa	2	0	0	0	2	0		2	0	0	0	2	0
421	Valine--tRNA ligase OS=Mus musculus GN=Vars PE=1 SV=1	Q9Z1Q9 (+1)	140 kDa	2	0	0	0	1	0		2	0	0	0	1	0
422	Alpha-S1-casein CONTAMINANT OS=Bos taurus GN=CSN1S1 PE=1 SV=2	P02662	25 kDa	0	0	2	0	0	3		0	0	2	0	0	3
423	Protein Igkv4-55 (Fragment) OS=Mus musculus GN=Igkv4-55 PE=1 SV=1	A0A0B4J1I9	13 kDa	0	1	0	0	2	1		0	1	0	0	2	1
424	Cullin-associated NEDD8-dissociated protein 2 OS=Mus musculus GN=Cand2 PE=1 SV=2	Q6ZQ73	136 kDa	1	0	2	0	1	0		1	0	2	0	1	0
425	Serotransferrin OS=Homo sapiens OX=9606 GN=TF PE=1 SV=3	sp|P02787|TRFE_HUMAN	?	0	0	0	1	0	0		0	0	0	1	0	0
426	Splicing factor, proline- and glutamine-rich OS=Mus musculus GN=Sfpq PE=1 SV=1	Q8VIJ6	75 kDa	2	1	0	0	0	0		2	1	0	0	0	0
427	Protein Igkv14-111 (Fragment) OS=Mus musculus GN=Igkv14-111 PE=4 SV=2	A0A140T8P9 (+1)	13 kDa	0	2	0	0	1	0		0	2	0	0	1	0
428	CD5 antigen-like OS=Mus musculus GN=Cd5l PE=1 SV=3	Q9QWK4	39 kDa	0	2	0	0	0	0		0	2	0	0	0	0
429	Protein Ighv1-81 (Fragment) OS=Mus musculus GN=Ighv1-81 PE=4 SV=1	A0A075B5Y4	13 kDa	0	3	0	0	0	0		0	2	0	0	0	0
430	Kelch-like protein 40 OS=Mus musculus GN=Klhl40 PE=1 SV=1	Q9D783	70 kDa	2	0	0	0	1	0		2	0	0	0	1	0
431	Fumarylacetoacetate hydrolase domain-containing protein 2A OS=Mus musculus GN=Fahd2a PE=1 SV=1	A0A0R4J094 (+1)	35 kDa	0	1	2	0	0	0		0	1	2	0	0	0
432	Eukaryotic initiation factor 4A-II OS=Mus musculus GN=Eif4a2 PE=1 SV=2	P10630 (+1)	46 kDa	2	0	0	0	0	0		2	0	0	0	0	0
433	Splicing regulatory glutamine/lysine-rich protein 1 OS=Mus musculus GN=Srek1 PE=2 SV=1	Q8BZX4	57 kDa	0	0	0	0	2	0		0	0	0	0	2	0
434	Ig lambda-2 chain C region OS=Mus musculus GN=Iglc2 PE=1 SV=1	P01844 (+1)	11 kDa	0	2	0	0	0	0		0	2	0	0	0	0
435	Collagen alpha-1(II) chain OS=Mus musculus GN=Col2a1 PE=1 SV=2	P28481	142 kDa	0	0	0	0	2	0		0	0	0	0	2	0
436	Tryptophan 2,3-dioxygenase OS=Mus musculus GN=Tdo2 PE=1 SV=2	P48776	48 kDa	0	0	0	0	0	3		0	0	0	0	0	3
437	T-complex protein 1 subunit delta OS=Mus musculus GN=Cct4 PE=1 SV=3	P80315	58 kDa	2	0	0	0	0	0		2	0	0	0	0	0
438	Nucleolin OS=Mus musculus GN=Ncl PE=1 SV=2	P09405	77 kDa	2	0	0	0	0	0		2	0	0	0	0	0

## Sheet: Filtered data NSAF sorted by p
	Proteins identified by MS/MS analysis of c-myc immunoprecipitates from skeletal muscle of malin-myc and WT mice
	after removal of non-mouse proteins, pseudogenes, redundant Uniprot entries, keratins, immunoglobulins, serum proteins and proteins found in only one out of three Myc replicates. NSAF values were calculated, data sorted by NSAF p values and NSAF averages calculated.
	To calculate NSAF fold change, and to avoid dividing by 0, an arbitrary number 0.001 was added to all NSAF average values. Sorted by p-value of c-myc vs WT
					TSC	TSC	TSC	TSC	TSC	TSC		TSC Myc average	TSC Myc SEM	TSC WT average	TSC WT SEM		Spc/L Myc Rep1	Spc/L Myc Rep2	Spc/L Myc Rep3	Spc/L WT Rep1	Spc/L WT Rep2	Spc/L WT Rep3		NSAF Myc Rep1	NSAF Myc Rep2	NSAF Myc Rep2	NSAF WT Rep1	NSAF WT Rep2	NSAF WT Rep3		NSAF p value Myc vs WT	-log10(p value)Myc vs WT		NSAF Myc average	NSAF Myc SEM	NSAF WT average	NSAF WT SEM	FC NSAF Myc vs NSAF WT	log2FC Myc vs WT	-log10(p value) Myc vs WT
#	Identified Proteins	Accession Number	Protein Length	Molecular Weight	Myc Rep1	Myc Rep2	Myc Rep3	WT Rep1	WT Rep2	WT Rep3														x1000	x1000	x1000	x1000	x1000	x1000
15	Glycogen [starch] synthase, muscle OS=Mus musculus GN=Gys1 PE=1 SV=2	Q9Z1E4	738	84 kDa	86	96	89	0	3	3		90.3333	2.96273	2	1		0.116531	0.130081	0.120596	0	0.00406504	0.00406504		16.3553	18.866	18.6624	0	0.698581	0.710796		3.12364e-05	4.50534		17.9622	0.805132	0.470792	0.234923	38.1532	5.25373	4.50534
29	E3 ubiquitin-protein ligase NHLRC1 OS=Mus musculus GN=Nhlrc1 PE=2 SV=1	Q8BR37	401	43 kDa	57	47	52	0	0	0		52	2.88675	0	0		0.142145	0.117207	0.129676	0	0	0		19.9501	16.9988	20.0674	0	0	0		4.58502e-05	4.33866		19.0065	1.00389	0.001	0	19006.5	14.2142	4.33866
18	Laforin OS=Mus musculus GN=Epm2a PE=1 SV=2	Q9WUA5	330	37 kDa	76	83	84	0	0	0		81	2.51661	0	0		0.230303	0.251515	0.254545	0	0	0		32.3232	36.4779	39.3911	0	0	0		6.14089e-05	4.21177		36.0651	2.05079	0.001	0	36065.1	15.1383	4.21177
33	Glycogenin-1 OS=Mus musculus GN=Gyg1 PE=1 SV=3	Q9R062	333	37 kDa	37	46	39	0	1	1		40.6667	2.72845	0.666667	0.333333		0.111111	0.138138	0.117117	0	0.003003	0.003003		15.5945	20.0345	18.124	0	0.516069	0.525092		0.000172119	3.76417		17.9187	1.28586	0.348054	0.173546	51.4825	5.68601	3.76417
100	Protein phosphatase 1 regulatory subunit 3A OS=Mus musculus GN=Ppp1r3a PE=1 SV=2	Q99MR9	1089	121 kDa	12	13	11	0	2	2		12	0.57735	1.33333	0.666667		0.0110193	0.0119376	0.010101	0	0.00183655	0.00183655		1.54657	1.73134	1.56314	0	0.315612	0.321131		0.000322044	3.49208		1.61468	0.0590217	0.213248	0.106136	7.57185	2.92065	3.49208
58	Dynamin-1-like protein OS=Mus musculus GN=Dnm1l PE=1 SV=1	E9PUD2	712	80 kDa	26	24	28	0	3	4		26	1.1547	2.33333	1.20185		0.0365169	0.0337079	0.0393258	0	0.00421348	0.00561798		5.12517	4.88874	6.08571	0	0.724091	0.982336		0.00051667	3.28679		5.36754	0.366004	0.569809	0.294013	9.4199	3.23571	3.28679
12	Protein Agl OS=Mus musculus GN=Agl PE=1 SV=1	F8VPN4	1532	174 kDa	107	118	122	0	30	21		115.667	4.48454	17	8.88819		0.0698433	0.0770235	0.0796345	0	0.0195822	0.0137076		9.80257	11.1709	12.3235	0	3.36523	2.39685		0.00176335	2.75366		11.1	0.728617	1.92169	1.0002	5.77616	2.53011	2.75366
307	Starch-binding domain-containing protein 1 OS=Mus musculus GN=Stbd1 PE=1 SV=1	Q8C7E7	338	36 kDa	3	4	2	0	0	0		3	0.57735	0	0		0.00887574	0.0118343	0.00591716	0	0	0		1.24572	1.71636	0.915686	0	0	0		0.00511064	2.29152		1.29359	0.232321	0.001	0	1293.59	10.3372	2.29152
371	60S ribosomal protein L18a OS=Mus musculus GN=Rpl18a PE=1 SV=1	P62717	176	21 kDa	2	1	1	0	0	0		1.33333	0.333333	0	0		0.0113636	0.00568182	0.00568182	0	0	0		1.5949	0.824049	0.879266	0	0	0		0.0114356	1.94174		1.1004	0.248258	0.001	0	1100.4	10.1038	1.94174
410	40S ribosomal protein S29 OS=Mus musculus GN=Rps29 PE=3 SV=2	P62274	56	7 kDa	1	2	1	0	0	0		1.33333	0.333333	0	0		0.0178571	0.0357143	0.0178571	0	0	0		2.50627	5.17974	2.76341	0	0	0		0.0149703	1.82477		3.48414	0.851542	0.001	0	3484.14	11.7666	1.82477
217	Eukaryotic translation initiation factor 4 gamma 1 OS=Mus musculus GN=Eif4g1 PE=1 SV=1	Q6NZJ6 (+3)	1600	176 kDa	4	4	4	0	0	2		4	0	0.666667	0.666667		0.0025	0.0025	0.0025	0	0	0.00125		0.350877	0.362582	0.386877	0	0	0.21857		0.016235	1.78955		0.367779	0.010602	0.0738566	0.0728566	4.97963	2.31604	1.78955
236	40S ribosomal protein S3 OS=Mus musculus GN=Rps3 PE=1 SV=1	P62908	243	27 kDa	2	3	2	0	1	0		2.33333	0.333333	0.333333	0.333333		0.00823045	0.0123457	0.00823045	0	0.00411523	0		1.15515	1.79053	1.27367	0	0.707205	0		0.0186791	1.72864		1.40745	0.195063	0.236735	0.235735	5.94525	2.57174	1.72864
354	ATP synthase subunit g, mitochondrial OS=Mus musculus GN=Atp5l PE=1 SV=1	Q9CPQ8	103	11 kDa	2	3	2	0	1	0		2.33333	0.333333	0.333333	0.333333		0.0194175	0.0291262	0.0194175	0	0.00970874	0		2.72526	4.22425	3.00487	0	1.66845	0		0.0186791	1.72864		3.31913	0.460196	0.557152	0.556152	5.95731	2.57466	1.72864
13	Glycogen phosphorylase, muscle form OS=Mus musculus GN=Pygm PE=1 SV=3	Q9WUB3	842	97 kDa	91	89	111	1	51	48		97	7.02377	33.3333	16.1898		0.108076	0.105701	0.131829	0.00118765	0.0605701	0.0570071		15.1686	15.3301	20.4006	6.41972	10.409	9.96802		0.0196296	1.70709		16.9674	1.71775	8.93325	1.2627	1.89935	0.92551	1.70709
385	Isocitrate dehydrogenase [NAD] subunit alpha, mitochondrial OS=Mus musculus GN=Idh3a PE=1 SV=1	Q9D6R2	366	40 kDa	3	3	1	0	0	0		2.33333	0.666667	0	0		0.00819672	0.00819672	0.00273224	0	0	0		1.15042	1.18879	0.422817	0	0	0		0.020929	1.67925		0.921675	0.249176	0.001	0	921.675	9.84811	1.67925
346	60S ribosomal protein L22 OS=Mus musculus GN=Rpl22 PE=1 SV=2	P67984	128	15 kDa	3	1	2	0	0	0		2	0.57735	0	0		0.0234375	0.0078125	0.015625	0	0	0		3.28947	1.13307	2.41798	0	0	0		0.0219512	1.65854		2.28117	0.626303	0.001	0	2281.17	11.1556	1.65854
191	Calcium/calmodulin-dependent protein kinase type II subunit gamma OS=Mus musculus GN=Camk2g PE=1 SV=1	Q923T9	529	60 kDa	4	5	5	0	2	2		4.66667	0.333333	1.33333	0.666667		0.00756144	0.0094518	0.0094518	0	0.00378072	0.00378072		1.06125	1.37082	1.46267	0	0.64972	0.66108		0.0261564	1.58242		1.29925	0.121428	0.437933	0.218491	2.96677	1.56889	1.58242
267	Methylcrotonoyl-CoA carboxylase beta chain, mitochondrial OS=Mus musculus GN=Mccc2 PE=1 SV=1	Q3ULD5	563	61 kDa	7	5	2	0	0	0		4.66667	1.45297	0	0		0.0124334	0.00888099	0.0035524	0	0	0		1.74504	1.28803	0.549737	0	0	0		0.0265454	1.57601		1.19527	0.348224	0.001	0	1195.27	10.2231	1.57601
263	Thioredoxin OS=Mus musculus GN=Txn PE=1 SV=3	P10639	105	12 kDa	6	5	3	0	1	2		4.66667	0.881917	1	0.57735		0.0571429	0.047619	0.0285714	0	0.00952381	0.0190476		8.02005	6.90632	4.42145	0	1.63667	3.33059		0.0287512	1.54134		6.45027	1.06366	1.65675	0.961505	3.89332	1.961	1.54134
216	40S ribosomal protein S13 OS=Mus musculus GN=Rps13 PE=1 SV=2	P62301 (+1)	151	17 kDa	6	3	3	0	1	1		4	1	0.666667	0.333333		0.0397351	0.0198675	0.0198675	0	0.00662252	0.00662252		5.57686	2.88144	3.07452	0	1.13808	1.15799		0.031513	1.50151		3.84527	0.868083	0.766357	0.382721	5.0176	2.327	1.50151
37	Dihydrolipoyllysine-residue acetyltransferase component of pyruvate dehydrogenase complex, mitochondrial OS=Mus musculus GN=Dlat PE=1 SV=2	Q8BMF4	642	68 kDa	28	18	23	1	33	25		23	2.88675	19.6667	9.6148		0.0436137	0.0280374	0.0358255	0.00155763	0.0514019	0.0389408		6.12122	4.06634	5.54403	8.41963	8.83345	6.80902		0.0330812	1.48042		5.24486	0.611887	8.0217	0.617505	0.653834	-0.613004	1.48042
286	60S ribosomal protein L10 (Fragment) OS=Mus musculus GN=Rpl10 PE=1 SV=1	I7HLV2 (+1)	201	23 kDa	2	3	2	0	1	1		2.33333	0.333333	0.666667	0.333333		0.00995025	0.0149254	0.00995025	0	0.00497512	0.00497512		1.39653	2.16467	1.53981	0	0.854979	0.869929		0.0389204	1.40982		1.70133	0.235822	0.575969	0.287517	2.95386	1.5626	1.40982
130	40S ribosomal protein S4, X isoform OS=Mus musculus GN=Rps4x PE=1 SV=2	P62702	263	30 kDa	9	8	5	0	4	2		7.33333	1.20185	2	1.1547		0.0342205	0.0304183	0.0190114	0	0.0152091	0.00760456		4.80288	4.41164	2.94203	0	2.6137	1.3297		0.0440458	1.3561		4.05318	0.56645	1.31547	0.754549	3.08117	1.62348	1.3561
277	Serine/threonine-protein phosphatase PP1-beta catalytic subunit OS=Mus musculus GN=Ppp1cb PE=1 SV=3	P62141	327	37 kDa	3	3	1	0	1	0		2.33333	0.666667	0.333333	0.333333		0.00917431	0.00917431	0.0030581	0	0.0030581	0		1.28762	1.33057	0.473244	0	0.525538	0		0.0602406	1.22011		1.03148	0.278894	0.176179	0.175179	5.85472	2.5496	1.22011
283	40S ribosomal protein S11 OS=Mus musculus GN=Rps11 PE=1 SV=3	P62281	158	18 kDa	4	2	2	0	1	1		2.66667	0.666667	0.666667	0.333333		0.0253165	0.0126582	0.0126582	0	0.00632911	0.00632911		3.55319	1.83586	1.95887	0	1.08766	1.10668		0.0606394	1.21724		2.4503	0.553082	0.732448	0.365765	3.34536	1.74216	1.21724
391	Junctophilin-2 OS=Mus musculus GN=Jph2 PE=1 SV=2	Q9ET78	696	75 kDa	2	2	1	0	1	0		1.66667	0.333333	0.333333	0.333333		0.00287356	0.00287356	0.00143678	0	0.00143678	0		0.403307	0.41676	0.222343	0	0.246912	0		0.0624347	1.20457		0.34847	0.062684	0.083304	0.082304	4.18311	2.06458	1.20457
289	60S ribosomal protein L28 OS=Mus musculus GN=Rpl28 PE=1 SV=2	P41105	137	16 kDa	2	2	1	0	1	0		1.66667	0.333333	0.333333	0.333333		0.0145985	0.0145985	0.00729927	0	0.00729927	0		2.04892	2.11726	1.12957	0	1.25439	0		0.0624347	1.20457		1.76625	0.318453	0.419129	0.418129	4.2141	2.07523	1.20457
390	28S ribosomal protein S36, mitochondrial OS=Mus musculus GN=Mrps36 PE=1 SV=1	Q9CQX8	102	11 kDa	2	2	1	0	1	0		1.66667	0.333333	0.333333	0.333333		0.0196078	0.0196078	0.00980392	0	0.00980392	0		2.75198	2.84378	1.51717	0	1.68481	0		0.0624347	1.20457		2.37197	0.427726	0.562604	0.561604	4.21606	2.0759	1.20457
65	AMP deaminase 1 OS=Mus musculus GN=Ampd1 PE=1 SV=2	Q3V1D3	745	86 kDa	14	20	18	0	9	9		17.3333	1.76383	6	3		0.0187919	0.0268456	0.0241611	0	0.0120805	0.0120805		2.63747	3.89349	3.73895	0	2.07605	2.11235		0.0649055	1.18772		3.4243	0.395443	1.39713	0.698146	2.45095	1.29334	1.18772
5	Myosin-4 OS=Mus musculus GN=Myh4 PE=2 SV=1	Q5SX39	1939	223 kDa	144	199	137	9	175	214		160	19.6044	132.667	62.8499		0.0742651	0.10263	0.070655	0.00464157	0.0902527	0.110366		10.4232	14.8847	10.9339	25.0896	15.51	19.2982		0.0649547	1.18739		12.0816	1.40979	19.9669	2.78546	0.605082	-0.724798	1.18739
368	Protein-arginine deiminase type-2 OS=Mus musculus GN=Padi2 PE=1 SV=2	Q08642	673	76 kDa	2	2	1	0	0	1		1.66667	0.333333	0.333333	0.333333		0.00297177	0.00297177	0.00148588	0	0	0.00148588		0.41709	0.431003	0.229942	0	0	0.259815		0.0652752	1.18525		0.360345	0.0648262	0.0876051	0.0866051	4.11329	2.04029	1.18525
338	MCG140784 OS=Mus musculus GN=Try10 PE=1 SV=1	Q792Z1	246	26 kDa	2	2	1	0	0	1		1.66667	0.333333	0.333333	0.333333		0.00813008	0.00813008	0.00406504	0	0	0.00406504		1.14106	1.17913	0.629069	0	0	0.710796		0.0652752	1.18525		0.984087	0.17735	0.237932	0.236932	4.136	2.04824	1.18525
156	ATP synthase subunit gamma OS=Mus musculus GN=Atp5c1 PE=1 SV=1	A2AKU9	297	33 kDa	6	7	6	0	4	3		6.33333	0.333333	2.33333	1.20185		0.020202	0.023569	0.020202	0	0.013468	0.010101		2.83537	3.41828	3.12628	0	2.31449	1.76622		0.06975	1.15646		3.12764	0.168271	1.36124	0.698291	2.29765	1.20016	1.15646
324	60S ribosomal protein L37a OS=Mus musculus GN=Rpl37a PE=1 SV=2	P61514	92	10 kDa	2	1	2	0	0	1		1.66667	0.333333	0.333333	0.333333		0.0217391	0.0108696	0.0217391	0	0	0.0108696		3.05111	1.57644	3.36415	0	0	1.90061		0.0729341	1.13707		2.6649	0.551187	0.634535	0.633535	4.19976	2.07031	1.13707
352	60S ribosomal protein L23 OS=Mus musculus GN=Rpl23 PE=1 SV=1	P62830	140	15 kDa	3	2	1	0	1	0		2	0.57735	0.333333	0.333333		0.0214286	0.0142857	0.00714286	0	0.00714286	0		3.00752	2.07189	1.10536	0	1.22751	0		0.0733183	1.13479		2.06259	0.549129	0.410169	0.409169	5.02864	2.33017	1.13479
138	Kelch-like protein 41 OS=Mus musculus GN=Klhl41 PE=1 SV=1	A2AUC9	606	68 kDa	7	8	7	0	5	3		7.33333	0.333333	2.66667	1.45297		0.0115512	0.0132013	0.0115512	0	0.00825083	0.0049505		1.62121	1.91462	1.78755	0	1.41791	0.865622		0.0739376	1.13113		1.77546	0.0849519	0.762178	0.412634	2.32946	1.22	1.13113
349	40S ribosomal protein S6 OS=Mus musculus GN=Rps6 PE=1 SV=1	P62754	249	29 kDa	1	2	2	0	0	1		1.66667	0.333333	0.333333	0.333333		0.00401606	0.00803213	0.00803213	0	0	0.00401606		0.563658	1.16492	1.24298	0	0	0.702232		0.0758285	1.12017		0.991519	0.214617	0.235077	0.234077	4.21784	2.07651	1.12017
109	Pyruvate carboxylase, mitochondrial OS=Mus musculus GN=Pc PE=1 SV=1	Q05920 (+2)	1178	130 kDa	13	7	7	0	5	3		9	2	2.66667	1.45297		0.0110357	0.00594228	0.00594228	0	0.00424448	0.00254669		1.54886	0.861824	0.919572	0	0.729418	0.445303		0.0784995	1.10513		1.11109	0.220021	0.392574	0.212272	2.83026	1.50094	1.10513
187	40S ribosomal protein S8 OS=Mus musculus GN=Rps8 PE=1 SV=2	P62242	208	24 kDa	6	7	4	0	3	3		5.66667	0.881917	2	1		0.0288462	0.0336538	0.0192308	0	0.0144231	0.0144231		4.04858	4.88091	2.97598	0	2.47862	2.52196		0.0826606	1.0827		3.96949	0.551362	1.66786	0.833523	2.37999	1.25096	1.0827
214	Pre-B-cell leukemia transcription factor-interacting protein 1 OS=Mus musculus GN=Pbxip1 PE=1 SV=2	Q3TVI8	727	81 kDa	7	3	3	0	1	2		4.33333	1.33333	1	0.57735		0.00962861	0.00412655	0.00412655	0	0.00137552	0.00275103		1.35138	0.598484	0.638587	0	0.236384	0.481034		0.0908495	1.04168		0.863818	0.244557	0.240139	0.138869	3.59716	1.84686	1.04168
27	Adenylosuccinate lyase OS=Mus musculus GN=Adsl PE=1 SV=2	P54822	484	55 kDa	36	29	31	1	35	29		32	2.08167	21.6667	10.4775		0.0743802	0.0599174	0.0640496	0.00206612	0.072314	0.0599174		10.4393	8.68997	9.91173	11.1682	12.4272	10.4769		0.0952323	1.02122		9.68134	0.518077	11.3584	0.57091	0.852348	-0.230486	1.02122
177	3-ketoacyl-CoA thiolase, mitochondrial OS=Mus musculus GN=Acaa2 PE=1 SV=3	Q8BWT1	397	42 kDa	4	7	6	0	1	4		5.66667	0.881917	1.66667	1.20185		0.0100756	0.0176322	0.0151134	0	0.00251889	0.0100756		1.41411	2.55725	2.3388	0	0.432874	1.76177		0.0969877	1.01328		2.10439	0.350359	0.732548	0.530052	2.8727	1.52241	1.01328
64	LIM domain-binding protein 3 OS=Mus musculus GN=Ldb3 PE=1 SV=1	E9PYJ9	679	72 kDa	16	18	22	0	9	12		18.6667	1.76383	7	3.60555		0.0235641	0.0265096	0.0324006	0	0.0132548	0.017673		3.30724	3.84475	5.01402	0	2.27785	3.09023		0.097822	1.00956		4.05634	0.50383	1.79036	0.924906	2.26565	1.17993	1.00956
249	60S ribosomal protein L12 OS=Mus musculus GN=Rpl12 PE=1 SV=2	P35979	165	18 kDa	4	3	3	0	2	2		3.33333	0.333333	1.33333	0.666667		0.0242424	0.0181818	0.0181818	0	0.0121212	0.0121212		3.40245	2.63696	2.81365	0	2.08304	2.11946		0.103502	0.985051		2.95202	0.231405	1.40183	0.700496	2.10582	1.07439	0.985051
279	Ankyrin-1 OS=Mus musculus GN=Ank1 PE=1 SV=1	E9QNT8 (+1)	1862	204 kDa	3	4	2	0	2	1		3	0.57735	1	0.57735		0.00161117	0.00214823	0.00107411	0	0.00107411	0.000537057		0.226129	0.311563	0.16622	0	0.184587	0.0939075		0.105222	0.977892		0.235637	0.0421721	0.0938316	0.0532885	2.51128	1.32842	0.977892
205	PDZ and LIM domain 3, isoform CRA_a OS=Mus musculus GN=Pdlim3 PE=1 SV=1	A0A1B0GSX6	364	39 kDa	4	4	5	0	2	3		4.33333	0.333333	1.66667	0.881917		0.010989	0.010989	0.0137363	0	0.00549451	0.00824176		1.54232	1.59377	2.1257	0	0.944235	1.44112		0.106558	0.972413		1.75493	0.186478	0.796118	0.422644	2.20436	1.14036	0.972413
188	Elongation factor 2 OS=Mus musculus GN=Eef2 PE=1 SV=2	P58252	858	95 kDa	5	2	3	0	2	1		3.33333	0.881917	1	0.57735		0.00582751	0.002331	0.0034965	0	0.002331	0.0011655		0.817896	0.338071	0.541087	0	0.400585	0.203795		0.114298	0.94196		0.566685	0.139058	0.20246	0.115645	2.799	1.48491	0.94196
260	Cytochrome c, somatic OS=Mus musculus GN=Cycs PE=1 SV=2	P62897	105	12 kDa	5	2	3	0	2	1		3.33333	0.881917	1	0.57735		0.047619	0.0190476	0.0285714	0	0.0190476	0.00952381		6.68338	2.76253	4.42145	0	3.27335	1.66529		0.114298	0.94196		4.62345	1.1363	1.64721	0.944983	2.80683	1.48894	0.94196
387	Protein phosphatase 1 regulatory subunit OS=Mus musculus GN=Ppp1r3d PE=1 SV=1	A2AJW4	279	31 kDa	2	2	0	0	0	0		1.33333	0.666667	0	0		0.00716846	0.00716846	0	0	0	0		1.0061	1.03966	0	0	0	0		0.116224	0.934706		0.68292	0.341098	0.001	0	682.92	9.41557	0.934706
403	14-3-3 protein epsilon OS=Mus musculus GN=Ywhae PE=1 SV=1	P62259	255	29 kDa	2	2	0	0	0	0		1.33333	0.666667	0	0		0.00784314	0.00784314	0	0	0	0		1.10079	1.13751	0	0	0	0		0.116224	0.934706		0.747101	0.373201	0.001	0	747.101	9.54516	0.934706
302	Glutamine synthetase OS=Mus musculus GN=Glul PE=1 SV=6	P15105	373	42 kDa	3	3	2	0	1	2		2.66667	0.333333	1	0.57735		0.0080429	0.0080429	0.00536193	0	0.00268097	0.00536193		1.12883	1.16648	0.829763	0	0.460726	0.937564		0.118956	0.924613		1.04269	0.10652	0.467097	0.270665	2.23228	1.15852	0.924613
264	60S ribosomal protein L15 OS=Mus musculus GN=Rpl15 PE=2 SV=4	Q9CZM2	204	24 kDa	4	4	3	0	3	1		3.66667	0.333333	1.33333	0.881917		0.0196078	0.0196078	0.0147059	0	0.0147059	0.00490196		2.75198	2.84378	2.27575	0	2.52722	0.857136		0.121375	0.915871		2.62483	0.176049	1.12912	0.74202	2.32468	1.21703	0.915871
358	Glycerol-3-phosphate dehydrogenase, mitochondrial OS=Mus musculus GN=Gpd2 PE=1 SV=2	Q64521	727	81 kDa	3	2	0	0	0	0		1.66667	0.881917	0	0		0.00412655	0.00275103	0	0	0	0		0.579165	0.398989	0	0	0	0		0.129434	0.887952		0.327051	0.171122	0.001	0	327.051	8.35337	0.887952
224	Muscle-related coiled-coil protein OS=Mus musculus GN=Murc PE=1 SV=1	A2AMM0	362	41 kDa	6	3	2	0	1	2		3.66667	1.20185	1	0.57735		0.0165746	0.00828729	0.00552486	0	0.00276243	0.00552486		2.32626	1.20193	0.854977	0	0.474726	0.966054		0.13476	0.870438		1.46205	0.444044	0.48126	0.278889	3.03797	1.60311	0.870438
372	Galectin-3-binding protein OS=Mus musculus GN=Lgals3bp PE=1 SV=1	Q07797	577	64 kDa	2	0	3	0	0	0		1.66667	0.881917	0	0		0.0034662	0	0.00519931	0	0	0		0.486485	0	0.804597	0	0	0		0.139681	0.854864		0.431361	0.233956	0.001	0	431.361	8.75275	0.854864
165	Glioblastoma amplified sequence OS=Mus musculus GN=Gbas PE=1 SV=1	Q7TMG8	281	33 kDa	3	7	7	0	3	3		5.66667	1.33333	2	1		0.0106762	0.024911	0.024911	0	0.0106762	0.0106762		1.49841	3.61291	3.855	0	1.83471	1.86679		0.144671	0.839619		2.98977	0.748453	1.23483	0.616985	2.4212	1.27572	0.839619
228	Polyadenylate-binding protein OS=Mus musculus GN=Pabpc4 PE=1 SV=1	Q91YZ8	615	68 kDa	4	3	3	0	3	0		3.33333	0.333333	1	1		0.00650407	0.00487805	0.00487805	0	0.00487805	0		0.912851	0.707476	0.754882	0	0.838297	0		0.147997	0.829748		0.792737	0.0620844	0.280432	0.279432	2.82684	1.49919	0.829748
386	Histone-lysine N-methyltransferase Smyd1 OS=Mus musculus GN=Smyd1 PE=1 SV=3	P97443	490	56 kDa	2	0	1	0	0	0		1	0.57735	0	0		0.00408163	0	0.00204082	0	0	0		0.572861	0	0.315818	0	0	0		0.148269	0.828949		0.297226	0.165661	0.001	0	297.226	8.21542	0.828949
9	Phosphorylase b kinase regulatory subunit alpha, skeletal muscle isoform OS=Mus musculus GN=Phka1 PE=1 SV=3	P18826	1241	139 kDa	99	94	96	5	101	93		96.3333	1.45297	66.3333	30.7535		0.0797744	0.0757454	0.077357	0.00402901	0.081386	0.0749396		11.1964	10.9855	11.9711	21.7784	13.9862	13.1036		0.151586	0.819341		11.3853	0.299608	16.2904	2.7563	0.698897	-0.516848	0.819341
46	Calcium-activated potassium channel subunit alpha-1 OS=Mus musculus GN=Kcnma1 PE=1 SV=1	A0A087WSJ2 (+1)	1192	134 kDa	23	19	19	2	33	21		20.3333	1.33333	18.6667	9.02466		0.0192953	0.0159396	0.0159396	0.00167785	0.0276846	0.0176174		2.70811	2.31176	2.46667	9.06947	4.75762	3.08051		0.15378	0.8131		2.49651	0.115322	5.63687	1.78376	0.44289	-1.17498	0.8131
313	Fms-related tyrosine kinase 3 ligand OS=Mus musculus GN=Flt3l PE=4 SV=1	A0A1B0GS68	446	51 kDa	2	1	0	0	0	0		1	0.57735	0	0		0.0044843	0.00224215	0	0	0	0		0.629376	0.325185	0	0	0	0		0.154838	0.810123		0.319187	0.181719	0.001	0	319.187	8.31826	0.810123
419	60S ribosomal protein L29 OS=Mus musculus GN=Rpl29 PE=2 SV=2	P47915	160	18 kDa	2	1	0	0	0	0		1	0.57735	0	0		0.0125	0.00625	0	0	0	0		1.75439	0.906454	0	0	0	0		0.154838	0.810123		0.887947	0.506542	0.001	0	887.947	9.79433	0.810123
426	Splicing factor, proline- and glutamine-rich OS=Mus musculus GN=Sfpq PE=1 SV=1	Q8VIJ6	699	75 kDa	2	1	0	0	0	0		1	0.57735	0	0		0.00286123	0.00143062	0	0	0	0		0.401576	0.207486	0	0	0	0		0.154838	0.810123		0.204021	0.115947	0.001	0	204.021	7.67257	0.810123
241	40S ribosomal protein S18 OS=Mus musculus GN=Rps18 PE=1 SV=3	P62270	152	18 kDa	3	6	4	0	3	2		4.33333	0.881917	1.66667	0.881917		0.0197368	0.0394737	0.0263158	0	0.0197368	0.0131579		2.77008	5.72497	4.07239	0	3.39179	2.30073		0.15645	0.805625		4.19015	0.854998	1.89851	0.999668	2.20707	1.14213	0.805625
344	Transcription factor BTF3 OS=Mus musculus GN=Btf3 PE=1 SV=3	Q64152	204	22 kDa	1	1	2	0	0	1		1.33333	0.333333	0.333333	0.333333		0.00490196	0.00490196	0.00980392	0	0	0.00490196		0.687994	0.710944	1.51717	0	0	0.857136		0.157233	0.803456		0.973035	0.272646	0.286712	0.285712	3.39377	1.76289	0.803456
199	Very long-chain specific acyl-CoA dehydrogenase, mitochondrial OS=Mus musculus GN=Acadvl PE=1 SV=3	P50544	656	71 kDa	3	2	6	0	2	1		3.66667	1.20185	1	0.57735		0.00457317	0.00304878	0.00914634	0	0.00304878	0.00152439		0.641849	0.442173	1.4154	0	0.523935	0.266548		0.162418	0.789366		0.834142	0.296783	0.264495	0.151255	3.15372	1.65705	0.789366
431	Fumarylacetoacetate hydrolase domain-containing protein 2A OS=Mus musculus GN=Fahd2a PE=1 SV=1	A0A0R4J094 (+1)	313	35 kDa	0	1	2	0	0	0		1	0.57735	0	0		0	0.00319489	0.00638978	0	0	0		0	0.463363	0.988823	0	0	0		0.165383	0.781509		0.485062	0.285636	0.001	0	485.062	8.92203	0.781509
81	Tubulin beta-4B chain OS=Mus musculus GN=Tubb4b PE=1 SV=1	P68372	445	50 kDa	13	10	13	0	7	9		12	1	5.33333	2.72845		0.0292135	0.0224719	0.0292135	0	0.0157303	0.0202247		4.10014	3.25916	4.52081	0	2.70327	3.53641		0.171474	0.765801		3.96104	0.370883	2.08089	1.0674	1.90353	0.928675	0.765801
330	Profilin OS=Mus musculus GN=Pfn2 PE=1 SV=1	D3YWS3 (+1)	110	12 kDa	1	2	3	0	1	1		2	0.57735	0.666667	0.333333		0.00909091	0.0181818	0.0272727	0	0.00909091	0.00909091		1.27592	2.63696	4.22048	0	1.56228	1.5896		0.17214	0.764117		2.71212	0.85083	1.05163	0.525372	2.57898	1.3668	0.764117
132	Plasminogen activator inhibitor 1 RNA-binding protein OS=Mus musculus GN=Serbp1 PE=1 SV=1	Q3UMP4 (+1)	401	44 kDa	7	8	6	0	6	3		7	0.57735	3	1.73205		0.0174564	0.0199501	0.0149626	0	0.0149626	0.0074813		2.45002	2.89342	2.31547	0	2.57133	1.30815		0.173869	0.759777		2.55397	0.174599	1.29416	0.742318	1.97346	0.980725	0.759777
42	Obscurin OS=Mus musculus GN=Obscn PE=1 SV=2	E9QQ96	7496	816 kDa	25	26	24	0	14	20		25	0.57735	11.3333	5.92546		0.00333511	0.00346852	0.00320171	0	0.00186766	0.00266809		0.468086	0.503048	0.495467	0	0.320959	0.466531		0.176816	0.75248		0.489867	0.0106185	0.263497	0.137812	1.8591	0.894605	0.75248
114	Succinate dehydrogenase [ubiquinone] flavoprotein subunit, mitochondrial OS=Mus musculus GN=Sdha PE=1 SV=1	Q8K2B3	664	73 kDa	10	8	9	0	3	8		9	0.57735	3.66667	2.33333		0.0150602	0.0120482	0.0135542	0	0.00451807	0.0120482		2.11372	1.74738	2.09753	0	0.776434	2.1067		0.177174	0.751601		1.98721	0.119505	0.962043	0.615116	2.06561	1.04657	0.751601
68	Four and a half LIM domains protein 1 OS=Mus musculus GN=Fhl1 PE=1 SV=1	A2AEX6 (+2)	309	35 kDa	16	17	17	0	8	14		16.6667	0.333333	7.33333	4.05518		0.0517799	0.0550162	0.0550162	0	0.02589	0.0453074		7.26736	7.97914	8.5138	0	4.44921	7.92227		0.177258	0.751394		7.9211	0.361026	4.12483	2.29274	1.92035	0.941367	0.751394
60	Stress-70 protein, mitochondrial OS=Mus musculus GN=Hspa9 PE=1 SV=3	P38647	679	73 kDa	13	14	14	1	15	15		13.6667	0.333333	10.3333	4.66667		0.0191458	0.0206186	0.0206186	0.00147275	0.0220913	0.0220913		2.68713	2.99036	3.19074	7.96083	3.79641	3.86279		0.179484	0.745975		2.95708	0.146387	5.20768	1.37721	0.56783	-0.816468	0.745975
287	60S ribosomal protein L24 OS=Mus musculus GN=Rpl24 PE=1 SV=2	Q8BP67	157	18 kDa	4	2	2	0	1	2		2.66667	0.666667	1	0.57735		0.0254777	0.0127389	0.0127389	0	0.00636943	0.0127389		3.57582	1.84755	1.97135	0	1.09459	2.22746		0.185674	0.73125		2.46591	0.556605	1.10835	0.643044	2.22484	1.1537	0.73125
323	60S ribosomal protein L31 OS=Mus musculus GN=Rpl31 PE=1 SV=1	A0A0A6YX26 (+1)	129	15 kDa	3	2	2	0	2	1		2.33333	0.333333	1	0.57735		0.0232558	0.0155039	0.0155039	0	0.0155039	0.00775194		3.26397	2.24857	2.39924	0	2.66435	1.35547		0.193807	0.71263		2.63826	0.316361	1.34094	0.769172	1.96747	0.97634	0.71263
285	Voltage-dependent L-type calcium channel subunit alpha OS=Mus musculus GN=Cacna1s PE=1 SV=1	E9Q7B5 (+2)	1852	210 kDa	5	1	2	0	1	1		2.66667	1.20185	0.666667	0.333333		0.00269978	0.000539957	0.00107991	0	0.000539957	0.000539957		0.378917	0.0783114	0.167118	0	0.092792	0.0944145		0.197828	0.703712		0.209115	0.0891657	0.0634022	0.0312046	3.29823	1.72169	0.703712
240	Serpin B6 OS=Mus musculus GN=Serpinb6 PE=1 SV=1	Q60854	378	43 kDa	3	4	4	0	3	2		3.66667	0.333333	1.66667	0.881917		0.00793651	0.010582	0.010582	0	0.00793651	0.00529101		1.1139	1.53474	1.63758	0	1.3639	0.925163		0.198772	0.701644		1.42974	0.160195	0.764019	0.401983	1.87133	0.904068	0.701644
296	Methylcrotonoyl-CoA carboxylase subunit alpha, mitochondrial OS=Mus musculus GN=Mccc1 PE=1 SV=2	Q99MR8	717	79 kDa	3	4	0	0	1	0		2.33333	1.20185	0.333333	0.333333		0.0041841	0.0055788	0	0	0.0013947	0		0.587242	0.809108	0	0	0.23968	0		0.204006	0.690357		0.46645	0.241377	0.0808935	0.0798935	5.76623	2.52763	0.690357
244	Isocitrate dehydrogenase [NADP], mitochondrial OS=Mus musculus GN=Idh2 PE=1 SV=3	P54071	452	51 kDa	3	3	1	0	0	2		2.33333	0.666667	0.666667	0.666667		0.00663717	0.00663717	0.00221239	0	0	0.00442478		0.931532	0.962606	0.342369	0	0	0.773698		0.210695	0.676345		0.746502	0.201766	0.258899	0.257899	2.88337	1.52776	0.676345
251	Heterogeneous nuclear ribonucleoprotein K OS=Mus musculus GN=Hnrnpk PE=1 SV=1	P61979	463	51 kDa	2	5	1	0	1	1		2.66667	1.20185	0.666667	0.333333		0.00431965	0.0107991	0.00215983	0	0.00215983	0.00215983		0.606267	1.56623	0.334235	0	0.371168	0.377658		0.211131	0.675448		0.836577	0.37367	0.250609	0.124818	3.33818	1.73906	0.675448
3	Plectin OS=Mus musculus GN=Plec PE=1 SV=3	Q9QXS1	4691	534 kDa	190	201	215	15	213	213		202	7.23418	147	66		0.0405031	0.042848	0.0458324	0.00319761	0.0454061	0.0454061		5.68464	6.21436	7.09261	17.2844	7.80308	7.93952		0.213396	0.670815		6.33154	0.410575	11.01	3.13795	0.575072	-0.798186	0.670815
163	Bin1 protein OS=Mus musculus GN=Bin1 PE=1 SV=1	Q6P1B9	477	53 kDa	11	3	6	0	3	4		6.66667	2.33333	2.33333	1.20185		0.0230608	0.00628931	0.0125786	0	0.00628931	0.00838574		3.2366	0.912155	1.94655	0	1.08082	1.4663		0.214732	0.668104		2.03277	0.672362	0.850039	0.438862	2.39138	1.25785	0.668104
112	Protein enabled homolog OS=Mus musculus GN=Enah PE=1 SV=2	E9QKR1	562	62 kDa	9	8	10	0	6	7		9	0.57735	4.33333	2.18581		0.0160142	0.0142349	0.0177936	0	0.0106762	0.0124555		2.24761	2.06452	2.75357	0	1.83471	2.17792		0.223311	0.65109		2.35624	0.206063	1.33854	0.67607	1.7603	0.815822	0.65109
197	40S ribosomal protein S3a OS=Mus musculus GN=Rps3a PE=1 SV=3	P97351	264	30 kDa	5	3	5	0	3	3		4.33333	0.666667	2	1		0.0189394	0.0113636	0.0189394	0	0.0113636	0.0113636		2.65816	1.6481	2.93089	0	1.95285	1.987		0.223592	0.650544		2.41338	0.390168	1.31428	0.656715	1.83627	0.876781	0.650544
314	Poly(rC)-binding protein 1 OS=Mus musculus GN=Pcbp1 PE=1 SV=1	P60335	356	37 kDa	4	3	1	0	2	1		2.66667	0.881917	1	0.57735		0.011236	0.00842697	0.00280899	0	0.00561798	0.00280899		1.57698	1.22219	0.434693	0	0.965454	0.491168		0.247375	0.606644		1.07895	0.337543	0.486541	0.278717	2.2176	1.149	0.606644
145	Thioredoxin-dependent peroxide reductase, mitochondrial OS=Mus musculus GN=Prdx3 PE=1 SV=1	P20108	257	28 kDa	8	7	9	0	6	6		8	0.57735	4	2		0.0311284	0.0272374	0.0350195	0	0.0233463	0.0233463		4.3689	3.95031	5.41929	0	4.01208	4.08224		0.255306	0.592939		4.5805	0.436938	2.69911	1.3492	1.69704	0.763023	0.592939
49	Stomatin-like protein 2, mitochondrial OS=Mus musculus GN=Stoml2 PE=1 SV=1	Q99JB2	353	38 kDa	22	20	18	3	28	21		20	1.1547	17.3333	7.4461		0.0623229	0.0566572	0.0509915	0.00849858	0.0793201	0.0594901		8.74708	8.21715	7.89098	45.9383	13.6312	10.4022		0.25573	0.592218		8.28607	0.249458	23.3249	11.3456	0.355246	-1.49311	0.592218
110	Peroxiredoxin-1 OS=Mus musculus GN=Prdx1 PE=1 SV=1	P35700	199	22 kDa	7	5	7	1	6	10		6.33333	0.666667	5.66667	2.60342		0.0351759	0.0251256	0.0351759	0.00502513	0.0301508	0.0502513		4.93697	3.64404	5.4435	27.1628	5.18143	8.78672		0.256268	0.591305		4.67583	0.535739	13.7113	6.8063	0.34102	-1.55207	0.591305
276	Cysteine and glycine-rich protein 3 OS=Mus musculus GN=Csrp3 PE=1 SV=1	P50462	194	21 kDa	2	5	1	0	2	0		2.66667	1.20185	0.666667	0.666667		0.0103093	0.0257732	0.00515464	0	0.0103093	0		1.44692	3.73795	0.797685	0	1.77166	0		0.25966	0.585595		1.99519	0.8918	0.591553	0.590553	3.37279	1.75394	0.585595
111	Aconitate hydratase, mitochondrial OS=Mus musculus GN=Aco2 PE=1 SV=1	Q99KI0	780	85 kDa	8	11	8	0	5	8		9	1	4.33333	2.33333		0.0102564	0.0141026	0.0102564	0	0.00641026	0.0102564		1.4395	2.04533	1.58719	0	1.10161	1.79339		0.259765	0.585419		1.69167	0.182383	0.966	0.522194	1.75121	0.808355	0.585419
102	Tubulin alpha chain (Fragment) OS=Mus musculus GN=Tuba4a PE=1 SV=1	A0A0A0MQA5 (+1)	477	53 kDa	11	10	14	0	7	10		11.6667	1.20185	5.66667	2.96273		0.0230608	0.0209644	0.0293501	0	0.0146751	0.0209644		3.2366	3.04052	4.54195	0	2.52192	3.66574		0.261199	0.583028		3.60736	0.47121	2.06355	1.08285	1.74813	0.805812	0.583028
35	L-lactate dehydrogenase A chain OS=Mus musculus GN=Ldha PE=1 SV=3	P06151	332	36 kDa	21	20	21	2	22	21		20.6667	0.333333	15	6.50641		0.063253	0.060241	0.063253	0.0060241	0.0662651	0.063253		8.87762	8.73691	9.78846	32.5627	11.3877	11.0602		0.265863	0.575342		9.13533	0.329578	18.3378	7.11355	0.498168	-1.0053	0.575342
11	Phosphorylase b kinase regulatory subunit beta OS=Mus musculus GN=Phkb PE=1 SV=1	Q7TSH2	1085	124 kDa	68	62	80	10	81	83		70	5.2915	58	24.0069		0.0626728	0.0571429	0.0737327	0.00921659	0.0746544	0.0764977		8.79618	8.28758	11.4102	49.8194	12.8294	13.3761		0.266451	0.574383		9.49899	0.967314	25.3426	12.2399	0.374823	-1.41572	0.574383
243	ATP-dependent RNA helicase DDX3X OS=Mus musculus GN=Ddx3x PE=1 SV=3	Q62167	662	73 kDa	7	4	1	0	2	2		4	1.73205	1.33333	0.666667		0.010574	0.0060423	0.00151057	0	0.00302115	0.00302115		1.48407	0.87633	0.233763	0	0.519187	0.528265		0.267914	0.572005		0.865722	0.36098	0.350151	0.174595	2.47243	1.30593	0.572005
151	RNA-binding protein FUS OS=Mus musculus GN=Fus PE=1 SV=1	P56959 (+1)	518	53 kDa	6	5	7	0	5	4		6	0.57735	3	1.52753		0.011583	0.00965251	0.0135135	0	0.00965251	0.00772201		1.62569	1.39993	2.09123	0	1.65879	1.35024		0.269441	0.569536		1.70661	0.203523	1.00401	0.509353	1.6998	0.765364	0.569536
315	60S ribosomal protein L32 OS=Mus musculus GN=Rpl32 PE=1 SV=2	P62911	135	16 kDa	3	1	2	0	2	0		2	0.57735	0.666667	0.666667		0.0222222	0.00740741	0.0148148	0	0.0148148	0		3.11891	1.07432	2.29261	0	2.54594	0		0.2736	0.562884		2.16294	0.593828	0.849646	0.848646	2.5457	1.34806	0.562884
133	Carnitine O-palmitoyltransferase 1, muscle isoform OS=Mus musculus GN=Cpt1b PE=1 SV=1	Q924X2	772	88 kDa	9	9	8	0	5	8		8.66667	0.333333	4.33333	2.33333		0.011658	0.011658	0.0103627	0	0.00647668	0.0103627		1.63621	1.69079	1.60364	0	1.11302	1.81198		0.274332	0.561724		1.64455	0.0254265	0.976	0.527605	1.68499	0.752738	0.561724
325	40S ribosomal protein S15a OS=Mus musculus GN=Rps15a PE=1 SV=2	P62245	130	15 kDa	2	3	1	0	2	0		2	0.57735	0.666667	0.666667		0.0153846	0.0230769	0.00769231	0	0.0153846	0		2.15924	3.34691	1.19039	0	2.64386	0		0.279016	0.554371		2.23318	0.6236	0.882286	0.881286	2.53113	1.33978	0.554371
270	Ribosomal protein OS=Mus musculus GN=Rpl10a PE=1 SV=1	Q5XJF6	217	25 kDa	2	2	2	0	2	1		2	0	1	0.57735		0.00921659	0.00921659	0.00921659	0	0.00921659	0.00460829		1.29356	1.33671	1.42628	0	1.58388	0.805787		0.292643	0.533662		1.35318	0.0390859	0.797555	0.45725	1.69666	0.762697	0.533662
340	Up-regulated during skeletal muscle growth protein 5 OS=Mus musculus GN=Usmg5 PE=1 SV=1	Q78IK2	58	6 kDa	2	2	2	0	2	1		2	0	1	0.57735		0.0344828	0.0344828	0.0344828	0	0.0344828	0.0172414		4.83969	5.00113	5.33624	0	5.92589	3.01475		0.292643	0.533662		5.06002	0.146235	2.98122	1.71074	1.6973	0.763241	0.533662
245	Lipoamide acyltransferase component of branched-chain alpha-keto acid dehydrogenase complex, mitochondrial OS=Mus musculus GN=Dbt PE=1 SV=2	P53395	482	53 kDa	2	1	3	0	0	2		2	0.57735	0.666667	0.666667		0.00414938	0.00207469	0.00622407	0	0	0.00414938		0.582369	0.300898	0.96318	0	0	0.725543		0.292818	0.533403		0.616482	0.1919	0.242848	0.241848	2.53856	1.34401	0.533403
252	Triadin OS=Mus musculus GN=Trdn PE=1 SV=1	E9Q9K5	693	78 kDa	3	3	1	0	1	2		2.33333	0.666667	1	0.57735		0.004329	0.004329	0.001443	0	0.001443	0.002886		0.60758	0.627847	0.223306	0	0.247981	0.504634		0.296728	0.527642		0.487244	0.131599	0.251872	0.145683	1.93449	0.951955	0.527642
417	Aly/REF export factor 2 OS=Mus musculus GN=Alyref2 PE=1 SV=1	Q9JJW6	218	24 kDa	2	2	0	0	1	0		1.33333	0.666667	0.333333	0.333333		0.00917431	0.00917431	0	0	0.00458716	0		1.28762	1.33057	0	0	0.788307	0		0.297354	0.526726		0.873732	0.436542	0.263769	0.262769	3.31249	1.72792	0.526726
104	Poly(U)-binding-splicing factor PUF60 OS=Mus musculus GN=Puf60 PE=1 SV=2	Q3UEB3	564	60 kDa	8	8	9	1	8	9		8.33333	0.333333	6	2.51661		0.0141844	0.0141844	0.0159574	0.00177305	0.0141844	0.0159574		1.99079	2.0572	2.46943	9.58405	2.4376	2.79025		0.301113	0.521271		2.17347	0.14971	4.9383	2.3256	0.440126	-1.18401	0.521271
96	Myoglobin OS=Mus musculus GN=Mb PE=1 SV=3	P04247	154	17 kDa	6	9	8	1	8	8		7.66667	0.881917	5.66667	2.33333		0.038961	0.0584416	0.0519481	0.00649351	0.0519481	0.0519481		5.46822	8.47593	8.03901	35.1	8.92732	9.08342		0.301265	0.521051		7.32872	0.938267	17.7046	8.69834	0.413945	-1.27249	0.521051
16	Glyceraldehyde-3-phosphate dehydrogenase OS=Mus musculus GN=Gapdh PE=1 SV=2	P16858	333	36 kDa	60	50	48	8	62	51		52.6667	3.71184	40.3333	16.4756		0.18018	0.15015	0.144144	0.024024	0.186186	0.153153		25.2884	21.7767	22.3064	129.86	31.9963	26.7797		0.301535	0.520663		23.1248	1.09305	62.8795	33.5244	0.367764	-1.44315	0.520663
39	Dehydrogenase/reductase SDR family member 7C OS=Mus musculus GN=Dhrs7c PE=1 SV=3	Q8CHS7	311	34 kDa	30	19	18	4	25	25		22.3333	3.84419	18	7		0.096463	0.0610932	0.0578778	0.0128617	0.0803859	0.0803859		13.5387	8.86051	8.95664	69.5229	13.8144	14.0559		0.302008	0.519981		10.4529	1.54361	32.4654	18.5294	0.321972	-1.63499	0.519981
306	40S ribosomal protein S26 OS=Mus musculus GN=Rps26 PE=1 SV=3	P62855	115	13 kDa	2	2	0	0	0	1		1.33333	0.666667	0.333333	0.333333		0.0173913	0.0173913	0	0	0	0.00869565		2.44088	2.52231	0	0	0	1.52048		0.302471	0.519316		1.6554	0.827532	0.507828	0.506828	3.25976	1.70476	0.519316
343	Peptidyl-prolyl cis-trans isomerase FKBP1A OS=Mus musculus GN=Fkbp1a PE=1 SV=2	P26883	108	12 kDa	2	2	2	0	1	2		2	0	1	0.57735		0.0185185	0.0185185	0.0185185	0	0.00925926	0.0185185		2.59909	2.68579	2.86576	0	1.59121	3.23807		0.303317	0.518103		2.71788	0.0785337	1.61076	0.934796	1.68733	0.754739	0.518103
171	E3 ubiquitin-protein ligase TRIM21 OS=Mus musculus GN=Trim21 PE=1 SV=1	Q3U7K7	462	53 kDa	2	8	9	0	4	4		6.33333	2.18581	2.66667	1.33333		0.004329	0.017316	0.0194805	0	0.00865801	0.00865801		0.60758	2.51139	3.01463	0	1.48789	1.5139		0.304716	0.516105		2.04553	0.733016	1.0016	0.500354	2.04227	1.03017	0.516105
178	Protein Rpl3l OS=Mus musculus GN=Rpl3l PE=1 SV=1	E9PWZ3	407	47 kDa	6	5	3	0	5	1		4.66667	0.881917	2	1.52753		0.014742	0.012285	0.00737101	0	0.012285	0.002457		2.06905	1.78173	1.14067	0	2.11119	0.429621		0.30816	0.511223		1.66482	0.27441	0.847937	0.644178	1.96337	0.973335	0.511223
73	Dihydrolipoyllysine-residue succinyltransferase component of 2-oxoglutarate dehydrogenase complex, mitochondrial OS=Mus musculus GN=Dlst PE=1 SV=1	Q9D2G2	454	49 kDa	14	18	17	0	14	12		16.3333	1.20185	8.66667	4.37163		0.030837	0.0396476	0.0374449	0	0.030837	0.0264317		4.328	5.75019	5.79464	0	5.29936	4.62174		0.316219	0.500013		5.29194	0.481642	3.30803	1.66505	1.59972	0.677823	0.500013
135	Tripartite motif-containing protein 72 OS=Mus musculus GN=Trim72 PE=1 SV=1	Q1XH17	477	53 kDa	9	10	6	0	7	6		8.33333	1.20185	4.33333	2.18581		0.0188679	0.0209644	0.0125786	0	0.0146751	0.0125786		2.64813	3.04052	1.94655	0	2.52192	2.19944		0.319179	0.495966		2.54607	0.319977	1.57479	0.792381	1.61677	0.693112	0.495966
82	Lysine--tRNA ligase OS=Mus musculus GN=Kars PE=1 SV=1	Q99MN1	595	68 kDa	9	8	10	0	9	5		9	0.57735	4.66667	2.60342		0.0151261	0.0134454	0.0168067	0	0.0151261	0.00840336		2.12295	1.95002	2.60085	0	2.59942	1.46938		0.326499	0.486119		2.22561	0.194634	1.35727	0.752517	1.63977	0.713496	0.486119
92	Dihydrolipoyl dehydrogenase, mitochondrial OS=Mus musculus GN=Dld PE=1 SV=2	O08749	509	54 kDa	8	11	15	0	7	10		11.3333	2.02759	5.66667	2.96273		0.0157171	0.021611	0.0294695	0	0.0137525	0.0196464		2.20591	3.1343	4.56044	0	2.36337	3.43528		0.326583	0.486007		3.30122	0.684738	1.93388	1.01477	1.70704	0.771496	0.486007
30	TBC1 domain family member 5 OS=Mus musculus GN=Tbc1d5 PE=1 SV=2	Q80XQ2	815	92 kDa	26	27	31	5	28	27		28	1.52753	20	7.50555		0.0319018	0.0331288	0.0380368	0.00613497	0.0343558	0.0331288		4.47745	4.80476	5.88623	33.162	5.90408	5.79277		0.338615	0.470294		5.05715	0.42566	14.9539	9.10458	0.338181	-1.56413	0.470294
377	Ribosomal protein L19 OS=Mus musculus GN=Rpl19 PE=1 SV=1	A2A547 (+1)	194	23 kDa	2	1	1	0	1	1		1.33333	0.333333	0.666667	0.333333		0.0103093	0.00515464	0.00515464	0	0.00515464	0.00515464		1.44692	0.747591	0.797685	0	0.885829	0.901318		0.342659	0.465137		0.998397	0.225224	0.596716	0.297891	1.67315	0.74257	0.465137
299	60S ribosomal protein L26 OS=Mus musculus GN=Rpl26 PE=1 SV=1	P61255	145	17 kDa	2	1	1	0	1	1		1.33333	0.333333	0.666667	0.333333		0.0137931	0.00689655	0.00689655	0	0.00689655	0.00689655		1.93587	1.00023	1.06725	0	1.18518	1.2059		0.342659	0.465137		1.33545	0.301334	0.798027	0.398558	1.67344	0.742816	0.465137
406	Cytoplasmic dynein 1 light intermediate chain 1 OS=Mus musculus GN=Dync1li1 PE=1 SV=1	Q8R1Q8	523	57 kDa	2	1	1	0	1	1		1.33333	0.333333	0.666667	0.333333		0.00382409	0.00191205	0.00191205	0	0.00191205	0.00191205		0.536715	0.277309	0.295891	0	0.328587	0.334332		0.342659	0.465137		0.370971	0.083544	0.221973	0.110499	1.67125	0.740924	0.465137
115	Tubulin alpha-1B chain OS=Mus musculus GN=Tuba1b PE=1 SV=2	P05213	451	50 kDa	9	9	12	0	7	9		10	1	5.33333	2.72845		0.0199557	0.0199557	0.0266075	0	0.0155211	0.0199557		2.80079	2.89422	4.11754	0	2.66731	3.48936		0.343577	0.463976		3.27185	0.424202	2.05322	1.05319	1.59352	0.672217	0.463976
274	2,4-dienoyl-CoA reductase, mitochondrial OS=Mus musculus GN=Decr1 PE=1 SV=1	Q9CQ62	335	36 kDa	7	0	2	0	1	1		3	2.08167	0.666667	0.333333		0.0208955	0	0.00597015	0	0.00298507	0.00298507		2.9327	0	0.923886	0	0.512988	0.521957		0.346686	0.460064		1.28653	0.865694	0.345982	0.17251	3.71849	1.89472	0.460064
200	Hydroxyacyl-coenzyme A dehydrogenase, mitochondrial OS=Mus musculus GN=Hadh PE=1 SV=2	Q61425	314	34 kDa	4	4	3	0	3	3		3.66667	0.333333	2	1		0.0127389	0.0127389	0.00955414	0	0.00955414	0.00955414		1.78791	1.84755	1.47851	0	1.64189	1.6706		0.346908	0.459786		1.70566	0.114376	1.10516	0.552143	1.54336	0.626071	0.459786
341	Heterogeneous nuclear ribonucleoprotein Q OS=Mus musculus GN=Syncrip PE=1 SV=1	A0A0R4J259 (+2)	561	63 kDa	1	2	1	0	1	1		1.33333	0.333333	0.666667	0.333333		0.00178253	0.00356506	0.00178253	0	0.00178253	0.00178253		0.25018	0.51705	0.275848	0	0.306329	0.311686		0.348551	0.457733		0.348693	0.0850024	0.207005	0.103014	1.68446	0.75229	0.457733
169	Myotilin OS=Mus musculus GN=Myot PE=1 SV=1	Q9JIF9	496	55 kDa	4	4	3	1	3	4		3.66667	0.333333	2.66667	0.881917		0.00806452	0.00806452	0.00604839	0.00201613	0.00604839	0.00806452		1.13186	1.16962	0.935993	10.898	1.03942	1.41013		0.355291	0.449415		1.08016	0.0724073	4.45018	3.22618	0.242722	-2.04262	0.449415
316	Dehydrogenase/reductase SDR family member 4 OS=Mus musculus GN=Dhrs4 PE=1 SV=3	Q99LB2	279	30 kDa	5	0	1	0	1	0		2	1.52753	0.333333	0.333333		0.0179211	0	0.00358423	0	0.00358423	0		2.51525	0	0.554663	0	0.615953	0		0.359018	0.444884		1.0243	0.762963	0.206318	0.205318	4.96469	2.3117	0.444884
254	Calcium channel, voltage-dependent, beta 1 subunit, isoform CRA_b OS=Mus musculus GN=Cacnb1 PE=1 SV=1	A2A545 (+1)	524	58 kDa	6	1	1	0	2	0		2.66667	1.66667	0.666667	0.666667		0.0114504	0.0019084	0.0019084	0	0.00381679	0		1.60707	0.27678	0.295326	0	0.655919	0		0.360079	0.443603		0.727392	0.440372	0.21964	0.21864	3.31175	1.72759	0.443603
25	Phosphorylase b kinase gamma catalytic chain, skeletal muscle/heart isoform OS=Mus musculus GN=Phkg1 PE=1 SV=3	P07934	388	45 kDa	31	29	38	5	30	28		32.6667	2.72845	21	8.02081		0.0798969	0.0747423	0.0979381	0.0128866	0.0773196	0.0721649		11.2136	10.8401	15.156	69.6573	13.2874	12.6185		0.362759	0.440381		12.4042	1.38061	31.8554	18.9024	0.389392	-1.36071	0.440381
93	ATP-dependent zinc metalloprotease YME1L1 OS=Mus musculus GN=Yme1l1 PE=1 SV=1	O88967	715	80 kDa	11	7	8	0	6	8		8.66667	1.20185	4.66667	2.4037		0.0153846	0.00979021	0.0111888	0	0.00839161	0.0111888		2.15924	1.4199	1.73148	0	1.4421	1.95643		0.36449	0.438314		1.77121	0.214307	1.13384	0.585558	1.56213	0.643511	0.438314
335	ATP synthase-coupling factor 6, mitochondrial OS=Mus musculus GN=Atp5j PE=1 SV=1	P97450	108	12 kDa	1	2	2	0	0	2		1.66667	0.333333	0.666667	0.666667		0.00925926	0.0185185	0.0185185	0	0	0.0185185		1.29955	2.68579	2.86576	0	0	3.23807		0.367809	0.434378		2.2847	0.494811	1.08036	1.07936	2.11476	1.0805	0.434378
56	Triosephosphate isomerase OS=Mus musculus GN=Tpi1 PE=1 SV=4	P17751	249	32 kDa	21	18	18	5	14	19		19	1	12.6667	4.09607		0.0843373	0.0722892	0.0722892	0.0200803	0.0562249	0.0763052		11.8368	10.4843	11.1868	108.542	9.6623	13.3424		0.369766	0.432073		11.1703	0.390541	43.85	32.3641	0.254739	-1.97291	0.432073
227	60S ribosomal protein L4 OS=Mus musculus GN=Rpl4 PE=1 SV=3	Q9D8E6	419	47 kDa	3	4	1	0	3	0		2.66667	0.881917	1	1		0.0071599	0.00954654	0.00238663	0	0.0071599	0		1.0049	1.38456	0.369334	0	1.23044	0		0.370892	0.430753		0.920597	0.296158	0.411145	0.410145	2.23911	1.16292	0.430753
108	Vitronectin OS=Mus musculus GN=Vtn PE=1 SV=2	P29788	478	55 kDa	7	7	9	7	7	7		7.66667	0.666667	7	0		0.0146444	0.0146444	0.0188285	0.0146444	0.0146444	0.0146444		2.05535	2.12391	2.91372	79.1587	2.51664	2.56065		0.371006	0.430619		2.36533	0.275409	28.0796	25.54	0.0842363	-3.56941	0.430619
168	Sorting nexin-17 OS=Mus musculus GN=Snx17 PE=1 SV=2	Q8BVL3	470	53 kDa	5	3	5	0	4	3		4.33333	0.666667	2.33333	1.20185		0.0106383	0.00638298	0.0106383	0	0.00851064	0.00638298		1.49309	0.92574	1.64629	0	1.46256	1.1161		0.371469	0.430077		1.35604	0.219158	0.860554	0.441261	1.57578	0.656063	0.430077
293	40S ribosomal protein S14 OS=Mus musculus GN=Rps14 PE=1 SV=3	P62264	151	16 kDa	3	3	3	0	3	2		3	0	1.66667	0.881917		0.0198675	0.0198675	0.0198675	0	0.0198675	0.013245		2.78843	2.88144	3.07452	0	3.41425	2.31597		0.376069	0.424732		2.9158	0.0842547	1.91108	1.00629	1.52574	0.609506	0.424732
159	Reticulon-2 OS=Mus musculus GN=Rtn2 PE=1 SV=1	O70622	471	51 kDa	7	6	7	0	7	4		6.66667	0.333333	3.66667	2.02759		0.014862	0.0127389	0.014862	0	0.014862	0.00849257		2.08589	1.84755	2.29991	0	2.55405	1.48497		0.385785	0.413655		2.07878	0.130647	1.34734	0.740541	1.54288	0.625625	0.413655
373	tRNA-splicing ligase RtcB homolog OS=Mus musculus GN=Rtcb PE=1 SV=1	Q99LF4	505	55 kDa	3	1	0	0	1	0		1.33333	0.881917	0.333333	0.333333		0.00594059	0.0019802	0	0	0.0019802	0		0.833768	0.287193	0	0	0.340299	0		0.389046	0.409999		0.374654	0.244539	0.114433	0.113433	3.274	1.71106	0.409999
70	Elongation factor 1-alpha 2 OS=Mus musculus GN=Eef1a2 PE=1 SV=1	P62631	463	50 kDa	16	14	13	2	10	13		14.3333	0.881917	8.33333	3.28295		0.0345572	0.0302376	0.0280778	0.00431965	0.0215983	0.0280778		4.85014	4.38544	4.34506	23.3495	3.71168	4.90956		0.389556	0.40943		4.52788	0.162051	10.6579	6.3557	0.424837	-1.23502	0.40943
232	ATP synthase F(0) complex subunit B1, mitochondrial OS=Mus musculus GN=Atp5f1 PE=1 SV=1	Q9CQQ7	256	29 kDa	3	5	3	0	3	3		3.66667	0.666667	2	1		0.0117188	0.0195312	0.0117188	0	0.0117188	0.0117188		1.64474	2.83267	1.81349	0	2.01388	2.04909		0.390668	0.408193		2.09796	0.371064	1.35532	0.677238	1.54794	0.630354	0.408193
365	Alpha-crystallin B chain OS=Mus musculus GN=Cryab PE=1 SV=2	P23927	175	20 kDa	1	3	0	0	1	0		1.33333	0.881917	0.333333	0.333333		0.00571429	0.0171429	0	0	0.00571429	0		0.802005	2.48627	0	0	0.982005	0		0.392299	0.406383		1.09709	0.732633	0.328335	0.327335	3.34138	1.74045	0.406383
28	Nascent polypeptide-associated complex subunit alpha, muscle-specific form OS=Mus musculus GN=Naca PE=1 SV=2	P70670	2187	220 kDa	39	36	33	0	32	30		36	1.73205	20.6667	10.3494		0.0178326	0.0164609	0.0150892	0	0.0146319	0.0137174		2.50283	2.38737	2.33506	0	2.51451	2.39857		0.401015	0.396839		2.40942	0.0495607	1.63869	0.81953	1.47033	0.55614	0.396839
7	Sarcoplasmic/endoplasmic reticulum calcium ATPase 1 OS=Mus musculus GN=Atp2a1 PE=1 SV=1	Q8R429	994	109 kDa	135	123	114	15	93	101		124	6.08276	69.6667	27.4307		0.135815	0.123742	0.114688	0.0150905	0.0935614	0.10161		19.0617	17.9467	17.7481	81.5705	16.0786	17.767		0.401395	0.396428		18.2532	0.408823	38.473	21.5547	0.474441	-1.0757	0.396428
271	Transcriptional activator protein Pur-alpha OS=Mus musculus GN=Pura PE=1 SV=1	P42669	321	35 kDa	3	1	2	0	2	1		2	0.57735	1	0.57735		0.00934579	0.00311526	0.00623053	0	0.00623053	0.00311526		1.31169	0.451815	0.96418	0	1.07072	0.544722		0.403656	0.393989		0.910228	0.249741	0.539481	0.309106	1.68723	0.754656	0.393989
300	60S ribosomal protein L17 OS=Mus musculus GN=Rpl17 PE=1 SV=1	Q6ZWZ7 (+1)	184	21 kDa	1	3	2	0	2	1		2	0.57735	1	0.57735		0.00543478	0.0163043	0.0108696	0	0.0108696	0.00543478		0.762777	2.36466	1.68207	0	1.86794	0.950303		0.403667	0.393976		1.60417	0.464105	0.940416	0.539256	1.70581	0.770458	0.393976
332	40S ribosomal protein S10 OS=Mus musculus GN=Rps10 PE=1 SV=1	P63325	165	19 kDa	1	3	2	0	2	1		2	0.57735	1	0.57735		0.00606061	0.0181818	0.0121212	0	0.0121212	0.00606061		0.850611	2.63696	1.87577	0	2.08304	1.05973		0.403667	0.393976		1.78878	0.517547	1.04859	0.601353	1.70589	0.770523	0.393976
265	Acetyl-CoA acetyltransferase, mitochondrial OS=Mus musculus GN=Acat1 PE=1 SV=1	Q8QZT1	424	45 kDa	11	1	1	0	2	1		4.33333	3.33333	1	0.57735		0.0259434	0.00235849	0.00235849	0	0.00471698	0.00235849		3.64118	0.342058	0.364978	0	0.810617	0.412396		0.405194	0.392337		1.4504	1.09591	0.408671	0.234017	3.54908	1.82744	0.392337
173	Parvalbumin alpha OS=Mus musculus GN=Pvalb PE=1 SV=3	P32848	110	12 kDa	6	4	6	0	4	5		5.33333	0.666667	3	1.52753		0.0545455	0.0363636	0.0545455	0	0.0363636	0.0454545		7.6555	5.27391	8.44096	0	6.24912	7.94799		0.409353	0.387902		7.12446	0.952163	4.73337	2.41647	1.50516	0.589912	0.387902
90	Beta-enolase OS=Mus musculus GN=Eno3 PE=1 SV=3	P21550	434	47 kDa	9	11	10	0	7	10		10	0.57735	5.66667	2.96273		0.0207373	0.0253456	0.0230415	0	0.016129	0.0230415		2.9105	3.67594	3.56569	0	2.77179	4.02893		0.409492	0.387755		3.38504	0.238901	2.26791	1.19013	1.49258	0.577813	0.387755
310	60S ribosomal protein L27a OS=Mus musculus GN=Rpl27a PE=1 SV=5	P14115	148	17 kDa	3	1	2	0	1	2		2	0.57735	1	0.57735		0.0202703	0.00675676	0.0135135	0	0.00675676	0.0135135		2.84495	0.97995	2.09123	0	1.16115	2.36292		0.411778	0.385337		1.97304	0.541667	1.17569	0.682149	1.6782	0.746915	0.385337
98	Elongation factor 1-alpha 1 OS=Mus musculus GN=Eef1a1 PE=1 SV=3	P10126	462	50 kDa	13	8	11	0	8	10		10.6667	1.45297	6	3.05505		0.0281385	0.017316	0.0238095	0	0.017316	0.021645		3.94927	2.51139	3.68454	0	2.97577	3.78476		0.411815	0.385298		3.38273	0.441832	2.25451	1.1507	1.50043	0.585376	0.385298
47	Trifunctional enzyme subunit alpha, mitochondrial OS=Mus musculus GN=Hadha PE=1 SV=1	Q8BMS1	763	83 kDa	29	19	19	1	19	19		22.3333	3.33333	13	6		0.0380079	0.0249017	0.0249017	0.00131062	0.0249017	0.0249017		5.33444	3.61156	3.85356	7.08441	4.27938	4.35421		0.414059	0.382937		4.26752	0.53851	5.24033	0.922792	0.81436	-0.296261	0.382937
304	RNA-binding protein 25 OS=Mus musculus GN=Rbm25 PE=1 SV=2	B2RY56	838	100 kDa	2	0	3	0	1	1		1.66667	0.881917	0.666667	0.333333		0.00238663	0	0.00357995	0	0.00119332	0.00119332		0.334966	0	0.554001	0	0.205073	0.208658		0.417107	0.379753		0.297322	0.161089	0.13891	0.0689629	2.14039	1.09787	0.379753
80	Carbonic anhydrase 3 OS=Mus musculus GN=Ca3 PE=1 SV=3	P16015	260	29 kDa	16	11	12	3	8	8		13	1.52753	6.33333	1.66667		0.0615385	0.0423077	0.0461538	0.0115385	0.0307692	0.0307692		8.63698	6.136	7.14235	62.3701	5.28772	5.38018		0.42106	0.375656		7.30611	0.726543	24.347	19.0121	0.300083	-1.73657	0.375656
45	Fructose-bisphosphate aldolase A OS=Mus musculus GN=Aldoa PE=1 SV=2	P05064	364	39 kDa	26	31	24	0	23	24		27	2.08167	15.6667	7.83865		0.0714286	0.0851648	0.0659341	0	0.0631868	0.0659341		10.0251	12.3517	10.2034	0	10.8587	11.529		0.422973	0.373688		10.861	0.747598	7.46355	3.73629	1.45521	0.541227	0.373688
305	Trimeric intracellular cation channel type A OS=Mus musculus GN=Tmem38a PE=1 SV=2	Q3TMP8	298	33 kDa	1	0	1	0	4	1		0.666667	0.333333	1.66667	1.20185		0.0033557	0	0.0033557	0	0.0134228	0.0033557		0.470976	0	0.519298	0	2.30672	0.586764		0.423094	0.373563		0.331091	0.165634	0.965496	0.692159	0.342924	-1.54404	0.373563
202	Probable threonine--tRNA ligase 2, cytoplasmic OS=Mus musculus GN=Tarsl2 PE=1 SV=1	Q8BLY2	790	91 kDa	4	2	4	0	4	1		3.33333	0.666667	1.66667	1.20185		0.00506329	0.00253165	0.00506329	0	0.00506329	0.00126582		0.710637	0.367171	0.783549	0	0.870131	0.221336		0.427567	0.368996		0.621452	0.128378	0.364822	0.261093	1.70344	0.76845	0.368996
353	14-3-3 protein gamma OS=Mus musculus GN=Ywhag PE=1 SV=2	P61982	247	28 kDa	2	3	0	0	1	1		1.66667	0.881917	0.666667	0.333333		0.00809717	0.0121457	0	0	0.00404858	0.00404858		1.13644	1.76153	0	0	0.695752	0.707918		0.42869	0.367857		0.966991	0.515602	0.46889	0.233971	2.0623	1.04425	0.367857
41	Myosin-binding protein C, fast-type OS=Mus musculus GN=Mybpc2 PE=1 SV=1	Q5XKE0	1136	127 kDa	17	25	26	0	18	21		22.6667	2.848	13	6.55744		0.0149648	0.022007	0.0228873	0	0.0158451	0.0184859		2.10032	3.19174	3.54183	0	2.72299	3.23237		0.429683	0.366851		2.94563	0.434084	1.98612	1.00339	1.48311	0.568625	0.366851
424	Cullin-associated NEDD8-dissociated protein 2 OS=Mus musculus GN=Cand2 PE=1 SV=2	Q6ZQ73	1235	136 kDa	1	0	2	0	1	0		1	0.57735	0.333333	0.333333		0.000809717	0	0.00161943	0	0.000809717	0		0.113644	0	0.250609	0	0.13915	0		0.432307	0.364208		0.122418	0.0724488	0.0473835	0.0463835	2.58355	1.36936	0.364208
31	2-oxoglutarate dehydrogenase, mitochondrial OS=Mus musculus GN=Ogdh PE=1 SV=3	Q60597	1023	116 kDa	31	27	29	0	28	23		29	1.1547	17	8.62168		0.030303	0.026393	0.028348	0	0.0273705	0.0224829		4.25306	3.82784	4.38688	0	4.70364	3.93126		0.432675	0.363838		4.15692	0.168529	2.8793	1.45632	1.44373	0.529798	0.363838
334	60S acidic ribosomal protein P0 OS=Mus musculus GN=Rplp0 PE=1 SV=3	P14869	317	34 kDa	1	3	1	0	2	0		1.66667	0.666667	0.666667	0.666667		0.00315457	0.00946372	0.00315457	0	0.00630915	0		0.442747	1.37255	0.488173	0	1.08423	0		0.437227	0.359293		0.768823	0.302647	0.362411	0.361411	2.12141	1.08503	0.359293
280	Enoyl-CoA hydratase, mitochondrial OS=Mus musculus GN=Echs1 PE=1 SV=1	Q8BH95	290	31 kDa	4	3	2	0	2	3		3	0.57735	1.66667	0.881917		0.0137931	0.0103448	0.00689655	0	0.00689655	0.0103448		1.93587	1.50034	1.06725	0	1.18518	1.80885		0.439517	0.357024		1.50215	0.250751	0.99901	0.530491	1.50364	0.58846	0.357024
418	Ras GTPase-activating protein-binding protein 2 OS=Mus musculus GN=G3bp2 PE=1 SV=2	P97379	482	54 kDa	2	1	0	0	1	0		1	0.57735	0.333333	0.333333		0.00414938	0.00207469	0	0	0.00207469	0		0.582369	0.300898	0	0	0.356537	0		0.441875	0.354701		0.295422	0.168147	0.119846	0.118846	2.46502	1.3016	0.354701
347	60S ribosomal protein L8 OS=Mus musculus GN=Rpl8 PE=1 SV=2	P62918	257	28 kDa	2	1	0	0	1	0		1	0.57735	0.333333	0.333333		0.0077821	0.00389105	0	0	0.00389105	0		1.09222	0.564329	0	0	0.66868	0		0.441875	0.354701		0.553185	0.315357	0.223893	0.222893	2.47075	1.30495	0.354701
366	Mitochondrial pyruvate carrier 2 OS=Mus musculus GN=Mpc2 PE=1 SV=1	Q9D023	127	14 kDa	1	2	0	0	1	0		1	0.57735	0.333333	0.333333		0.00787402	0.015748	0	0	0.00787402	0		1.10513	2.28398	0	0	1.35316	0		0.443491	0.353115		1.1307	0.659442	0.452052	0.451052	2.50126	1.32266	0.353115
174	Atypical kinase COQ8A, mitochondrial OS=Mus musculus GN=Coq8a PE=1 SV=2	Q60936	645	72 kDa	5	6	5	0	3	6		5.33333	0.333333	3	1.73205		0.00775194	0.00930233	0.00775194	0	0.00465116	0.00930233		1.08799	1.34914	1.19962	0	0.799306	1.62657		0.443893	0.352721		1.21325	0.0756514	0.809624	0.469572	1.49854	0.583554	0.352721
215	40S ribosomal protein S19 OS=Mus musculus GN=Rps19 PE=1 SV=3	Q9CZX8	145	16 kDa	3	2	2	0	7	4		2.33333	0.333333	3.66667	2.02759		0.0206897	0.0137931	0.0137931	0	0.0482759	0.0275862		2.90381	2.00045	2.13449	0	8.29625	4.82361		0.449703	0.347074		2.34725	0.281452	4.37428	2.40548	0.536602	-0.898074	0.347074
250	40S ribosomal protein S5 OS=Mus musculus GN=Rps5 PE=1 SV=1	Q91V55	204	23 kDa	7	1	3	0	2	3		3.66667	1.76383	1.66667	0.881917		0.0343137	0.00490196	0.0147059	0	0.00980392	0.0147059		4.81596	0.710944	2.27575	0	1.68481	2.57141		0.450172	0.346621		2.60188	1.19612	1.41974	0.754129	1.83265	0.87393	0.346621
185	Aspartate--tRNA ligase, cytoplasmic OS=Mus musculus GN=Dars PE=1 SV=2	Q922B2	501	57 kDa	7	5	4	0	6	3		5.33333	0.881917	3	1.73205		0.0139721	0.00998004	0.00798403	0	0.011976	0.00598802		1.96099	1.44743	1.23554	0	2.05809	1.04704		0.462534	0.334857		1.54899	0.215371	1.03604	0.594151	1.4951	0.580238	0.334857
284	Aspartate aminotransferase, mitochondrial OS=Mus musculus GN=Got2 PE=1 SV=1	P05202	430	47 kDa	1	4	3	0	1	3		2.66667	0.881917	1.33333	0.881917		0.00232558	0.00930233	0.00697674	0	0.00232558	0.00697674		0.326397	1.34914	1.07966	0	0.399653	1.21992		0.467327	0.330379		0.919398	0.306052	0.540859	0.359071	1.69989	0.765438	0.330379
40	Pyruvate dehydrogenase E1 component subunit alpha, somatic form, mitochondrial OS=Mus musculus GN=Pdha1 PE=1 SV=1	P35486	390	43 kDa	24	26	23	0	23	21		24.3333	0.881917	14.6667	7.35603		0.0615385	0.0666667	0.0589744	0	0.0589744	0.0538462		8.63698	9.66884	9.12633	0	10.1348	9.41531		0.467814	0.329927		9.14505	0.298006	6.5177	3.26496	1.40311	0.488628	0.329927
53	SEC23-interacting protein OS=Mus musculus GN=Sec23ip PE=1 SV=1	G3X928	998	111 kDa	17	21	20	0	18	17		19.3333	1.20185	11.6667	5.84047		0.0170341	0.0210421	0.0200401	0	0.0180361	0.0170341		2.39075	3.05179	3.10122	0	3.09951	2.9785		0.473234	0.324924		2.84892	0.229031	2.02701	1.01361	1.40548	0.491064	0.324924
36	Cytoplasmic dynein 1 heavy chain 1 OS=Mus musculus GN=Dync1h1 PE=1 SV=2	Q9JHU4	4644	532 kDa	18	25	19	0	21	16		20.6667	2.18581	12.3333	6.33333		0.00387597	0.00538329	0.0040913	0	0.00452196	0.00344531		0.543996	0.780753	0.633132	0	0.777103	0.602432		0.47587	0.322512		0.653627	0.0690375	0.460845	0.235387	1.41832	0.504186	0.322512
84	Tropomyosin alpha-1 chain OS=Mus musculus GN=Tpm1 PE=1 SV=1	P58771	284	33 kDa	4	12	1	0	10	17		5.66667	3.28295	9	4.93288		0.0140845	0.0422535	0.00352113	0	0.0352113	0.0598592		1.97677	6.12814	0.544897	0	6.05109	10.4667		0.491254	0.308694		2.88427	1.67426	5.50693	3.03375	0.523752	-0.933043	0.308694
329	Ubiquitin-conjugating enzyme E2 D2 OS=Mus musculus GN=Ube2d2 PE=1 SV=1	P62838	147	17 kDa	1	1	1	0	2	2		1	0	1.33333	0.666667		0.00680272	0.00680272	0.00680272	0	0.0136054	0.0136054		0.954768	0.986617	1.05273	0	2.33811	2.37899		0.505868	0.295962		0.999037	0.0288491	1.57337	0.786271	0.634968	-0.655244	0.295962
258	Cellular nucleic acid-binding protein OS=Mus musculus GN=Cnbp PE=1 SV=2	P53996	178	20 kDa	4	2	4	0	3	3		3.33333	0.666667	2	1		0.0224719	0.011236	0.0224719	0	0.0168539	0.0168539		3.15395	1.62958	3.47755	0	2.89636	2.94701		0.514571	0.288554		2.75469	0.569766	1.94879	0.974005	1.41354	0.499313	0.288554
333	Peroxiredoxin-6 OS=Mus musculus GN=Prdx6 PE=1 SV=3	O08709 (+1)	224	25 kDa	1	1	0	0	2	1		0.666667	0.333333	1	0.57735		0.00446429	0.00446429	0	0	0.00892857	0.00446429		0.626566	0.647467	0	0	1.53438	0.780606		0.518962	0.284865		0.425678	0.212425	0.772663	0.442961	0.550923	-0.860077	0.284865
295	Acyl-coenzyme A thioesterase 8 OS=Mus musculus GN=Acot8 PE=1 SV=1	P58137	320	36 kDa	2	2	3	0	3	1		2.33333	0.333333	1.33333	0.881917		0.00625	0.00625	0.009375	0	0.009375	0.003125		0.877193	0.906454	1.45079	0	1.6111	0.546424		0.519156	0.284702		1.07915	0.186513	0.720175	0.473038	1.49845	0.583469	0.284702
237	Calcium/calmodulin-dependent protein kinase type II subunit alpha OS=Mus musculus GN=Camk2a PE=1 SV=1	F8WIS9 (+1)	489	55 kDa	3	3	4	0	4	2		3.33333	0.333333	2	1.1547		0.00613497	0.00613497	0.00817996	0	0.00817996	0.00408998		0.861048	0.889771	1.26586	0	1.40573	0.715156		0.52222	0.282147		1.00656	0.130413	0.707963	0.405821	1.42177	0.507685	0.282147
395	Protein kinase C and casein kinase II substrate protein 3 OS=Mus musculus GN=Pacsin3 PE=1 SV=1	Q99JB8	424	49 kDa	4	0	1	0	1	1		1.66667	1.20185	0.666667	0.333333		0.00943396	0	0.00235849	0	0.00235849	0.00235849		1.32406	0	0.364978	0	0.405309	0.412396		0.525124	0.279738		0.564014	0.394842	0.273568	0.136299	2.0617	1.04383	0.279738
83	Creatine kinase S-type, mitochondrial OS=Mus musculus GN=Ckmt2 PE=1 SV=1	Q6P8J7	419	47 kDa	8	13	10	0	11	8		10.3333	1.45297	6.33333	3.28295		0.0190931	0.0310263	0.0238663	0	0.026253	0.0190931		2.67973	4.49982	3.69334	0	4.5116	3.33853		0.525492	0.279434		3.6253	0.526547	2.61771	1.35147	1.38491	0.469793	0.279434
198	60S ribosomal protein L6 OS=Mus musculus GN=Rpl6 PE=1 SV=3	P47911	296	34 kDa	3	2	3	0	4	0		2.66667	0.333333	1.33333	1.33333		0.0101351	0.00675676	0.0101351	0	0.0135135	0		1.42248	0.97995	1.56842	0	2.32231	0		0.526994	0.278194		1.32462	0.176922	0.775103	0.774103	1.70895	0.773114	0.278194
219	60 kDa heat shock protein, mitochondrial OS=Mus musculus GN=Hspd1 PE=1 SV=1	P63038	573	61 kDa	4	2	6	0	4	3		4	1.1547	2.33333	1.20185		0.0069808	0.0034904	0.0104712	0	0.0069808	0.0052356		0.979762	0.506222	1.62043	0	1.19966	0.915475		0.533093	0.273197		1.03647	0.322847	0.706044	0.361942	1.468	0.553849	0.273197
162	Voltage-dependent anion-selective channel protein 1 OS=Mus musculus GN=Vdac1 PE=1 SV=3	Q60932	296	32 kDa	2	7	5	0	3	5		4.66667	1.45297	2.66667	1.45297		0.00675676	0.0236486	0.0168919	0	0.0101351	0.0168919		0.948317	3.42983	2.61403	0	1.74173	2.95364		0.533887	0.272551		2.33173	0.730221	1.56613	0.857204	1.48885	0.574198	0.272551
57	Microtubule-associated protein (Fragment) OS=Mus musculus GN=Map4 PE=1 SV=1	A0A0G2JFH2	1441	153 kDa	13	19	16	0	16	14		16	1.73205	10	5.03322		0.00902151	0.0131853	0.0111034	0	0.0111034	0.00971548		1.26618	1.9123	1.71826	0	1.90813	1.69881		0.534759	0.271842		1.63324	0.191413	1.20331	0.604185	1.35729	0.440731	0.271842
275	Splicing factor U2AF 35 kDa subunit OS=Mus musculus GN=U2af1 PE=1 SV=4	Q9D883	239	28 kDa	4	1	1	0	2	1		2	1	1	0.57735		0.0167364	0.0041841	0.0041841	0	0.0083682	0.0041841		2.34897	0.606831	0.647493	0	1.43808	0.731614		0.536954	0.270063		1.2021	0.574056	0.724232	0.41516	1.65982	0.73103	0.270063
301	40S ribosomal protein S16 OS=Mus musculus GN=Rps16 PE=1 SV=4	P14131	146	16 kDa	4	1	1	0	2	1		2	1	1	0.57735		0.0273973	0.00684932	0.00684932	0	0.0136986	0.00684932		3.84523	0.993374	1.05994	0	2.35412	1.19764		0.536954	0.270063		1.96718	0.939721	1.18492	0.679611	1.66018	0.731338	0.270063
380	Ornithine aminotransferase, mitochondrial OS=Mus musculus GN=Oat PE=1 SV=1	P29758	439	48 kDa	1	0	1	0	1	2		0.666667	0.333333	1	0.57735		0.0022779	0	0.0022779	0	0.0022779	0.00455581		0.319706	0	0.352508	0	0.39146	0.796609		0.538561	0.268765		0.225071	0.112435	0.397023	0.229973	0.566897	-0.818841	0.268765
218	Protein Srsf11 OS=Mus musculus GN=Srsf11 PE=1 SV=1	Q3UIX4	476	53 kDa	2	2	2	0	5	3		2	0	2.66667	1.45297		0.00420168	0.00420168	0.00420168	0	0.0105042	0.00630252		0.58971	0.609381	0.650214	0	1.80516	1.10203		0.539053	0.268369		0.617435	0.0178186	0.970063	0.525328	0.63649	-0.651791	0.268369
121	Sodium/potassium-transporting ATPase subunit alpha-2 OS=Mus musculus GN=Atp1a2 PE=1 SV=1	Q6PIE5 (+1)	1020	112 kDa	4	7	6	0	3	7		5.66667	0.881917	3.33333	2.02759		0.00392157	0.00686275	0.00588235	0	0.00294118	0.00686275		0.550396	0.995322	0.910299	0	0.505444	1.19999		0.539746	0.267811		0.819672	0.136365	0.569478	0.347838	1.43934	0.525407	0.267811
407	Proteasome subunit alpha type-7 OS=Mus musculus GN=Psma7 PE=1 SV=1	Q9Z2U0	248	28 kDa	0	1	1	0	2	1		0.666667	0.333333	1	0.57735		0	0.00403226	0.00403226	0	0.00806452	0.00403226		0	0.584809	0.623995	0	1.38589	0.705063		0.547514	0.261605		0.403935	0.201785	0.697986	0.400093	0.578715	-0.789075	0.261605
392	Enoyl-CoA delta isomerase 1, mitochondrial OS=Mus musculus GN=Eci1 PE=1 SV=2	P42125	289	32 kDa	0	1	1	0	1	2		0.666667	0.333333	1	0.57735		0	0.00346021	0.00346021	0	0.00346021	0.00692042		0	0.501843	0.53547	0	0.59464	1.21007		0.547599	0.261537		0.346771	0.173158	0.602571	0.349336	0.575485	-0.797149	0.261537
376	Adenylate kinase isoenzyme 1 OS=Mus musculus GN=Ak1 PE=1 SV=1	Q9R0Y5	194	22 kDa	1	2	2	0	2	1		1.66667	0.333333	1	0.57735		0.00515464	0.0103093	0.0103093	0	0.0103093	0.00515464		0.723458	1.49518	1.59537	0	1.77166	0.901318		0.548382	0.260916		1.27234	0.275462	0.891992	0.51146	1.4264	0.512377	0.260916
155	Inward rectifier potassium channel 2 OS=Mus musculus GN=Kcnj2 PE=1 SV=1	P35561	428	48 kDa	5	4	2	0	8	6		3.66667	0.881917	4.66667	2.4037		0.0116822	0.00934579	0.0046729	0	0.0186916	0.0140187		1.63961	1.35545	0.723135	0	3.21217	2.45125		0.554426	0.256157		1.2404	0.270853	1.8888	0.969124	0.65671	-0.606671	0.256157
140	Long-chain-specific acyl-CoA dehydrogenase, mitochondrial OS=Mus musculus GN=Acadl PE=1 SV=1	A0A0R4J083	430	48 kDa	7	7	4	0	7	4		6	1	3.66667	2.02759		0.0162791	0.0162791	0.00930233	0	0.0162791	0.00930233		2.28478	2.361	1.43954	0	2.79757	1.62657		0.556129	0.254824		2.02944	0.29527	1.47571	0.811151	1.37523	0.45967	0.254824
378	60S ribosomal protein L36a OS=Mus musculus GN=Rpl36a PE=1 SV=2	P83882	106	12 kDa	2	2	1	0	2	1		1.66667	0.333333	1	0.57735		0.0188679	0.0188679	0.00943396	0	0.0188679	0.00943396		2.64813	2.73646	1.45991	0	3.24247	1.64958		0.559074	0.252531		2.2825	0.411585	1.63168	0.936068	1.39886	0.484255	0.252531
139	ATP synthase subunit O, mitochondrial OS=Mus musculus GN=Atp5o PE=1 SV=1	Q9DB20	213	23 kDa	7	8	7	0	6	8		7.33333	0.333333	4.66667	2.4037		0.0328638	0.0375587	0.0328638	0	0.028169	0.0375587		4.61247	5.44724	5.08571	0	4.84087	6.56735		0.563467	0.249132		5.04947	0.241694	3.80374	1.96561	1.3275	0.408714	0.249132
180	Elongation factor 1-delta (Fragment) OS=Mus musculus GN=Eef1d PE=1 SV=1	E9QN08 (+2)	245	27 kDa	4	5	7	0	6	4		5.33333	0.881917	3.33333	1.76383		0.0163265	0.0204082	0.0285714	0	0.0244898	0.0163265		2.29144	2.95985	4.42145	0	4.20859	2.85479		0.56561	0.247483		3.22525	0.628932	2.35546	1.2404	1.36926	0.453402	0.247483
231	Y-box-binding protein 3 OS=Mus musculus GN=Ybx3 PE=1 SV=2	Q9JKB3	361	39 kDa	4	4	3	0	4	3		3.66667	0.333333	2.33333	1.20185		0.0110803	0.0110803	0.00831025	0	0.0110803	0.00831025		1.55513	1.60701	1.28602	0	1.90416	1.45309		0.56664	0.246693		1.48372	0.0994848	1.12009	0.574494	1.32465	0.40561	0.246693
290	Collagen alpha-1(I) chain OS=Mus musculus GN=Col1a1 PE=1 SV=4	P11087	1453	138 kDa	2	1	1	0	9	0		1.33333	0.333333	3	3		0.00137646	0.000688231	0.000688231	0	0.00619408	0		0.193188	0.099816	0.106504	0	1.06446	0		0.567371	0.246133		0.134169	0.0300712	0.355819	0.354819	0.377072	-1.40709	0.246133
61	Pyruvate kinase PKM OS=Mus musculus GN=Pkm PE=1 SV=4	P52480	531	58 kDa	19	14	17	0	15	17		16.6667	1.45297	10.6667	5.36449		0.0357815	0.0263653	0.0320151	0	0.0282486	0.0320151		5.02197	3.82384	4.95436	0	4.85454	5.59802		0.568416	0.245333		4.60106	0.3886	3.48519	1.75526	1.32017	0.400729	0.245333
101	Calcium-binding mitochondrial carrier protein Aralar1 OS=Mus musculus GN=Slc25a12 PE=1 SV=1	Q8BH59	677	75 kDa	10	8	10	0	9	9		9.33333	0.666667	6	3		0.014771	0.0118168	0.014771	0	0.0132939	0.0132939		2.07313	1.71383	2.28583	0	2.28458	2.32452		0.568486	0.245281		2.02526	0.166922	1.53737	0.76827	1.31736	0.397649	0.245281
160	Troponin I, fast skeletal muscle OS=Mus musculus GN=Tnni2 PE=2 SV=2	P13412	182	21 kDa	6	3	4	0	5	3		4.33333	0.881917	2.66667	1.45297		0.032967	0.0164835	0.021978	0	0.0274725	0.0164835		4.62695	2.39065	3.40112	0	4.72118	2.88224		0.570016	0.244113		3.47391	0.646563	2.53547	1.37393	1.37012	0.454305	0.244113
369	Phosphoglycerate kinase 1 OS=Mus musculus GN=Pgk1 PE=1 SV=4	P09411	417	45 kDa	2	1	1	0	0	2		1.33333	0.333333	0.666667	0.666667		0.00479616	0.00239808	0.00239808	0	0	0.00479616		0.673146	0.3478	0.371105	0	0	0.838637		0.570075	0.244068		0.465017	0.104781	0.280546	0.279546	1.65755	0.729048	0.244068
207	Prolargin OS=Mus musculus GN=Prelp PE=1 SV=2	Q9JK53	378	43 kDa	4	3	6	0	3	5		4.33333	0.881917	2.66667	1.45297		0.010582	0.00793651	0.015873	0	0.00793651	0.0132275		1.48519	1.15105	2.45636	0	1.3639	2.31291		0.576421	0.23926		1.69854	0.391482	1.2266	0.67125	1.38475	0.469627	0.23926
190	Multiple inositol polyphosphate phosphatase 1 OS=Mus musculus GN=Minpp1 PE=1 SV=3	Q9Z2L6	481	55 kDa	4	4	3	0	9	5		3.66667	0.333333	4.66667	2.60342		0.00831601	0.00831601	0.00623701	0	0.018711	0.010395		1.16716	1.20609	0.965182	0	3.2155	1.81763		0.577878	0.238164		1.11381	0.0746653	1.67871	0.930869	0.663492	-0.591849	0.238164
234	Protein Qars OS=Mus musculus GN=Qars PE=1 SV=2	D3Z158 (+1)	751	85 kDa	5	2	3	0	4	2		3.33333	0.881917	2	1.1547		0.00665779	0.00266312	0.00399467	0	0.00532623	0.00266312		0.934427	0.386239	0.618179	0	0.915317	0.465661		0.57896	0.237352		0.647281	0.158871	0.461326	0.264243	1.40309	0.488606	0.237352
54	Creatine kinase M-type OS=Mus musculus GN=Ckm PE=1 SV=1	P07310	381	43 kDa	18	16	20	0	19	16		18	1.1547	11.6667	5.89727		0.0472441	0.0419948	0.0524934	0	0.0498688	0.0419948		6.63075	6.09061	8.1234	0	8.56999	7.34302		0.581376	0.235543		6.94925	0.607912	5.30534	2.67572	1.30986	0.389414	0.235543
210	Aldehyde dehydrogenase, mitochondrial OS=Mus musculus GN=Aldh2 PE=1 SV=1	P47738	519	57 kDa	3	2	1	0	0	3		2	0.57735	1	1		0.00578035	0.00385356	0.00192678	0	0	0.00578035		0.811277	0.558893	0.298171	0	0	1.01073		0.5835	0.233959		0.557114	0.148127	0.337909	0.336909	1.64871	0.721337	0.233959
38	ATP synthase subunit alpha, mitochondrial OS=Mus musculus GN=Atp5a1 PE=1 SV=1	Q03265	553	60 kDa	24	29	25	0	23	28		26	1.52753	17	8.62168		0.0433996	0.0524412	0.045208	0	0.0415913	0.0506329		6.09118	7.60569	6.99597	0	7.1475	8.85346		0.599625	0.22212		6.89861	0.439959	5.33465	2.71192	1.29317	0.370912	0.22212
34	ATP synthase subunit beta, mitochondrial OS=Mus musculus GN=Atp5b PE=1 SV=2	P56480	529	56 kDa	24	29	26	0	24	28		26.3333	1.45297	17.3333	8.74325		0.0453686	0.0548204	0.0491493	0	0.0453686	0.0529301		6.36753	7.95075	7.6059	0	7.79664	9.25512		0.606869	0.216905		7.30906	0.480688	5.68492	2.87298	1.28569	0.362546	0.216905
26	Myomesin-1 OS=Mus musculus GN=Myom1 PE=1 SV=1	Z4YJF5	1569	175 kDa	38	36	44	0	41	37		39.3333	2.4037	26	13.0512		0.0242192	0.0229446	0.0280433	0	0.0261313	0.0235819		3.39919	3.32771	4.33973	0	4.49068	4.12343		0.609188	0.215249		3.68988	0.32608	2.87237	1.43959	1.28461	0.36133	0.215249
318	Vacuolar protein sorting-associated protein 29 OS=Mus musculus GN=Vps29 PE=1 SV=1	D3Z645 (+1)	144	16 kDa	2	2	2	0	2	2		2	0	1.33333	0.666667		0.0138889	0.0138889	0.0138889	0	0.0138889	0.0138889		1.94932	2.01434	2.14932	0	2.38682	2.42855		0.619469	0.20798		2.03866	0.0589003	1.60612	0.802652	1.2693	0.344038	0.20798
327	ATP synthase subunit delta, mitochondrial OS=Mus musculus GN=Atp5d PE=1 SV=1	Q9D3D9	168	18 kDa	2	2	2	0	2	2		2	0	1.33333	0.666667		0.0119048	0.0119048	0.0119048	0	0.0119048	0.0119048		1.67084	1.72658	1.84227	0	2.04584	2.08162		0.619469	0.20798		1.74756	0.0504859	1.37682	0.687987	1.26928	0.344006	0.20798
167	Eukaryotic translation initiation factor 5A-1 OS=Mus musculus GN=Eif5a PE=1 SV=2	P63242	154	17 kDa	5	4	8	0	5	6		5.66667	1.20185	3.66667	1.85592		0.0324675	0.025974	0.0519481	0	0.0324675	0.038961		4.55685	3.76708	8.03901	0	5.57957	6.81256		0.620835	0.207024		5.45531	1.3123	4.13171	2.0958	1.32035	0.400922	0.207024
225	Splicing factor U2AF 65 kDa subunit OS=Mus musculus GN=U2af2 PE=1 SV=3	P26369 (+1)	475	54 kDa	5	4	0	0	2	3		3	1.52753	1.66667	0.881917		0.0105263	0.00842105	0	0	0.00421053	0.00631579		1.47738	1.22133	0	0	0.723582	1.10435		0.631096	0.199904		0.900568	0.455817	0.610312	0.323878	1.47559	0.56129	0.199904
331	Medium-chain specific acyl-CoA dehydrogenase, mitochondrial OS=Mus musculus GN=Acadm PE=1 SV=1	P45952	421	46 kDa	1	1	3	0	1	2		1.66667	0.666667	1	0.57735		0.0023753	0.0023753	0.00712589	0	0.0023753	0.00475059		0.333375	0.344496	1.10274	0	0.408197	0.830669		0.632884	0.198676		0.594536	0.254621	0.413955	0.239805	1.43623	0.52229	0.198676
213	Histone H2B type 1-F/J/L OS=Mus musculus GN=Hist1h2bf PE=1 SV=2	P10853 (+2)	126	14 kDa	6	1	3	0	3	3		3.33333	1.45297	2	1		0.047619	0.00793651	0.0238095	0	0.0238095	0.0238095		6.68338	1.15105	3.68454	0	4.09169	4.16323		0.633209	0.198453		3.84066	1.59893	2.75264	1.37597	1.39526	0.480538	0.198453
382	60S acidic ribosomal protein P2 OS=Mus musculus GN=Rplp2 PE=1 SV=3	P99027	115	12 kDa	2	1	0	0	3	1		1	0.57735	1.33333	0.881917		0.0173913	0.00869565	0	0	0.026087	0.00869565		2.44088	1.26115	0	0	4.48307	1.52048		0.634459	0.197596		1.23501	0.704753	2.00218	1.31628	0.616833	-0.697048	0.197596
94	Vacuolar protein sorting-associated protein 35 OS=Mus musculus GN=Vps35 PE=1 SV=1	Q9EQH3	796	92 kDa	7	9	11	0	10	8		9	1.1547	6	3.05505		0.00879397	0.0113065	0.0138191	0	0.0125628	0.0100503		1.23424	1.63982	2.13852	0	2.15893	1.75734		0.635119	0.197145		1.67186	0.261503	1.30642	0.662927	1.27972	0.355828	0.197145
272	Synaptopodin-2 OS=Mus musculus GN=Synpo2 PE=1 SV=1	E9Q1U2	1257	136 kDa	1	3	1	0	2	1		1.66667	0.666667	1	0.57735		0.000795545	0.00238663	0.000795545	0	0.00159109	0.000795545		0.111655	0.34614	0.123111	0	0.27343	0.139106		0.636175	0.196424		0.194636	0.0763239	0.138512	0.0789365	1.40519	0.490765	0.196424
148	MCG10343, isoform CRA_b OS=Mus musculus GN=Slc25a3 PE=1 SV=1	G5E902 (+1)	358	40 kDa	7	7	2	0	6	4		5.33333	1.66667	3.33333	1.76383		0.0195531	0.0195531	0.00558659	0	0.0167598	0.0111732		2.74429	2.83583	0.86453	0	2.88018	1.9537		0.640517	0.19347		2.14922	0.642388	1.61229	0.84888	1.33302	0.414699	0.19347
86	Nucleobindin-1 OS=Mus musculus GN=Nucb1 PE=1 SV=2	Q02819	459	53 kDa	13	6	10	0	11	8		9.66667	2.02759	6.33333	3.28295		0.0283224	0.0130719	0.0217865	0	0.0239651	0.0174292		3.97508	1.89585	3.37148	0	4.11843	3.04759		0.642251	0.192296		3.0818	0.617567	2.38967	1.23369	1.28963	0.36696	0.192296
273	60S ribosomal protein L7a OS=Mus musculus GN=Rpl7a PE=1 SV=2	P12970	266	30 kDa	3	0	1	0	3	2		1.33333	0.881917	1.66667	0.881917		0.0112782	0	0.0037594	0	0.0112782	0.0075188		1.5829	0	0.58177	0	1.93817	1.3147		0.647451	0.188793		0.722558	0.46226	1.08529	0.571239	0.665774	-0.586896	0.188793
248	Cytochrome c oxidase subunit NDUFA4 OS=Mus musculus GN=Ndufa4 PE=1 SV=2	Q62425	82	9 kDa	2	3	4	0	3	3		3	0.57735	2	1		0.0243902	0.0365854	0.0487805	0	0.0365854	0.0365854		3.42319	5.30607	7.54882	0	6.28723	6.39716		0.647533	0.188738		5.42703	1.19248	4.22913	2.1143	1.28325	0.359802	0.188738
153	Succinate dehydrogenase [ubiquinone] iron-sulfur subunit, mitochondrial OS=Mus musculus GN=Sdhb PE=1 SV=1	Q9CQA3	282	32 kDa	3	1	6	0	2	4		3.33333	1.45297	2	1.1547		0.0106383	0.0035461	0.0212766	0	0.0070922	0.0141844		1.49309	0.5143	3.29257	0	1.2188	2.48022		0.648248	0.188259		1.76766	0.813598	1.23401	0.716014	1.43245	0.518485	0.188259
303	PDZ and LIM domain 7, isoform CRA_f OS=Mus musculus GN=Pdlim7 PE=1 SV=1	Q8BVJ7	222	25 kDa	3	1	1	0	1	2		1.66667	0.666667	1	0.57735		0.0135135	0.0045045	0.0045045	0	0.0045045	0.00900901		1.89663	0.6533	0.697076	0	0.774103	1.57528		0.649738	0.187261		1.08334	0.407345	0.784127	0.454766	1.38158	0.466323	0.187261
379	ATP synthase subunit e, mitochondrial OS=Mus musculus GN=Atp5i PE=1 SV=2	Q06185	71	8 kDa	3	1	1	0	1	2		1.66667	0.666667	1	0.57735		0.0422535	0.0140845	0.0140845	0	0.0140845	0.028169		5.93032	2.04271	2.17959	0	2.42043	4.92551		0.649738	0.187261		3.38521	1.27367	2.44965	1.42194	1.38191	0.466669	0.187261
142	Polymerase I and transcript release factor OS=Mus musculus GN=Ptrf PE=1 SV=1	O54724	392	44 kDa	8	3	5	0	3	7		5.33333	1.45297	3.33333	2.02759		0.0204082	0.00765306	0.0127551	0	0.00765306	0.0178571		2.8643	1.10994	1.97386	0	1.31518	3.12242		0.652739	0.185261		1.9837	0.506459	1.4802	0.905089	1.34016	0.422401	0.185261
181	Protein-cysteine N-palmitoyltransferase HHAT-like protein OS=Mus musculus GN=Hhatl PE=1 SV=2	Q9D1G3	503	56 kDa	8	5	4	0	4	7		5.66667	1.20185	3.66667	2.02759		0.0159046	0.00994036	0.00795229	0	0.00795229	0.0139165		2.23222	1.44168	1.23062	0	1.36661	2.43338		0.656435	0.182808		1.63584	0.304841	1.26766	0.704232	1.29044	0.367861	0.182808
32	Actin, alpha skeletal muscle OS=Mus musculus GN=Acta1 PE=1 SV=1	P68134	377	42 kDa	11	41	11	0	29	47		21	10	25.3333	13.691		0.0291777	0.108753	0.0291777	0	0.0769231	0.124668		4.09512	15.7728	4.51528	0	13.2193	21.799		0.657092	0.182374		8.12872	3.82445	11.6738	6.34016	0.696324	-0.522169	0.182374
195	Histone H1.4 OS=Mus musculus GN=Hist1h1e PE=1 SV=2	P43274	219	22 kDa	3	2	3	0	5	4		2.66667	0.333333	3	1.52753		0.0136986	0.00913242	0.0136986	0	0.0228311	0.0182648		1.92261	1.3245	2.11987	0	3.92354	3.19371		0.659566	0.180742		1.79	0.239128	2.37342	1.20477	0.754186	-0.407008	0.180742
105	Isocitrate dehydrogenase [NAD] subunit, mitochondrial OS=Mus musculus GN=Idh3b PE=1 SV=1	Q91VA7	384	42 kDa	8	8	9	0	10	7		8.33333	0.333333	5.66667	2.96273		0.0208333	0.0208333	0.0234375	0	0.0260417	0.0182292		2.92398	3.02151	3.62697	0	4.47528	3.18747		0.661414	0.179526		3.19182	0.219886	2.55525	1.33013	1.24912	0.320914	0.179526
76	Trifunctional enzyme subunit beta, mitochondrial OS=Mus musculus GN=Hadhb PE=1 SV=1	Q99JY0	475	51 kDa	19	14	14	1	12	7		15.6667	1.66667	6.66667	3.1798		0.04	0.0294737	0.0294737	0.00210526	0.0252632	0.0147368		5.61404	4.27465	4.56108	11.3798	4.34149	2.57682		0.661728	0.17932		4.81759	0.407208	6.10037	2.68891	0.78972	-0.340587	0.17932
157	Junctional sarcoplasmic reticulum protein 1 OS=Mus musculus GN=Jsrp1 PE=1 SV=2	Q3MI48	332	36 kDa	8	6	4	0	6	6		6	1.1547	4	2		0.0240964	0.0180723	0.0120482	0	0.0180723	0.0180723		3.38195	2.62107	1.86447	0	3.10574	3.16004		0.661909	0.179201		2.6235	0.43806	2.08959	1.04441	1.25551	0.328268	0.179201
126	78 kDa glucose-regulated protein OS=Mus musculus GN=Hspa5 PE=1 SV=3	P20029	655	72 kDa	6	8	8	0	7	8		7.33333	0.666667	5	2.51661		0.00916031	0.0122137	0.0122137	0	0.010687	0.0122137		1.28566	1.77139	1.89009	0	1.83657	2.13564		0.66343	0.178205		1.65004	0.184897	1.32507	0.667642	1.24525	0.316434	0.178205
351	Fibronectin OS=Mus musculus GN=Fn1 PE=1 SV=1	A0A087WR50 (+2)	2386	263 kDa	3	0	1	0	2	0		1.33333	0.881917	0.666667	0.666667		0.00125733	0	0.000419111	0	0.000838223	0		0.176468	0	0.0648579	0	0.144049	0		0.66918	0.174457		0.081442	0.0515344	0.0490164	0.0480164	1.66152	0.732506	0.174457
367	MICOS complex subunit (Fragment) OS=Mus musculus GN=Chchd3 PE=1 SV=1	D3Z0L4 (+2)	192	22 kDa	0	3	2	0	1	2		1.66667	0.881917	1	0.57735		0	0.015625	0.0104167	0	0.00520833	0.0104167		0	2.26613	1.61199	0	0.895056	1.82141		0.673882	0.171416		1.29371	0.673374	0.90649	0.525823	1.42716	0.513148	0.171416
201	Reticulocalbin-2 OS=Mus musculus GN=Rcn2 PE=1 SV=1	Q8BP92	320	37 kDa	3	4	3	0	6	5		3.33333	0.333333	3.66667	1.85592		0.009375	0.0125	0.009375	0	0.01875	0.015625		1.31579	1.81291	1.45079	0	3.2222	2.73212		0.674535	0.170996		1.5275	0.148414	1.98577	1.00242	0.769219	-0.378534	0.170996
170	RNA-binding protein 39 OS=Mus musculus GN=Rbm39 PE=1 SV=2	Q8VH51	530	59 kDa	2	4	6	0	4	4		4	1.1547	2.66667	1.33333		0.00377358	0.00754717	0.0113208	0	0.00754717	0.00754717		0.529626	1.09459	1.7519	0	1.29699	1.31967		0.675308	0.170498		1.12637	0.353175	0.873218	0.436158	1.28991	0.367267	0.170498
144	Succinate--CoA ligase [ADP/GDP-forming] subunit alpha, mitochondrial OS=Mus musculus GN=Suclg1 PE=1 SV=4	Q9WUM5	346	36 kDa	5	6	8	0	6	7		6.33333	0.881917	4.33333	2.18581		0.0144509	0.017341	0.0231214	0	0.017341	0.0202312		2.02819	2.51502	3.57805	0	2.98007	3.53754		0.676463	0.169756		2.70809	0.457598	2.17354	1.09813	1.24593	0.317229	0.169756
97	Adenylosuccinate synthetase isozyme 1 OS=Mus musculus GN=Adssl1 PE=1 SV=2	P28650	457	50 kDa	9	10	10	0	9	11		9.66667	0.333333	6.66667	3.38296		0.0196937	0.0218818	0.0218818	0	0.0196937	0.02407		2.76402	3.17358	3.38623	0	3.38437	4.20878		0.680294	0.167303		3.10895	0.18259	2.53205	1.28771	1.22784	0.296119	0.167303
384	60S ribosomal protein L30 OS=Mus musculus GN=Rpl30 PE=1 SV=2	P62889	115	13 kDa	3	1	0	0	2	0		1.33333	0.881917	0.666667	0.666667		0.026087	0.00869565	0	0	0.0173913	0		3.66133	1.26115	0	0	2.98871	0		0.682631	0.165814		1.64183	1.07385	0.997237	0.996237	1.64638	0.719294	0.165814
183	PDZ and LIM domain protein 5 OS=Mus musculus GN=Pdlim5 PE=1 SV=1	Q9CRA2	214	24 kDa	3	3	4	0	6	5		3.33333	0.333333	3.66667	1.85592		0.0140187	0.0140187	0.0186916	0	0.0280374	0.0233645		1.96754	2.03317	2.89254	0	4.81825	4.08541		0.683672	0.165152		2.29875	0.297999	2.96889	1.49895	0.774279	-0.369074	0.165152
312	Histone H4 OS=Mus musculus GN=Hist1h4a PE=1 SV=2	P62806	103	11 kDa	4	1	0	0	4	2		1.66667	1.20185	2	1.1547		0.038835	0.00970874	0	0	0.038835	0.0194175		5.45052	1.40808	0	0	6.67382	3.39526		0.6936	0.158891		2.2872	1.63354	3.35736	1.92666	0.68125	-0.553743	0.158891
268	WAS/WASL-interacting protein family member 3 OS=Mus musculus GN=Wipf3 PE=1 SV=1	D3Z5R4 (+2)	449	45 kDa	4	2	3	0	2	4		3	0.57735	2	1.1547		0.00890869	0.00445434	0.00668151	0	0.00445434	0.00890869		1.25034	0.646025	1.03397	0	0.765483	1.55773		0.69686	0.156854		0.977779	0.176779	0.775406	0.449701	1.26099	0.334557	0.156854
176	Aminoacyl tRNA synthase complex-interacting multifunctional protein 2 OS=Mus musculus GN=Aimp2 PE=1 SV=2	Q8R010	320	35 kDa	6	5	5	0	7	4		5.33333	0.333333	3.66667	2.02759		0.01875	0.015625	0.015625	0	0.021875	0.0125		2.63158	2.26613	2.41798	0	3.75924	2.1857		0.69793	0.156188		2.43957	0.105995	1.98264	1.08998	1.23046	0.299198	0.156188
79	Pyruvate dehydrogenase protein X component, mitochondrial OS=Mus musculus GN=Pdhx PE=1 SV=1	Q8BKZ9	501	54 kDa	11	11	12	0	12	12		11.3333	0.333333	8	4		0.0219561	0.0219561	0.0239521	0	0.0239521	0.0239521		3.08156	3.18435	3.70661	0	4.11619	4.18816		0.711065	0.148091		3.32517	0.193507	2.76912	1.38421	1.20081	0.264003	0.148091
75	Myosin regulatory light chain 2, skeletal muscle isoform OS=Mus musculus GN=Mylpf PE=1 SV=3	P97457	169	19 kDa	9	17	13	0	11	16		13	2.3094	9	4.72582		0.0532544	0.100592	0.0769231	0	0.0650888	0.0946746		7.47431	14.5891	11.9039	0	11.1856	16.5544		0.715234	0.145552		11.3234	2.07433	9.24765	4.87618	1.22447	0.292153	0.145552
4	Ryanodine receptor 1 OS=Mus musculus GN=Ryr1 PE=1 SV=1	K3W4M2 (+1)	5033	565 kDa	167	174	165	0	186	172		168.667	2.72845	119.333	59.8034		0.033181	0.0345718	0.0327836	0	0.0369561	0.0341744		4.65698	5.01404	5.07329	0	6.35093	5.9756		0.715754	0.145236		4.91577	0.130025	4.10984	2.05728	1.1961	0.258335	0.145236
257	Clathrin heavy chain 1 OS=Mus musculus GN=Cltc PE=1 SV=3	Q68FD5	1675	192 kDa	3	4	3	0	3	4		3.33333	0.333333	2.33333	1.20185		0.00179104	0.00238806	0.00179104	0	0.00179104	0.00238806		0.251375	0.346347	0.277166	0	0.307793	0.417566		0.717143	0.144394		0.292629	0.0283537	0.242786	0.124977	1.2053	0.269387	0.144394
143	Troponin C, skeletal muscle OS=Mus musculus GN=Tnnc2 PE=1 SV=2	P20801	160	18 kDa	4	9	6	0	5	8		6.33333	1.45297	4.33333	2.33333		0.025	0.05625	0.0375	0	0.03125	0.05		3.50877	8.15809	5.80316	0	5.37034	8.74279		0.71722	0.144348		5.82434	1.34218	4.70538	2.5457	1.23781	0.307784	0.144348
125	Rab GDP dissociation inhibitor beta OS=Mus musculus GN=Gdi2 PE=1 SV=1	Q61598	445	51 kDa	5	7	3	0	6	10		5	1.1547	5.33333	2.90593		0.011236	0.0157303	0.00674157	0	0.0134831	0.0224719		1.57698	2.28141	1.04326	0	2.31709	3.92934		0.726707	0.13864		1.63488	0.358553	2.08314	1.14037	0.784816	-0.349574	0.13864
77	Sarcalumenin OS=Mus musculus GN=Srl PE=1 SV=1	Q7TQ48	472	99 kDa	8	12	11	0	12	10		10.3333	1.20185	7.33333	3.71184		0.0169492	0.0254237	0.0233051	0	0.0254237	0.0211864		2.37883	3.68727	3.60648	0	4.36909	3.70457		0.727122	0.138393		3.22519	0.423325	2.69222	1.35921	1.19797	0.260589	0.138393
137	Heat shock protein HSP 90-beta OS=Mus musculus GN=Hsp90ab1 PE=1 SV=3	P11499	724	83 kDa	5	7	5	0	5	7		5.66667	0.666667	4	2.08167		0.00690608	0.00966851	0.00690608	0	0.00690608	0.00966851		0.969274	1.40225	1.06872	0	1.18682	1.69059		0.735517	0.133407		1.14775	0.130936	0.960136	0.501134	1.1954	0.257495	0.133407
78	Myosin light chain 1/3, skeletal muscle isoform OS=Mus musculus GN=Myl1 PE=1 SV=1	E9PWG4	161	18 kDa	12	13	10	0	11	14		11.6667	0.881917	8.33333	4.25572		0.0745342	0.0807453	0.0621118	0	0.068323	0.0869565		10.4609	11.7107	9.61185	0	11.7414	15.2048		0.745788	0.127385		10.5955	0.609557	8.98307	4.60098	1.1795	0.238171	0.127385
226	Prohibitin-2 OS=Mus musculus GN=Phb2 PE=1 SV=1	O35129	299	33 kDa	5	2	1	0	7	2		2.66667	1.20185	3	2.08167		0.0167224	0.00668896	0.00334448	0	0.0234114	0.00668896		2.347	0.970118	0.517561	0	4.02326	1.1696		0.748049	0.12607		1.27923	0.550126	1.73196	1.19485	0.738603	-0.437129	0.12607
136	40S ribosomal protein S2 OS=Mus musculus GN=Rps2 PE=1 SV=3	P25444	293	31 kDa	5	5	4	0	6	4		4.66667	0.333333	3.33333	1.76383		0.0170648	0.0170648	0.0136519	0	0.0204778	0.0136519		2.39507	2.47496	2.11264	0	3.51913	2.38711		0.748159	0.126006		2.32856	0.109905	1.96975	1.0372	1.18216	0.241425	0.126006
113	Ankyrin-2 OS=Mus musculus GN=Ank2 PE=1 SV=2	Q8C8R3	3898	426 kDa	8	4	5	0	7	5		5.66667	1.20185	4	2.08167		0.00205233	0.00102617	0.00128271	0	0.00179579	0.00128271		0.288047	0.148828	0.1985	0	0.308608	0.224289		0.751503	0.124069		0.212792	0.0407349	0.178633	0.0920913	1.19123	0.252447	0.124069
233	Ubiquitin-40S ribosomal protein S27a OS=Mus musculus GN=Rps27a PE=1 SV=2	P62983	156	18 kDa	3	2	2	0	3	2		2.33333	0.333333	1.66667	0.881917		0.0192308	0.0128205	0.0128205	0	0.0192308	0.0128205		2.69906	1.85939	1.98399	0	3.30482	2.24174		0.758562	0.120009		2.18181	0.261606	1.84985	0.974035	1.17945	0.238114	0.120009
166	Acylphosphatase-2 OS=Mus musculus GN=Acyp2 PE=1 SV=2	P56375	106	12 kDa	6	3	5	0	6	4		4.66667	0.881917	3.33333	1.76383		0.0566038	0.0283019	0.0471698	0	0.0566038	0.0377358		7.94439	4.1047	7.29957	0	9.72741	6.59833		0.76166	0.118239		6.45055	1.18711	5.44291	2.86697	1.18513	0.245044	0.118239
184	Isocitrate dehydrogenase [NAD] subunit gamma 1, mitochondrial OS=Mus musculus GN=Idh3g PE=1 SV=1	P70404	393	43 kDa	4	4	3	0	4	4		3.66667	0.333333	2.66667	1.33333		0.0101781	0.0101781	0.00763359	0	0.0101781	0.0101781		1.42851	1.47616	1.1813	0	1.74912	1.7797		0.770632	0.113153		1.36299	0.0913843	1.17727	0.588203	1.15775	0.211326	0.113153
298	60S ribosomal protein L27 OS=Mus musculus GN=Rpl27 PE=1 SV=2	P61358	136	16 kDa	2	2	2	0	3	3		2	0	2	1		0.0147059	0.0147059	0.0147059	0	0.0220588	0.0220588		2.06398	2.13283	2.27575	0	3.79083	3.85711		0.774184	0.111156		2.15852	0.062365	2.55031	1.2748	0.846375	-0.240631	0.111156
221	60S ribosomal protein L13 OS=Mus musculus GN=Rpl13 PE=1 SV=3	P47963	211	24 kDa	2	2	2	0	3	3		2	0	2	1		0.00947867	0.00947867	0.00947867	0	0.014218	0.014218		1.33034	1.37472	1.46683	0	2.44338	2.4861		0.774184	0.111156		1.39163	0.0401973	1.64416	0.821672	0.846408	-0.240574	0.111156
311	Reticulon-4 OS=Mus musculus GN=Rtn4 PE=1 SV=2	Q99P72	1162	127 kDa	2	1	1	0	2	2		1.33333	0.333333	1.33333	0.666667		0.00172117	0.000860585	0.000860585	0	0.00172117	0.00172117		0.241568	0.124813	0.133176	0	0.295785	0.300957		0.775834	0.110231		0.167519	0.037602	0.199914	0.0994681	0.837957	-0.255053	0.110231
360	40S ribosomal protein S28 (Fragment) OS=Mus musculus GN=Rps28 PE=1 SV=1	G3UYV7 (+1)	56	6 kDa	2	1	1	0	2	2		1.33333	0.333333	1.33333	0.666667		0.0357143	0.0178571	0.0178571	0	0.0357143	0.0357143		5.01253	2.58987	2.76341	0	6.13753	6.24485		0.775834	0.110231		3.45627	0.780241	4.12846	2.06396	0.837181	-0.256388	0.110231
321	Serine/arginine repetitive matrix protein 1 OS=Mus musculus GN=Srrm1 PE=1 SV=1	A2A8V8 (+4)	909	103 kDa	3	1	3	0	3	2		2.33333	0.666667	1.66667	0.881917		0.00330033	0.00110011	0.00330033	0	0.00330033	0.00220022		0.463204	0.159552	0.510729	0	0.567164	0.384721		0.777344	0.109386		0.378828	0.109997	0.318295	0.167161	1.19018	0.251179	0.109386
71	Microtubule-associated protein 4 OS=Mus musculus GN=Map4 PE=1 SV=3	P27546	1125	117 kDa	8	15	10	0	13	11		11	2.08167	8	4.04145		0.00711111	0.0133333	0.00888889	0	0.0115556	0.00977778		0.998051	1.93377	1.37556	0	1.98583	1.7097		0.778523	0.108728		1.43679	0.271792	1.23284	0.621059	1.16543	0.220863	0.108728
281	Junctophilin-1 OS=Mus musculus GN=Jph1 PE=1 SV=1	Q9ET80	660	72 kDa	2	2	1	0	2	3		1.66667	0.333333	1.66667	0.881917		0.0030303	0.0030303	0.00151515	0	0.0030303	0.00454545		0.425306	0.439493	0.234471	0	0.52076	0.794799		0.780848	0.107434		0.367423	0.0661031	0.43952	0.233094	0.835965	-0.258485	0.107434
59	Alpha-actinin-3 OS=Mus musculus GN=Actn3 PE=2 SV=1	O88990	900	103 kDa	8	28	10	0	17	31		15.3333	6.35959	16	8.96289		0.00888889	0.0311111	0.0111111	0	0.0188889	0.0344444		1.24756	4.51213	1.71945	0	3.24607	6.02281		0.78208	0.106749		2.49405	1.01869	3.09063	1.74039	0.806972	-0.30941	0.106749
146	Citrate synthase, mitochondrial OS=Mus musculus GN=Cs PE=1 SV=1	Q9CZU6	464	52 kDa	6	8	4	0	8	5		6	1.1547	4.33333	2.33333		0.012931	0.0172414	0.00862069	0	0.0172414	0.0107759		1.81488	2.50056	1.33406	0	2.96295	1.88422		0.787869	0.103546		1.88417	0.338467	1.61672	0.8658	1.16542	0.220856	0.103546
220	Phosphoglycerate mutase 2 OS=Mus musculus GN=Pgam2 PE=1 SV=3	O70250	253	29 kDa	4	2	2	0	3	5		2.66667	0.666667	2.66667	1.45297		0.0158103	0.00790514	0.00790514	0	0.0118577	0.0197628		2.21899	1.1465	1.22333	0	2.03776	3.45565		0.790311	0.102202		1.53061	0.345403	1.83213	1.00289	0.835422	-0.259423	0.102202
55	ADP/ATP translocase 1 OS=Mus musculus GN=Slc25a4 PE=1 SV=4	P48962	298	33 kDa	20	18	20	0	24	19		19.3333	0.666667	14.3333	7.31057		0.0671141	0.0604027	0.0671141	0	0.0805369	0.0637584		9.41952	8.76036	10.386	0	13.8403	11.1485		0.793576	0.100412		9.52295	0.472057	8.33062	4.23668	1.14313	0.192985	0.100412
389	Ferrochelatase OS=Mus musculus GN=Fech PE=1 SV=1	Q544X6	422	47 kDa	1	2	0	0	1	1		1	0.57735	0.666667	0.333333		0.00236967	0.00473934	0	0	0.00236967	0.00236967		0.332585	0.687358	0	0	0.407229	0.41435		0.797492	0.0982739		0.340981	0.198458	0.27486	0.136945	1.24056	0.310996	0.0982739
282	ATP-dependent RNA helicase DDX1 OS=Mus musculus GN=Ddx1 PE=1 SV=1	Q91VR5	740	83 kDa	2	1	2	0	2	3		1.66667	0.333333	1.66667	0.881917		0.0027027	0.00135135	0.0027027	0	0.0027027	0.00405405		0.379327	0.19599	0.418246	0	0.464462	0.708875		0.797826	0.0980917		0.332187	0.068526	0.392112	0.207895	0.847175	-0.239269	0.0980917
269	UPF0568 protein C14orf166 homolog OS=Mus musculus PE=1 SV=1	Q9CQE8	244	28 kDa	3	1	1	0	3	2		1.66667	0.666667	1.66667	0.881917		0.0122951	0.00409836	0.00409836	0	0.0122951	0.00819672		1.72563	0.594396	0.634225	0	2.11292	1.43324		0.798895	0.0975104		0.985749	0.370617	1.18305	0.622744	0.833223	-0.263225	0.0975104
66	Heat shock cognate 71 kDa protein OS=Mus musculus GN=Hspa8 PE=1 SV=1	P63017	646	71 kDa	10	18	15	0	16	16		14.3333	2.33333	10.6667	5.33333		0.0154799	0.0278638	0.0232198	0	0.0247678	0.0247678		2.17261	4.04116	3.59329	0	4.25637	4.33079		0.804566	0.0944384		3.27002	0.563242	2.86339	1.43135	1.14201	0.191577	0.0944384
342	40S ribosomal protein S23 OS=Mus musculus GN=Rps23 PE=1 SV=3	P62267	143	16 kDa	1	1	1	0	2	1		1	0	1	0.57735		0.00699301	0.00699301	0.00699301	0	0.013986	0.00699301		0.981475	1.01421	1.08217	0	2.40351	1.22277		0.805386	0.0939958		1.02695	0.0296561	1.20976	0.693868	0.848892	-0.236347	0.0939958
308	Mitochondrial 2-oxoglutarate/malate carrier protein OS=Mus musculus GN=Slc25a11 PE=1 SV=3	Q9CR62	314	34 kDa	1	1	1	0	2	1		1	0	1	0.57735		0.00318471	0.00318471	0.00318471	0	0.00636943	0.00318471		0.446977	0.461887	0.492837	0	1.09459	0.556865		0.805386	0.0939958		0.468234	0.0135058	0.551486	0.315997	0.849041	-0.236094	0.0939958
262	Protein-L-isoaspartate O-methyltransferase OS=Mus musculus GN=Pcmt1 PE=1 SV=1	E0CYV0 (+3)	286	30 kDa	1	2	2	0	3	2		1.66667	0.333333	1.66667	0.881917		0.0034965	0.00699301	0.00699301	0	0.0104895	0.00699301		0.490737	1.01421	1.08217	0	1.80263	1.22277		0.808131	0.0925182		0.863375	0.186852	1.00947	0.531292	0.855279	-0.225533	0.0925182
192	60S ribosomal protein L7 (Fragment) OS=Mus musculus GN=Rpl7 PE=1 SV=1	F6XI62 (+1)	279	33 kDa	3	2	2	0	4	1		2.33333	0.333333	1.66667	1.20185		0.0107527	0.00716846	0.00716846	0	0.0143369	0.00358423		1.50915	1.03966	1.10933	0	2.46381	0.626723		0.814143	0.0892995		1.22038	0.146275	1.03118	0.739295	1.18348	0.243035	0.0892995
117	Pyrroline-5-carboxylate reductase 2 OS=Mus musculus GN=Pycr2 PE=1 SV=1	Q922Q4	320	34 kDa	9	6	9	0	9	9		8	1	6	3		0.028125	0.01875	0.028125	0	0.028125	0.028125		3.94737	2.71936	4.35237	0	4.8333	4.91782		0.815674	0.0884833		3.67403	0.490959	3.25137	1.62537	1.12999	0.176315	0.0884833
196	Histone H1.0 OS=Mus musculus GN=H1f0 PE=2 SV=4	P10922	194	21 kDa	4	4	4	0	4	5		4	0	3	1.52753		0.0206186	0.0206186	0.0206186	0	0.0206186	0.0257732		2.89383	2.99036	3.19074	0	3.54332	4.50659		0.815723	0.0884572		3.02598	0.0874396	2.6843	1.37017	1.12729	0.172854	0.0884572
393	60S ribosomal protein L34 OS=Mus musculus GN=Rpl34 PE=1 SV=1	A0A0G2JEY6 (+1)	90	10 kDa	2	1	0	0	2	1		1	0.57735	1	0.57735		0.0222222	0.0111111	0	0	0.0222222	0.0111111		3.11891	1.61147	0	0	3.81891	1.94284		0.821037	0.085637		1.57779	0.900518	1.92158	1.10248	0.821091	-0.284386	0.085637
74	Major vault protein OS=Mus musculus GN=Mvp PE=1 SV=1	E9Q3X0	870	97 kDa	8	20	8	0	18	8		12	4	8.66667	5.20683		0.0091954	0.0229885	0.0091954	0	0.0206897	0.0091954		1.29058	3.33408	1.423	0	3.55553	1.60787		0.821214	0.0855439		2.01689	0.660205	1.72213	1.02796	1.17116	0.227933	0.0855439
52	ATP-dependent 6-phosphofructokinase, muscle type OS=Mus musculus GN=Pfkm PE=1 SV=3	P47857	780	85 kDa	18	21	18	0	22	21		19	1	14.3333	7.17248		0.0230769	0.0269231	0.0230769	0	0.0282051	0.0269231		3.23887	3.90472	3.57117	0	4.84707	4.70765		0.821409	0.0854405		3.57259	0.192217	3.18591	1.59296	1.12137	0.165264	0.0854405
297	Ankyrin-1 (Fragment) OS=Mus musculus GN=Ank1 PE=1 SV=1	G3UXF4	109	12 kDa	4	0	2	0	3	3		2	1.1547	2	1		0.0366972	0	0.0183486	0	0.0275229	0.0275229		5.15049	0	2.83947	0	4.72984	4.81254		0.823955	0.0840965		2.66432	1.48942	3.18179	1.59058	0.837364	-0.256074	0.0840965
8	Myosin-1 OS=Mus musculus GN=Myh1 PE=1 SV=1	Q5SX40	1942	223 kDa	95	126	96	0	110	198		105.667	10.1708	102.667	57.2752		0.0489186	0.0648816	0.0494336	0	0.0566426	0.101957		6.86577	9.40994	7.64989	0	9.73408	17.8277		0.827403	0.0822832		7.9762	0.752235	9.18827	5.15368	0.868085	-0.204091	0.0822832
204	Arginine--tRNA ligase, cytoplasmic OS=Mus musculus GN=Rars PE=1 SV=2	Q9D0I9	660	76 kDa	6	1	4	0	5	3		3.66667	1.45297	2.66667	1.45297		0.00909091	0.00151515	0.00606061	0	0.00757576	0.00454545		1.27592	0.219746	0.937884	0	1.3019	0.794799		0.830137	0.0808502		0.812182	0.311402	0.6999	0.378873	1.16043	0.214656	0.0808502
328	Transmembrane protein 109 (Fragment) OS=Mus musculus GN=Tmem109 PE=1 SV=1	D3Z0I8 (+1)	213	23 kDa	2	0	2	0	2	2		1.33333	0.666667	1.33333	0.666667		0.00938967	0	0.00938967	0	0.00938967	0.00938967		1.31785	0	1.45306	0	1.61362	1.64184		0.832036	0.0798577		0.924636	0.463465	1.08615	0.542638	0.851294	-0.232271	0.0798577
363	60S ribosomal protein L38 OS=Mus musculus GN=Rpl38 PE=1 SV=3	Q9JJI8	70	8 kDa	1	1	2	0	2	1		1.33333	0.333333	1	0.57735		0.0142857	0.0142857	0.0285714	0	0.0285714	0.0142857		2.00501	2.07189	4.42145	0	4.91002	2.49794		0.833971	0.0788492		2.83379	0.794568	2.47032	1.41747	1.14713	0.198033	0.0788492
223	Fragile X mental retardation syndrome-related protein 1 OS=Mus musculus GN=Fxr1 PE=1 SV=2	Q61584	677	76 kDa	3	2	3	0	6	2		2.66667	0.333333	2.66667	1.76383		0.00443131	0.00295421	0.00443131	0	0.00886263	0.00295421		0.621939	0.428457	0.68575	0	1.52305	0.516561		0.834537	0.0785542		0.579715	0.0773544	0.68087	0.447185	0.851433	-0.232036	0.0785542
336	Dystrophin OS=Mus musculus GN=Dmd PE=1 SV=3	P11531	3678	426 kDa	1	2	0	0	2	0		1	0.57735	0.666667	0.666667		0.000271887	0.000543774	0	0	0.000543774	0		0.0381596	0.0788649	0	0	0.093448	0		0.848547	0.071324		0.0400082	0.0227703	0.0321493	0.0311493	1.24445	0.315506	0.071324
411	cAMP-dependent protein kinase type II-alpha regulatory subunit OS=Mus musculus GN=Prkar2a PE=1 SV=1	A0A0A6YX73 (+1)	380	43 kDa	1	2	0	0	2	0		1	0.57735	0.666667	0.666667		0.00263158	0.00526316	0	0	0.00526316	0		0.369344	0.76333	0	0	0.904478	0		0.848547	0.071324		0.378558	0.220393	0.302493	0.301493	1.25146	0.323614	0.071324
364	40S ribosomal protein S15 OS=Mus musculus GN=Rps15 PE=1 SV=2	P62843	145	17 kDa	1	2	1	0	2	1		1.33333	0.333333	1	0.57735		0.00689655	0.0137931	0.00689655	0	0.0137931	0.00689655		0.967937	2.00045	1.06725	0	2.37036	1.2059		0.850003	0.0705795		1.34621	0.328871	1.19309	0.684298	1.12834	0.174207	0.0705795
206	Peroxiredoxin-2 OS=Mus musculus GN=Prdx2 PE=1 SV=3	Q61171	198	22 kDa	4	5	4	0	5	5		4.33333	0.333333	3.33333	1.66667		0.020202	0.0252525	0.020202	0	0.0252525	0.0252525		2.83537	3.66244	3.12628	0	4.33967	4.41555		0.854325	0.0683767		3.20903	0.242228	2.91941	1.45937	1.09921	0.136463	0.0683767
253	Prohibitin OS=Mus musculus GN=Phb PE=1 SV=1	P67778	272	30 kDa	4	1	0	0	4	1		1.66667	1.20185	1.66667	1.20185		0.0147059	0.00367647	0	0	0.0147059	0.00367647		2.06398	0.533208	0	0	2.52722	0.642852		0.854801	0.0681351		0.866731	0.618583	1.05769	0.758321	0.819456	-0.287261	0.0681351
99	Vimentin OS=Mus musculus GN=Vim PE=1 SV=3	P20152	466	54 kDa	7	6	12	0	13	11		8.33333	1.85592	8	4.04145		0.0150215	0.0128755	0.0257511	0	0.027897	0.0236052		2.10827	1.86737	3.985	0	4.79412	4.1275		0.854834	0.068118		2.65455	0.669348	2.97487	1.49934	0.892324	-0.164361	0.068118
388	Cytochrome c oxidase subunit 2 OS=Mus musculus GN=Mtco2 PE=1 SV=1	P00405	227	26 kDa	0	2	1	0	1	2		1	0.57735	1	0.57735		0	0.00881057	0.00440529	0	0.00440529	0.00881057		0	1.27782	0.681722	0	0.757052	1.54058		0.854912	0.0680784		0.654181	0.369151	0.766877	0.444749	0.853045	-0.229306	0.0680784
51	Calsequestrin-1 OS=Mus musculus GN=Casq1 PE=1 SV=3	O09165	405	46 kDa	22	20	24	0	25	26		22	1.1547	17	8.5049		0.054321	0.0493827	0.0592593	0	0.0617284	0.0641975		7.624	7.16211	9.17042	0	10.6081	11.2253		0.857382	0.0668258		7.98651	0.607275	7.27879	3.64326	1.09723	0.133865	0.0668258
222	60S ribosomal protein L18 OS=Mus musculus GN=Rpl18 PE=1 SV=1	A0A1B0GQU8 (+1)	159	18 kDa	4	2	2	0	4	2		2.66667	0.666667	2	1.1547		0.0251572	0.0125786	0.0125786	0	0.0251572	0.0125786		3.53084	1.82431	1.94655	0	4.32329	2.19944		0.858269	0.0663766		2.4349	0.549604	2.17524	1.24809	1.11937	0.162685	0.0663766
361	Eukaryotic translation initiation factor 3 subunit J-A OS=Mus musculus GN=Eif3j1 PE=2 SV=1	Q3UGC7	261	29 kDa	1	2	1	0	1	2		1.33333	0.333333	1	0.57735		0.00383142	0.00766284	0.00383142	0	0.00383142	0.00766284		0.537743	1.11136	0.592915	0	0.658432	1.33989		0.858644	0.0661866		0.74834	0.182706	0.667108	0.386812	1.12177	0.165774	0.0661866
48	Pyruvate dehydrogenase E1 component subunit beta, mitochondrial OS=Mus musculus GN=Pdhb PE=1 SV=1	Q9D051	359	39 kDa	19	18	21	0	24	21		19.3333	0.881917	15	7.54983		0.0529248	0.0501393	0.0584958	0	0.0668524	0.0584958		7.42804	7.27183	9.05228	0	11.4886	10.2283		0.862784	0.0640979		7.91838	0.569236	7.23999	3.63773	1.0937	0.129219	0.0640979
350	Voltage-dependent anion-selective channel protein 2 (Fragment) OS=Mus musculus GN=Vdac2 PE=1 SV=1	G3UX26 (+1)	283	30 kDa	0	2	2	0	1	2		1.33333	0.666667	1	0.57735		0	0.00706714	0.00706714	0	0.00353357	0.00706714		0	1.02497	1.09365	0	0.607247	1.23573		0.863771	0.0636016		0.707204	0.353658	0.615325	0.356742	1.14932	0.200776	0.0636016
107	Elongation factor 1-gamma OS=Mus musculus GN=Eef1g PE=1 SV=3	Q9D8N0	437	50 kDa	9	5	8	0	8	9		7.33333	1.20185	5.66667	2.848		0.020595	0.0114416	0.0183066	0	0.0183066	0.020595		2.89052	1.65941	2.83297	0	3.14601	3.60115		0.86853	0.0612153		2.46197	0.401122	2.25005	1.13218	1.09418	0.129853	0.0612153
120	Calmodulin OS=Mus musculus GN=Calm1 PE=1 SV=2	P62204	149	17 kDa	5	5	9	0	8	10		6.33333	1.33333	6	3.05505		0.033557	0.033557	0.0604027	0	0.0536913	0.0671141		4.70976	4.86687	9.34737	0	9.22689	11.7353		0.869452	0.0607544		6.309	1.52036	6.98839	3.56795	0.902783	-0.14755	0.0607544
131	Filamin-C OS=Mus musculus GN=Flnc PE=1 SV=3	Q8VHX6	2726	291 kDa	5	5	4	0	5	8		4.66667	0.333333	4.33333	2.33333		0.00183419	0.00183419	0.00146735	0	0.00183419	0.0029347		0.25743	0.266017	0.227074	0	0.315207	0.51315		0.870978	0.059993		0.251174	0.011813	0.277119	0.149417	0.906375	-0.141819	0.059993
345	Alpha-1-syntrophin OS=Mus musculus GN=Snta1 PE=1 SV=1	A2AKD7	499	53 kDa	1	0	2	0	2	1		1	0.57735	1	0.57735		0.00200401	0	0.00400802	0	0.00400802	0.00200401		0.281264	0	0.620244	0	0.688781	0.350412		0.872223	0.0593723		0.301503	0.179307	0.347398	0.198844	0.867889	-0.204417	0.0593723
62	Myosin light chain 1/3, skeletal muscle isoform OS=Mus musculus GN=Myl1 PE=1 SV=2	P05977	188	21 kDa	14	20	15	0	16	22		16.3333	1.85592	12.6667	6.56591		0.0744681	0.106383	0.0797872	0	0.0851064	0.117021		10.4517	15.429	12.3471	0	14.6256	20.4618		0.875237	0.0578745		12.7436	1.45038	11.6968	6.08576	1.08949	0.123657	0.0578745
266	MICOS complex subunit MIC60 OS=Mus musculus GN=Immt PE=1 SV=1	E9Q800 (+1)	679	76 kDa	0	5	3	0	2	4		2.66667	1.45297	2	1.1547		0	0.00736377	0.00441826	0	0.00294551	0.00589102		0	1.06799	0.68373	0	0.506188	1.03008		0.875816	0.0575873		0.584906	0.312315	0.513089	0.297373	1.13997	0.188996	0.0575873
229	Long-chain-fatty-acid--CoA ligase 1 OS=Mus musculus GN=Acsl1 PE=1 SV=1	D3Z041 (+1)	699	78 kDa	0	3	5	0	1	5		2.66667	1.45297	2	1.52753		0	0.00429185	0.00715308	0	0.00143062	0.00715308		0	0.622458	1.10694	0	0.245852	1.25076		0.883956	0.0535694		0.577467	0.320374	0.49987	0.382584	1.15524	0.208188	0.0535694
152	Stromal interaction molecule 1 OS=Mus musculus GN=Stim1 PE=1 SV=1	A0A1B0GRA5	793	89 kDa	4	4	6	0	7	6		4.66667	0.666667	4.33333	2.18581		0.00504414	0.00504414	0.0075662	0	0.00882724	0.0075662		0.707949	0.731564	1.17088	0	1.51697	1.32299		0.885732	0.0526974		0.87113	0.150528	0.947654	0.476628	0.919249	-0.121473	0.0526974
175	40S ribosomal protein S9 OS=Mus musculus GN=Rps9 PE=1 SV=3	Q6ZWN5	194	23 kDa	4	2	3	0	3	4		3	0.57735	2.33333	1.20185		0.0206186	0.0103093	0.0154639	0	0.0154639	0.0206186		2.89383	1.49518	2.39305	0	2.65749	3.60527		0.888024	0.0515751		2.26169	0.409144	2.08859	1.07906	1.08288	0.114874	0.0515751
158	Troponin T, fast skeletal muscle OS=Mus musculus GN=Tnnt3 PE=1 SV=1	A0A0R4J1B1	248	29 kDa	4	7	2	0	4	8		4.33333	1.45297	4	2.3094		0.016129	0.0282258	0.00806452	0	0.016129	0.0322581		2.26372	4.09366	1.24799	0	2.77179	5.64051		0.890192	0.0505165		2.53613	0.832608	2.8051	1.62835	0.904113	-0.145425	0.0505165
161	Aminoacyl tRNA synthase complex-interacting multifunctional protein 1 OS=Mus musculus GN=Aimp1 PE=1 SV=2	P31230	310	34 kDa	3	7	3	0	7	3		4.33333	1.33333	3.33333	2.02759		0.00967742	0.0225806	0.00967742	0	0.0225806	0.00967742		1.35823	3.27493	1.49759	0	3.8805	1.69215		0.891603	0.0498282		2.04458	0.616986	1.85855	1.12325	1.1001	0.137629	0.0498282
21	Myosin-3 OS=Mus musculus GN=Myh3 PE=2 SV=2	P13541	1940	224 kDa	39	55	42	0	50	57		45.3333	4.91031	35.6667	17.9475		0.0201031	0.0283505	0.0216495	0	0.0257732	0.0293814		2.82149	4.11175	3.35028	0	4.42915	5.13751		0.891893	0.0496871		3.42884	0.37448	3.18989	1.6075	1.07491	0.104215	0.0496871
150	Protein deglycase DJ-1 OS=Mus musculus GN=Park7 PE=1 SV=1	Q99LX0	189	20 kDa	4	6	4	0	6	5		4.66667	0.666667	3.66667	1.85592		0.021164	0.031746	0.021164	0	0.031746	0.026455		2.97039	4.60421	3.27515	0	5.45558	4.62581		0.891933	0.0496676		3.61758	0.501589	3.36147	1.69722	1.07619	0.105936	0.0496676
203	Rho guanine nucleotide exchange factor 25 OS=Mus musculus GN=Arhgef25 PE=1 SV=1	A0A0R4J211 (+1)	609	67 kDa	4	5	2	0	6	4		3.66667	0.881917	3.33333	1.76383		0.00656814	0.00821018	0.00328407	0	0.00985222	0.00656814		0.921845	1.19074	0.508213	0	1.69311	1.14848		0.897621	0.0469069		0.874601	0.198501	0.948196	0.499013	0.922383	-0.116562	0.0469069
89	Copper homeostasis protein cutC homolog OS=Mus musculus GN=Cutc PE=1 SV=1	Q9D8X1	272	29 kDa	9	8	7	0	10	9		8	0.57735	6.33333	3.1798		0.0330882	0.0294118	0.0257353	0	0.0367647	0.0330882		4.64396	4.26567	3.98256	0	6.31805	5.78567		0.903338	0.0441497		4.2984	0.191589	4.03557	2.02313	1.06513	0.0910254	0.0441497
43	Bifunctional glutamate/proline--tRNA ligase OS=Mus musculus GN=Eprs PE=1 SV=4	Q8CGC7	1512	170 kDa	20	17	16	0	23	19		17.6667	1.20185	14	7.0946		0.0132275	0.0112434	0.010582	0	0.0152116	0.0125661		1.85649	1.63066	1.63758	0	2.61413	2.19726		0.904127	0.0437705		1.70924	0.0741524	1.6048	0.810879	1.06508	0.0909649	0.0437705
189	Galectin-1 OS=Mus musculus GN=Lgals1 PE=1 SV=3	P16045	135	15 kDa	5	6	3	0	5	6		4.66667	0.881917	3.66667	1.85592		0.037037	0.0444444	0.0222222	0	0.037037	0.0444444		5.19818	6.44589	3.43891	0	6.36485	7.77137		0.90729	0.0422538		5.02866	0.872219	4.71307	2.39077	1.06696	0.093507	0.0422538
357	Myosin-9 OS=Mus musculus GN=Myh9 PE=1 SV=4	Q8VDD5	1960	226 kDa	0	2	1	0	3	0		1	0.57735	1	1		0	0.00102041	0.000510204	0	0.00153061	0		0	0.147992	0.0789545	0	0.263037	0		0.907798	0.0420106		0.076649	0.0427537	0.088679	0.087679	0.864342	-0.210325	0.0420106
362	Aspartyl/asparaginyl beta-hydroxylase OS=Mus musculus GN=Asph PE=1 SV=1	A2AL78 (+1)	245	26 kDa	1	2	2	0	2	2		1.66667	0.333333	1.33333	0.666667		0.00408163	0.00816327	0.00816327	0	0.00816327	0.00816327		0.572861	1.18394	1.26327	0	1.40286	1.42739		0.908979	0.0414461		1.00769	0.218121	0.944419	0.471763	1.067	0.0935539	0.0414461
22	Protein Myh13 OS=Mus musculus GN=Myh13 PE=1 SV=1	B1AR69	1938	224 kDa	33	49	36	0	42	52		39.3333	4.91031	31.3333	15.9304		0.0170279	0.0252838	0.0185759	0	0.0216718	0.0268318		2.38988	3.66698	2.87463	0	3.72432	4.69169		0.913045	0.0395077		2.97816	0.372214	2.80634	1.4302	1.06123	0.0857326	0.0395077
208	TRAF-interacting protein with FHA domain-containing protein A OS=Mus musculus GN=Tifa PE=1 SV=1	Q793I8	184	22 kDa	3	4	3	0	4	4		3.33333	0.333333	2.66667	1.33333		0.0163043	0.0217391	0.0163043	0	0.0217391	0.0217391		2.28833	3.15288	2.52311	0	3.73589	3.80121		0.916938	0.0376602		2.65577	0.258112	2.51337	1.25632	1.05666	0.0795118	0.0376602
320	Cysteine and glycine-rich protein 1 OS=Mus musculus GN=Csrp1 PE=1 SV=3	P97315	193	21 kDa	2	1	2	0	2	2		1.66667	0.333333	1.33333	0.666667		0.0103627	0.00518135	0.0103627	0	0.0103627	0.0103627		1.45441	0.751464	1.60364	0	1.78084	1.81198		0.91737	0.0374554		1.27084	0.262742	1.1986	0.59887	1.06026	0.0844239	0.0374554
149	EH domain-containing protein 2 OS=Mus musculus GN=Ehd2 PE=1 SV=1	Q8BH64	543	61 kDa	5	6	3	0	8	3		4.66667	0.881917	3.66667	2.33333		0.0092081	0.0110497	0.00552486	0	0.014733	0.00552486		1.29237	1.60257	0.854977	0	2.53187	0.966054		0.918273	0.0370284		1.25097	0.21685	1.16698	0.737693	1.07198	0.100274	0.0370284
230	60S ribosomal protein L9 OS=Mus musculus GN=Rpl9 PE=2 SV=2	P51410	192	22 kDa	3	4	2	0	4	4		3	0.57735	2.66667	1.33333		0.015625	0.0208333	0.0104167	0	0.0208333	0.0208333		2.19298	3.02151	1.61199	0	3.58023	3.64283		0.922205	0.0351725		2.27649	0.408981	2.40868	1.20398	0.945119	-0.0814315	0.0351725
124	Hexokinase-2 OS=Mus musculus GN=Hk2 PE=1 SV=1	O08528	917	103 kDa	3	4	9	0	7	6		5.33333	1.85592	4.33333	2.18581		0.00327154	0.00436205	0.00981461	0	0.00763359	0.00654308		0.459163	0.63264	1.51882	0	1.31184	1.14409		0.926743	0.0330406		0.871207	0.32815	0.819644	0.412176	1.06291	0.0880185	0.0330406
256	Peptidyl-prolyl cis-trans isomerase FKBP3 OS=Mus musculus GN=Fkbp3 PE=1 SV=2	Q62446	224	25 kDa	3	3	3	0	4	4		3	0	2.66667	1.33333		0.0133929	0.0133929	0.0133929	0	0.0178571	0.0178571		1.8797	1.9424	2.07256	0	3.06876	3.12242		0.928409	0.0322606		1.96589	0.0567967	2.06473	1.03198	0.952127	-0.0707736	0.0322606
319	Neural Wiskott-Aldrich syndrome protein OS=Mus musculus GN=Wasl PE=1 SV=1	Q91YD9	501	54 kDa	2	1	2	0	3	1		1.66667	0.333333	1.33333	0.881917		0.00399202	0.00199601	0.00399202	0	0.00598802	0.00199601		0.560283	0.289486	0.617768	0	1.02905	0.349013		0.929926	0.0315514		0.490179	0.101216	0.460353	0.30214	1.06479	0.0905668	0.0315514
292	Histone H2A type 2-C OS=Mus musculus GN=Hist2h2ac PE=1 SV=3	Q64523 (+1)	129	14 kDa	2	2	1	0	2	2		1.66667	0.333333	1.33333	0.666667		0.0155039	0.0155039	0.00775194	0	0.0155039	0.0155039		2.17598	2.24857	1.19962	0	2.66435	2.71094		0.935134	0.0291261		1.87572	0.338202	1.79277	0.895984	1.04627	0.0652603	0.0291261
239	RNA-binding protein EWS OS=Mus musculus GN=Ewsr1 PE=1 SV=1	Q5SUS9 (+2)	661	69 kDa	2	4	3	0	3	5		3	0.57735	2.66667	1.45297		0.00302572	0.00605144	0.00453858	0	0.00453858	0.0075643		0.424662	0.877656	0.702349	0	0.779958	1.32266		0.939748	0.0269884		0.669222	0.131877	0.701873	0.383861	0.953481	-0.0687245	0.0269884
118	Desmin OS=Mus musculus GN=Des PE=1 SV=3	P31001	469	53 kDa	7	6	8	0	6	11		7	0.57735	5.66667	3.1798		0.0149254	0.0127932	0.0170576	0	0.0127932	0.0234542		2.09479	1.85543	2.63967	0	2.19852	4.10109		0.939977	0.0268827		2.19763	0.232048	2.10087	1.18491	1.04606	0.0649612	0.0268827
294	Succinate--CoA ligase [ADP-forming] subunit beta, mitochondrial OS=Mus musculus GN=Sucla2 PE=1 SV=2	Q9Z2I9	463	50 kDa	2	1	2	0	1	3		1.66667	0.333333	1.33333	0.881917		0.00431965	0.00215983	0.00431965	0	0.00215983	0.00647948		0.606267	0.313245	0.66847	0	0.371168	1.13297		0.940364	0.026704		0.530328	0.109523	0.502381	0.333479	1.05563	0.0781023	0.026704
6	Titin OS=Mus musculus GN=Ttn PE=1 SV=1	A2ASS6	35213	3906 kDa	61	162	55	0	64	180		92.6667	34.7099	81.3333	52.6793		0.00173231	0.00460057	0.00156192	0	0.00181751	0.00511175		0.243132	0.667233	0.241709	0	0.312341	0.893819		0.954619	0.0201698		0.385025	0.141605	0.403053	0.261893	0.95527	-0.0660189	0.0201698
309	Peroxiredoxin-5, mitochondrial OS=Mus musculus GN=Prdx5 PE=1 SV=2	P99029	210	22 kDa	1	2	3	0	2	3		2	0.57735	1.66667	0.881917		0.0047619	0.00952381	0.0142857	0	0.00952381	0.0142857		0.668338	1.38126	2.21073	0	1.63667	2.49794		0.963367	0.0162082		1.42111	0.445673	1.3792	0.732582	1.03038	0.0431808	0.0162082
134	Alpha globin 1 OS=Mus musculus GN=Hba-a1 PE=1 SV=1	Q91VB8	142	15 kDa	4	6	5	0	5	8		5	0.57735	4.33333	2.33333		0.028169	0.0422535	0.0352113	0	0.0352113	0.056338		3.95355	6.12814	5.44897	0	6.05109	9.85103		0.968419	0.0139366		5.17789	0.642323	5.3017	2.86839	0.976646	-0.034093	0.0139366
10	Myosin-8 OS=Mus musculus GN=Myh8 PE=2 SV=2	P13542	1937	223 kDa	76	108	76	0	90	133		86.6667	10.6667	74.3333	39.1847		0.0392359	0.0557563	0.0392359	0	0.0464636	0.0686629		5.5068	8.08649	6.07179	0	7.98481	12.0061		0.977465	0.00989868		6.55603	0.782908	6.66464	3.52825	0.983704	-0.0237045	0.00989868
193	Isoleucine--tRNA ligase, cytoplasmic OS=Mus musculus GN=Iars PE=1 SV=2	Q8BU30	1262	144 kDa	3	2	2	0	4	2		2.33333	0.333333	2	1.1547		0.00237718	0.00158479	0.00158479	0	0.00316957	0.00158479		0.333639	0.229846	0.245247	0	0.544694	0.277109		0.979649	0.00892967		0.270577	0.032338	0.274934	0.157248	0.984153	-0.0230456	0.00892967
255	40S ribosomal protein S25 OS=Mus musculus GN=Rps25 PE=1 SV=1	P62852	125	14 kDa	2	2	2	0	2	3		2	0	1.66667	0.881917		0.016	0.016	0.016	0	0.016	0.024		2.24561	2.32052	2.47601	0	2.74961	4.19654		0.980532	0.00853819		2.34838	0.0678531	2.31638	1.23074	1.01381	0.0197936	0.00853819
20	Myomesin 2 OS=Mus musculus GN=Myom2 PE=1 SV=1	Q14BI5	1463	165 kDa	47	53	46	1	49	43		48.6667	2.18581	31	15.0997		0.0321258	0.0362269	0.0314422	0.000683527	0.0334928	0.0293917		4.50888	5.25409	4.86571	3.69474	5.75577	5.1393		0.984995	0.00656594		4.87723	0.215187	4.86427	0.610766	1.00266	0.0038377	0.00656594
63	Protein Ahnak OS=Mus musculus GN=Ahnak PE=1 SV=1	E9Q616	5656	604 kDa	9	7	13	0	13	12		9.66667	1.76383	8.33333	4.17665		0.00159123	0.00123762	0.00229844	0	0.00229844	0.00212164		0.223331	0.179496	0.355686	0	0.39499	0.370981		0.986528	0.00589078		0.253838	0.0529583	0.256324	0.12785	0.990301	-0.0140605	0.00589078
242	60S ribosomal protein L14 OS=Mus musculus GN=Rpl14 PE=1 SV=3	Q9CR57	217	24 kDa	3	1	3	0	3	3		2.33333	0.666667	2	1		0.0138249	0.00460829	0.0138249	0	0.0138249	0.0138249		1.94033	0.668353	2.13941	0	2.37582	2.41736		0.987782	0.00533899		1.5837	0.460771	1.59873	0.798953	0.990601	-0.0136236	0.00533899
87	Protein Neb OS=Mus musculus GN=Neb PE=1 SV=1	E9Q1W3	7152	829 kDa	3	14	2	0	2	14		6.33333	3.84419	5.33333	4.37163		0.000419463	0.00195749	0.000279642	0	0.000279642	0.00195749		0.058872	0.283901	0.0432748	0	0.0480567	0.342279		0.991893	0.003535		0.129682	0.0777395	0.131112	0.106987	0.989097	-0.0158157	0.003535
END OF FILE																Total SpC/L	7.12532	6.89483	6.46235	0.184557	5.81933	5.71884

## Sheet: Sorted by FC
	Proteins identified by MS/MS analysis of c-myc immunoprecipitates from skeletal muscle of maliin-myc and WT mice
	after removal of non-mouse proteins, pseudogenes, redundant Uniprot entries, keratins, immunoglobulins, serum proteins and proteins found in only one out of three Myc replicates. NSAF values were calculated, data sorted by NSAF p values and NSAF averages calculated.
	To calculate NSAF fold change, and to avoid dividing by 0, an arbitrary number 0.001 was added to all NSAF average values. Data sorted by FC of Myc vs WT
					TSC	TSC	TSC	TSC	TSC	TSC		TSC Myc average	TSC Myc SEM	TSC WT average	TSC WT SEM		Spc/L Myc Rep1	Spc/L Myc Rep2	Spc/L Myc Rep3	Spc/L WT Rep1	Spc/L WT Rep2	Spc/L WT Rep3		NSAF Myc Rep1	NSAF Myc Rep2	NSAF Myc Rep2	NSAF WT Rep1	NSAF WT Rep2	NSAF WT Rep3		NSAF p value Myc vs WT	-log10(p value)Myc vs WT		NSAF Myc average	NSAF Myc SEM	NSAF WT average	NSAF WT SEM	FC NSAF Myc vs NSAF WT	log2FC Myc vs WT	-log10(p value) Myc vs WT		FC NSAF Myc vs NSAF WT FC<1 removed
#	Identified Proteins	Accession Number	Protein Length	Molecular Weight	Myc Rep1	Myc Rep2	Myc Rep3	WT Rep1	WT Rep2	WT Rep3														x1000	x1000	x1000	x1000	x1000	x1000
18	Laforin OS=Mus musculus GN=Epm2a PE=1 SV=2	Q9WUA5	330	37 kDa	76	83	84	0	0	0		81	2.51661	0	0		0.230303	0.251515	0.254545	0	0	0		32.3232	36.4779	39.3911	0	0	0		6.14089e-05	4.21177		36.0651	2.05079	0.001	0	36065.1	15.1383	4.21177		36065.1
29	E3 ubiquitin-protein ligase NHLRC1 OS=Mus musculus GN=Nhlrc1 PE=2 SV=1	Q8BR37	401	43 kDa	57	47	52	0	0	0		52	2.88675	0	0		0.142145	0.117207	0.129676	0	0	0		19.9501	16.9988	20.0674	0	0	0		4.58502e-05	4.33866		19.0065	1.00389	0.001	0	19006.5	14.2142	4.33866		19006.5
410	40S ribosomal protein S29 OS=Mus musculus GN=Rps29 PE=3 SV=2	P62274	56	7 kDa	1	2	1	0	0	0		1.33333	0.333333	0	0		0.0178571	0.0357143	0.0178571	0	0	0		2.50627	5.17974	2.76341	0	0	0		0.0149703	1.82477		3.48414	0.851542	0.001	0	3484.14	11.7666	1.82477		3484.14
346	60S ribosomal protein L22 OS=Mus musculus GN=Rpl22 PE=1 SV=2	P67984	128	15 kDa	3	1	2	0	0	0		2	0.57735	0	0		0.0234375	0.0078125	0.015625	0	0	0		3.28947	1.13307	2.41798	0	0	0		0.0219512	1.65854		2.28117	0.626303	0.001	0	2281.17	11.1556	1.65854		2281.17
307	Starch-binding domain-containing protein 1 OS=Mus musculus GN=Stbd1 PE=1 SV=1	Q8C7E7	338	36 kDa	3	4	2	0	0	0		3	0.57735	0	0		0.00887574	0.0118343	0.00591716	0	0	0		1.24572	1.71636	0.915686	0	0	0		0.00511064	2.29152		1.29359	0.232321	0.001	0	1293.59	10.3372	2.29152		1293.59
267	Methylcrotonoyl-CoA carboxylase beta chain, mitochondrial OS=Mus musculus GN=Mccc2 PE=1 SV=1	Q3ULD5	563	61 kDa	7	5	2	0	0	0		4.66667	1.45297	0	0		0.0124334	0.00888099	0.0035524	0	0	0		1.74504	1.28803	0.549737	0	0	0		0.0265454	1.57601		1.19527	0.348224	0.001	0	1195.27	10.2231	1.57601		1195.27
371	60S ribosomal protein L18a OS=Mus musculus GN=Rpl18a PE=1 SV=1	P62717	176	21 kDa	2	1	1	0	0	0		1.33333	0.333333	0	0		0.0113636	0.00568182	0.00568182	0	0	0		1.5949	0.824049	0.879266	0	0	0		0.0114356	1.94174		1.1004	0.248258	0.001	0	1100.4	10.1038	1.94174		1100.4
385	Isocitrate dehydrogenase [NAD] subunit alpha, mitochondrial OS=Mus musculus GN=Idh3a PE=1 SV=1	Q9D6R2	366	40 kDa	3	3	1	0	0	0		2.33333	0.666667	0	0		0.00819672	0.00819672	0.00273224	0	0	0		1.15042	1.18879	0.422817	0	0	0		0.020929	1.67925		0.921675	0.249176	0.001	0	921.675	9.84811	1.67925		921.675
419	60S ribosomal protein L29 OS=Mus musculus GN=Rpl29 PE=2 SV=2	P47915	160	18 kDa	2	1	0	0	0	0		1	0.57735	0	0		0.0125	0.00625	0	0	0	0		1.75439	0.906454	0	0	0	0		0.154838	0.810123		0.887947	0.506542	0.001	0	887.947	9.79433	0.810123		887.947
403	14-3-3 protein epsilon OS=Mus musculus GN=Ywhae PE=1 SV=1	P62259	255	29 kDa	2	2	0	0	0	0		1.33333	0.666667	0	0		0.00784314	0.00784314	0	0	0	0		1.10079	1.13751	0	0	0	0		0.116224	0.934706		0.747101	0.373201	0.001	0	747.101	9.54516	0.934706		747.101
387	Protein phosphatase 1 regulatory subunit OS=Mus musculus GN=Ppp1r3d PE=1 SV=1	A2AJW4	279	31 kDa	2	2	0	0	0	0		1.33333	0.666667	0	0		0.00716846	0.00716846	0	0	0	0		1.0061	1.03966	0	0	0	0		0.116224	0.934706		0.68292	0.341098	0.001	0	682.92	9.41557	0.934706		682.92
431	Fumarylacetoacetate hydrolase domain-containing protein 2A OS=Mus musculus GN=Fahd2a PE=1 SV=1	A0A0R4J094 (+1)	313	35 kDa	0	1	2	0	0	0		1	0.57735	0	0		0	0.00319489	0.00638978	0	0	0		0	0.463363	0.988823	0	0	0		0.165383	0.781509		0.485062	0.285636	0.001	0	485.062	8.92203	0.781509		485.062
372	Galectin-3-binding protein OS=Mus musculus GN=Lgals3bp PE=1 SV=1	Q07797	577	64 kDa	2	0	3	0	0	0		1.66667	0.881917	0	0		0.0034662	0	0.00519931	0	0	0		0.486485	0	0.804597	0	0	0		0.139681	0.854864		0.431361	0.233956	0.001	0	431.361	8.75275	0.854864		431.361
358	Glycerol-3-phosphate dehydrogenase, mitochondrial OS=Mus musculus GN=Gpd2 PE=1 SV=2	Q64521	727	81 kDa	3	2	0	0	0	0		1.66667	0.881917	0	0		0.00412655	0.00275103	0	0	0	0		0.579165	0.398989	0	0	0	0		0.129434	0.887952		0.327051	0.171122	0.001	0	327.051	8.35337	0.887952		327.051
313	Fms-related tyrosine kinase 3 ligand OS=Mus musculus GN=Flt3l PE=4 SV=1	A0A1B0GS68	446	51 kDa	2	1	0	0	0	0		1	0.57735	0	0		0.0044843	0.00224215	0	0	0	0		0.629376	0.325185	0	0	0	0		0.154838	0.810123		0.319187	0.181719	0.001	0	319.187	8.31826	0.810123		319.187
386	Histone-lysine N-methyltransferase Smyd1 OS=Mus musculus GN=Smyd1 PE=1 SV=3	P97443	490	56 kDa	2	0	1	0	0	0		1	0.57735	0	0		0.00408163	0	0.00204082	0	0	0		0.572861	0	0.315818	0	0	0		0.148269	0.828949		0.297226	0.165661	0.001	0	297.226	8.21542	0.828949		297.226
426	Splicing factor, proline- and glutamine-rich OS=Mus musculus GN=Sfpq PE=1 SV=1	Q8VIJ6	699	75 kDa	2	1	0	0	0	0		1	0.57735	0	0		0.00286123	0.00143062	0	0	0	0		0.401576	0.207486	0	0	0	0		0.154838	0.810123		0.204021	0.115947	0.001	0	204.021	7.67257	0.810123		204.021
33	Glycogenin-1 OS=Mus musculus GN=Gyg1 PE=1 SV=3	Q9R062	333	37 kDa	37	46	39	0	1	1		40.6667	2.72845	0.666667	0.333333		0.111111	0.138138	0.117117	0	0.003003	0.003003		15.5945	20.0345	18.124	0	0.516069	0.525092		0.000172119	3.76417		17.9187	1.28586	0.348054	0.173546	51.4825	5.68601	3.76417		51.4825
15	Glycogen [starch] synthase, muscle OS=Mus musculus GN=Gys1 PE=1 SV=2	Q9Z1E4	738	84 kDa	86	96	89	0	3	3		90.3333	2.96273	2	1		0.116531	0.130081	0.120596	0	0.00406504	0.00406504		16.3553	18.866	18.6624	0	0.698581	0.710796		3.12364e-05	4.50534		17.9622	0.805132	0.470792	0.234923	38.1532	5.25373	4.50534		38.1532
58	Dynamin-1-like protein OS=Mus musculus GN=Dnm1l PE=1 SV=1	E9PUD2	712	80 kDa	26	24	28	0	3	4		26	1.1547	2.33333	1.20185		0.0365169	0.0337079	0.0393258	0	0.00421348	0.00561798		5.12517	4.88874	6.08571	0	0.724091	0.982336		0.00051667	3.28679		5.36754	0.366004	0.569809	0.294013	9.4199	3.23571	3.28679		9.4199
100	Protein phosphatase 1 regulatory subunit 3A OS=Mus musculus GN=Ppp1r3a PE=1 SV=2	Q99MR9	1089	121 kDa	12	13	11	0	2	2		12	0.57735	1.33333	0.666667		0.0110193	0.0119376	0.010101	0	0.00183655	0.00183655		1.54657	1.73134	1.56314	0	0.315612	0.321131		0.000322044	3.49208		1.61468	0.0590217	0.213248	0.106136	7.57185	2.92065	3.49208		7.57185
354	ATP synthase subunit g, mitochondrial OS=Mus musculus GN=Atp5l PE=1 SV=1	Q9CPQ8	103	11 kDa	2	3	2	0	1	0		2.33333	0.333333	0.333333	0.333333		0.0194175	0.0291262	0.0194175	0	0.00970874	0		2.72526	4.22425	3.00487	0	1.66845	0		0.0186791	1.72864		3.31913	0.460196	0.557152	0.556152	5.95731	2.57466	1.72864		5.95731
236	40S ribosomal protein S3 OS=Mus musculus GN=Rps3 PE=1 SV=1	P62908	243	27 kDa	2	3	2	0	1	0		2.33333	0.333333	0.333333	0.333333		0.00823045	0.0123457	0.00823045	0	0.00411523	0		1.15515	1.79053	1.27367	0	0.707205	0		0.0186791	1.72864		1.40745	0.195063	0.236735	0.235735	5.94525	2.57174	1.72864		5.94525
277	Serine/threonine-protein phosphatase PP1-beta catalytic subunit OS=Mus musculus GN=Ppp1cb PE=1 SV=3	P62141	327	37 kDa	3	3	1	0	1	0		2.33333	0.666667	0.333333	0.333333		0.00917431	0.00917431	0.0030581	0	0.0030581	0		1.28762	1.33057	0.473244	0	0.525538	0		0.0602406	1.22011		1.03148	0.278894	0.176179	0.175179	5.85472	2.5496	1.22011		5.85472
12	Protein Agl OS=Mus musculus GN=Agl PE=1 SV=1	F8VPN4	1532	174 kDa	107	118	122	0	30	21		115.667	4.48454	17	8.88819		0.0698433	0.0770235	0.0796345	0	0.0195822	0.0137076		9.80257	11.1709	12.3235	0	3.36523	2.39685		0.00176335	2.75366		11.1	0.728617	1.92169	1.0002	5.77616	2.53011	2.75366		5.77616
296	Methylcrotonoyl-CoA carboxylase subunit alpha, mitochondrial OS=Mus musculus GN=Mccc1 PE=1 SV=2	Q99MR8	717	79 kDa	3	4	0	0	1	0		2.33333	1.20185	0.333333	0.333333		0.0041841	0.0055788	0	0	0.0013947	0		0.587242	0.809108	0	0	0.23968	0		0.204006	0.690357		0.46645	0.241377	0.0808935	0.0798935	5.76623	2.52763	0.690357		5.76623
352	60S ribosomal protein L23 OS=Mus musculus GN=Rpl23 PE=1 SV=1	P62830	140	15 kDa	3	2	1	0	1	0		2	0.57735	0.333333	0.333333		0.0214286	0.0142857	0.00714286	0	0.00714286	0		3.00752	2.07189	1.10536	0	1.22751	0		0.0733183	1.13479		2.06259	0.549129	0.410169	0.409169	5.02864	2.33017	1.13479		5.02864
216	40S ribosomal protein S13 OS=Mus musculus GN=Rps13 PE=1 SV=2	P62301 (+1)	151	17 kDa	6	3	3	0	1	1		4	1	0.666667	0.333333		0.0397351	0.0198675	0.0198675	0	0.00662252	0.00662252		5.57686	2.88144	3.07452	0	1.13808	1.15799		0.031513	1.50151		3.84527	0.868083	0.766357	0.382721	5.0176	2.327	1.50151		5.0176
217	Eukaryotic translation initiation factor 4 gamma 1 OS=Mus musculus GN=Eif4g1 PE=1 SV=1	Q6NZJ6 (+3)	1600	176 kDa	4	4	4	0	0	2		4	0	0.666667	0.666667		0.0025	0.0025	0.0025	0	0	0.00125		0.350877	0.362582	0.386877	0	0	0.21857		0.016235	1.78955		0.367779	0.010602	0.0738566	0.0728566	4.97963	2.31604	1.78955		4.97963
316	Dehydrogenase/reductase SDR family member 4 OS=Mus musculus GN=Dhrs4 PE=1 SV=3	Q99LB2	279	30 kDa	5	0	1	0	1	0		2	1.52753	0.333333	0.333333		0.0179211	0	0.00358423	0	0.00358423	0		2.51525	0	0.554663	0	0.615953	0		0.359018	0.444884		1.0243	0.762963	0.206318	0.205318	4.96469	2.3117	0.444884		4.96469
349	40S ribosomal protein S6 OS=Mus musculus GN=Rps6 PE=1 SV=1	P62754	249	29 kDa	1	2	2	0	0	1		1.66667	0.333333	0.333333	0.333333		0.00401606	0.00803213	0.00803213	0	0	0.00401606		0.563658	1.16492	1.24298	0	0	0.702232		0.0758285	1.12017		0.991519	0.214617	0.235077	0.234077	4.21784	2.07651	1.12017		4.21784
390	28S ribosomal protein S36, mitochondrial OS=Mus musculus GN=Mrps36 PE=1 SV=1	Q9CQX8	102	11 kDa	2	2	1	0	1	0		1.66667	0.333333	0.333333	0.333333		0.0196078	0.0196078	0.00980392	0	0.00980392	0		2.75198	2.84378	1.51717	0	1.68481	0		0.0624347	1.20457		2.37197	0.427726	0.562604	0.561604	4.21606	2.0759	1.20457		4.21606
289	60S ribosomal protein L28 OS=Mus musculus GN=Rpl28 PE=1 SV=2	P41105	137	16 kDa	2	2	1	0	1	0		1.66667	0.333333	0.333333	0.333333		0.0145985	0.0145985	0.00729927	0	0.00729927	0		2.04892	2.11726	1.12957	0	1.25439	0		0.0624347	1.20457		1.76625	0.318453	0.419129	0.418129	4.2141	2.07523	1.20457		4.2141
324	60S ribosomal protein L37a OS=Mus musculus GN=Rpl37a PE=1 SV=2	P61514	92	10 kDa	2	1	2	0	0	1		1.66667	0.333333	0.333333	0.333333		0.0217391	0.0108696	0.0217391	0	0	0.0108696		3.05111	1.57644	3.36415	0	0	1.90061		0.0729341	1.13707		2.6649	0.551187	0.634535	0.633535	4.19976	2.07031	1.13707		4.19976
391	Junctophilin-2 OS=Mus musculus GN=Jph2 PE=1 SV=2	Q9ET78	696	75 kDa	2	2	1	0	1	0		1.66667	0.333333	0.333333	0.333333		0.00287356	0.00287356	0.00143678	0	0.00143678	0		0.403307	0.41676	0.222343	0	0.246912	0		0.0624347	1.20457		0.34847	0.062684	0.083304	0.082304	4.18311	2.06458	1.20457		4.18311
338	MCG140784 OS=Mus musculus GN=Try10 PE=1 SV=1	Q792Z1	246	26 kDa	2	2	1	0	0	1		1.66667	0.333333	0.333333	0.333333		0.00813008	0.00813008	0.00406504	0	0	0.00406504		1.14106	1.17913	0.629069	0	0	0.710796		0.0652752	1.18525		0.984087	0.17735	0.237932	0.236932	4.136	2.04824	1.18525		4.136
368	Protein-arginine deiminase type-2 OS=Mus musculus GN=Padi2 PE=1 SV=2	Q08642	673	76 kDa	2	2	1	0	0	1		1.66667	0.333333	0.333333	0.333333		0.00297177	0.00297177	0.00148588	0	0	0.00148588		0.41709	0.431003	0.229942	0	0	0.259815		0.0652752	1.18525		0.360345	0.0648262	0.0876051	0.0866051	4.11329	2.04029	1.18525		4.11329
263	Thioredoxin OS=Mus musculus GN=Txn PE=1 SV=3	P10639	105	12 kDa	6	5	3	0	1	2		4.66667	0.881917	1	0.57735		0.0571429	0.047619	0.0285714	0	0.00952381	0.0190476		8.02005	6.90632	4.42145	0	1.63667	3.33059		0.0287512	1.54134		6.45027	1.06366	1.65675	0.961505	3.89332	1.961	1.54134		3.89332
274	2,4-dienoyl-CoA reductase, mitochondrial OS=Mus musculus GN=Decr1 PE=1 SV=1	Q9CQ62	335	36 kDa	7	0	2	0	1	1		3	2.08167	0.666667	0.333333		0.0208955	0	0.00597015	0	0.00298507	0.00298507		2.9327	0	0.923886	0	0.512988	0.521957		0.346686	0.460064		1.28653	0.865694	0.345982	0.17251	3.71849	1.89472	0.460064		3.71849
214	Pre-B-cell leukemia transcription factor-interacting protein 1 OS=Mus musculus GN=Pbxip1 PE=1 SV=2	Q3TVI8	727	81 kDa	7	3	3	0	1	2		4.33333	1.33333	1	0.57735		0.00962861	0.00412655	0.00412655	0	0.00137552	0.00275103		1.35138	0.598484	0.638587	0	0.236384	0.481034		0.0908495	1.04168		0.863818	0.244557	0.240139	0.138869	3.59716	1.84686	1.04168		3.59716
265	Acetyl-CoA acetyltransferase, mitochondrial OS=Mus musculus GN=Acat1 PE=1 SV=1	Q8QZT1	424	45 kDa	11	1	1	0	2	1		4.33333	3.33333	1	0.57735		0.0259434	0.00235849	0.00235849	0	0.00471698	0.00235849		3.64118	0.342058	0.364978	0	0.810617	0.412396		0.405194	0.392337		1.4504	1.09591	0.408671	0.234017	3.54908	1.82744	0.392337		3.54908
344	Transcription factor BTF3 OS=Mus musculus GN=Btf3 PE=1 SV=3	Q64152	204	22 kDa	1	1	2	0	0	1		1.33333	0.333333	0.333333	0.333333		0.00490196	0.00490196	0.00980392	0	0	0.00490196		0.687994	0.710944	1.51717	0	0	0.857136		0.157233	0.803456		0.973035	0.272646	0.286712	0.285712	3.39377	1.76289	0.803456		3.39377
276	Cysteine and glycine-rich protein 3 OS=Mus musculus GN=Csrp3 PE=1 SV=1	P50462	194	21 kDa	2	5	1	0	2	0		2.66667	1.20185	0.666667	0.666667		0.0103093	0.0257732	0.00515464	0	0.0103093	0		1.44692	3.73795	0.797685	0	1.77166	0		0.25966	0.585595		1.99519	0.8918	0.591553	0.590553	3.37279	1.75394	0.585595		3.37279
283	40S ribosomal protein S11 OS=Mus musculus GN=Rps11 PE=1 SV=3	P62281	158	18 kDa	4	2	2	0	1	1		2.66667	0.666667	0.666667	0.333333		0.0253165	0.0126582	0.0126582	0	0.00632911	0.00632911		3.55319	1.83586	1.95887	0	1.08766	1.10668		0.0606394	1.21724		2.4503	0.553082	0.732448	0.365765	3.34536	1.74216	1.21724		3.34536
365	Alpha-crystallin B chain OS=Mus musculus GN=Cryab PE=1 SV=2	P23927	175	20 kDa	1	3	0	0	1	0		1.33333	0.881917	0.333333	0.333333		0.00571429	0.0171429	0	0	0.00571429	0		0.802005	2.48627	0	0	0.982005	0		0.392299	0.406383		1.09709	0.732633	0.328335	0.327335	3.34138	1.74045	0.406383		3.34138
251	Heterogeneous nuclear ribonucleoprotein K OS=Mus musculus GN=Hnrnpk PE=1 SV=1	P61979	463	51 kDa	2	5	1	0	1	1		2.66667	1.20185	0.666667	0.333333		0.00431965	0.0107991	0.00215983	0	0.00215983	0.00215983		0.606267	1.56623	0.334235	0	0.371168	0.377658		0.211131	0.675448		0.836577	0.37367	0.250609	0.124818	3.33818	1.73906	0.675448		3.33818
417	Aly/REF export factor 2 OS=Mus musculus GN=Alyref2 PE=1 SV=1	Q9JJW6	218	24 kDa	2	2	0	0	1	0		1.33333	0.666667	0.333333	0.333333		0.00917431	0.00917431	0	0	0.00458716	0		1.28762	1.33057	0	0	0.788307	0		0.297354	0.526726		0.873732	0.436542	0.263769	0.262769	3.31249	1.72792	0.526726		3.31249
254	Calcium channel, voltage-dependent, beta 1 subunit, isoform CRA_b OS=Mus musculus GN=Cacnb1 PE=1 SV=1	A2A545 (+1)	524	58 kDa	6	1	1	0	2	0		2.66667	1.66667	0.666667	0.666667		0.0114504	0.0019084	0.0019084	0	0.00381679	0		1.60707	0.27678	0.295326	0	0.655919	0		0.360079	0.443603		0.727392	0.440372	0.21964	0.21864	3.31175	1.72759	0.443603		3.31175
285	Voltage-dependent L-type calcium channel subunit alpha OS=Mus musculus GN=Cacna1s PE=1 SV=1	E9Q7B5 (+2)	1852	210 kDa	5	1	2	0	1	1		2.66667	1.20185	0.666667	0.333333		0.00269978	0.000539957	0.00107991	0	0.000539957	0.000539957		0.378917	0.0783114	0.167118	0	0.092792	0.0944145		0.197828	0.703712		0.209115	0.0891657	0.0634022	0.0312046	3.29823	1.72169	0.703712		3.29823
373	tRNA-splicing ligase RtcB homolog OS=Mus musculus GN=Rtcb PE=1 SV=1	Q99LF4	505	55 kDa	3	1	0	0	1	0		1.33333	0.881917	0.333333	0.333333		0.00594059	0.0019802	0	0	0.0019802	0		0.833768	0.287193	0	0	0.340299	0		0.389046	0.409999		0.374654	0.244539	0.114433	0.113433	3.274	1.71106	0.409999		3.274
306	40S ribosomal protein S26 OS=Mus musculus GN=Rps26 PE=1 SV=3	P62855	115	13 kDa	2	2	0	0	0	1		1.33333	0.666667	0.333333	0.333333		0.0173913	0.0173913	0	0	0	0.00869565		2.44088	2.52231	0	0	0	1.52048		0.302471	0.519316		1.6554	0.827532	0.507828	0.506828	3.25976	1.70476	0.519316		3.25976
199	Very long-chain specific acyl-CoA dehydrogenase, mitochondrial OS=Mus musculus GN=Acadvl PE=1 SV=3	P50544	656	71 kDa	3	2	6	0	2	1		3.66667	1.20185	1	0.57735		0.00457317	0.00304878	0.00914634	0	0.00304878	0.00152439		0.641849	0.442173	1.4154	0	0.523935	0.266548		0.162418	0.789366		0.834142	0.296783	0.264495	0.151255	3.15372	1.65705	0.789366		3.15372
130	40S ribosomal protein S4, X isoform OS=Mus musculus GN=Rps4x PE=1 SV=2	P62702	263	30 kDa	9	8	5	0	4	2		7.33333	1.20185	2	1.1547		0.0342205	0.0304183	0.0190114	0	0.0152091	0.00760456		4.80288	4.41164	2.94203	0	2.6137	1.3297		0.0440458	1.3561		4.05318	0.56645	1.31547	0.754549	3.08117	1.62348	1.3561		3.08117
224	Muscle-related coiled-coil protein OS=Mus musculus GN=Murc PE=1 SV=1	A2AMM0	362	41 kDa	6	3	2	0	1	2		3.66667	1.20185	1	0.57735		0.0165746	0.00828729	0.00552486	0	0.00276243	0.00552486		2.32626	1.20193	0.854977	0	0.474726	0.966054		0.13476	0.870438		1.46205	0.444044	0.48126	0.278889	3.03797	1.60311	0.870438		3.03797
191	Calcium/calmodulin-dependent protein kinase type II subunit gamma OS=Mus musculus GN=Camk2g PE=1 SV=1	Q923T9	529	60 kDa	4	5	5	0	2	2		4.66667	0.333333	1.33333	0.666667		0.00756144	0.0094518	0.0094518	0	0.00378072	0.00378072		1.06125	1.37082	1.46267	0	0.64972	0.66108		0.0261564	1.58242		1.29925	0.121428	0.437933	0.218491	2.96677	1.56889	1.58242		2.96677
286	60S ribosomal protein L10 (Fragment) OS=Mus musculus GN=Rpl10 PE=1 SV=1	I7HLV2 (+1)	201	23 kDa	2	3	2	0	1	1		2.33333	0.333333	0.666667	0.333333		0.00995025	0.0149254	0.00995025	0	0.00497512	0.00497512		1.39653	2.16467	1.53981	0	0.854979	0.869929		0.0389204	1.40982		1.70133	0.235822	0.575969	0.287517	2.95386	1.5626	1.40982		2.95386
244	Isocitrate dehydrogenase [NADP], mitochondrial OS=Mus musculus GN=Idh2 PE=1 SV=3	P54071	452	51 kDa	3	3	1	0	0	2		2.33333	0.666667	0.666667	0.666667		0.00663717	0.00663717	0.00221239	0	0	0.00442478		0.931532	0.962606	0.342369	0	0	0.773698		0.210695	0.676345		0.746502	0.201766	0.258899	0.257899	2.88337	1.52776	0.676345		2.88337
177	3-ketoacyl-CoA thiolase, mitochondrial OS=Mus musculus GN=Acaa2 PE=1 SV=3	Q8BWT1	397	42 kDa	4	7	6	0	1	4		5.66667	0.881917	1.66667	1.20185		0.0100756	0.0176322	0.0151134	0	0.00251889	0.0100756		1.41411	2.55725	2.3388	0	0.432874	1.76177		0.0969877	1.01328		2.10439	0.350359	0.732548	0.530052	2.8727	1.52241	1.01328		2.8727
109	Pyruvate carboxylase, mitochondrial OS=Mus musculus GN=Pc PE=1 SV=1	Q05920 (+2)	1178	130 kDa	13	7	7	0	5	3		9	2	2.66667	1.45297		0.0110357	0.00594228	0.00594228	0	0.00424448	0.00254669		1.54886	0.861824	0.919572	0	0.729418	0.445303		0.0784995	1.10513		1.11109	0.220021	0.392574	0.212272	2.83026	1.50094	1.10513		2.83026
228	Polyadenylate-binding protein OS=Mus musculus GN=Pabpc4 PE=1 SV=1	Q91YZ8	615	68 kDa	4	3	3	0	3	0		3.33333	0.333333	1	1		0.00650407	0.00487805	0.00487805	0	0.00487805	0		0.912851	0.707476	0.754882	0	0.838297	0		0.147997	0.829748		0.792737	0.0620844	0.280432	0.279432	2.82684	1.49919	0.829748		2.82684
260	Cytochrome c, somatic OS=Mus musculus GN=Cycs PE=1 SV=2	P62897	105	12 kDa	5	2	3	0	2	1		3.33333	0.881917	1	0.57735		0.047619	0.0190476	0.0285714	0	0.0190476	0.00952381		6.68338	2.76253	4.42145	0	3.27335	1.66529		0.114298	0.94196		4.62345	1.1363	1.64721	0.944983	2.80683	1.48894	0.94196		2.80683
188	Elongation factor 2 OS=Mus musculus GN=Eef2 PE=1 SV=2	P58252	858	95 kDa	5	2	3	0	2	1		3.33333	0.881917	1	0.57735		0.00582751	0.002331	0.0034965	0	0.002331	0.0011655		0.817896	0.338071	0.541087	0	0.400585	0.203795		0.114298	0.94196		0.566685	0.139058	0.20246	0.115645	2.799	1.48491	0.94196		2.799
424	Cullin-associated NEDD8-dissociated protein 2 OS=Mus musculus GN=Cand2 PE=1 SV=2	Q6ZQ73	1235	136 kDa	1	0	2	0	1	0		1	0.57735	0.333333	0.333333		0.000809717	0	0.00161943	0	0.000809717	0		0.113644	0	0.250609	0	0.13915	0		0.432307	0.364208		0.122418	0.0724488	0.0473835	0.0463835	2.58355	1.36936	0.364208		2.58355
330	Profilin OS=Mus musculus GN=Pfn2 PE=1 SV=1	D3YWS3 (+1)	110	12 kDa	1	2	3	0	1	1		2	0.57735	0.666667	0.333333		0.00909091	0.0181818	0.0272727	0	0.00909091	0.00909091		1.27592	2.63696	4.22048	0	1.56228	1.5896		0.17214	0.764117		2.71212	0.85083	1.05163	0.525372	2.57898	1.3668	0.764117		2.57898
315	60S ribosomal protein L32 OS=Mus musculus GN=Rpl32 PE=1 SV=2	P62911	135	16 kDa	3	1	2	0	2	0		2	0.57735	0.666667	0.666667		0.0222222	0.00740741	0.0148148	0	0.0148148	0		3.11891	1.07432	2.29261	0	2.54594	0		0.2736	0.562884		2.16294	0.593828	0.849646	0.848646	2.5457	1.34806	0.562884		2.5457
245	Lipoamide acyltransferase component of branched-chain alpha-keto acid dehydrogenase complex, mitochondrial OS=Mus musculus GN=Dbt PE=1 SV=2	P53395	482	53 kDa	2	1	3	0	0	2		2	0.57735	0.666667	0.666667		0.00414938	0.00207469	0.00622407	0	0	0.00414938		0.582369	0.300898	0.96318	0	0	0.725543		0.292818	0.533403		0.616482	0.1919	0.242848	0.241848	2.53856	1.34401	0.533403		2.53856
325	40S ribosomal protein S15a OS=Mus musculus GN=Rps15a PE=1 SV=2	P62245	130	15 kDa	2	3	1	0	2	0		2	0.57735	0.666667	0.666667		0.0153846	0.0230769	0.00769231	0	0.0153846	0		2.15924	3.34691	1.19039	0	2.64386	0		0.279016	0.554371		2.23318	0.6236	0.882286	0.881286	2.53113	1.33978	0.554371		2.53113
279	Ankyrin-1 OS=Mus musculus GN=Ank1 PE=1 SV=1	E9QNT8 (+1)	1862	204 kDa	3	4	2	0	2	1		3	0.57735	1	0.57735		0.00161117	0.00214823	0.00107411	0	0.00107411	0.000537057		0.226129	0.311563	0.16622	0	0.184587	0.0939075		0.105222	0.977892		0.235637	0.0421721	0.0938316	0.0532885	2.51128	1.32842	0.977892		2.51128
366	Mitochondrial pyruvate carrier 2 OS=Mus musculus GN=Mpc2 PE=1 SV=1	Q9D023	127	14 kDa	1	2	0	0	1	0		1	0.57735	0.333333	0.333333		0.00787402	0.015748	0	0	0.00787402	0		1.10513	2.28398	0	0	1.35316	0		0.443491	0.353115		1.1307	0.659442	0.452052	0.451052	2.50126	1.32266	0.353115		2.50126
243	ATP-dependent RNA helicase DDX3X OS=Mus musculus GN=Ddx3x PE=1 SV=3	Q62167	662	73 kDa	7	4	1	0	2	2		4	1.73205	1.33333	0.666667		0.010574	0.0060423	0.00151057	0	0.00302115	0.00302115		1.48407	0.87633	0.233763	0	0.519187	0.528265		0.267914	0.572005		0.865722	0.36098	0.350151	0.174595	2.47243	1.30593	0.572005		2.47243
347	60S ribosomal protein L8 OS=Mus musculus GN=Rpl8 PE=1 SV=2	P62918	257	28 kDa	2	1	0	0	1	0		1	0.57735	0.333333	0.333333		0.0077821	0.00389105	0	0	0.00389105	0		1.09222	0.564329	0	0	0.66868	0		0.441875	0.354701		0.553185	0.315357	0.223893	0.222893	2.47075	1.30495	0.354701		2.47075
418	Ras GTPase-activating protein-binding protein 2 OS=Mus musculus GN=G3bp2 PE=1 SV=2	P97379	482	54 kDa	2	1	0	0	1	0		1	0.57735	0.333333	0.333333		0.00414938	0.00207469	0	0	0.00207469	0		0.582369	0.300898	0	0	0.356537	0		0.441875	0.354701		0.295422	0.168147	0.119846	0.118846	2.46502	1.3016	0.354701		2.46502
65	AMP deaminase 1 OS=Mus musculus GN=Ampd1 PE=1 SV=2	Q3V1D3	745	86 kDa	14	20	18	0	9	9		17.3333	1.76383	6	3		0.0187919	0.0268456	0.0241611	0	0.0120805	0.0120805		2.63747	3.89349	3.73895	0	2.07605	2.11235		0.0649055	1.18772		3.4243	0.395443	1.39713	0.698146	2.45095	1.29334	1.18772		2.45095
165	Glioblastoma amplified sequence OS=Mus musculus GN=Gbas PE=1 SV=1	Q7TMG8	281	33 kDa	3	7	7	0	3	3		5.66667	1.33333	2	1		0.0106762	0.024911	0.024911	0	0.0106762	0.0106762		1.49841	3.61291	3.855	0	1.83471	1.86679		0.144671	0.839619		2.98977	0.748453	1.23483	0.616985	2.4212	1.27572	0.839619		2.4212
163	Bin1 protein OS=Mus musculus GN=Bin1 PE=1 SV=1	Q6P1B9	477	53 kDa	11	3	6	0	3	4		6.66667	2.33333	2.33333	1.20185		0.0230608	0.00628931	0.0125786	0	0.00628931	0.00838574		3.2366	0.912155	1.94655	0	1.08082	1.4663		0.214732	0.668104		2.03277	0.672362	0.850039	0.438862	2.39138	1.25785	0.668104		2.39138
187	40S ribosomal protein S8 OS=Mus musculus GN=Rps8 PE=1 SV=2	P62242	208	24 kDa	6	7	4	0	3	3		5.66667	0.881917	2	1		0.0288462	0.0336538	0.0192308	0	0.0144231	0.0144231		4.04858	4.88091	2.97598	0	2.47862	2.52196		0.0826606	1.0827		3.96949	0.551362	1.66786	0.833523	2.37999	1.25096	1.0827		2.37999
138	Kelch-like protein 41 OS=Mus musculus GN=Klhl41 PE=1 SV=1	A2AUC9	606	68 kDa	7	8	7	0	5	3		7.33333	0.333333	2.66667	1.45297		0.0115512	0.0132013	0.0115512	0	0.00825083	0.0049505		1.62121	1.91462	1.78755	0	1.41791	0.865622		0.0739376	1.13113		1.77546	0.0849519	0.762178	0.412634	2.32946	1.22	1.13113		2.32946
264	60S ribosomal protein L15 OS=Mus musculus GN=Rpl15 PE=2 SV=4	Q9CZM2	204	24 kDa	4	4	3	0	3	1		3.66667	0.333333	1.33333	0.881917		0.0196078	0.0196078	0.0147059	0	0.0147059	0.00490196		2.75198	2.84378	2.27575	0	2.52722	0.857136		0.121375	0.915871		2.62483	0.176049	1.12912	0.74202	2.32468	1.21703	0.915871		2.32468
156	ATP synthase subunit gamma OS=Mus musculus GN=Atp5c1 PE=1 SV=1	A2AKU9	297	33 kDa	6	7	6	0	4	3		6.33333	0.333333	2.33333	1.20185		0.020202	0.023569	0.020202	0	0.013468	0.010101		2.83537	3.41828	3.12628	0	2.31449	1.76622		0.06975	1.15646		3.12764	0.168271	1.36124	0.698291	2.29765	1.20016	1.15646		2.29765
64	LIM domain-binding protein 3 OS=Mus musculus GN=Ldb3 PE=1 SV=1	E9PYJ9	679	72 kDa	16	18	22	0	9	12		18.6667	1.76383	7	3.60555		0.0235641	0.0265096	0.0324006	0	0.0132548	0.017673		3.30724	3.84475	5.01402	0	2.27785	3.09023		0.097822	1.00956		4.05634	0.50383	1.79036	0.924906	2.26565	1.17993	1.00956		2.26565
227	60S ribosomal protein L4 OS=Mus musculus GN=Rpl4 PE=1 SV=3	Q9D8E6	419	47 kDa	3	4	1	0	3	0		2.66667	0.881917	1	1		0.0071599	0.00954654	0.00238663	0	0.0071599	0		1.0049	1.38456	0.369334	0	1.23044	0		0.370892	0.430753		0.920597	0.296158	0.411145	0.410145	2.23911	1.16292	0.430753		2.23911
302	Glutamine synthetase OS=Mus musculus GN=Glul PE=1 SV=6	P15105	373	42 kDa	3	3	2	0	1	2		2.66667	0.333333	1	0.57735		0.0080429	0.0080429	0.00536193	0	0.00268097	0.00536193		1.12883	1.16648	0.829763	0	0.460726	0.937564		0.118956	0.924613		1.04269	0.10652	0.467097	0.270665	2.23228	1.15852	0.924613		2.23228
287	60S ribosomal protein L24 OS=Mus musculus GN=Rpl24 PE=1 SV=2	Q8BP67	157	18 kDa	4	2	2	0	1	2		2.66667	0.666667	1	0.57735		0.0254777	0.0127389	0.0127389	0	0.00636943	0.0127389		3.57582	1.84755	1.97135	0	1.09459	2.22746		0.185674	0.73125		2.46591	0.556605	1.10835	0.643044	2.22484	1.1537	0.73125		2.22484
314	Poly(rC)-binding protein 1 OS=Mus musculus GN=Pcbp1 PE=1 SV=1	P60335	356	37 kDa	4	3	1	0	2	1		2.66667	0.881917	1	0.57735		0.011236	0.00842697	0.00280899	0	0.00561798	0.00280899		1.57698	1.22219	0.434693	0	0.965454	0.491168		0.247375	0.606644		1.07895	0.337543	0.486541	0.278717	2.2176	1.149	0.606644		2.2176
241	40S ribosomal protein S18 OS=Mus musculus GN=Rps18 PE=1 SV=3	P62270	152	18 kDa	3	6	4	0	3	2		4.33333	0.881917	1.66667	0.881917		0.0197368	0.0394737	0.0263158	0	0.0197368	0.0131579		2.77008	5.72497	4.07239	0	3.39179	2.30073		0.15645	0.805625		4.19015	0.854998	1.89851	0.999668	2.20707	1.14213	0.805625		2.20707
205	PDZ and LIM domain 3, isoform CRA_a OS=Mus musculus GN=Pdlim3 PE=1 SV=1	A0A1B0GSX6	364	39 kDa	4	4	5	0	2	3		4.33333	0.333333	1.66667	0.881917		0.010989	0.010989	0.0137363	0	0.00549451	0.00824176		1.54232	1.59377	2.1257	0	0.944235	1.44112		0.106558	0.972413		1.75493	0.186478	0.796118	0.422644	2.20436	1.14036	0.972413		2.20436
304	RNA-binding protein 25 OS=Mus musculus GN=Rbm25 PE=1 SV=2	B2RY56	838	100 kDa	2	0	3	0	1	1		1.66667	0.881917	0.666667	0.333333		0.00238663	0	0.00357995	0	0.00119332	0.00119332		0.334966	0	0.554001	0	0.205073	0.208658		0.417107	0.379753		0.297322	0.161089	0.13891	0.0689629	2.14039	1.09787	0.379753		2.14039
334	60S acidic ribosomal protein P0 OS=Mus musculus GN=Rplp0 PE=1 SV=3	P14869	317	34 kDa	1	3	1	0	2	0		1.66667	0.666667	0.666667	0.666667		0.00315457	0.00946372	0.00315457	0	0.00630915	0		0.442747	1.37255	0.488173	0	1.08423	0		0.437227	0.359293		0.768823	0.302647	0.362411	0.361411	2.12141	1.08503	0.359293		2.12141
335	ATP synthase-coupling factor 6, mitochondrial OS=Mus musculus GN=Atp5j PE=1 SV=1	P97450	108	12 kDa	1	2	2	0	0	2		1.66667	0.333333	0.666667	0.666667		0.00925926	0.0185185	0.0185185	0	0	0.0185185		1.29955	2.68579	2.86576	0	0	3.23807		0.367809	0.434378		2.2847	0.494811	1.08036	1.07936	2.11476	1.0805	0.434378		2.11476
249	60S ribosomal protein L12 OS=Mus musculus GN=Rpl12 PE=1 SV=2	P35979	165	18 kDa	4	3	3	0	2	2		3.33333	0.333333	1.33333	0.666667		0.0242424	0.0181818	0.0181818	0	0.0121212	0.0121212		3.40245	2.63696	2.81365	0	2.08304	2.11946		0.103502	0.985051		2.95202	0.231405	1.40183	0.700496	2.10582	1.07439	0.985051		2.10582
114	Succinate dehydrogenase [ubiquinone] flavoprotein subunit, mitochondrial OS=Mus musculus GN=Sdha PE=1 SV=1	Q8K2B3	664	73 kDa	10	8	9	0	3	8		9	0.57735	3.66667	2.33333		0.0150602	0.0120482	0.0135542	0	0.00451807	0.0120482		2.11372	1.74738	2.09753	0	0.776434	2.1067		0.177174	0.751601		1.98721	0.119505	0.962043	0.615116	2.06561	1.04657	0.751601		2.06561
353	14-3-3 protein gamma OS=Mus musculus GN=Ywhag PE=1 SV=2	P61982	247	28 kDa	2	3	0	0	1	1		1.66667	0.881917	0.666667	0.333333		0.00809717	0.0121457	0	0	0.00404858	0.00404858		1.13644	1.76153	0	0	0.695752	0.707918		0.42869	0.367857		0.966991	0.515602	0.46889	0.233971	2.0623	1.04425	0.367857		2.0623
395	Protein kinase C and casein kinase II substrate protein 3 OS=Mus musculus GN=Pacsin3 PE=1 SV=1	Q99JB8	424	49 kDa	4	0	1	0	1	1		1.66667	1.20185	0.666667	0.333333		0.00943396	0	0.00235849	0	0.00235849	0.00235849		1.32406	0	0.364978	0	0.405309	0.412396		0.525124	0.279738		0.564014	0.394842	0.273568	0.136299	2.0617	1.04383	0.279738		2.0617
171	E3 ubiquitin-protein ligase TRIM21 OS=Mus musculus GN=Trim21 PE=1 SV=1	Q3U7K7	462	53 kDa	2	8	9	0	4	4		6.33333	2.18581	2.66667	1.33333		0.004329	0.017316	0.0194805	0	0.00865801	0.00865801		0.60758	2.51139	3.01463	0	1.48789	1.5139		0.304716	0.516105		2.04553	0.733016	1.0016	0.500354	2.04227	1.03017	0.516105		2.04227
132	Plasminogen activator inhibitor 1 RNA-binding protein OS=Mus musculus GN=Serbp1 PE=1 SV=1	Q3UMP4 (+1)	401	44 kDa	7	8	6	0	6	3		7	0.57735	3	1.73205		0.0174564	0.0199501	0.0149626	0	0.0149626	0.0074813		2.45002	2.89342	2.31547	0	2.57133	1.30815		0.173869	0.759777		2.55397	0.174599	1.29416	0.742318	1.97346	0.980725	0.759777		1.97346
323	60S ribosomal protein L31 OS=Mus musculus GN=Rpl31 PE=1 SV=1	A0A0A6YX26 (+1)	129	15 kDa	3	2	2	0	2	1		2.33333	0.333333	1	0.57735		0.0232558	0.0155039	0.0155039	0	0.0155039	0.00775194		3.26397	2.24857	2.39924	0	2.66435	1.35547		0.193807	0.71263		2.63826	0.316361	1.34094	0.769172	1.96747	0.97634	0.71263		1.96747
178	Protein Rpl3l OS=Mus musculus GN=Rpl3l PE=1 SV=1	E9PWZ3	407	47 kDa	6	5	3	0	5	1		4.66667	0.881917	2	1.52753		0.014742	0.012285	0.00737101	0	0.012285	0.002457		2.06905	1.78173	1.14067	0	2.11119	0.429621		0.30816	0.511223		1.66482	0.27441	0.847937	0.644178	1.96337	0.973335	0.511223		1.96337
252	Triadin OS=Mus musculus GN=Trdn PE=1 SV=1	E9Q9K5	693	78 kDa	3	3	1	0	1	2		2.33333	0.666667	1	0.57735		0.004329	0.004329	0.001443	0	0.001443	0.002886		0.60758	0.627847	0.223306	0	0.247981	0.504634		0.296728	0.527642		0.487244	0.131599	0.251872	0.145683	1.93449	0.951955	0.527642		1.93449
68	Four and a half LIM domains protein 1 OS=Mus musculus GN=Fhl1 PE=1 SV=1	A2AEX6 (+2)	309	35 kDa	16	17	17	0	8	14		16.6667	0.333333	7.33333	4.05518		0.0517799	0.0550162	0.0550162	0	0.02589	0.0453074		7.26736	7.97914	8.5138	0	4.44921	7.92227		0.177258	0.751394		7.9211	0.361026	4.12483	2.29274	1.92035	0.941367	0.751394		1.92035
81	Tubulin beta-4B chain OS=Mus musculus GN=Tubb4b PE=1 SV=1	P68372	445	50 kDa	13	10	13	0	7	9		12	1	5.33333	2.72845		0.0292135	0.0224719	0.0292135	0	0.0157303	0.0202247		4.10014	3.25916	4.52081	0	2.70327	3.53641		0.171474	0.765801		3.96104	0.370883	2.08089	1.0674	1.90353	0.928675	0.765801		1.90353
13	Glycogen phosphorylase, muscle form OS=Mus musculus GN=Pygm PE=1 SV=3	Q9WUB3	842	97 kDa	91	89	111	1	51	48		97	7.02377	33.3333	16.1898		0.108076	0.105701	0.131829	0.00118765	0.0605701	0.0570071		15.1686	15.3301	20.4006	6.41972	10.409	9.96802		0.0196296	1.70709		16.9674	1.71775	8.93325	1.2627	1.89935	0.92551	1.70709		1.89935
240	Serpin B6 OS=Mus musculus GN=Serpinb6 PE=1 SV=1	Q60854	378	43 kDa	3	4	4	0	3	2		3.66667	0.333333	1.66667	0.881917		0.00793651	0.010582	0.010582	0	0.00793651	0.00529101		1.1139	1.53474	1.63758	0	1.3639	0.925163		0.198772	0.701644		1.42974	0.160195	0.764019	0.401983	1.87133	0.904068	0.701644		1.87133
42	Obscurin OS=Mus musculus GN=Obscn PE=1 SV=2	E9QQ96	7496	816 kDa	25	26	24	0	14	20		25	0.57735	11.3333	5.92546		0.00333511	0.00346852	0.00320171	0	0.00186766	0.00266809		0.468086	0.503048	0.495467	0	0.320959	0.466531		0.176816	0.75248		0.489867	0.0106185	0.263497	0.137812	1.8591	0.894605	0.75248		1.8591
197	40S ribosomal protein S3a OS=Mus musculus GN=Rps3a PE=1 SV=3	P97351	264	30 kDa	5	3	5	0	3	3		4.33333	0.666667	2	1		0.0189394	0.0113636	0.0189394	0	0.0113636	0.0113636		2.65816	1.6481	2.93089	0	1.95285	1.987		0.223592	0.650544		2.41338	0.390168	1.31428	0.656715	1.83627	0.876781	0.650544		1.83627
250	40S ribosomal protein S5 OS=Mus musculus GN=Rps5 PE=1 SV=1	Q91V55	204	23 kDa	7	1	3	0	2	3		3.66667	1.76383	1.66667	0.881917		0.0343137	0.00490196	0.0147059	0	0.00980392	0.0147059		4.81596	0.710944	2.27575	0	1.68481	2.57141		0.450172	0.346621		2.60188	1.19612	1.41974	0.754129	1.83265	0.87393	0.346621		1.83265
112	Protein enabled homolog OS=Mus musculus GN=Enah PE=1 SV=2	E9QKR1	562	62 kDa	9	8	10	0	6	7		9	0.57735	4.33333	2.18581		0.0160142	0.0142349	0.0177936	0	0.0106762	0.0124555		2.24761	2.06452	2.75357	0	1.83471	2.17792		0.223311	0.65109		2.35624	0.206063	1.33854	0.67607	1.7603	0.815822	0.65109		1.7603
111	Aconitate hydratase, mitochondrial OS=Mus musculus GN=Aco2 PE=1 SV=1	Q99KI0	780	85 kDa	8	11	8	0	5	8		9	1	4.33333	2.33333		0.0102564	0.0141026	0.0102564	0	0.00641026	0.0102564		1.4395	2.04533	1.58719	0	1.10161	1.79339		0.259765	0.585419		1.69167	0.182383	0.966	0.522194	1.75121	0.808355	0.585419		1.75121
102	Tubulin alpha chain (Fragment) OS=Mus musculus GN=Tuba4a PE=1 SV=1	A0A0A0MQA5 (+1)	477	53 kDa	11	10	14	0	7	10		11.6667	1.20185	5.66667	2.96273		0.0230608	0.0209644	0.0293501	0	0.0146751	0.0209644		3.2366	3.04052	4.54195	0	2.52192	3.66574		0.261199	0.583028		3.60736	0.47121	2.06355	1.08285	1.74813	0.805812	0.583028		1.74813
198	60S ribosomal protein L6 OS=Mus musculus GN=Rpl6 PE=1 SV=3	P47911	296	34 kDa	3	2	3	0	4	0		2.66667	0.333333	1.33333	1.33333		0.0101351	0.00675676	0.0101351	0	0.0135135	0		1.42248	0.97995	1.56842	0	2.32231	0		0.526994	0.278194		1.32462	0.176922	0.775103	0.774103	1.70895	0.773114	0.278194		1.70895
92	Dihydrolipoyl dehydrogenase, mitochondrial OS=Mus musculus GN=Dld PE=1 SV=2	O08749	509	54 kDa	8	11	15	0	7	10		11.3333	2.02759	5.66667	2.96273		0.0157171	0.021611	0.0294695	0	0.0137525	0.0196464		2.20591	3.1343	4.56044	0	2.36337	3.43528		0.326583	0.486007		3.30122	0.684738	1.93388	1.01477	1.70704	0.771496	0.486007		1.70704
332	40S ribosomal protein S10 OS=Mus musculus GN=Rps10 PE=1 SV=1	P63325	165	19 kDa	1	3	2	0	2	1		2	0.57735	1	0.57735		0.00606061	0.0181818	0.0121212	0	0.0121212	0.00606061		0.850611	2.63696	1.87577	0	2.08304	1.05973		0.403667	0.393976		1.78878	0.517547	1.04859	0.601353	1.70589	0.770523	0.393976		1.70589
300	60S ribosomal protein L17 OS=Mus musculus GN=Rpl17 PE=1 SV=1	Q6ZWZ7 (+1)	184	21 kDa	1	3	2	0	2	1		2	0.57735	1	0.57735		0.00543478	0.0163043	0.0108696	0	0.0108696	0.00543478		0.762777	2.36466	1.68207	0	1.86794	0.950303		0.403667	0.393976		1.60417	0.464105	0.940416	0.539256	1.70581	0.770458	0.393976		1.70581
202	Probable threonine--tRNA ligase 2, cytoplasmic OS=Mus musculus GN=Tarsl2 PE=1 SV=1	Q8BLY2	790	91 kDa	4	2	4	0	4	1		3.33333	0.666667	1.66667	1.20185		0.00506329	0.00253165	0.00506329	0	0.00506329	0.00126582		0.710637	0.367171	0.783549	0	0.870131	0.221336		0.427567	0.368996		0.621452	0.128378	0.364822	0.261093	1.70344	0.76845	0.368996		1.70344
284	Aspartate aminotransferase, mitochondrial OS=Mus musculus GN=Got2 PE=1 SV=1	P05202	430	47 kDa	1	4	3	0	1	3		2.66667	0.881917	1.33333	0.881917		0.00232558	0.00930233	0.00697674	0	0.00232558	0.00697674		0.326397	1.34914	1.07966	0	0.399653	1.21992		0.467327	0.330379		0.919398	0.306052	0.540859	0.359071	1.69989	0.765438	0.330379		1.69989
151	RNA-binding protein FUS OS=Mus musculus GN=Fus PE=1 SV=1	P56959 (+1)	518	53 kDa	6	5	7	0	5	4		6	0.57735	3	1.52753		0.011583	0.00965251	0.0135135	0	0.00965251	0.00772201		1.62569	1.39993	2.09123	0	1.65879	1.35024		0.269441	0.569536		1.70661	0.203523	1.00401	0.509353	1.6998	0.765364	0.569536		1.6998
340	Up-regulated during skeletal muscle growth protein 5 OS=Mus musculus GN=Usmg5 PE=1 SV=1	Q78IK2	58	6 kDa	2	2	2	0	2	1		2	0	1	0.57735		0.0344828	0.0344828	0.0344828	0	0.0344828	0.0172414		4.83969	5.00113	5.33624	0	5.92589	3.01475		0.292643	0.533662		5.06002	0.146235	2.98122	1.71074	1.6973	0.763241	0.533662		1.6973
145	Thioredoxin-dependent peroxide reductase, mitochondrial OS=Mus musculus GN=Prdx3 PE=1 SV=1	P20108	257	28 kDa	8	7	9	0	6	6		8	0.57735	4	2		0.0311284	0.0272374	0.0350195	0	0.0233463	0.0233463		4.3689	3.95031	5.41929	0	4.01208	4.08224		0.255306	0.592939		4.5805	0.436938	2.69911	1.3492	1.69704	0.763023	0.592939		1.69704
270	Ribosomal protein OS=Mus musculus GN=Rpl10a PE=1 SV=1	Q5XJF6	217	25 kDa	2	2	2	0	2	1		2	0	1	0.57735		0.00921659	0.00921659	0.00921659	0	0.00921659	0.00460829		1.29356	1.33671	1.42628	0	1.58388	0.805787		0.292643	0.533662		1.35318	0.0390859	0.797555	0.45725	1.69666	0.762697	0.533662		1.69666
343	Peptidyl-prolyl cis-trans isomerase FKBP1A OS=Mus musculus GN=Fkbp1a PE=1 SV=2	P26883	108	12 kDa	2	2	2	0	1	2		2	0	1	0.57735		0.0185185	0.0185185	0.0185185	0	0.00925926	0.0185185		2.59909	2.68579	2.86576	0	1.59121	3.23807		0.303317	0.518103		2.71788	0.0785337	1.61076	0.934796	1.68733	0.754739	0.518103		1.68733
271	Transcriptional activator protein Pur-alpha OS=Mus musculus GN=Pura PE=1 SV=1	P42669	321	35 kDa	3	1	2	0	2	1		2	0.57735	1	0.57735		0.00934579	0.00311526	0.00623053	0	0.00623053	0.00311526		1.31169	0.451815	0.96418	0	1.07072	0.544722		0.403656	0.393989		0.910228	0.249741	0.539481	0.309106	1.68723	0.754656	0.393989		1.68723
133	Carnitine O-palmitoyltransferase 1, muscle isoform OS=Mus musculus GN=Cpt1b PE=1 SV=1	Q924X2	772	88 kDa	9	9	8	0	5	8		8.66667	0.333333	4.33333	2.33333		0.011658	0.011658	0.0103627	0	0.00647668	0.0103627		1.63621	1.69079	1.60364	0	1.11302	1.81198		0.274332	0.561724		1.64455	0.0254265	0.976	0.527605	1.68499	0.752738	0.561724		1.68499
341	Heterogeneous nuclear ribonucleoprotein Q OS=Mus musculus GN=Syncrip PE=1 SV=1	A0A0R4J259 (+2)	561	63 kDa	1	2	1	0	1	1		1.33333	0.333333	0.666667	0.333333		0.00178253	0.00356506	0.00178253	0	0.00178253	0.00178253		0.25018	0.51705	0.275848	0	0.306329	0.311686		0.348551	0.457733		0.348693	0.0850024	0.207005	0.103014	1.68446	0.75229	0.457733		1.68446
310	60S ribosomal protein L27a OS=Mus musculus GN=Rpl27a PE=1 SV=5	P14115	148	17 kDa	3	1	2	0	1	2		2	0.57735	1	0.57735		0.0202703	0.00675676	0.0135135	0	0.00675676	0.0135135		2.84495	0.97995	2.09123	0	1.16115	2.36292		0.411778	0.385337		1.97304	0.541667	1.17569	0.682149	1.6782	0.746915	0.385337		1.6782
299	60S ribosomal protein L26 OS=Mus musculus GN=Rpl26 PE=1 SV=1	P61255	145	17 kDa	2	1	1	0	1	1		1.33333	0.333333	0.666667	0.333333		0.0137931	0.00689655	0.00689655	0	0.00689655	0.00689655		1.93587	1.00023	1.06725	0	1.18518	1.2059		0.342659	0.465137		1.33545	0.301334	0.798027	0.398558	1.67344	0.742816	0.465137		1.67344
377	Ribosomal protein L19 OS=Mus musculus GN=Rpl19 PE=1 SV=1	A2A547 (+1)	194	23 kDa	2	1	1	0	1	1		1.33333	0.333333	0.666667	0.333333		0.0103093	0.00515464	0.00515464	0	0.00515464	0.00515464		1.44692	0.747591	0.797685	0	0.885829	0.901318		0.342659	0.465137		0.998397	0.225224	0.596716	0.297891	1.67315	0.74257	0.465137		1.67315
406	Cytoplasmic dynein 1 light intermediate chain 1 OS=Mus musculus GN=Dync1li1 PE=1 SV=1	Q8R1Q8	523	57 kDa	2	1	1	0	1	1		1.33333	0.333333	0.666667	0.333333		0.00382409	0.00191205	0.00191205	0	0.00191205	0.00191205		0.536715	0.277309	0.295891	0	0.328587	0.334332		0.342659	0.465137		0.370971	0.083544	0.221973	0.110499	1.67125	0.740924	0.465137		1.67125
351	Fibronectin OS=Mus musculus GN=Fn1 PE=1 SV=1	A0A087WR50 (+2)	2386	263 kDa	3	0	1	0	2	0		1.33333	0.881917	0.666667	0.666667		0.00125733	0	0.000419111	0	0.000838223	0		0.176468	0	0.0648579	0	0.144049	0		0.66918	0.174457		0.081442	0.0515344	0.0490164	0.0480164	1.66152	0.732506	0.174457		1.66152
301	40S ribosomal protein S16 OS=Mus musculus GN=Rps16 PE=1 SV=4	P14131	146	16 kDa	4	1	1	0	2	1		2	1	1	0.57735		0.0273973	0.00684932	0.00684932	0	0.0136986	0.00684932		3.84523	0.993374	1.05994	0	2.35412	1.19764		0.536954	0.270063		1.96718	0.939721	1.18492	0.679611	1.66018	0.731338	0.270063		1.66018
275	Splicing factor U2AF 35 kDa subunit OS=Mus musculus GN=U2af1 PE=1 SV=4	Q9D883	239	28 kDa	4	1	1	0	2	1		2	1	1	0.57735		0.0167364	0.0041841	0.0041841	0	0.0083682	0.0041841		2.34897	0.606831	0.647493	0	1.43808	0.731614		0.536954	0.270063		1.2021	0.574056	0.724232	0.41516	1.65982	0.73103	0.270063		1.65982
369	Phosphoglycerate kinase 1 OS=Mus musculus GN=Pgk1 PE=1 SV=4	P09411	417	45 kDa	2	1	1	0	0	2		1.33333	0.333333	0.666667	0.666667		0.00479616	0.00239808	0.00239808	0	0	0.00479616		0.673146	0.3478	0.371105	0	0	0.838637		0.570075	0.244068		0.465017	0.104781	0.280546	0.279546	1.65755	0.729048	0.244068		1.65755
210	Aldehyde dehydrogenase, mitochondrial OS=Mus musculus GN=Aldh2 PE=1 SV=1	P47738	519	57 kDa	3	2	1	0	0	3		2	0.57735	1	1		0.00578035	0.00385356	0.00192678	0	0	0.00578035		0.811277	0.558893	0.298171	0	0	1.01073		0.5835	0.233959		0.557114	0.148127	0.337909	0.336909	1.64871	0.721337	0.233959		1.64871
384	60S ribosomal protein L30 OS=Mus musculus GN=Rpl30 PE=1 SV=2	P62889	115	13 kDa	3	1	0	0	2	0		1.33333	0.881917	0.666667	0.666667		0.026087	0.00869565	0	0	0.0173913	0		3.66133	1.26115	0	0	2.98871	0		0.682631	0.165814		1.64183	1.07385	0.997237	0.996237	1.64638	0.719294	0.165814		1.64638
82	Lysine--tRNA ligase OS=Mus musculus GN=Kars PE=1 SV=1	Q99MN1	595	68 kDa	9	8	10	0	9	5		9	0.57735	4.66667	2.60342		0.0151261	0.0134454	0.0168067	0	0.0151261	0.00840336		2.12295	1.95002	2.60085	0	2.59942	1.46938		0.326499	0.486119		2.22561	0.194634	1.35727	0.752517	1.63977	0.713496	0.486119		1.63977
135	Tripartite motif-containing protein 72 OS=Mus musculus GN=Trim72 PE=1 SV=1	Q1XH17	477	53 kDa	9	10	6	0	7	6		8.33333	1.20185	4.33333	2.18581		0.0188679	0.0209644	0.0125786	0	0.0146751	0.0125786		2.64813	3.04052	1.94655	0	2.52192	2.19944		0.319179	0.495966		2.54607	0.319977	1.57479	0.792381	1.61677	0.693112	0.495966		1.61677
73	Dihydrolipoyllysine-residue succinyltransferase component of 2-oxoglutarate dehydrogenase complex, mitochondrial OS=Mus musculus GN=Dlst PE=1 SV=1	Q9D2G2	454	49 kDa	14	18	17	0	14	12		16.3333	1.20185	8.66667	4.37163		0.030837	0.0396476	0.0374449	0	0.030837	0.0264317		4.328	5.75019	5.79464	0	5.29936	4.62174		0.316219	0.500013		5.29194	0.481642	3.30803	1.66505	1.59972	0.677823	0.500013		1.59972
115	Tubulin alpha-1B chain OS=Mus musculus GN=Tuba1b PE=1 SV=2	P05213	451	50 kDa	9	9	12	0	7	9		10	1	5.33333	2.72845		0.0199557	0.0199557	0.0266075	0	0.0155211	0.0199557		2.80079	2.89422	4.11754	0	2.66731	3.48936		0.343577	0.463976		3.27185	0.424202	2.05322	1.05319	1.59352	0.672217	0.463976		1.59352
168	Sorting nexin-17 OS=Mus musculus GN=Snx17 PE=1 SV=2	Q8BVL3	470	53 kDa	5	3	5	0	4	3		4.33333	0.666667	2.33333	1.20185		0.0106383	0.00638298	0.0106383	0	0.00851064	0.00638298		1.49309	0.92574	1.64629	0	1.46256	1.1161		0.371469	0.430077		1.35604	0.219158	0.860554	0.441261	1.57578	0.656063	0.430077		1.57578
93	ATP-dependent zinc metalloprotease YME1L1 OS=Mus musculus GN=Yme1l1 PE=1 SV=1	O88967	715	80 kDa	11	7	8	0	6	8		8.66667	1.20185	4.66667	2.4037		0.0153846	0.00979021	0.0111888	0	0.00839161	0.0111888		2.15924	1.4199	1.73148	0	1.4421	1.95643		0.36449	0.438314		1.77121	0.214307	1.13384	0.585558	1.56213	0.643511	0.438314		1.56213
232	ATP synthase F(0) complex subunit B1, mitochondrial OS=Mus musculus GN=Atp5f1 PE=1 SV=1	Q9CQQ7	256	29 kDa	3	5	3	0	3	3		3.66667	0.666667	2	1		0.0117188	0.0195312	0.0117188	0	0.0117188	0.0117188		1.64474	2.83267	1.81349	0	2.01388	2.04909		0.390668	0.408193		2.09796	0.371064	1.35532	0.677238	1.54794	0.630354	0.408193		1.54794
200	Hydroxyacyl-coenzyme A dehydrogenase, mitochondrial OS=Mus musculus GN=Hadh PE=1 SV=2	Q61425	314	34 kDa	4	4	3	0	3	3		3.66667	0.333333	2	1		0.0127389	0.0127389	0.00955414	0	0.00955414	0.00955414		1.78791	1.84755	1.47851	0	1.64189	1.6706		0.346908	0.459786		1.70566	0.114376	1.10516	0.552143	1.54336	0.626071	0.459786		1.54336
159	Reticulon-2 OS=Mus musculus GN=Rtn2 PE=1 SV=1	O70622	471	51 kDa	7	6	7	0	7	4		6.66667	0.333333	3.66667	2.02759		0.014862	0.0127389	0.014862	0	0.014862	0.00849257		2.08589	1.84755	2.29991	0	2.55405	1.48497		0.385785	0.413655		2.07878	0.130647	1.34734	0.740541	1.54288	0.625625	0.413655		1.54288
293	40S ribosomal protein S14 OS=Mus musculus GN=Rps14 PE=1 SV=3	P62264	151	16 kDa	3	3	3	0	3	2		3	0	1.66667	0.881917		0.0198675	0.0198675	0.0198675	0	0.0198675	0.013245		2.78843	2.88144	3.07452	0	3.41425	2.31597		0.376069	0.424732		2.9158	0.0842547	1.91108	1.00629	1.52574	0.609506	0.424732		1.52574
173	Parvalbumin alpha OS=Mus musculus GN=Pvalb PE=1 SV=3	P32848	110	12 kDa	6	4	6	0	4	5		5.33333	0.666667	3	1.52753		0.0545455	0.0363636	0.0545455	0	0.0363636	0.0454545		7.6555	5.27391	8.44096	0	6.24912	7.94799		0.409353	0.387902		7.12446	0.952163	4.73337	2.41647	1.50516	0.589912	0.387902		1.50516
280	Enoyl-CoA hydratase, mitochondrial OS=Mus musculus GN=Echs1 PE=1 SV=1	Q8BH95	290	31 kDa	4	3	2	0	2	3		3	0.57735	1.66667	0.881917		0.0137931	0.0103448	0.00689655	0	0.00689655	0.0103448		1.93587	1.50034	1.06725	0	1.18518	1.80885		0.439517	0.357024		1.50215	0.250751	0.99901	0.530491	1.50364	0.58846	0.357024		1.50364
98	Elongation factor 1-alpha 1 OS=Mus musculus GN=Eef1a1 PE=1 SV=3	P10126	462	50 kDa	13	8	11	0	8	10		10.6667	1.45297	6	3.05505		0.0281385	0.017316	0.0238095	0	0.017316	0.021645		3.94927	2.51139	3.68454	0	2.97577	3.78476		0.411815	0.385298		3.38273	0.441832	2.25451	1.1507	1.50043	0.585376	0.385298		1.50043
174	Atypical kinase COQ8A, mitochondrial OS=Mus musculus GN=Coq8a PE=1 SV=2	Q60936	645	72 kDa	5	6	5	0	3	6		5.33333	0.333333	3	1.73205		0.00775194	0.00930233	0.00775194	0	0.00465116	0.00930233		1.08799	1.34914	1.19962	0	0.799306	1.62657		0.443893	0.352721		1.21325	0.0756514	0.809624	0.469572	1.49854	0.583554	0.352721		1.49854
295	Acyl-coenzyme A thioesterase 8 OS=Mus musculus GN=Acot8 PE=1 SV=1	P58137	320	36 kDa	2	2	3	0	3	1		2.33333	0.333333	1.33333	0.881917		0.00625	0.00625	0.009375	0	0.009375	0.003125		0.877193	0.906454	1.45079	0	1.6111	0.546424		0.519156	0.284702		1.07915	0.186513	0.720175	0.473038	1.49845	0.583469	0.284702		1.49845
185	Aspartate--tRNA ligase, cytoplasmic OS=Mus musculus GN=Dars PE=1 SV=2	Q922B2	501	57 kDa	7	5	4	0	6	3		5.33333	0.881917	3	1.73205		0.0139721	0.00998004	0.00798403	0	0.011976	0.00598802		1.96099	1.44743	1.23554	0	2.05809	1.04704		0.462534	0.334857		1.54899	0.215371	1.03604	0.594151	1.4951	0.580238	0.334857		1.4951
90	Beta-enolase OS=Mus musculus GN=Eno3 PE=1 SV=3	P21550	434	47 kDa	9	11	10	0	7	10		10	0.57735	5.66667	2.96273		0.0207373	0.0253456	0.0230415	0	0.016129	0.0230415		2.9105	3.67594	3.56569	0	2.77179	4.02893		0.409492	0.387755		3.38504	0.238901	2.26791	1.19013	1.49258	0.577813	0.387755		1.49258
162	Voltage-dependent anion-selective channel protein 1 OS=Mus musculus GN=Vdac1 PE=1 SV=3	Q60932	296	32 kDa	2	7	5	0	3	5		4.66667	1.45297	2.66667	1.45297		0.00675676	0.0236486	0.0168919	0	0.0101351	0.0168919		0.948317	3.42983	2.61403	0	1.74173	2.95364		0.533887	0.272551		2.33173	0.730221	1.56613	0.857204	1.48885	0.574198	0.272551		1.48885
41	Myosin-binding protein C, fast-type OS=Mus musculus GN=Mybpc2 PE=1 SV=1	Q5XKE0	1136	127 kDa	17	25	26	0	18	21		22.6667	2.848	13	6.55744		0.0149648	0.022007	0.0228873	0	0.0158451	0.0184859		2.10032	3.19174	3.54183	0	2.72299	3.23237		0.429683	0.366851		2.94563	0.434084	1.98612	1.00339	1.48311	0.568625	0.366851		1.48311
225	Splicing factor U2AF 65 kDa subunit OS=Mus musculus GN=U2af2 PE=1 SV=3	P26369 (+1)	475	54 kDa	5	4	0	0	2	3		3	1.52753	1.66667	0.881917		0.0105263	0.00842105	0	0	0.00421053	0.00631579		1.47738	1.22133	0	0	0.723582	1.10435		0.631096	0.199904		0.900568	0.455817	0.610312	0.323878	1.47559	0.56129	0.199904		1.47559
28	Nascent polypeptide-associated complex subunit alpha, muscle-specific form OS=Mus musculus GN=Naca PE=1 SV=2	P70670	2187	220 kDa	39	36	33	0	32	30		36	1.73205	20.6667	10.3494		0.0178326	0.0164609	0.0150892	0	0.0146319	0.0137174		2.50283	2.38737	2.33506	0	2.51451	2.39857		0.401015	0.396839		2.40942	0.0495607	1.63869	0.81953	1.47033	0.55614	0.396839		1.47033
219	60 kDa heat shock protein, mitochondrial OS=Mus musculus GN=Hspd1 PE=1 SV=1	P63038	573	61 kDa	4	2	6	0	4	3		4	1.1547	2.33333	1.20185		0.0069808	0.0034904	0.0104712	0	0.0069808	0.0052356		0.979762	0.506222	1.62043	0	1.19966	0.915475		0.533093	0.273197		1.03647	0.322847	0.706044	0.361942	1.468	0.553849	0.273197		1.468
45	Fructose-bisphosphate aldolase A OS=Mus musculus GN=Aldoa PE=1 SV=2	P05064	364	39 kDa	26	31	24	0	23	24		27	2.08167	15.6667	7.83865		0.0714286	0.0851648	0.0659341	0	0.0631868	0.0659341		10.0251	12.3517	10.2034	0	10.8587	11.529		0.422973	0.373688		10.861	0.747598	7.46355	3.73629	1.45521	0.541227	0.373688		1.45521
31	2-oxoglutarate dehydrogenase, mitochondrial OS=Mus musculus GN=Ogdh PE=1 SV=3	Q60597	1023	116 kDa	31	27	29	0	28	23		29	1.1547	17	8.62168		0.030303	0.026393	0.028348	0	0.0273705	0.0224829		4.25306	3.82784	4.38688	0	4.70364	3.93126		0.432675	0.363838		4.15692	0.168529	2.8793	1.45632	1.44373	0.529798	0.363838		1.44373
121	Sodium/potassium-transporting ATPase subunit alpha-2 OS=Mus musculus GN=Atp1a2 PE=1 SV=1	Q6PIE5 (+1)	1020	112 kDa	4	7	6	0	3	7		5.66667	0.881917	3.33333	2.02759		0.00392157	0.00686275	0.00588235	0	0.00294118	0.00686275		0.550396	0.995322	0.910299	0	0.505444	1.19999		0.539746	0.267811		0.819672	0.136365	0.569478	0.347838	1.43934	0.525407	0.267811		1.43934
331	Medium-chain specific acyl-CoA dehydrogenase, mitochondrial OS=Mus musculus GN=Acadm PE=1 SV=1	P45952	421	46 kDa	1	1	3	0	1	2		1.66667	0.666667	1	0.57735		0.0023753	0.0023753	0.00712589	0	0.0023753	0.00475059		0.333375	0.344496	1.10274	0	0.408197	0.830669		0.632884	0.198676		0.594536	0.254621	0.413955	0.239805	1.43623	0.52229	0.198676		1.43623
153	Succinate dehydrogenase [ubiquinone] iron-sulfur subunit, mitochondrial OS=Mus musculus GN=Sdhb PE=1 SV=1	Q9CQA3	282	32 kDa	3	1	6	0	2	4		3.33333	1.45297	2	1.1547		0.0106383	0.0035461	0.0212766	0	0.0070922	0.0141844		1.49309	0.5143	3.29257	0	1.2188	2.48022		0.648248	0.188259		1.76766	0.813598	1.23401	0.716014	1.43245	0.518485	0.188259		1.43245
367	MICOS complex subunit (Fragment) OS=Mus musculus GN=Chchd3 PE=1 SV=1	D3Z0L4 (+2)	192	22 kDa	0	3	2	0	1	2		1.66667	0.881917	1	0.57735		0	0.015625	0.0104167	0	0.00520833	0.0104167		0	2.26613	1.61199	0	0.895056	1.82141		0.673882	0.171416		1.29371	0.673374	0.90649	0.525823	1.42716	0.513148	0.171416		1.42716
376	Adenylate kinase isoenzyme 1 OS=Mus musculus GN=Ak1 PE=1 SV=1	Q9R0Y5	194	22 kDa	1	2	2	0	2	1		1.66667	0.333333	1	0.57735		0.00515464	0.0103093	0.0103093	0	0.0103093	0.00515464		0.723458	1.49518	1.59537	0	1.77166	0.901318		0.548382	0.260916		1.27234	0.275462	0.891992	0.51146	1.4264	0.512377	0.260916		1.4264
237	Calcium/calmodulin-dependent protein kinase type II subunit alpha OS=Mus musculus GN=Camk2a PE=1 SV=1	F8WIS9 (+1)	489	55 kDa	3	3	4	0	4	2		3.33333	0.333333	2	1.1547		0.00613497	0.00613497	0.00817996	0	0.00817996	0.00408998		0.861048	0.889771	1.26586	0	1.40573	0.715156		0.52222	0.282147		1.00656	0.130413	0.707963	0.405821	1.42177	0.507685	0.282147		1.42177
36	Cytoplasmic dynein 1 heavy chain 1 OS=Mus musculus GN=Dync1h1 PE=1 SV=2	Q9JHU4	4644	532 kDa	18	25	19	0	21	16		20.6667	2.18581	12.3333	6.33333		0.00387597	0.00538329	0.0040913	0	0.00452196	0.00344531		0.543996	0.780753	0.633132	0	0.777103	0.602432		0.47587	0.322512		0.653627	0.0690375	0.460845	0.235387	1.41832	0.504186	0.322512		1.41832
258	Cellular nucleic acid-binding protein OS=Mus musculus GN=Cnbp PE=1 SV=2	P53996	178	20 kDa	4	2	4	0	3	3		3.33333	0.666667	2	1		0.0224719	0.011236	0.0224719	0	0.0168539	0.0168539		3.15395	1.62958	3.47755	0	2.89636	2.94701		0.514571	0.288554		2.75469	0.569766	1.94879	0.974005	1.41354	0.499313	0.288554		1.41354
53	SEC23-interacting protein OS=Mus musculus GN=Sec23ip PE=1 SV=1	G3X928	998	111 kDa	17	21	20	0	18	17		19.3333	1.20185	11.6667	5.84047		0.0170341	0.0210421	0.0200401	0	0.0180361	0.0170341		2.39075	3.05179	3.10122	0	3.09951	2.9785		0.473234	0.324924		2.84892	0.229031	2.02701	1.01361	1.40548	0.491064	0.324924		1.40548
272	Synaptopodin-2 OS=Mus musculus GN=Synpo2 PE=1 SV=1	E9Q1U2	1257	136 kDa	1	3	1	0	2	1		1.66667	0.666667	1	0.57735		0.000795545	0.00238663	0.000795545	0	0.00159109	0.000795545		0.111655	0.34614	0.123111	0	0.27343	0.139106		0.636175	0.196424		0.194636	0.0763239	0.138512	0.0789365	1.40519	0.490765	0.196424		1.40519
40	Pyruvate dehydrogenase E1 component subunit alpha, somatic form, mitochondrial OS=Mus musculus GN=Pdha1 PE=1 SV=1	P35486	390	43 kDa	24	26	23	0	23	21		24.3333	0.881917	14.6667	7.35603		0.0615385	0.0666667	0.0589744	0	0.0589744	0.0538462		8.63698	9.66884	9.12633	0	10.1348	9.41531		0.467814	0.329927		9.14505	0.298006	6.5177	3.26496	1.40311	0.488628	0.329927		1.40311
234	Protein Qars OS=Mus musculus GN=Qars PE=1 SV=2	D3Z158 (+1)	751	85 kDa	5	2	3	0	4	2		3.33333	0.881917	2	1.1547		0.00665779	0.00266312	0.00399467	0	0.00532623	0.00266312		0.934427	0.386239	0.618179	0	0.915317	0.465661		0.57896	0.237352		0.647281	0.158871	0.461326	0.264243	1.40309	0.488606	0.237352		1.40309
378	60S ribosomal protein L36a OS=Mus musculus GN=Rpl36a PE=1 SV=2	P83882	106	12 kDa	2	2	1	0	2	1		1.66667	0.333333	1	0.57735		0.0188679	0.0188679	0.00943396	0	0.0188679	0.00943396		2.64813	2.73646	1.45991	0	3.24247	1.64958		0.559074	0.252531		2.2825	0.411585	1.63168	0.936068	1.39886	0.484255	0.252531		1.39886
213	Histone H2B type 1-F/J/L OS=Mus musculus GN=Hist1h2bf PE=1 SV=2	P10853 (+2)	126	14 kDa	6	1	3	0	3	3		3.33333	1.45297	2	1		0.047619	0.00793651	0.0238095	0	0.0238095	0.0238095		6.68338	1.15105	3.68454	0	4.09169	4.16323		0.633209	0.198453		3.84066	1.59893	2.75264	1.37597	1.39526	0.480538	0.198453		1.39526
83	Creatine kinase S-type, mitochondrial OS=Mus musculus GN=Ckmt2 PE=1 SV=1	Q6P8J7	419	47 kDa	8	13	10	0	11	8		10.3333	1.45297	6.33333	3.28295		0.0190931	0.0310263	0.0238663	0	0.026253	0.0190931		2.67973	4.49982	3.69334	0	4.5116	3.33853		0.525492	0.279434		3.6253	0.526547	2.61771	1.35147	1.38491	0.469793	0.279434		1.38491
207	Prolargin OS=Mus musculus GN=Prelp PE=1 SV=2	Q9JK53	378	43 kDa	4	3	6	0	3	5		4.33333	0.881917	2.66667	1.45297		0.010582	0.00793651	0.015873	0	0.00793651	0.0132275		1.48519	1.15105	2.45636	0	1.3639	2.31291		0.576421	0.23926		1.69854	0.391482	1.2266	0.67125	1.38475	0.469627	0.23926		1.38475
379	ATP synthase subunit e, mitochondrial OS=Mus musculus GN=Atp5i PE=1 SV=2	Q06185	71	8 kDa	3	1	1	0	1	2		1.66667	0.666667	1	0.57735		0.0422535	0.0140845	0.0140845	0	0.0140845	0.028169		5.93032	2.04271	2.17959	0	2.42043	4.92551		0.649738	0.187261		3.38521	1.27367	2.44965	1.42194	1.38191	0.466669	0.187261		1.38191
303	PDZ and LIM domain 7, isoform CRA_f OS=Mus musculus GN=Pdlim7 PE=1 SV=1	Q8BVJ7	222	25 kDa	3	1	1	0	1	2		1.66667	0.666667	1	0.57735		0.0135135	0.0045045	0.0045045	0	0.0045045	0.00900901		1.89663	0.6533	0.697076	0	0.774103	1.57528		0.649738	0.187261		1.08334	0.407345	0.784127	0.454766	1.38158	0.466323	0.187261		1.38158
140	Long-chain-specific acyl-CoA dehydrogenase, mitochondrial OS=Mus musculus GN=Acadl PE=1 SV=1	A0A0R4J083	430	48 kDa	7	7	4	0	7	4		6	1	3.66667	2.02759		0.0162791	0.0162791	0.00930233	0	0.0162791	0.00930233		2.28478	2.361	1.43954	0	2.79757	1.62657		0.556129	0.254824		2.02944	0.29527	1.47571	0.811151	1.37523	0.45967	0.254824		1.37523
160	Troponin I, fast skeletal muscle OS=Mus musculus GN=Tnni2 PE=2 SV=2	P13412	182	21 kDa	6	3	4	0	5	3		4.33333	0.881917	2.66667	1.45297		0.032967	0.0164835	0.021978	0	0.0274725	0.0164835		4.62695	2.39065	3.40112	0	4.72118	2.88224		0.570016	0.244113		3.47391	0.646563	2.53547	1.37393	1.37012	0.454305	0.244113		1.37012
180	Elongation factor 1-delta (Fragment) OS=Mus musculus GN=Eef1d PE=1 SV=1	E9QN08 (+2)	245	27 kDa	4	5	7	0	6	4		5.33333	0.881917	3.33333	1.76383		0.0163265	0.0204082	0.0285714	0	0.0244898	0.0163265		2.29144	2.95985	4.42145	0	4.20859	2.85479		0.56561	0.247483		3.22525	0.628932	2.35546	1.2404	1.36926	0.453402	0.247483		1.36926
57	Microtubule-associated protein (Fragment) OS=Mus musculus GN=Map4 PE=1 SV=1	A0A0G2JFH2	1441	153 kDa	13	19	16	0	16	14		16	1.73205	10	5.03322		0.00902151	0.0131853	0.0111034	0	0.0111034	0.00971548		1.26618	1.9123	1.71826	0	1.90813	1.69881		0.534759	0.271842		1.63324	0.191413	1.20331	0.604185	1.35729	0.440731	0.271842		1.35729
142	Polymerase I and transcript release factor OS=Mus musculus GN=Ptrf PE=1 SV=1	O54724	392	44 kDa	8	3	5	0	3	7		5.33333	1.45297	3.33333	2.02759		0.0204082	0.00765306	0.0127551	0	0.00765306	0.0178571		2.8643	1.10994	1.97386	0	1.31518	3.12242		0.652739	0.185261		1.9837	0.506459	1.4802	0.905089	1.34016	0.422401	0.185261		1.34016
148	MCG10343, isoform CRA_b OS=Mus musculus GN=Slc25a3 PE=1 SV=1	G5E902 (+1)	358	40 kDa	7	7	2	0	6	4		5.33333	1.66667	3.33333	1.76383		0.0195531	0.0195531	0.00558659	0	0.0167598	0.0111732		2.74429	2.83583	0.86453	0	2.88018	1.9537		0.640517	0.19347		2.14922	0.642388	1.61229	0.84888	1.33302	0.414699	0.19347		1.33302
139	ATP synthase subunit O, mitochondrial OS=Mus musculus GN=Atp5o PE=1 SV=1	Q9DB20	213	23 kDa	7	8	7	0	6	8		7.33333	0.333333	4.66667	2.4037		0.0328638	0.0375587	0.0328638	0	0.028169	0.0375587		4.61247	5.44724	5.08571	0	4.84087	6.56735		0.563467	0.249132		5.04947	0.241694	3.80374	1.96561	1.3275	0.408714	0.249132		1.3275
231	Y-box-binding protein 3 OS=Mus musculus GN=Ybx3 PE=1 SV=2	Q9JKB3	361	39 kDa	4	4	3	0	4	3		3.66667	0.333333	2.33333	1.20185		0.0110803	0.0110803	0.00831025	0	0.0110803	0.00831025		1.55513	1.60701	1.28602	0	1.90416	1.45309		0.56664	0.246693		1.48372	0.0994848	1.12009	0.574494	1.32465	0.40561	0.246693		1.32465
167	Eukaryotic translation initiation factor 5A-1 OS=Mus musculus GN=Eif5a PE=1 SV=2	P63242	154	17 kDa	5	4	8	0	5	6		5.66667	1.20185	3.66667	1.85592		0.0324675	0.025974	0.0519481	0	0.0324675	0.038961		4.55685	3.76708	8.03901	0	5.57957	6.81256		0.620835	0.207024		5.45531	1.3123	4.13171	2.0958	1.32035	0.400922	0.207024		1.32035
61	Pyruvate kinase PKM OS=Mus musculus GN=Pkm PE=1 SV=4	P52480	531	58 kDa	19	14	17	0	15	17		16.6667	1.45297	10.6667	5.36449		0.0357815	0.0263653	0.0320151	0	0.0282486	0.0320151		5.02197	3.82384	4.95436	0	4.85454	5.59802		0.568416	0.245333		4.60106	0.3886	3.48519	1.75526	1.32017	0.400729	0.245333		1.32017
101	Calcium-binding mitochondrial carrier protein Aralar1 OS=Mus musculus GN=Slc25a12 PE=1 SV=1	Q8BH59	677	75 kDa	10	8	10	0	9	9		9.33333	0.666667	6	3		0.014771	0.0118168	0.014771	0	0.0132939	0.0132939		2.07313	1.71383	2.28583	0	2.28458	2.32452		0.568486	0.245281		2.02526	0.166922	1.53737	0.76827	1.31736	0.397649	0.245281		1.31736
54	Creatine kinase M-type OS=Mus musculus GN=Ckm PE=1 SV=1	P07310	381	43 kDa	18	16	20	0	19	16		18	1.1547	11.6667	5.89727		0.0472441	0.0419948	0.0524934	0	0.0498688	0.0419948		6.63075	6.09061	8.1234	0	8.56999	7.34302		0.581376	0.235543		6.94925	0.607912	5.30534	2.67572	1.30986	0.389414	0.235543		1.30986
38	ATP synthase subunit alpha, mitochondrial OS=Mus musculus GN=Atp5a1 PE=1 SV=1	Q03265	553	60 kDa	24	29	25	0	23	28		26	1.52753	17	8.62168		0.0433996	0.0524412	0.045208	0	0.0415913	0.0506329		6.09118	7.60569	6.99597	0	7.1475	8.85346		0.599625	0.22212		6.89861	0.439959	5.33465	2.71192	1.29317	0.370912	0.22212		1.29317
181	Protein-cysteine N-palmitoyltransferase HHAT-like protein OS=Mus musculus GN=Hhatl PE=1 SV=2	Q9D1G3	503	56 kDa	8	5	4	0	4	7		5.66667	1.20185	3.66667	2.02759		0.0159046	0.00994036	0.00795229	0	0.00795229	0.0139165		2.23222	1.44168	1.23062	0	1.36661	2.43338		0.656435	0.182808		1.63584	0.304841	1.26766	0.704232	1.29044	0.367861	0.182808		1.29044
170	RNA-binding protein 39 OS=Mus musculus GN=Rbm39 PE=1 SV=2	Q8VH51	530	59 kDa	2	4	6	0	4	4		4	1.1547	2.66667	1.33333		0.00377358	0.00754717	0.0113208	0	0.00754717	0.00754717		0.529626	1.09459	1.7519	0	1.29699	1.31967		0.675308	0.170498		1.12637	0.353175	0.873218	0.436158	1.28991	0.367267	0.170498		1.28991
86	Nucleobindin-1 OS=Mus musculus GN=Nucb1 PE=1 SV=2	Q02819	459	53 kDa	13	6	10	0	11	8		9.66667	2.02759	6.33333	3.28295		0.0283224	0.0130719	0.0217865	0	0.0239651	0.0174292		3.97508	1.89585	3.37148	0	4.11843	3.04759		0.642251	0.192296		3.0818	0.617567	2.38967	1.23369	1.28963	0.36696	0.192296		1.28963
34	ATP synthase subunit beta, mitochondrial OS=Mus musculus GN=Atp5b PE=1 SV=2	P56480	529	56 kDa	24	29	26	0	24	28		26.3333	1.45297	17.3333	8.74325		0.0453686	0.0548204	0.0491493	0	0.0453686	0.0529301		6.36753	7.95075	7.6059	0	7.79664	9.25512		0.606869	0.216905		7.30906	0.480688	5.68492	2.87298	1.28569	0.362546	0.216905		1.28569
26	Myomesin-1 OS=Mus musculus GN=Myom1 PE=1 SV=1	Z4YJF5	1569	175 kDa	38	36	44	0	41	37		39.3333	2.4037	26	13.0512		0.0242192	0.0229446	0.0280433	0	0.0261313	0.0235819		3.39919	3.32771	4.33973	0	4.49068	4.12343		0.609188	0.215249		3.68988	0.32608	2.87237	1.43959	1.28461	0.36133	0.215249		1.28461
248	Cytochrome c oxidase subunit NDUFA4 OS=Mus musculus GN=Ndufa4 PE=1 SV=2	Q62425	82	9 kDa	2	3	4	0	3	3		3	0.57735	2	1		0.0243902	0.0365854	0.0487805	0	0.0365854	0.0365854		3.42319	5.30607	7.54882	0	6.28723	6.39716		0.647533	0.188738		5.42703	1.19248	4.22913	2.1143	1.28325	0.359802	0.188738		1.28325
94	Vacuolar protein sorting-associated protein 35 OS=Mus musculus GN=Vps35 PE=1 SV=1	Q9EQH3	796	92 kDa	7	9	11	0	10	8		9	1.1547	6	3.05505		0.00879397	0.0113065	0.0138191	0	0.0125628	0.0100503		1.23424	1.63982	2.13852	0	2.15893	1.75734		0.635119	0.197145		1.67186	0.261503	1.30642	0.662927	1.27972	0.355828	0.197145		1.27972
318	Vacuolar protein sorting-associated protein 29 OS=Mus musculus GN=Vps29 PE=1 SV=1	D3Z645 (+1)	144	16 kDa	2	2	2	0	2	2		2	0	1.33333	0.666667		0.0138889	0.0138889	0.0138889	0	0.0138889	0.0138889		1.94932	2.01434	2.14932	0	2.38682	2.42855		0.619469	0.20798		2.03866	0.0589003	1.60612	0.802652	1.2693	0.344038	0.20798		1.2693
327	ATP synthase subunit delta, mitochondrial OS=Mus musculus GN=Atp5d PE=1 SV=1	Q9D3D9	168	18 kDa	2	2	2	0	2	2		2	0	1.33333	0.666667		0.0119048	0.0119048	0.0119048	0	0.0119048	0.0119048		1.67084	1.72658	1.84227	0	2.04584	2.08162		0.619469	0.20798		1.74756	0.0504859	1.37682	0.687987	1.26928	0.344006	0.20798		1.26928
268	WAS/WASL-interacting protein family member 3 OS=Mus musculus GN=Wipf3 PE=1 SV=1	D3Z5R4 (+2)	449	45 kDa	4	2	3	0	2	4		3	0.57735	2	1.1547		0.00890869	0.00445434	0.00668151	0	0.00445434	0.00890869		1.25034	0.646025	1.03397	0	0.765483	1.55773		0.69686	0.156854		0.977779	0.176779	0.775406	0.449701	1.26099	0.334557	0.156854		1.26099
157	Junctional sarcoplasmic reticulum protein 1 OS=Mus musculus GN=Jsrp1 PE=1 SV=2	Q3MI48	332	36 kDa	8	6	4	0	6	6		6	1.1547	4	2		0.0240964	0.0180723	0.0120482	0	0.0180723	0.0180723		3.38195	2.62107	1.86447	0	3.10574	3.16004		0.661909	0.179201		2.6235	0.43806	2.08959	1.04441	1.25551	0.328268	0.179201		1.25551
411	cAMP-dependent protein kinase type II-alpha regulatory subunit OS=Mus musculus GN=Prkar2a PE=1 SV=1	A0A0A6YX73 (+1)	380	43 kDa	1	2	0	0	2	0		1	0.57735	0.666667	0.666667		0.00263158	0.00526316	0	0	0.00526316	0		0.369344	0.76333	0	0	0.904478	0		0.848547	0.071324		0.378558	0.220393	0.302493	0.301493	1.25146	0.323614	0.071324		1.25146
105	Isocitrate dehydrogenase [NAD] subunit, mitochondrial OS=Mus musculus GN=Idh3b PE=1 SV=1	Q91VA7	384	42 kDa	8	8	9	0	10	7		8.33333	0.333333	5.66667	2.96273		0.0208333	0.0208333	0.0234375	0	0.0260417	0.0182292		2.92398	3.02151	3.62697	0	4.47528	3.18747		0.661414	0.179526		3.19182	0.219886	2.55525	1.33013	1.24912	0.320914	0.179526		1.24912
144	Succinate--CoA ligase [ADP/GDP-forming] subunit alpha, mitochondrial OS=Mus musculus GN=Suclg1 PE=1 SV=4	Q9WUM5	346	36 kDa	5	6	8	0	6	7		6.33333	0.881917	4.33333	2.18581		0.0144509	0.017341	0.0231214	0	0.017341	0.0202312		2.02819	2.51502	3.57805	0	2.98007	3.53754		0.676463	0.169756		2.70809	0.457598	2.17354	1.09813	1.24593	0.317229	0.169756		1.24593
126	78 kDa glucose-regulated protein OS=Mus musculus GN=Hspa5 PE=1 SV=3	P20029	655	72 kDa	6	8	8	0	7	8		7.33333	0.666667	5	2.51661		0.00916031	0.0122137	0.0122137	0	0.010687	0.0122137		1.28566	1.77139	1.89009	0	1.83657	2.13564		0.66343	0.178205		1.65004	0.184897	1.32507	0.667642	1.24525	0.316434	0.178205		1.24525
336	Dystrophin OS=Mus musculus GN=Dmd PE=1 SV=3	P11531	3678	426 kDa	1	2	0	0	2	0		1	0.57735	0.666667	0.666667		0.000271887	0.000543774	0	0	0.000543774	0		0.0381596	0.0788649	0	0	0.093448	0		0.848547	0.071324		0.0400082	0.0227703	0.0321493	0.0311493	1.24445	0.315506	0.071324		1.24445
389	Ferrochelatase OS=Mus musculus GN=Fech PE=1 SV=1	Q544X6	422	47 kDa	1	2	0	0	1	1		1	0.57735	0.666667	0.333333		0.00236967	0.00473934	0	0	0.00236967	0.00236967		0.332585	0.687358	0	0	0.407229	0.41435		0.797492	0.0982739		0.340981	0.198458	0.27486	0.136945	1.24056	0.310996	0.0982739		1.24056
143	Troponin C, skeletal muscle OS=Mus musculus GN=Tnnc2 PE=1 SV=2	P20801	160	18 kDa	4	9	6	0	5	8		6.33333	1.45297	4.33333	2.33333		0.025	0.05625	0.0375	0	0.03125	0.05		3.50877	8.15809	5.80316	0	5.37034	8.74279		0.71722	0.144348		5.82434	1.34218	4.70538	2.5457	1.23781	0.307784	0.144348		1.23781
176	Aminoacyl tRNA synthase complex-interacting multifunctional protein 2 OS=Mus musculus GN=Aimp2 PE=1 SV=2	Q8R010	320	35 kDa	6	5	5	0	7	4		5.33333	0.333333	3.66667	2.02759		0.01875	0.015625	0.015625	0	0.021875	0.0125		2.63158	2.26613	2.41798	0	3.75924	2.1857		0.69793	0.156188		2.43957	0.105995	1.98264	1.08998	1.23046	0.299198	0.156188		1.23046
97	Adenylosuccinate synthetase isozyme 1 OS=Mus musculus GN=Adssl1 PE=1 SV=2	P28650	457	50 kDa	9	10	10	0	9	11		9.66667	0.333333	6.66667	3.38296		0.0196937	0.0218818	0.0218818	0	0.0196937	0.02407		2.76402	3.17358	3.38623	0	3.38437	4.20878		0.680294	0.167303		3.10895	0.18259	2.53205	1.28771	1.22784	0.296119	0.167303		1.22784
75	Myosin regulatory light chain 2, skeletal muscle isoform OS=Mus musculus GN=Mylpf PE=1 SV=3	P97457	169	19 kDa	9	17	13	0	11	16		13	2.3094	9	4.72582		0.0532544	0.100592	0.0769231	0	0.0650888	0.0946746		7.47431	14.5891	11.9039	0	11.1856	16.5544		0.715234	0.145552		11.3234	2.07433	9.24765	4.87618	1.22447	0.292153	0.145552		1.22447
257	Clathrin heavy chain 1 OS=Mus musculus GN=Cltc PE=1 SV=3	Q68FD5	1675	192 kDa	3	4	3	0	3	4		3.33333	0.333333	2.33333	1.20185		0.00179104	0.00238806	0.00179104	0	0.00179104	0.00238806		0.251375	0.346347	0.277166	0	0.307793	0.417566		0.717143	0.144394		0.292629	0.0283537	0.242786	0.124977	1.2053	0.269387	0.144394		1.2053
79	Pyruvate dehydrogenase protein X component, mitochondrial OS=Mus musculus GN=Pdhx PE=1 SV=1	Q8BKZ9	501	54 kDa	11	11	12	0	12	12		11.3333	0.333333	8	4		0.0219561	0.0219561	0.0239521	0	0.0239521	0.0239521		3.08156	3.18435	3.70661	0	4.11619	4.18816		0.711065	0.148091		3.32517	0.193507	2.76912	1.38421	1.20081	0.264003	0.148091		1.20081
77	Sarcalumenin OS=Mus musculus GN=Srl PE=1 SV=1	Q7TQ48	472	99 kDa	8	12	11	0	12	10		10.3333	1.20185	7.33333	3.71184		0.0169492	0.0254237	0.0233051	0	0.0254237	0.0211864		2.37883	3.68727	3.60648	0	4.36909	3.70457		0.727122	0.138393		3.22519	0.423325	2.69222	1.35921	1.19797	0.260589	0.138393		1.19797
4	Ryanodine receptor 1 OS=Mus musculus GN=Ryr1 PE=1 SV=1	K3W4M2 (+1)	5033	565 kDa	167	174	165	0	186	172		168.667	2.72845	119.333	59.8034		0.033181	0.0345718	0.0327836	0	0.0369561	0.0341744		4.65698	5.01404	5.07329	0	6.35093	5.9756		0.715754	0.145236		4.91577	0.130025	4.10984	2.05728	1.1961	0.258335	0.145236		1.1961
137	Heat shock protein HSP 90-beta OS=Mus musculus GN=Hsp90ab1 PE=1 SV=3	P11499	724	83 kDa	5	7	5	0	5	7		5.66667	0.666667	4	2.08167		0.00690608	0.00966851	0.00690608	0	0.00690608	0.00966851		0.969274	1.40225	1.06872	0	1.18682	1.69059		0.735517	0.133407		1.14775	0.130936	0.960136	0.501134	1.1954	0.257495	0.133407		1.1954
113	Ankyrin-2 OS=Mus musculus GN=Ank2 PE=1 SV=2	Q8C8R3	3898	426 kDa	8	4	5	0	7	5		5.66667	1.20185	4	2.08167		0.00205233	0.00102617	0.00128271	0	0.00179579	0.00128271		0.288047	0.148828	0.1985	0	0.308608	0.224289		0.751503	0.124069		0.212792	0.0407349	0.178633	0.0920913	1.19123	0.252447	0.124069		1.19123
321	Serine/arginine repetitive matrix protein 1 OS=Mus musculus GN=Srrm1 PE=1 SV=1	A2A8V8 (+4)	909	103 kDa	3	1	3	0	3	2		2.33333	0.666667	1.66667	0.881917		0.00330033	0.00110011	0.00330033	0	0.00330033	0.00220022		0.463204	0.159552	0.510729	0	0.567164	0.384721		0.777344	0.109386		0.378828	0.109997	0.318295	0.167161	1.19018	0.251179	0.109386		1.19018
166	Acylphosphatase-2 OS=Mus musculus GN=Acyp2 PE=1 SV=2	P56375	106	12 kDa	6	3	5	0	6	4		4.66667	0.881917	3.33333	1.76383		0.0566038	0.0283019	0.0471698	0	0.0566038	0.0377358		7.94439	4.1047	7.29957	0	9.72741	6.59833		0.76166	0.118239		6.45055	1.18711	5.44291	2.86697	1.18513	0.245044	0.118239		1.18513
192	60S ribosomal protein L7 (Fragment) OS=Mus musculus GN=Rpl7 PE=1 SV=1	F6XI62 (+1)	279	33 kDa	3	2	2	0	4	1		2.33333	0.333333	1.66667	1.20185		0.0107527	0.00716846	0.00716846	0	0.0143369	0.00358423		1.50915	1.03966	1.10933	0	2.46381	0.626723		0.814143	0.0892995		1.22038	0.146275	1.03118	0.739295	1.18348	0.243035	0.0892995		1.18348
136	40S ribosomal protein S2 OS=Mus musculus GN=Rps2 PE=1 SV=3	P25444	293	31 kDa	5	5	4	0	6	4		4.66667	0.333333	3.33333	1.76383		0.0170648	0.0170648	0.0136519	0	0.0204778	0.0136519		2.39507	2.47496	2.11264	0	3.51913	2.38711		0.748159	0.126006		2.32856	0.109905	1.96975	1.0372	1.18216	0.241425	0.126006		1.18216
78	Myosin light chain 1/3, skeletal muscle isoform OS=Mus musculus GN=Myl1 PE=1 SV=1	E9PWG4	161	18 kDa	12	13	10	0	11	14		11.6667	0.881917	8.33333	4.25572		0.0745342	0.0807453	0.0621118	0	0.068323	0.0869565		10.4609	11.7107	9.61185	0	11.7414	15.2048		0.745788	0.127385		10.5955	0.609557	8.98307	4.60098	1.1795	0.238171	0.127385		1.1795
233	Ubiquitin-40S ribosomal protein S27a OS=Mus musculus GN=Rps27a PE=1 SV=2	P62983	156	18 kDa	3	2	2	0	3	2		2.33333	0.333333	1.66667	0.881917		0.0192308	0.0128205	0.0128205	0	0.0192308	0.0128205		2.69906	1.85939	1.98399	0	3.30482	2.24174		0.758562	0.120009		2.18181	0.261606	1.84985	0.974035	1.17945	0.238114	0.120009		1.17945
74	Major vault protein OS=Mus musculus GN=Mvp PE=1 SV=1	E9Q3X0	870	97 kDa	8	20	8	0	18	8		12	4	8.66667	5.20683		0.0091954	0.0229885	0.0091954	0	0.0206897	0.0091954		1.29058	3.33408	1.423	0	3.55553	1.60787		0.821214	0.0855439		2.01689	0.660205	1.72213	1.02796	1.17116	0.227933	0.0855439		1.17116
71	Microtubule-associated protein 4 OS=Mus musculus GN=Map4 PE=1 SV=3	P27546	1125	117 kDa	8	15	10	0	13	11		11	2.08167	8	4.04145		0.00711111	0.0133333	0.00888889	0	0.0115556	0.00977778		0.998051	1.93377	1.37556	0	1.98583	1.7097		0.778523	0.108728		1.43679	0.271792	1.23284	0.621059	1.16543	0.220863	0.108728		1.16543
146	Citrate synthase, mitochondrial OS=Mus musculus GN=Cs PE=1 SV=1	Q9CZU6	464	52 kDa	6	8	4	0	8	5		6	1.1547	4.33333	2.33333		0.012931	0.0172414	0.00862069	0	0.0172414	0.0107759		1.81488	2.50056	1.33406	0	2.96295	1.88422		0.787869	0.103546		1.88417	0.338467	1.61672	0.8658	1.16542	0.220856	0.103546		1.16542
204	Arginine--tRNA ligase, cytoplasmic OS=Mus musculus GN=Rars PE=1 SV=2	Q9D0I9	660	76 kDa	6	1	4	0	5	3		3.66667	1.45297	2.66667	1.45297		0.00909091	0.00151515	0.00606061	0	0.00757576	0.00454545		1.27592	0.219746	0.937884	0	1.3019	0.794799		0.830137	0.0808502		0.812182	0.311402	0.6999	0.378873	1.16043	0.214656	0.0808502		1.16043
184	Isocitrate dehydrogenase [NAD] subunit gamma 1, mitochondrial OS=Mus musculus GN=Idh3g PE=1 SV=1	P70404	393	43 kDa	4	4	3	0	4	4		3.66667	0.333333	2.66667	1.33333		0.0101781	0.0101781	0.00763359	0	0.0101781	0.0101781		1.42851	1.47616	1.1813	0	1.74912	1.7797		0.770632	0.113153		1.36299	0.0913843	1.17727	0.588203	1.15775	0.211326	0.113153		1.15775
229	Long-chain-fatty-acid--CoA ligase 1 OS=Mus musculus GN=Acsl1 PE=1 SV=1	D3Z041 (+1)	699	78 kDa	0	3	5	0	1	5		2.66667	1.45297	2	1.52753		0	0.00429185	0.00715308	0	0.00143062	0.00715308		0	0.622458	1.10694	0	0.245852	1.25076		0.883956	0.0535694		0.577467	0.320374	0.49987	0.382584	1.15524	0.208188	0.0535694		1.15524
350	Voltage-dependent anion-selective channel protein 2 (Fragment) OS=Mus musculus GN=Vdac2 PE=1 SV=1	G3UX26 (+1)	283	30 kDa	0	2	2	0	1	2		1.33333	0.666667	1	0.57735		0	0.00706714	0.00706714	0	0.00353357	0.00706714		0	1.02497	1.09365	0	0.607247	1.23573		0.863771	0.0636016		0.707204	0.353658	0.615325	0.356742	1.14932	0.200776	0.0636016		1.14932
363	60S ribosomal protein L38 OS=Mus musculus GN=Rpl38 PE=1 SV=3	Q9JJI8	70	8 kDa	1	1	2	0	2	1		1.33333	0.333333	1	0.57735		0.0142857	0.0142857	0.0285714	0	0.0285714	0.0142857		2.00501	2.07189	4.42145	0	4.91002	2.49794		0.833971	0.0788492		2.83379	0.794568	2.47032	1.41747	1.14713	0.198033	0.0788492		1.14713
55	ADP/ATP translocase 1 OS=Mus musculus GN=Slc25a4 PE=1 SV=4	P48962	298	33 kDa	20	18	20	0	24	19		19.3333	0.666667	14.3333	7.31057		0.0671141	0.0604027	0.0671141	0	0.0805369	0.0637584		9.41952	8.76036	10.386	0	13.8403	11.1485		0.793576	0.100412		9.52295	0.472057	8.33062	4.23668	1.14313	0.192985	0.100412		1.14313
66	Heat shock cognate 71 kDa protein OS=Mus musculus GN=Hspa8 PE=1 SV=1	P63017	646	71 kDa	10	18	15	0	16	16		14.3333	2.33333	10.6667	5.33333		0.0154799	0.0278638	0.0232198	0	0.0247678	0.0247678		2.17261	4.04116	3.59329	0	4.25637	4.33079		0.804566	0.0944384		3.27002	0.563242	2.86339	1.43135	1.14201	0.191577	0.0944384		1.14201
266	MICOS complex subunit MIC60 OS=Mus musculus GN=Immt PE=1 SV=1	E9Q800 (+1)	679	76 kDa	0	5	3	0	2	4		2.66667	1.45297	2	1.1547		0	0.00736377	0.00441826	0	0.00294551	0.00589102		0	1.06799	0.68373	0	0.506188	1.03008		0.875816	0.0575873		0.584906	0.312315	0.513089	0.297373	1.13997	0.188996	0.0575873		1.13997
117	Pyrroline-5-carboxylate reductase 2 OS=Mus musculus GN=Pycr2 PE=1 SV=1	Q922Q4	320	34 kDa	9	6	9	0	9	9		8	1	6	3		0.028125	0.01875	0.028125	0	0.028125	0.028125		3.94737	2.71936	4.35237	0	4.8333	4.91782		0.815674	0.0884833		3.67403	0.490959	3.25137	1.62537	1.12999	0.176315	0.0884833		1.12999
364	40S ribosomal protein S15 OS=Mus musculus GN=Rps15 PE=1 SV=2	P62843	145	17 kDa	1	2	1	0	2	1		1.33333	0.333333	1	0.57735		0.00689655	0.0137931	0.00689655	0	0.0137931	0.00689655		0.967937	2.00045	1.06725	0	2.37036	1.2059		0.850003	0.0705795		1.34621	0.328871	1.19309	0.684298	1.12834	0.174207	0.0705795		1.12834
196	Histone H1.0 OS=Mus musculus GN=H1f0 PE=2 SV=4	P10922	194	21 kDa	4	4	4	0	4	5		4	0	3	1.52753		0.0206186	0.0206186	0.0206186	0	0.0206186	0.0257732		2.89383	2.99036	3.19074	0	3.54332	4.50659		0.815723	0.0884572		3.02598	0.0874396	2.6843	1.37017	1.12729	0.172854	0.0884572		1.12729
361	Eukaryotic translation initiation factor 3 subunit J-A OS=Mus musculus GN=Eif3j1 PE=2 SV=1	Q3UGC7	261	29 kDa	1	2	1	0	1	2		1.33333	0.333333	1	0.57735		0.00383142	0.00766284	0.00383142	0	0.00383142	0.00766284		0.537743	1.11136	0.592915	0	0.658432	1.33989		0.858644	0.0661866		0.74834	0.182706	0.667108	0.386812	1.12177	0.165774	0.0661866		1.12177
52	ATP-dependent 6-phosphofructokinase, muscle type OS=Mus musculus GN=Pfkm PE=1 SV=3	P47857	780	85 kDa	18	21	18	0	22	21		19	1	14.3333	7.17248		0.0230769	0.0269231	0.0230769	0	0.0282051	0.0269231		3.23887	3.90472	3.57117	0	4.84707	4.70765		0.821409	0.0854405		3.57259	0.192217	3.18591	1.59296	1.12137	0.165264	0.0854405		1.12137
222	60S ribosomal protein L18 OS=Mus musculus GN=Rpl18 PE=1 SV=1	A0A1B0GQU8 (+1)	159	18 kDa	4	2	2	0	4	2		2.66667	0.666667	2	1.1547		0.0251572	0.0125786	0.0125786	0	0.0251572	0.0125786		3.53084	1.82431	1.94655	0	4.32329	2.19944		0.858269	0.0663766		2.4349	0.549604	2.17524	1.24809	1.11937	0.162685	0.0663766		1.11937
161	Aminoacyl tRNA synthase complex-interacting multifunctional protein 1 OS=Mus musculus GN=Aimp1 PE=1 SV=2	P31230	310	34 kDa	3	7	3	0	7	3		4.33333	1.33333	3.33333	2.02759		0.00967742	0.0225806	0.00967742	0	0.0225806	0.00967742		1.35823	3.27493	1.49759	0	3.8805	1.69215		0.891603	0.0498282		2.04458	0.616986	1.85855	1.12325	1.1001	0.137629	0.0498282		1.1001
206	Peroxiredoxin-2 OS=Mus musculus GN=Prdx2 PE=1 SV=3	Q61171	198	22 kDa	4	5	4	0	5	5		4.33333	0.333333	3.33333	1.66667		0.020202	0.0252525	0.020202	0	0.0252525	0.0252525		2.83537	3.66244	3.12628	0	4.33967	4.41555		0.854325	0.0683767		3.20903	0.242228	2.91941	1.45937	1.09921	0.136463	0.0683767		1.09921
51	Calsequestrin-1 OS=Mus musculus GN=Casq1 PE=1 SV=3	O09165	405	46 kDa	22	20	24	0	25	26		22	1.1547	17	8.5049		0.054321	0.0493827	0.0592593	0	0.0617284	0.0641975		7.624	7.16211	9.17042	0	10.6081	11.2253		0.857382	0.0668258		7.98651	0.607275	7.27879	3.64326	1.09723	0.133865	0.0668258		1.09723
107	Elongation factor 1-gamma OS=Mus musculus GN=Eef1g PE=1 SV=3	Q9D8N0	437	50 kDa	9	5	8	0	8	9		7.33333	1.20185	5.66667	2.848		0.020595	0.0114416	0.0183066	0	0.0183066	0.020595		2.89052	1.65941	2.83297	0	3.14601	3.60115		0.86853	0.0612153		2.46197	0.401122	2.25005	1.13218	1.09418	0.129853	0.0612153		1.09418
48	Pyruvate dehydrogenase E1 component subunit beta, mitochondrial OS=Mus musculus GN=Pdhb PE=1 SV=1	Q9D051	359	39 kDa	19	18	21	0	24	21		19.3333	0.881917	15	7.54983		0.0529248	0.0501393	0.0584958	0	0.0668524	0.0584958		7.42804	7.27183	9.05228	0	11.4886	10.2283		0.862784	0.0640979		7.91838	0.569236	7.23999	3.63773	1.0937	0.129219	0.0640979		1.0937
62	Myosin light chain 1/3, skeletal muscle isoform OS=Mus musculus GN=Myl1 PE=1 SV=2	P05977	188	21 kDa	14	20	15	0	16	22		16.3333	1.85592	12.6667	6.56591		0.0744681	0.106383	0.0797872	0	0.0851064	0.117021		10.4517	15.429	12.3471	0	14.6256	20.4618		0.875237	0.0578745		12.7436	1.45038	11.6968	6.08576	1.08949	0.123657	0.0578745		1.08949
175	40S ribosomal protein S9 OS=Mus musculus GN=Rps9 PE=1 SV=3	Q6ZWN5	194	23 kDa	4	2	3	0	3	4		3	0.57735	2.33333	1.20185		0.0206186	0.0103093	0.0154639	0	0.0154639	0.0206186		2.89383	1.49518	2.39305	0	2.65749	3.60527		0.888024	0.0515751		2.26169	0.409144	2.08859	1.07906	1.08288	0.114874	0.0515751		1.08288
150	Protein deglycase DJ-1 OS=Mus musculus GN=Park7 PE=1 SV=1	Q99LX0	189	20 kDa	4	6	4	0	6	5		4.66667	0.666667	3.66667	1.85592		0.021164	0.031746	0.021164	0	0.031746	0.026455		2.97039	4.60421	3.27515	0	5.45558	4.62581		0.891933	0.0496676		3.61758	0.501589	3.36147	1.69722	1.07619	0.105936	0.0496676		1.07619
21	Myosin-3 OS=Mus musculus GN=Myh3 PE=2 SV=2	P13541	1940	224 kDa	39	55	42	0	50	57		45.3333	4.91031	35.6667	17.9475		0.0201031	0.0283505	0.0216495	0	0.0257732	0.0293814		2.82149	4.11175	3.35028	0	4.42915	5.13751		0.891893	0.0496871		3.42884	0.37448	3.18989	1.6075	1.07491	0.104215	0.0496871		1.07491
149	EH domain-containing protein 2 OS=Mus musculus GN=Ehd2 PE=1 SV=1	Q8BH64	543	61 kDa	5	6	3	0	8	3		4.66667	0.881917	3.66667	2.33333		0.0092081	0.0110497	0.00552486	0	0.014733	0.00552486		1.29237	1.60257	0.854977	0	2.53187	0.966054		0.918273	0.0370284		1.25097	0.21685	1.16698	0.737693	1.07198	0.100274	0.0370284		1.07198
362	Aspartyl/asparaginyl beta-hydroxylase OS=Mus musculus GN=Asph PE=1 SV=1	A2AL78 (+1)	245	26 kDa	1	2	2	0	2	2		1.66667	0.333333	1.33333	0.666667		0.00408163	0.00816327	0.00816327	0	0.00816327	0.00816327		0.572861	1.18394	1.26327	0	1.40286	1.42739		0.908979	0.0414461		1.00769	0.218121	0.944419	0.471763	1.067	0.0935539	0.0414461		1.067
189	Galectin-1 OS=Mus musculus GN=Lgals1 PE=1 SV=3	P16045	135	15 kDa	5	6	3	0	5	6		4.66667	0.881917	3.66667	1.85592		0.037037	0.0444444	0.0222222	0	0.037037	0.0444444		5.19818	6.44589	3.43891	0	6.36485	7.77137		0.90729	0.0422538		5.02866	0.872219	4.71307	2.39077	1.06696	0.093507	0.0422538		1.06696
89	Copper homeostasis protein cutC homolog OS=Mus musculus GN=Cutc PE=1 SV=1	Q9D8X1	272	29 kDa	9	8	7	0	10	9		8	0.57735	6.33333	3.1798		0.0330882	0.0294118	0.0257353	0	0.0367647	0.0330882		4.64396	4.26567	3.98256	0	6.31805	5.78567		0.903338	0.0441497		4.2984	0.191589	4.03557	2.02313	1.06513	0.0910254	0.0441497		1.06513
43	Bifunctional glutamate/proline--tRNA ligase OS=Mus musculus GN=Eprs PE=1 SV=4	Q8CGC7	1512	170 kDa	20	17	16	0	23	19		17.6667	1.20185	14	7.0946		0.0132275	0.0112434	0.010582	0	0.0152116	0.0125661		1.85649	1.63066	1.63758	0	2.61413	2.19726		0.904127	0.0437705		1.70924	0.0741524	1.6048	0.810879	1.06508	0.0909649	0.0437705		1.06508
319	Neural Wiskott-Aldrich syndrome protein OS=Mus musculus GN=Wasl PE=1 SV=1	Q91YD9	501	54 kDa	2	1	2	0	3	1		1.66667	0.333333	1.33333	0.881917		0.00399202	0.00199601	0.00399202	0	0.00598802	0.00199601		0.560283	0.289486	0.617768	0	1.02905	0.349013		0.929926	0.0315514		0.490179	0.101216	0.460353	0.30214	1.06479	0.0905668	0.0315514		1.06479
124	Hexokinase-2 OS=Mus musculus GN=Hk2 PE=1 SV=1	O08528	917	103 kDa	3	4	9	0	7	6		5.33333	1.85592	4.33333	2.18581		0.00327154	0.00436205	0.00981461	0	0.00763359	0.00654308		0.459163	0.63264	1.51882	0	1.31184	1.14409		0.926743	0.0330406		0.871207	0.32815	0.819644	0.412176	1.06291	0.0880185	0.0330406		1.06291
22	Protein Myh13 OS=Mus musculus GN=Myh13 PE=1 SV=1	B1AR69	1938	224 kDa	33	49	36	0	42	52		39.3333	4.91031	31.3333	15.9304		0.0170279	0.0252838	0.0185759	0	0.0216718	0.0268318		2.38988	3.66698	2.87463	0	3.72432	4.69169		0.913045	0.0395077		2.97816	0.372214	2.80634	1.4302	1.06123	0.0857326	0.0395077		1.06123
320	Cysteine and glycine-rich protein 1 OS=Mus musculus GN=Csrp1 PE=1 SV=3	P97315	193	21 kDa	2	1	2	0	2	2		1.66667	0.333333	1.33333	0.666667		0.0103627	0.00518135	0.0103627	0	0.0103627	0.0103627		1.45441	0.751464	1.60364	0	1.78084	1.81198		0.91737	0.0374554		1.27084	0.262742	1.1986	0.59887	1.06026	0.0844239	0.0374554		1.06026
208	TRAF-interacting protein with FHA domain-containing protein A OS=Mus musculus GN=Tifa PE=1 SV=1	Q793I8	184	22 kDa	3	4	3	0	4	4		3.33333	0.333333	2.66667	1.33333		0.0163043	0.0217391	0.0163043	0	0.0217391	0.0217391		2.28833	3.15288	2.52311	0	3.73589	3.80121		0.916938	0.0376602		2.65577	0.258112	2.51337	1.25632	1.05666	0.0795118	0.0376602		1.05666
294	Succinate--CoA ligase [ADP-forming] subunit beta, mitochondrial OS=Mus musculus GN=Sucla2 PE=1 SV=2	Q9Z2I9	463	50 kDa	2	1	2	0	1	3		1.66667	0.333333	1.33333	0.881917		0.00431965	0.00215983	0.00431965	0	0.00215983	0.00647948		0.606267	0.313245	0.66847	0	0.371168	1.13297		0.940364	0.026704		0.530328	0.109523	0.502381	0.333479	1.05563	0.0781023	0.026704		1.05563
292	Histone H2A type 2-C OS=Mus musculus GN=Hist2h2ac PE=1 SV=3	Q64523 (+1)	129	14 kDa	2	2	1	0	2	2		1.66667	0.333333	1.33333	0.666667		0.0155039	0.0155039	0.00775194	0	0.0155039	0.0155039		2.17598	2.24857	1.19962	0	2.66435	2.71094		0.935134	0.0291261		1.87572	0.338202	1.79277	0.895984	1.04627	0.0652603	0.0291261		1.04627
118	Desmin OS=Mus musculus GN=Des PE=1 SV=3	P31001	469	53 kDa	7	6	8	0	6	11		7	0.57735	5.66667	3.1798		0.0149254	0.0127932	0.0170576	0	0.0127932	0.0234542		2.09479	1.85543	2.63967	0	2.19852	4.10109		0.939977	0.0268827		2.19763	0.232048	2.10087	1.18491	1.04606	0.0649612	0.0268827		1.04606
309	Peroxiredoxin-5, mitochondrial OS=Mus musculus GN=Prdx5 PE=1 SV=2	P99029	210	22 kDa	1	2	3	0	2	3		2	0.57735	1.66667	0.881917		0.0047619	0.00952381	0.0142857	0	0.00952381	0.0142857		0.668338	1.38126	2.21073	0	1.63667	2.49794		0.963367	0.0162082		1.42111	0.445673	1.3792	0.732582	1.03038	0.0431808	0.0162082		1.03038
255	40S ribosomal protein S25 OS=Mus musculus GN=Rps25 PE=1 SV=1	P62852	125	14 kDa	2	2	2	0	2	3		2	0	1.66667	0.881917		0.016	0.016	0.016	0	0.016	0.024		2.24561	2.32052	2.47601	0	2.74961	4.19654		0.980532	0.00853819		2.34838	0.0678531	2.31638	1.23074	1.01381	0.0197936	0.00853819		1.01381
20	Myomesin 2 OS=Mus musculus GN=Myom2 PE=1 SV=1	Q14BI5	1463	165 kDa	47	53	46	1	49	43		48.6667	2.18581	31	15.0997		0.0321258	0.0362269	0.0314422	0.000683527	0.0334928	0.0293917		4.50888	5.25409	4.86571	3.69474	5.75577	5.1393		0.984995	0.00656594		4.87723	0.215187	4.86427	0.610766	1.00266	0.0038377	0.00656594		1.00266
242	60S ribosomal protein L14 OS=Mus musculus GN=Rpl14 PE=1 SV=3	Q9CR57	217	24 kDa	3	1	3	0	3	3		2.33333	0.666667	2	1		0.0138249	0.00460829	0.0138249	0	0.0138249	0.0138249		1.94033	0.668353	2.13941	0	2.37582	2.41736		0.987782	0.00533899		1.5837	0.460771	1.59873	0.798953	0.990601	-0.0136236	0.00533899
63	Protein Ahnak OS=Mus musculus GN=Ahnak PE=1 SV=1	E9Q616	5656	604 kDa	9	7	13	0	13	12		9.66667	1.76383	8.33333	4.17665		0.00159123	0.00123762	0.00229844	0	0.00229844	0.00212164		0.223331	0.179496	0.355686	0	0.39499	0.370981		0.986528	0.00589078		0.253838	0.0529583	0.256324	0.12785	0.990301	-0.0140605	0.00589078
87	Protein Neb OS=Mus musculus GN=Neb PE=1 SV=1	E9Q1W3	7152	829 kDa	3	14	2	0	2	14		6.33333	3.84419	5.33333	4.37163		0.000419463	0.00195749	0.000279642	0	0.000279642	0.00195749		0.058872	0.283901	0.0432748	0	0.0480567	0.342279		0.991893	0.003535		0.129682	0.0777395	0.131112	0.106987	0.989097	-0.0158157	0.003535
193	Isoleucine--tRNA ligase, cytoplasmic OS=Mus musculus GN=Iars PE=1 SV=2	Q8BU30	1262	144 kDa	3	2	2	0	4	2		2.33333	0.333333	2	1.1547		0.00237718	0.00158479	0.00158479	0	0.00316957	0.00158479		0.333639	0.229846	0.245247	0	0.544694	0.277109		0.979649	0.00892967		0.270577	0.032338	0.274934	0.157248	0.984153	-0.0230456	0.00892967
10	Myosin-8 OS=Mus musculus GN=Myh8 PE=2 SV=2	P13542	1937	223 kDa	76	108	76	0	90	133		86.6667	10.6667	74.3333	39.1847		0.0392359	0.0557563	0.0392359	0	0.0464636	0.0686629		5.5068	8.08649	6.07179	0	7.98481	12.0061		0.977465	0.00989868		6.55603	0.782908	6.66464	3.52825	0.983704	-0.0237045	0.00989868
134	Alpha globin 1 OS=Mus musculus GN=Hba-a1 PE=1 SV=1	Q91VB8	142	15 kDa	4	6	5	0	5	8		5	0.57735	4.33333	2.33333		0.028169	0.0422535	0.0352113	0	0.0352113	0.056338		3.95355	6.12814	5.44897	0	6.05109	9.85103		0.968419	0.0139366		5.17789	0.642323	5.3017	2.86839	0.976646	-0.034093	0.0139366
6	Titin OS=Mus musculus GN=Ttn PE=1 SV=1	A2ASS6	35213	3906 kDa	61	162	55	0	64	180		92.6667	34.7099	81.3333	52.6793		0.00173231	0.00460057	0.00156192	0	0.00181751	0.00511175		0.243132	0.667233	0.241709	0	0.312341	0.893819		0.954619	0.0201698		0.385025	0.141605	0.403053	0.261893	0.95527	-0.0660189	0.0201698
239	RNA-binding protein EWS OS=Mus musculus GN=Ewsr1 PE=1 SV=1	Q5SUS9 (+2)	661	69 kDa	2	4	3	0	3	5		3	0.57735	2.66667	1.45297		0.00302572	0.00605144	0.00453858	0	0.00453858	0.0075643		0.424662	0.877656	0.702349	0	0.779958	1.32266		0.939748	0.0269884		0.669222	0.131877	0.701873	0.383861	0.953481	-0.0687245	0.0269884
256	Peptidyl-prolyl cis-trans isomerase FKBP3 OS=Mus musculus GN=Fkbp3 PE=1 SV=2	Q62446	224	25 kDa	3	3	3	0	4	4		3	0	2.66667	1.33333		0.0133929	0.0133929	0.0133929	0	0.0178571	0.0178571		1.8797	1.9424	2.07256	0	3.06876	3.12242		0.928409	0.0322606		1.96589	0.0567967	2.06473	1.03198	0.952127	-0.0707736	0.0322606
230	60S ribosomal protein L9 OS=Mus musculus GN=Rpl9 PE=2 SV=2	P51410	192	22 kDa	3	4	2	0	4	4		3	0.57735	2.66667	1.33333		0.015625	0.0208333	0.0104167	0	0.0208333	0.0208333		2.19298	3.02151	1.61199	0	3.58023	3.64283		0.922205	0.0351725		2.27649	0.408981	2.40868	1.20398	0.945119	-0.0814315	0.0351725
203	Rho guanine nucleotide exchange factor 25 OS=Mus musculus GN=Arhgef25 PE=1 SV=1	A0A0R4J211 (+1)	609	67 kDa	4	5	2	0	6	4		3.66667	0.881917	3.33333	1.76383		0.00656814	0.00821018	0.00328407	0	0.00985222	0.00656814		0.921845	1.19074	0.508213	0	1.69311	1.14848		0.897621	0.0469069		0.874601	0.198501	0.948196	0.499013	0.922383	-0.116562	0.0469069
152	Stromal interaction molecule 1 OS=Mus musculus GN=Stim1 PE=1 SV=1	A0A1B0GRA5	793	89 kDa	4	4	6	0	7	6		4.66667	0.666667	4.33333	2.18581		0.00504414	0.00504414	0.0075662	0	0.00882724	0.0075662		0.707949	0.731564	1.17088	0	1.51697	1.32299		0.885732	0.0526974		0.87113	0.150528	0.947654	0.476628	0.919249	-0.121473	0.0526974
131	Filamin-C OS=Mus musculus GN=Flnc PE=1 SV=3	Q8VHX6	2726	291 kDa	5	5	4	0	5	8		4.66667	0.333333	4.33333	2.33333		0.00183419	0.00183419	0.00146735	0	0.00183419	0.0029347		0.25743	0.266017	0.227074	0	0.315207	0.51315		0.870978	0.059993		0.251174	0.011813	0.277119	0.149417	0.906375	-0.141819	0.059993
158	Troponin T, fast skeletal muscle OS=Mus musculus GN=Tnnt3 PE=1 SV=1	A0A0R4J1B1	248	29 kDa	4	7	2	0	4	8		4.33333	1.45297	4	2.3094		0.016129	0.0282258	0.00806452	0	0.016129	0.0322581		2.26372	4.09366	1.24799	0	2.77179	5.64051		0.890192	0.0505165		2.53613	0.832608	2.8051	1.62835	0.904113	-0.145425	0.0505165
120	Calmodulin OS=Mus musculus GN=Calm1 PE=1 SV=2	P62204	149	17 kDa	5	5	9	0	8	10		6.33333	1.33333	6	3.05505		0.033557	0.033557	0.0604027	0	0.0536913	0.0671141		4.70976	4.86687	9.34737	0	9.22689	11.7353		0.869452	0.0607544		6.309	1.52036	6.98839	3.56795	0.902783	-0.14755	0.0607544
99	Vimentin OS=Mus musculus GN=Vim PE=1 SV=3	P20152	466	54 kDa	7	6	12	0	13	11		8.33333	1.85592	8	4.04145		0.0150215	0.0128755	0.0257511	0	0.027897	0.0236052		2.10827	1.86737	3.985	0	4.79412	4.1275		0.854834	0.068118		2.65455	0.669348	2.97487	1.49934	0.892324	-0.164361	0.068118
8	Myosin-1 OS=Mus musculus GN=Myh1 PE=1 SV=1	Q5SX40	1942	223 kDa	95	126	96	0	110	198		105.667	10.1708	102.667	57.2752		0.0489186	0.0648816	0.0494336	0	0.0566426	0.101957		6.86577	9.40994	7.64989	0	9.73408	17.8277		0.827403	0.0822832		7.9762	0.752235	9.18827	5.15368	0.868085	-0.204091	0.0822832
345	Alpha-1-syntrophin OS=Mus musculus GN=Snta1 PE=1 SV=1	A2AKD7	499	53 kDa	1	0	2	0	2	1		1	0.57735	1	0.57735		0.00200401	0	0.00400802	0	0.00400802	0.00200401		0.281264	0	0.620244	0	0.688781	0.350412		0.872223	0.0593723		0.301503	0.179307	0.347398	0.198844	0.867889	-0.204417	0.0593723
357	Myosin-9 OS=Mus musculus GN=Myh9 PE=1 SV=4	Q8VDD5	1960	226 kDa	0	2	1	0	3	0		1	0.57735	1	1		0	0.00102041	0.000510204	0	0.00153061	0		0	0.147992	0.0789545	0	0.263037	0		0.907798	0.0420106		0.076649	0.0427537	0.088679	0.087679	0.864342	-0.210325	0.0420106
262	Protein-L-isoaspartate O-methyltransferase OS=Mus musculus GN=Pcmt1 PE=1 SV=1	E0CYV0 (+3)	286	30 kDa	1	2	2	0	3	2		1.66667	0.333333	1.66667	0.881917		0.0034965	0.00699301	0.00699301	0	0.0104895	0.00699301		0.490737	1.01421	1.08217	0	1.80263	1.22277		0.808131	0.0925182		0.863375	0.186852	1.00947	0.531292	0.855279	-0.225533	0.0925182
388	Cytochrome c oxidase subunit 2 OS=Mus musculus GN=Mtco2 PE=1 SV=1	P00405	227	26 kDa	0	2	1	0	1	2		1	0.57735	1	0.57735		0	0.00881057	0.00440529	0	0.00440529	0.00881057		0	1.27782	0.681722	0	0.757052	1.54058		0.854912	0.0680784		0.654181	0.369151	0.766877	0.444749	0.853045	-0.229306	0.0680784
27	Adenylosuccinate lyase OS=Mus musculus GN=Adsl PE=1 SV=2	P54822	484	55 kDa	36	29	31	1	35	29		32	2.08167	21.6667	10.4775		0.0743802	0.0599174	0.0640496	0.00206612	0.072314	0.0599174		10.4393	8.68997	9.91173	11.1682	12.4272	10.4769		0.0952323	1.02122		9.68134	0.518077	11.3584	0.57091	0.852348	-0.230486	1.02122
223	Fragile X mental retardation syndrome-related protein 1 OS=Mus musculus GN=Fxr1 PE=1 SV=2	Q61584	677	76 kDa	3	2	3	0	6	2		2.66667	0.333333	2.66667	1.76383		0.00443131	0.00295421	0.00443131	0	0.00886263	0.00295421		0.621939	0.428457	0.68575	0	1.52305	0.516561		0.834537	0.0785542		0.579715	0.0773544	0.68087	0.447185	0.851433	-0.232036	0.0785542
328	Transmembrane protein 109 (Fragment) OS=Mus musculus GN=Tmem109 PE=1 SV=1	D3Z0I8 (+1)	213	23 kDa	2	0	2	0	2	2		1.33333	0.666667	1.33333	0.666667		0.00938967	0	0.00938967	0	0.00938967	0.00938967		1.31785	0	1.45306	0	1.61362	1.64184		0.832036	0.0798577		0.924636	0.463465	1.08615	0.542638	0.851294	-0.232271	0.0798577
308	Mitochondrial 2-oxoglutarate/malate carrier protein OS=Mus musculus GN=Slc25a11 PE=1 SV=3	Q9CR62	314	34 kDa	1	1	1	0	2	1		1	0	1	0.57735		0.00318471	0.00318471	0.00318471	0	0.00636943	0.00318471		0.446977	0.461887	0.492837	0	1.09459	0.556865		0.805386	0.0939958		0.468234	0.0135058	0.551486	0.315997	0.849041	-0.236094	0.0939958
342	40S ribosomal protein S23 OS=Mus musculus GN=Rps23 PE=1 SV=3	P62267	143	16 kDa	1	1	1	0	2	1		1	0	1	0.57735		0.00699301	0.00699301	0.00699301	0	0.013986	0.00699301		0.981475	1.01421	1.08217	0	2.40351	1.22277		0.805386	0.0939958		1.02695	0.0296561	1.20976	0.693868	0.848892	-0.236347	0.0939958
282	ATP-dependent RNA helicase DDX1 OS=Mus musculus GN=Ddx1 PE=1 SV=1	Q91VR5	740	83 kDa	2	1	2	0	2	3		1.66667	0.333333	1.66667	0.881917		0.0027027	0.00135135	0.0027027	0	0.0027027	0.00405405		0.379327	0.19599	0.418246	0	0.464462	0.708875		0.797826	0.0980917		0.332187	0.068526	0.392112	0.207895	0.847175	-0.239269	0.0980917
221	60S ribosomal protein L13 OS=Mus musculus GN=Rpl13 PE=1 SV=3	P47963	211	24 kDa	2	2	2	0	3	3		2	0	2	1		0.00947867	0.00947867	0.00947867	0	0.014218	0.014218		1.33034	1.37472	1.46683	0	2.44338	2.4861		0.774184	0.111156		1.39163	0.0401973	1.64416	0.821672	0.846408	-0.240574	0.111156
298	60S ribosomal protein L27 OS=Mus musculus GN=Rpl27 PE=1 SV=2	P61358	136	16 kDa	2	2	2	0	3	3		2	0	2	1		0.0147059	0.0147059	0.0147059	0	0.0220588	0.0220588		2.06398	2.13283	2.27575	0	3.79083	3.85711		0.774184	0.111156		2.15852	0.062365	2.55031	1.2748	0.846375	-0.240631	0.111156
311	Reticulon-4 OS=Mus musculus GN=Rtn4 PE=1 SV=2	Q99P72	1162	127 kDa	2	1	1	0	2	2		1.33333	0.333333	1.33333	0.666667		0.00172117	0.000860585	0.000860585	0	0.00172117	0.00172117		0.241568	0.124813	0.133176	0	0.295785	0.300957		0.775834	0.110231		0.167519	0.037602	0.199914	0.0994681	0.837957	-0.255053	0.110231
297	Ankyrin-1 (Fragment) OS=Mus musculus GN=Ank1 PE=1 SV=1	G3UXF4	109	12 kDa	4	0	2	0	3	3		2	1.1547	2	1		0.0366972	0	0.0183486	0	0.0275229	0.0275229		5.15049	0	2.83947	0	4.72984	4.81254		0.823955	0.0840965		2.66432	1.48942	3.18179	1.59058	0.837364	-0.256074	0.0840965
360	40S ribosomal protein S28 (Fragment) OS=Mus musculus GN=Rps28 PE=1 SV=1	G3UYV7 (+1)	56	6 kDa	2	1	1	0	2	2		1.33333	0.333333	1.33333	0.666667		0.0357143	0.0178571	0.0178571	0	0.0357143	0.0357143		5.01253	2.58987	2.76341	0	6.13753	6.24485		0.775834	0.110231		3.45627	0.780241	4.12846	2.06396	0.837181	-0.256388	0.110231
281	Junctophilin-1 OS=Mus musculus GN=Jph1 PE=1 SV=1	Q9ET80	660	72 kDa	2	2	1	0	2	3		1.66667	0.333333	1.66667	0.881917		0.0030303	0.0030303	0.00151515	0	0.0030303	0.00454545		0.425306	0.439493	0.234471	0	0.52076	0.794799		0.780848	0.107434		0.367423	0.0661031	0.43952	0.233094	0.835965	-0.258485	0.107434
220	Phosphoglycerate mutase 2 OS=Mus musculus GN=Pgam2 PE=1 SV=3	O70250	253	29 kDa	4	2	2	0	3	5		2.66667	0.666667	2.66667	1.45297		0.0158103	0.00790514	0.00790514	0	0.0118577	0.0197628		2.21899	1.1465	1.22333	0	2.03776	3.45565		0.790311	0.102202		1.53061	0.345403	1.83213	1.00289	0.835422	-0.259423	0.102202
269	UPF0568 protein C14orf166 homolog OS=Mus musculus PE=1 SV=1	Q9CQE8	244	28 kDa	3	1	1	0	3	2		1.66667	0.666667	1.66667	0.881917		0.0122951	0.00409836	0.00409836	0	0.0122951	0.00819672		1.72563	0.594396	0.634225	0	2.11292	1.43324		0.798895	0.0975104		0.985749	0.370617	1.18305	0.622744	0.833223	-0.263225	0.0975104
393	60S ribosomal protein L34 OS=Mus musculus GN=Rpl34 PE=1 SV=1	A0A0G2JEY6 (+1)	90	10 kDa	2	1	0	0	2	1		1	0.57735	1	0.57735		0.0222222	0.0111111	0	0	0.0222222	0.0111111		3.11891	1.61147	0	0	3.81891	1.94284		0.821037	0.085637		1.57779	0.900518	1.92158	1.10248	0.821091	-0.284386	0.085637
253	Prohibitin OS=Mus musculus GN=Phb PE=1 SV=1	P67778	272	30 kDa	4	1	0	0	4	1		1.66667	1.20185	1.66667	1.20185		0.0147059	0.00367647	0	0	0.0147059	0.00367647		2.06398	0.533208	0	0	2.52722	0.642852		0.854801	0.0681351		0.866731	0.618583	1.05769	0.758321	0.819456	-0.287261	0.0681351
47	Trifunctional enzyme subunit alpha, mitochondrial OS=Mus musculus GN=Hadha PE=1 SV=1	Q8BMS1	763	83 kDa	29	19	19	1	19	19		22.3333	3.33333	13	6		0.0380079	0.0249017	0.0249017	0.00131062	0.0249017	0.0249017		5.33444	3.61156	3.85356	7.08441	4.27938	4.35421		0.414059	0.382937		4.26752	0.53851	5.24033	0.922792	0.81436	-0.296261	0.382937
59	Alpha-actinin-3 OS=Mus musculus GN=Actn3 PE=2 SV=1	O88990	900	103 kDa	8	28	10	0	17	31		15.3333	6.35959	16	8.96289		0.00888889	0.0311111	0.0111111	0	0.0188889	0.0344444		1.24756	4.51213	1.71945	0	3.24607	6.02281		0.78208	0.106749		2.49405	1.01869	3.09063	1.74039	0.806972	-0.30941	0.106749
76	Trifunctional enzyme subunit beta, mitochondrial OS=Mus musculus GN=Hadhb PE=1 SV=1	Q99JY0	475	51 kDa	19	14	14	1	12	7		15.6667	1.66667	6.66667	3.1798		0.04	0.0294737	0.0294737	0.00210526	0.0252632	0.0147368		5.61404	4.27465	4.56108	11.3798	4.34149	2.57682		0.661728	0.17932		4.81759	0.407208	6.10037	2.68891	0.78972	-0.340587	0.17932
125	Rab GDP dissociation inhibitor beta OS=Mus musculus GN=Gdi2 PE=1 SV=1	Q61598	445	51 kDa	5	7	3	0	6	10		5	1.1547	5.33333	2.90593		0.011236	0.0157303	0.00674157	0	0.0134831	0.0224719		1.57698	2.28141	1.04326	0	2.31709	3.92934		0.726707	0.13864		1.63488	0.358553	2.08314	1.14037	0.784816	-0.349574	0.13864
183	PDZ and LIM domain protein 5 OS=Mus musculus GN=Pdlim5 PE=1 SV=1	Q9CRA2	214	24 kDa	3	3	4	0	6	5		3.33333	0.333333	3.66667	1.85592		0.0140187	0.0140187	0.0186916	0	0.0280374	0.0233645		1.96754	2.03317	2.89254	0	4.81825	4.08541		0.683672	0.165152		2.29875	0.297999	2.96889	1.49895	0.774279	-0.369074	0.165152
201	Reticulocalbin-2 OS=Mus musculus GN=Rcn2 PE=1 SV=1	Q8BP92	320	37 kDa	3	4	3	0	6	5		3.33333	0.333333	3.66667	1.85592		0.009375	0.0125	0.009375	0	0.01875	0.015625		1.31579	1.81291	1.45079	0	3.2222	2.73212		0.674535	0.170996		1.5275	0.148414	1.98577	1.00242	0.769219	-0.378534	0.170996
195	Histone H1.4 OS=Mus musculus GN=Hist1h1e PE=1 SV=2	P43274	219	22 kDa	3	2	3	0	5	4		2.66667	0.333333	3	1.52753		0.0136986	0.00913242	0.0136986	0	0.0228311	0.0182648		1.92261	1.3245	2.11987	0	3.92354	3.19371		0.659566	0.180742		1.79	0.239128	2.37342	1.20477	0.754186	-0.407008	0.180742
226	Prohibitin-2 OS=Mus musculus GN=Phb2 PE=1 SV=1	O35129	299	33 kDa	5	2	1	0	7	2		2.66667	1.20185	3	2.08167		0.0167224	0.00668896	0.00334448	0	0.0234114	0.00668896		2.347	0.970118	0.517561	0	4.02326	1.1696		0.748049	0.12607		1.27923	0.550126	1.73196	1.19485	0.738603	-0.437129	0.12607
9	Phosphorylase b kinase regulatory subunit alpha, skeletal muscle isoform OS=Mus musculus GN=Phka1 PE=1 SV=3	P18826	1241	139 kDa	99	94	96	5	101	93		96.3333	1.45297	66.3333	30.7535		0.0797744	0.0757454	0.077357	0.00402901	0.081386	0.0749396		11.1964	10.9855	11.9711	21.7784	13.9862	13.1036		0.151586	0.819341		11.3853	0.299608	16.2904	2.7563	0.698897	-0.516848	0.819341
32	Actin, alpha skeletal muscle OS=Mus musculus GN=Acta1 PE=1 SV=1	P68134	377	42 kDa	11	41	11	0	29	47		21	10	25.3333	13.691		0.0291777	0.108753	0.0291777	0	0.0769231	0.124668		4.09512	15.7728	4.51528	0	13.2193	21.799		0.657092	0.182374		8.12872	3.82445	11.6738	6.34016	0.696324	-0.522169	0.182374
312	Histone H4 OS=Mus musculus GN=Hist1h4a PE=1 SV=2	P62806	103	11 kDa	4	1	0	0	4	2		1.66667	1.20185	2	1.1547		0.038835	0.00970874	0	0	0.038835	0.0194175		5.45052	1.40808	0	0	6.67382	3.39526		0.6936	0.158891		2.2872	1.63354	3.35736	1.92666	0.68125	-0.553743	0.158891
273	60S ribosomal protein L7a OS=Mus musculus GN=Rpl7a PE=1 SV=2	P12970	266	30 kDa	3	0	1	0	3	2		1.33333	0.881917	1.66667	0.881917		0.0112782	0	0.0037594	0	0.0112782	0.0075188		1.5829	0	0.58177	0	1.93817	1.3147		0.647451	0.188793		0.722558	0.46226	1.08529	0.571239	0.665774	-0.586896	0.188793
190	Multiple inositol polyphosphate phosphatase 1 OS=Mus musculus GN=Minpp1 PE=1 SV=3	Q9Z2L6	481	55 kDa	4	4	3	0	9	5		3.66667	0.333333	4.66667	2.60342		0.00831601	0.00831601	0.00623701	0	0.018711	0.010395		1.16716	1.20609	0.965182	0	3.2155	1.81763		0.577878	0.238164		1.11381	0.0746653	1.67871	0.930869	0.663492	-0.591849	0.238164
155	Inward rectifier potassium channel 2 OS=Mus musculus GN=Kcnj2 PE=1 SV=1	P35561	428	48 kDa	5	4	2	0	8	6		3.66667	0.881917	4.66667	2.4037		0.0116822	0.00934579	0.0046729	0	0.0186916	0.0140187		1.63961	1.35545	0.723135	0	3.21217	2.45125		0.554426	0.256157		1.2404	0.270853	1.8888	0.969124	0.65671	-0.606671	0.256157
37	Dihydrolipoyllysine-residue acetyltransferase component of pyruvate dehydrogenase complex, mitochondrial OS=Mus musculus GN=Dlat PE=1 SV=2	Q8BMF4	642	68 kDa	28	18	23	1	33	25		23	2.88675	19.6667	9.6148		0.0436137	0.0280374	0.0358255	0.00155763	0.0514019	0.0389408		6.12122	4.06634	5.54403	8.41963	8.83345	6.80902		0.0330812	1.48042		5.24486	0.611887	8.0217	0.617505	0.653834	-0.613004	1.48042
218	Protein Srsf11 OS=Mus musculus GN=Srsf11 PE=1 SV=1	Q3UIX4	476	53 kDa	2	2	2	0	5	3		2	0	2.66667	1.45297		0.00420168	0.00420168	0.00420168	0	0.0105042	0.00630252		0.58971	0.609381	0.650214	0	1.80516	1.10203		0.539053	0.268369		0.617435	0.0178186	0.970063	0.525328	0.63649	-0.651791	0.268369
329	Ubiquitin-conjugating enzyme E2 D2 OS=Mus musculus GN=Ube2d2 PE=1 SV=1	P62838	147	17 kDa	1	1	1	0	2	2		1	0	1.33333	0.666667		0.00680272	0.00680272	0.00680272	0	0.0136054	0.0136054		0.954768	0.986617	1.05273	0	2.33811	2.37899		0.505868	0.295962		0.999037	0.0288491	1.57337	0.786271	0.634968	-0.655244	0.295962
382	60S acidic ribosomal protein P2 OS=Mus musculus GN=Rplp2 PE=1 SV=3	P99027	115	12 kDa	2	1	0	0	3	1		1	0.57735	1.33333	0.881917		0.0173913	0.00869565	0	0	0.026087	0.00869565		2.44088	1.26115	0	0	4.48307	1.52048		0.634459	0.197596		1.23501	0.704753	2.00218	1.31628	0.616833	-0.697048	0.197596
5	Myosin-4 OS=Mus musculus GN=Myh4 PE=2 SV=1	Q5SX39	1939	223 kDa	144	199	137	9	175	214		160	19.6044	132.667	62.8499		0.0742651	0.10263	0.070655	0.00464157	0.0902527	0.110366		10.4232	14.8847	10.9339	25.0896	15.51	19.2982		0.0649547	1.18739		12.0816	1.40979	19.9669	2.78546	0.605082	-0.724798	1.18739
407	Proteasome subunit alpha type-7 OS=Mus musculus GN=Psma7 PE=1 SV=1	Q9Z2U0	248	28 kDa	0	1	1	0	2	1		0.666667	0.333333	1	0.57735		0	0.00403226	0.00403226	0	0.00806452	0.00403226		0	0.584809	0.623995	0	1.38589	0.705063		0.547514	0.261605		0.403935	0.201785	0.697986	0.400093	0.578715	-0.789075	0.261605
392	Enoyl-CoA delta isomerase 1, mitochondrial OS=Mus musculus GN=Eci1 PE=1 SV=2	P42125	289	32 kDa	0	1	1	0	1	2		0.666667	0.333333	1	0.57735		0	0.00346021	0.00346021	0	0.00346021	0.00692042		0	0.501843	0.53547	0	0.59464	1.21007		0.547599	0.261537		0.346771	0.173158	0.602571	0.349336	0.575485	-0.797149	0.261537
3	Plectin OS=Mus musculus GN=Plec PE=1 SV=3	Q9QXS1	4691	534 kDa	190	201	215	15	213	213		202	7.23418	147	66		0.0405031	0.042848	0.0458324	0.00319761	0.0454061	0.0454061		5.68464	6.21436	7.09261	17.2844	7.80308	7.93952		0.213396	0.670815		6.33154	0.410575	11.01	3.13795	0.575072	-0.798186	0.670815
60	Stress-70 protein, mitochondrial OS=Mus musculus GN=Hspa9 PE=1 SV=3	P38647	679	73 kDa	13	14	14	1	15	15		13.6667	0.333333	10.3333	4.66667		0.0191458	0.0206186	0.0206186	0.00147275	0.0220913	0.0220913		2.68713	2.99036	3.19074	7.96083	3.79641	3.86279		0.179484	0.745975		2.95708	0.146387	5.20768	1.37721	0.56783	-0.816468	0.745975
380	Ornithine aminotransferase, mitochondrial OS=Mus musculus GN=Oat PE=1 SV=1	P29758	439	48 kDa	1	0	1	0	1	2		0.666667	0.333333	1	0.57735		0.0022779	0	0.0022779	0	0.0022779	0.00455581		0.319706	0	0.352508	0	0.39146	0.796609		0.538561	0.268765		0.225071	0.112435	0.397023	0.229973	0.566897	-0.818841	0.268765
333	Peroxiredoxin-6 OS=Mus musculus GN=Prdx6 PE=1 SV=3	O08709 (+1)	224	25 kDa	1	1	0	0	2	1		0.666667	0.333333	1	0.57735		0.00446429	0.00446429	0	0	0.00892857	0.00446429		0.626566	0.647467	0	0	1.53438	0.780606		0.518962	0.284865		0.425678	0.212425	0.772663	0.442961	0.550923	-0.860077	0.284865
215	40S ribosomal protein S19 OS=Mus musculus GN=Rps19 PE=1 SV=3	Q9CZX8	145	16 kDa	3	2	2	0	7	4		2.33333	0.333333	3.66667	2.02759		0.0206897	0.0137931	0.0137931	0	0.0482759	0.0275862		2.90381	2.00045	2.13449	0	8.29625	4.82361		0.449703	0.347074		2.34725	0.281452	4.37428	2.40548	0.536602	-0.898074	0.347074
84	Tropomyosin alpha-1 chain OS=Mus musculus GN=Tpm1 PE=1 SV=1	P58771	284	33 kDa	4	12	1	0	10	17		5.66667	3.28295	9	4.93288		0.0140845	0.0422535	0.00352113	0	0.0352113	0.0598592		1.97677	6.12814	0.544897	0	6.05109	10.4667		0.491254	0.308694		2.88427	1.67426	5.50693	3.03375	0.523752	-0.933043	0.308694
35	L-lactate dehydrogenase A chain OS=Mus musculus GN=Ldha PE=1 SV=3	P06151	332	36 kDa	21	20	21	2	22	21		20.6667	0.333333	15	6.50641		0.063253	0.060241	0.063253	0.0060241	0.0662651	0.063253		8.87762	8.73691	9.78846	32.5627	11.3877	11.0602		0.265863	0.575342		9.13533	0.329578	18.3378	7.11355	0.498168	-1.0053	0.575342
7	Sarcoplasmic/endoplasmic reticulum calcium ATPase 1 OS=Mus musculus GN=Atp2a1 PE=1 SV=1	Q8R429	994	109 kDa	135	123	114	15	93	101		124	6.08276	69.6667	27.4307		0.135815	0.123742	0.114688	0.0150905	0.0935614	0.10161		19.0617	17.9467	17.7481	81.5705	16.0786	17.767		0.401395	0.396428		18.2532	0.408823	38.473	21.5547	0.474441	-1.0757	0.396428
46	Calcium-activated potassium channel subunit alpha-1 OS=Mus musculus GN=Kcnma1 PE=1 SV=1	A0A087WSJ2 (+1)	1192	134 kDa	23	19	19	2	33	21		20.3333	1.33333	18.6667	9.02466		0.0192953	0.0159396	0.0159396	0.00167785	0.0276846	0.0176174		2.70811	2.31176	2.46667	9.06947	4.75762	3.08051		0.15378	0.8131		2.49651	0.115322	5.63687	1.78376	0.44289	-1.17498	0.8131
104	Poly(U)-binding-splicing factor PUF60 OS=Mus musculus GN=Puf60 PE=1 SV=2	Q3UEB3	564	60 kDa	8	8	9	1	8	9		8.33333	0.333333	6	2.51661		0.0141844	0.0141844	0.0159574	0.00177305	0.0141844	0.0159574		1.99079	2.0572	2.46943	9.58405	2.4376	2.79025		0.301113	0.521271		2.17347	0.14971	4.9383	2.3256	0.440126	-1.18401	0.521271
70	Elongation factor 1-alpha 2 OS=Mus musculus GN=Eef1a2 PE=1 SV=1	P62631	463	50 kDa	16	14	13	2	10	13		14.3333	0.881917	8.33333	3.28295		0.0345572	0.0302376	0.0280778	0.00431965	0.0215983	0.0280778		4.85014	4.38544	4.34506	23.3495	3.71168	4.90956		0.389556	0.40943		4.52788	0.162051	10.6579	6.3557	0.424837	-1.23502	0.40943
96	Myoglobin OS=Mus musculus GN=Mb PE=1 SV=3	P04247	154	17 kDa	6	9	8	1	8	8		7.66667	0.881917	5.66667	2.33333		0.038961	0.0584416	0.0519481	0.00649351	0.0519481	0.0519481		5.46822	8.47593	8.03901	35.1	8.92732	9.08342		0.301265	0.521051		7.32872	0.938267	17.7046	8.69834	0.413945	-1.27249	0.521051
25	Phosphorylase b kinase gamma catalytic chain, skeletal muscle/heart isoform OS=Mus musculus GN=Phkg1 PE=1 SV=3	P07934	388	45 kDa	31	29	38	5	30	28		32.6667	2.72845	21	8.02081		0.0798969	0.0747423	0.0979381	0.0128866	0.0773196	0.0721649		11.2136	10.8401	15.156	69.6573	13.2874	12.6185		0.362759	0.440381		12.4042	1.38061	31.8554	18.9024	0.389392	-1.36071	0.440381
290	Collagen alpha-1(I) chain OS=Mus musculus GN=Col1a1 PE=1 SV=4	P11087	1453	138 kDa	2	1	1	0	9	0		1.33333	0.333333	3	3		0.00137646	0.000688231	0.000688231	0	0.00619408	0		0.193188	0.099816	0.106504	0	1.06446	0		0.567371	0.246133		0.134169	0.0300712	0.355819	0.354819	0.377072	-1.40709	0.246133
11	Phosphorylase b kinase regulatory subunit beta OS=Mus musculus GN=Phkb PE=1 SV=1	Q7TSH2	1085	124 kDa	68	62	80	10	81	83		70	5.2915	58	24.0069		0.0626728	0.0571429	0.0737327	0.00921659	0.0746544	0.0764977		8.79618	8.28758	11.4102	49.8194	12.8294	13.3761		0.266451	0.574383		9.49899	0.967314	25.3426	12.2399	0.374823	-1.41572	0.574383
16	Glyceraldehyde-3-phosphate dehydrogenase OS=Mus musculus GN=Gapdh PE=1 SV=2	P16858	333	36 kDa	60	50	48	8	62	51		52.6667	3.71184	40.3333	16.4756		0.18018	0.15015	0.144144	0.024024	0.186186	0.153153		25.2884	21.7767	22.3064	129.86	31.9963	26.7797		0.301535	0.520663		23.1248	1.09305	62.8795	33.5244	0.367764	-1.44315	0.520663
49	Stomatin-like protein 2, mitochondrial OS=Mus musculus GN=Stoml2 PE=1 SV=1	Q99JB2	353	38 kDa	22	20	18	3	28	21		20	1.1547	17.3333	7.4461		0.0623229	0.0566572	0.0509915	0.00849858	0.0793201	0.0594901		8.74708	8.21715	7.89098	45.9383	13.6312	10.4022		0.25573	0.592218		8.28607	0.249458	23.3249	11.3456	0.355246	-1.49311	0.592218
305	Trimeric intracellular cation channel type A OS=Mus musculus GN=Tmem38a PE=1 SV=2	Q3TMP8	298	33 kDa	1	0	1	0	4	1		0.666667	0.333333	1.66667	1.20185		0.0033557	0	0.0033557	0	0.0134228	0.0033557		0.470976	0	0.519298	0	2.30672	0.586764		0.423094	0.373563		0.331091	0.165634	0.965496	0.692159	0.342924	-1.54404	0.373563
110	Peroxiredoxin-1 OS=Mus musculus GN=Prdx1 PE=1 SV=1	P35700	199	22 kDa	7	5	7	1	6	10		6.33333	0.666667	5.66667	2.60342		0.0351759	0.0251256	0.0351759	0.00502513	0.0301508	0.0502513		4.93697	3.64404	5.4435	27.1628	5.18143	8.78672		0.256268	0.591305		4.67583	0.535739	13.7113	6.8063	0.34102	-1.55207	0.591305
30	TBC1 domain family member 5 OS=Mus musculus GN=Tbc1d5 PE=1 SV=2	Q80XQ2	815	92 kDa	26	27	31	5	28	27		28	1.52753	20	7.50555		0.0319018	0.0331288	0.0380368	0.00613497	0.0343558	0.0331288		4.47745	4.80476	5.88623	33.162	5.90408	5.79277		0.338615	0.470294		5.05715	0.42566	14.9539	9.10458	0.338181	-1.56413	0.470294
39	Dehydrogenase/reductase SDR family member 7C OS=Mus musculus GN=Dhrs7c PE=1 SV=3	Q8CHS7	311	34 kDa	30	19	18	4	25	25		22.3333	3.84419	18	7		0.096463	0.0610932	0.0578778	0.0128617	0.0803859	0.0803859		13.5387	8.86051	8.95664	69.5229	13.8144	14.0559		0.302008	0.519981		10.4529	1.54361	32.4654	18.5294	0.321972	-1.63499	0.519981
80	Carbonic anhydrase 3 OS=Mus musculus GN=Ca3 PE=1 SV=3	P16015	260	29 kDa	16	11	12	3	8	8		13	1.52753	6.33333	1.66667		0.0615385	0.0423077	0.0461538	0.0115385	0.0307692	0.0307692		8.63698	6.136	7.14235	62.3701	5.28772	5.38018		0.42106	0.375656		7.30611	0.726543	24.347	19.0121	0.300083	-1.73657	0.375656
56	Triosephosphate isomerase OS=Mus musculus GN=Tpi1 PE=1 SV=4	P17751	249	32 kDa	21	18	18	5	14	19		19	1	12.6667	4.09607		0.0843373	0.0722892	0.0722892	0.0200803	0.0562249	0.0763052		11.8368	10.4843	11.1868	108.542	9.6623	13.3424		0.369766	0.432073		11.1703	0.390541	43.85	32.3641	0.254739	-1.97291	0.432073
169	Myotilin OS=Mus musculus GN=Myot PE=1 SV=1	Q9JIF9	496	55 kDa	4	4	3	1	3	4		3.66667	0.333333	2.66667	0.881917		0.00806452	0.00806452	0.00604839	0.00201613	0.00604839	0.00806452		1.13186	1.16962	0.935993	10.898	1.03942	1.41013		0.355291	0.449415		1.08016	0.0724073	4.45018	3.22618	0.242722	-2.04262	0.449415
108	Vitronectin OS=Mus musculus GN=Vtn PE=1 SV=2	P29788	478	55 kDa	7	7	9	7	7	7		7.66667	0.666667	7	0		0.0146444	0.0146444	0.0188285	0.0146444	0.0146444	0.0146444		2.05535	2.12391	2.91372	79.1587	2.51664	2.56065		0.371006	0.430619		2.36533	0.275409	28.0796	25.54	0.0842363	-3.56941	0.430619
END OF FILE																Total SpC/L	7.12532	6.89483	6.46235	0.184557	5.81933	5.71884

## Sheet: Volcano
			Volcano Plot of Proteins identified by MS/MS in IP from skeletal muscle of Malin-myc and WT mice
