# Supplementary material for: Impaired malin expression and interaction with partner proteins in Lafora disease
Source: J Biol Chem. 2024 Apr 7;300(5):107271. doi: 10.1016/j.jbc.2024.107271 (PMC11063907; doi:10.1016/j.jbc.2024.107271)
Supplement: Supplementary File 2 [file mmc2.xlsx]

## Sheet: Information
Supplementary Enrichment File 2, associated with Figure 3A - DAVID Analyses
GO term analysis of genes identified in the cmyc pull-down of skeletal muscle from malin-myc vs WT mice
Explanation of the sheets in this file:
Sheet name
Gene List		List of Uniprot Accession IDs and Official Gene Names used for the GO term analysis with p<0.05 and Fold-Change > 2.0
Myc-WT chart output		Results of DAVID analysis for enriched GO terms associated with the input gene list
Myc-WT cluster output		Results of DAVID analysis of enriched GO clusters associated with the input gene list
Summary Enrichment_Plot		Compilation of enriched GO clusters with bar graph

## Sheet: Gene List
List of genes enriched in the c-myc pull-down of skeletal muscle from malin-myc vs WT samples with p<0.05
Uniprot-ID	Gene Name
E9PUD2	Dnm1l
P62908	Rps3
Q8C7E7	Stbd1
P10639	Txn1
Q9D6R2	Idh3a
F8VPN4	Agl
Q9R062	Gyg1
P62717	Rpl18a
Q3ULD5	Mccc2
Q9CPQ8	Atp5mg
Q6NZJ6	Eif4g1
Q9Z1E4	Gys1
P67984	Rpl22
Q9WUB3	Pygm
I7HLV2	Rpl10
Q99MR9	Ppp1r3a
Q8BR37	Nhlrc1
P62274	Rps29
P62702	Rps4x
P62301	Rps13
Q923T9	Camk2g
Q9WUA5	Epm2a

## Sheet: Myc-WT Cluster output
Cluster of the genes enriched in the c-myc pull-down of skeletal muscle from malin-myc vs WT samples with p<0.05
Annotation Cluster 1	Enrichment Score: 4.938016845690927
Category	Term	Count	%	PValue	Genes	List Total	Pop Hits	Pop Total	Fold Enrichment	Bonferroni	Benjamini	FDR
GOTERM_BP_DIRECT	GO:0005977~glycogen metabolic process	7	31.8182	2.3866e-12	EPM2A, GYS1, AGL, STBD1, NHLRC1, PPP1R3A, PYGM	22	41	20399	158.307	4.72556e-10	4.7016e-10	4.51067e-10
KEGG_PATHWAY	mmu04931:Insulin resistance	3	13.6364	0.0203976	GYS1, PPP1R3A, PYGM	20	110	9396	12.8127	0.678085	0.224374	0.220294
KEGG_PATHWAY	mmu04910:Insulin signaling pathway	3	13.6364	0.0315204	GYS1, PPP1R3A, PYGM	20	139	9396	10.1396	0.828218	0.288937	0.283683
Annotation Cluster 2	Enrichment Score: 4.7943970678590375
Category	Term	Count	%	PValue	Genes	List Total	Pop Hits	Pop Total	Fold Enrichment	Bonferroni	Benjamini	FDR
GOTERM_BP_DIRECT	GO:0005977~glycogen metabolic process	7	31.8182	2.3866e-12	EPM2A, GYS1, AGL, STBD1, NHLRC1, PPP1R3A, PYGM	22	41	20399	158.307	4.72556e-10	4.7016e-10	4.51067e-10
UP_KW_BIOLOGICAL_PROCESS	KW-0321~Glycogen metabolism	4	18.1818	4.20021e-06	EPM2A, STBD1, PPP1R3A, PYGM	16	24	10895	113.49	0.0001092	0.000109205	0.000109205
GOTERM_MF_DIRECT	GO:2001069~glycogen binding	3	13.6364	4.26393e-05	EPM2A, STBD1, PPP1R3A	22	9	18787	284.652	0.0042974	0.00215328	0.00200405
GOTERM_BP_DIRECT	GO:0005980~glycogen catabolic process	3	13.6364	0.000105132	AGL, STBD1, PYGM	22	15	20399	185.445	0.0206021	0.00414221	0.003974
GOTERM_MF_DIRECT	GO:0030247~polysaccharide binding	3	13.6364	0.000141462	EPM2A, AGL, STBD1	22	16	18787	160.116	0.014187	0.00476254	0.00443247
UP_KW_BIOLOGICAL_PROCESS	KW-0119~Carbohydrate metabolism	4	18.1818	0.000223328	EPM2A, STBD1, PPP1R3A, PYGM	16	89	10895	30.6039	0.00579035	0.00193551	0.00193551
GOTERM_BP_DIRECT	GO:0005975~carbohydrate metabolic process	4	18.1818	0.00129938	EPM2A, STBD1, PPP1R3A, PYGM	22	213	20399	17.4127	0.226976	0.0365684	0.0350834
GOTERM_MF_DIRECT	GO:0030246~carbohydrate binding	4	18.1818	0.00239281	EPM2A, AGL, STBD1, PYGM	22	243	18787	14.0569	0.214915	0.0563885	0.0524804
Annotation Cluster 3	Enrichment Score: 4.538037137337795
Category	Term	Count	%	PValue	Genes	List Total	Pop Hits	Pop Total	Fold Enrichment	Bonferroni	Benjamini	FDR
GOTERM_BP_DIRECT	GO:0006412~translation	8	36.3636	3.74857e-08	RPS4X, RPL18A, RPL10, RPS29, RPL22, RPS3, RPS13, EIF4G1	22	348	20399	21.3156	7.42214e-06	2.06698e-06	1.98304e-06
GOTERM_BP_DIRECT	GO:0002181~cytoplasmic translation	6	27.2727	4.19692e-08	RPS4X, RPL18A, RPS29, RPL22, RPS3, RPS13	22	97	20399	57.3543	8.30987e-06	2.06698e-06	1.98304e-06
GOTERM_CC_DIRECT	GO:0005840~ribosome	7	31.8182	8.6385e-08	RPS4X, RPL18A, RPL10, RPS29, RPL22, RPS3, RPS13	22	238	21291	28.4639	6.73801e-06	5.33373e-06	4.51315e-06
GOTERM_CC_DIRECT	GO:0022626~cytosolic ribosome	6	27.2727	1.36762e-07	RPS4X, RPL18A, RPL10, RPL22, RPS3, RPS13	22	128	21291	45.3643	1.06674e-05	5.33373e-06	4.51315e-06
GOTERM_MF_DIRECT	GO:0003735~structural constituent of ribosome	7	31.8182	1.93385e-07	RPS4X, RPL18A, RPL10, RPS29, RPL22, RPS3, RPS13	22	241	18787	24.8037	1.95317e-05	1.95318e-05	1.81782e-05
UP_KW_MOLECULAR_FUNCTION	KW-0689~Ribosomal protein	7	31.8182	4.13718e-07	RPS4X, RPL18A, RPL10, RPS29, RPL22, RPS3, RPS13	19	212	12130	21.0799	9.51548e-06	9.51553e-06	9.10181e-06
KEGG_PATHWAY	mmu03010:Ribosome	7	31.8182	9.08808e-07	RPS4X, RPL18A, RPL10, RPS29, RPL22, RPS3, RPS13	20	177	9396	18.5797	4.99832e-05	4.99844e-05	4.90756e-05
UP_KW_MOLECULAR_FUNCTION	KW-0687~Ribonucleoprotein	7	31.8182	4.65113e-06	RPS4X, RPL18A, RPL10, RPS29, RPL22, RPS3, RPS13	19	321	12130	13.922	0.000106971	5.3488e-05	5.11624e-05
KEGG_PATHWAY	mmu05171:Coronavirus disease - COVID-19	7	31.8182	6.62233e-06	RPS4X, RPL18A, RPL10, RPS29, RPL22, RPS3, RPS13	20	249	9396	13.2072	0.000364163	0.000182114	0.000178803
GOTERM_CC_DIRECT	GO:0022627~cytosolic small ribosomal subunit	4	18.1818	3.16125e-05	RPS4X, RPS29, RPS3, RPS13	22	63	21291	61.4459	0.00246278	0.000585898	0.00049576
GOTERM_CC_DIRECT	GO:1990904~ribonucleoprotein complex	6	27.2727	3.75576e-05	RPS4X, RPL18A, RPS29, RPL22, RPS3, RPS13	22	403	21291	14.4085	0.00292526	0.000585898	0.00049576
GOTERM_CC_DIRECT	GO:0045202~synapse	7	31.8182	0.000345673	RPS4X, RPL18A, RPL10, RPL22, RPS3, DNM1L, RPS13	22	1019	21291	6.6481	0.0266068	0.00385178	0.0032592
GOTERM_CC_DIRECT	GO:0022625~cytosolic large ribosomal subunit	3	13.6364	0.00449751	RPL18A, RPL10, RPL22	22	102	21291	28.4639	0.296437	0.0318915	0.0269851
UP_KW_CELLULAR_COMPONENT	KW-0963~Cytoplasm	12	54.5455	0.00509579	RPS4X, TXN1, EPM2A, RPL18A, RPL10, RPS29, AGL, RPL22, RPS3, DNM1L, RPS13, EIF4G1	19	5298	18022	2.14842	0.0831853	0.0866284	0.0866284
UP_SEQ_FEATURE	CROSSLNK:Glycyl lysine isopeptide (Lys-Gly) (interchain with G-Cter in SUMO2)	5	22.7273	0.0088477	RPS4X, RPL18A, RPL10, RPS3, RPS13	19	1048	22228	5.58156	0.603173	0.46008	0.46008
UP_SEQ_FEATURE	CROSSLNK:Glycyl lysine isopeptide (Lys-Gly) (interchain with G-Cter in ubiquitin)	3	13.6364	0.0204782	RPL10, RPS3, RPS13	19	275	22228	12.7625	0.88373	0.709912	0.709912
UP_KW_PTM	KW-0832~Ubl conjugation	8	36.3636	0.0416504	RPS4X, EPM2A, RPL18A, RPL10, STBD1, RPS3, DNM1L, RPS13	20	2357	13050	2.21468	0.288472	0.17665	0.157022
UP_KW_PTM	KW-1017~Isopeptide bond	6	27.2727	0.0699545	RPS4X, RPL18A, RPL10, RPS3, DNM1L, RPS13	20	1576	13050	2.48414	0.440199	0.17665	0.157022
Annotation Cluster 4	Enrichment Score: 3.389082372656276
Category	Term	Count	%	PValue	Genes	List Total	Pop Hits	Pop Total	Fold Enrichment	Bonferroni	Benjamini	FDR
GOTERM_BP_DIRECT	GO:0006412~translation	8	36.3636	3.74857e-08	RPS4X, RPL18A, RPL10, RPS29, RPL22, RPS3, RPS13, EIF4G1	22	348	20399	21.3156	7.42214e-06	2.06698e-06	1.98304e-06
GOTERM_CC_DIRECT	GO:0005844~polysome	4	18.1818	1.47975e-05	RPS4X, EPM2A, RPS3, EIF4G1	22	49	21291	79.0019	0.00115355	0.000384735	0.000325545
GOTERM_CC_DIRECT	GO:0098794~postsynapse	4	18.1818	0.0028005	RPL10, RPL22, RPS3, EIF4G1	22	291	21291	13.3027	0.196474	0.0218439	0.0184833
GOTERM_MF_DIRECT	GO:0003723~RNA binding	4	18.1818	0.084317	RPS4X, RPL22, RPS3, EIF4G1	22	937	18787	3.64548	0.999863	0.655078	0.609677
UP_KW_MOLECULAR_FUNCTION	KW-0694~RNA-binding	4	18.1818	0.0865732	RPS4X, RPL22, RPS3, EIF4G1	19	717	12130	3.56162	0.875406	0.398237	0.380922
Annotation Cluster 5	Enrichment Score: 2.880410771263318
Category	Term	Count	%	PValue	Genes	List Total	Pop Hits	Pop Total	Fold Enrichment	Bonferroni	Benjamini	FDR
GOTERM_BP_DIRECT	GO:0005978~glycogen biosynthetic process	5	22.7273	7.25523e-09	EPM2A, GYS1, AGL, NHLRC1, GYG1	22	23	20399	201.571	1.43653e-06	7.1464e-07	6.85619e-07
UP_KW_BIOLOGICAL_PROCESS	KW-0320~Glycogen biosynthesis	3	13.6364	3.7008e-05	GYS1, AGL, GYG1	16	7	10895	291.83	0.000961763	0.000481104	0.000481104
KEGG_PATHWAY	mmu00500:Starch and sucrose metabolism	4	18.1818	4.03242e-05	GYS1, AGL, PYGM, GYG1	20	34	9396	55.2706	0.00221542	0.000739277	0.000725835
KEGG_PATHWAY	mmu04922:Glucagon signaling pathway	3	13.6364	0.0183549	GYS1, PYGM, CAMK2G	20	104	9396	13.5519	0.639007	0.224374	0.220294
GOTERM_MF_DIRECT	GO:0016757~transferase activity, transferring glycosyl groups	3	13.6364	0.0239353	GYS1, PYGM, GYG1	22	216	18787	11.8605	0.913435	0.241746	0.224992
KEGG_PATHWAY	mmu01100:Metabolic pathways	7	31.8182	0.0950567	MCCC2, GYS1, AGL, PYGM, ATP5MG, GYG1, IDH3A	20	1625	9396	2.02375	0.995887	0.653515	0.641633
GOTERM_MF_DIRECT	GO:0016740~transferase activity	5	22.7273	0.13191	GYS1, NHLRC1, PYGM, CAMK2G, GYG1	22	1782	18787	2.39606	0.999999	0.832682	0.774971
UP_KW_MOLECULAR_FUNCTION	KW-0808~Transferase	6	27.2727	0.151758	GYS1, AGL, NHLRC1, PYGM, CAMK2G, GYG1	19	1956	12130	1.95835	0.977304	0.581738	0.556445
Annotation Cluster 6	Enrichment Score: 2.5716180415038243
Category	Term	Count	%	PValue	Genes	List Total	Pop Hits	Pop Total	Fold Enrichment	Bonferroni	Benjamini	FDR
GOTERM_CC_DIRECT	GO:0005829~cytosol	14	63.6364	6.18778e-05	TXN1, EPM2A, RPL10, AGL, RPL22, RPS4X, GYS1, RPL18A, RPS29, RPS3, NHLRC1, DNM1L, RPS13, EIF4G1	22	4516	21291	3.00018	0.00481499	0.000804412	0.000680656
GOTERM_CC_DIRECT	GO:0005737~cytoplasm	16	72.7273	0.000955791	TXN1, EPM2A, RPL10, AGL, RPL22, PYGM, RPS4X, GYS1, RPL18A, RPS29, RPS3, DNM1L, CAMK2G, GYG1, RPS13, EIF4G1	22	7620	21291	2.03207	0.0718736	0.00931896	0.00788527
UP_KW_CELLULAR_COMPONENT	KW-0963~Cytoplasm	12	54.5455	0.00509579	RPS4X, TXN1, EPM2A, RPL18A, RPL10, RPS29, AGL, RPL22, RPS3, DNM1L, RPS13, EIF4G1	19	5298	18022	2.14842	0.0831853	0.0866284	0.0866284
GOTERM_CC_DIRECT	GO:0005634~nucleus	10	45.4545	0.171561	RPS4X, TXN1, EPM2A, RPL10, AGL, RPL22, RPS3, NHLRC1, RPS13, EIF4G1	22	6591	21291	1.46832	1	0.637226	0.539192
Annotation Cluster 7	Enrichment Score: 2.1412446192931434
Category	Term	Count	%	PValue	Genes	List Total	Pop Hits	Pop Total	Fold Enrichment	Bonferroni	Benjamini	FDR
GOTERM_CC_DIRECT	GO:0098794~postsynapse	4	18.1818	0.0028005	RPL10, RPL22, RPS3, EIF4G1	22	291	21291	13.3027	0.196474	0.0218439	0.0184833
GOTERM_BP_DIRECT	GO:0006417~regulation of translation	3	13.6364	0.0108233	RPL10, RPS3, EIF4G1	22	154	20399	18.0629	0.88406	0.177682	0.170466
UP_KW_BIOLOGICAL_PROCESS	KW-0810~Translation regulation	3	13.6364	0.0124358	RPL10, RPS3, EIF4G1	16	125	10895	16.3425	0.277731	0.0808325	0.0808325
Annotation Cluster 8	Enrichment Score: 1.6512811927266502
Category	Term	Count	%	PValue	Genes	List Total	Pop Hits	Pop Total	Fold Enrichment	Bonferroni	Benjamini	FDR
GOTERM_CC_DIRECT	GO:0005783~endoplasmic reticulum	7	31.8182	0.00510845	EPM2A, RPL10, RPS29, STBD1, RPS3, NHLRC1, DNM1L	22	1715	21291	3.95009	0.329332	0.0328943	0.0278337
UP_KW_BIOLOGICAL_PROCESS	KW-0072~Autophagy	3	13.6364	0.0191582	EPM2A, STBD1, NHLRC1	16	157	10895	13.0115	0.395254	0.0996227	0.0996227
GOTERM_BP_DIRECT	GO:0006914~autophagy	3	13.6364	0.0196512	EPM2A, STBD1, NHLRC1	22	211	20399	13.1833	0.98035	0.297791	0.285698
UP_KW_CELLULAR_COMPONENT	KW-0256~Endoplasmic reticulum	4	18.1818	0.129075	EPM2A, RPS29, STBD1, NHLRC1	19	1269	18022	2.98984	0.904573	0.731426	0.731426
Annotation Cluster 9	Enrichment Score: 0.7910913232639505
Category	Term	Count	%	PValue	Genes	List Total	Pop Hits	Pop Total	Fold Enrichment	Bonferroni	Benjamini	FDR
KEGG_PATHWAY	mmu04217:Necroptosis	3	13.6364	0.0479333	PYGM, DNM1L, CAMK2G	20	175	9396	8.05371	0.932903	0.376619	0.369771
UP_KW_LIGAND	KW-0547~Nucleotide-binding	4	18.1818	0.291189	MCCC2, PYGM, DNM1L, CAMK2G	8	1819	6679	1.8359	0.967989	1	1
GOTERM_MF_DIRECT	GO:0000166~nucleotide binding	4	18.1818	0.303329	MCCC2, PYGM, DNM1L, CAMK2G	22	1727	18787	1.97789	1	1	0.94
Annotation Cluster 10	Enrichment Score: 0.062329272515765845
Category	Term	Count	%	PValue	Genes	List Total	Pop Hits	Pop Total	Fold Enrichment	Bonferroni	Benjamini	FDR
UP_KW_DOMAIN	KW-1133~Transmembrane helix	3	13.6364	0.733761	RPL10, STBD1, PPP1R3A	7	5649	14880	1.1289	0.999905	1	1
UP_KW_DOMAIN	KW-0812~Transmembrane	3	13.6364	0.782921	RPL10, STBD1, PPP1R3A	7	6110	14880	1.04372	0.999977	1	1
UP_SEQ_FEATURE	TRANSMEM:Helical	3	13.6364	0.985763	RPL10, STBD1, PPP1R3A	19	6663	22228	0.526742	1	1	1
GOTERM_CC_DIRECT	GO:0016021~integral component of membrane	3	13.6364	0.994576	RPL10, STBD1, PPP1R3A	22	6409	21291	0.453006	1	1	0.994576

## Sheet: Myc-WT Chart output
Chart of the genes enriched in the c-myc pull-down of skeletal muscle from malin-myc vs WT samples with p<0.05
Category	Term	Count	%	PValue	Genes	List Total	Pop Hits	Pop Total	Fold Enrichment	Bonferroni	Benjamini	FDR
GOTERM_BP_DIRECT	GO:0005977~glycogen metabolic process	7	31.8182	2.3866e-12	EPM2A, GYS1, AGL, STBD1, NHLRC1, PPP1R3A, PYGM	22	41	20399	158.307	4.72556e-10	4.7016e-10	4.51067e-10
GOTERM_BP_DIRECT	GO:0005978~glycogen biosynthetic process	5	22.7273	7.25523e-09	EPM2A, GYS1, AGL, NHLRC1, GYG1	22	23	20399	201.571	1.43653e-06	7.1464e-07	6.85619e-07
GOTERM_BP_DIRECT	GO:0006412~translation	8	36.3636	3.74857e-08	RPS4X, RPL18A, RPL10, RPS29, RPL22, RPS3, RPS13, EIF4G1	22	348	20399	21.3156	7.42214e-06	2.06698e-06	1.98304e-06
GOTERM_BP_DIRECT	GO:0002181~cytoplasmic translation	6	27.2727	4.19692e-08	RPS4X, RPL18A, RPS29, RPL22, RPS3, RPS13	22	97	20399	57.3543	8.30987e-06	2.06698e-06	1.98304e-06
GOTERM_CC_DIRECT	GO:0005840~ribosome	7	31.8182	8.6385e-08	RPS4X, RPL18A, RPL10, RPS29, RPL22, RPS3, RPS13	22	238	21291	28.4639	6.73801e-06	5.33373e-06	4.51315e-06
GOTERM_CC_DIRECT	GO:0022626~cytosolic ribosome	6	27.2727	1.36762e-07	RPS4X, RPL18A, RPL10, RPL22, RPS3, RPS13	22	128	21291	45.3643	1.06674e-05	5.33373e-06	4.51315e-06
GOTERM_MF_DIRECT	GO:0003735~structural constituent of ribosome	7	31.8182	1.93385e-07	RPS4X, RPL18A, RPL10, RPS29, RPL22, RPS3, RPS13	22	241	18787	24.8037	1.95317e-05	1.95318e-05	1.81782e-05
UP_KW_MOLECULAR_FUNCTION	KW-0689~Ribosomal protein	7	31.8182	4.13718e-07	RPS4X, RPL18A, RPL10, RPS29, RPL22, RPS3, RPS13	19	212	12130	21.0799	9.51548e-06	9.51553e-06	9.10181e-06
KEGG_PATHWAY	mmu03010:Ribosome	7	31.8182	9.08808e-07	RPS4X, RPL18A, RPL10, RPS29, RPL22, RPS3, RPS13	20	177	9396	18.5797	4.99832e-05	4.99844e-05	4.90756e-05
UP_KW_BIOLOGICAL_PROCESS	KW-0321~Glycogen metabolism	4	18.1818	4.20021e-06	EPM2A, STBD1, PPP1R3A, PYGM	16	24	10895	113.49	0.0001092	0.000109205	0.000109205
UP_KW_MOLECULAR_FUNCTION	KW-0687~Ribonucleoprotein	7	31.8182	4.65113e-06	RPS4X, RPL18A, RPL10, RPS29, RPL22, RPS3, RPS13	19	321	12130	13.922	0.000106971	5.3488e-05	5.11624e-05
KEGG_PATHWAY	mmu05171:Coronavirus disease - COVID-19	7	31.8182	6.62233e-06	RPS4X, RPL18A, RPL10, RPS29, RPL22, RPS3, RPS13	20	249	9396	13.2072	0.000364163	0.000182114	0.000178803
GOTERM_CC_DIRECT	GO:0005844~polysome	4	18.1818	1.47975e-05	RPS4X, EPM2A, RPS3, EIF4G1	22	49	21291	79.0019	0.00115355	0.000384735	0.000325545
GOTERM_CC_DIRECT	GO:0022627~cytosolic small ribosomal subunit	4	18.1818	3.16125e-05	RPS4X, RPS29, RPS3, RPS13	22	63	21291	61.4459	0.00246278	0.000585898	0.00049576
UP_KW_BIOLOGICAL_PROCESS	KW-0320~Glycogen biosynthesis	3	13.6364	3.7008e-05	GYS1, AGL, GYG1	16	7	10895	291.83	0.000961763	0.000481104	0.000481104
GOTERM_CC_DIRECT	GO:1990904~ribonucleoprotein complex	6	27.2727	3.75576e-05	RPS4X, RPL18A, RPS29, RPL22, RPS3, RPS13	22	403	21291	14.4085	0.00292526	0.000585898	0.00049576
KEGG_PATHWAY	mmu00500:Starch and sucrose metabolism	4	18.1818	4.03242e-05	GYS1, AGL, PYGM, GYG1	20	34	9396	55.2706	0.00221542	0.000739277	0.000725835
GOTERM_MF_DIRECT	GO:2001069~glycogen binding	3	13.6364	4.26393e-05	EPM2A, STBD1, PPP1R3A	22	9	18787	284.652	0.0042974	0.00215328	0.00200405
GOTERM_CC_DIRECT	GO:0005829~cytosol	14	63.6364	6.18778e-05	TXN1, EPM2A, RPL10, AGL, RPL22, RPS4X, GYS1, RPL18A, RPS29, RPS3, NHLRC1, DNM1L, RPS13, EIF4G1	22	4516	21291	3.00018	0.00481499	0.000804412	0.000680656
GOTERM_BP_DIRECT	GO:0005980~glycogen catabolic process	3	13.6364	0.000105132	AGL, STBD1, PYGM	22	15	20399	185.445	0.0206021	0.00414221	0.003974
GOTERM_MF_DIRECT	GO:0030247~polysaccharide binding	3	13.6364	0.000141462	EPM2A, AGL, STBD1	22	16	18787	160.116	0.014187	0.00476254	0.00443247
UP_KW_BIOLOGICAL_PROCESS	KW-0119~Carbohydrate metabolism	4	18.1818	0.000223328	EPM2A, STBD1, PPP1R3A, PYGM	16	89	10895	30.6039	0.00579035	0.00193551	0.00193551
GOTERM_CC_DIRECT	GO:0045202~synapse	7	31.8182	0.000345673	RPS4X, RPL18A, RPL10, RPL22, RPS3, DNM1L, RPS13	22	1019	21291	6.6481	0.0266068	0.00385178	0.0032592
GOTERM_BP_DIRECT	GO:1903076~regulation of protein localization to plasma membrane	3	13.6364	0.000460985	EPM2A, NHLRC1, CAMK2G	22	31	20399	89.7317	0.0872525	0.0151357	0.014521
GOTERM_CC_DIRECT	GO:0005737~cytoplasm	16	72.7273	0.000955791	TXN1, EPM2A, RPL10, AGL, RPL22, PYGM, RPS4X, GYS1, RPL18A, RPS29, RPS3, DNM1L, CAMK2G, GYG1, RPS13, EIF4G1	22	7620	21291	2.03207	0.0718736	0.00931896	0.00788527
GOTERM_BP_DIRECT	GO:0005975~carbohydrate metabolic process	4	18.1818	0.00129938	EPM2A, STBD1, PPP1R3A, PYGM	22	213	20399	17.4127	0.226976	0.0365684	0.0350834
UP_KW_PTM	KW-0007~Acetylation	12	54.5455	0.0019298	RPS4X, TXN1, MCCC2, RPS29, RPS3, PYGM, DNM1L, ATP5MG, GYG1, RPS13, EIF4G1, IDH3A	20	3202	13050	2.44535	0.0153345	0.0173682	0.0154384
GOTERM_BP_DIRECT	GO:0044260~cellular macromolecule metabolic process	2	9.09091	0.00205792	EPM2A, NHLRC1	22	2	20399	927.227	0.334946	0.0506762	0.0486182
SMART	SM01065:SM01065	2	9.09091	0.002265	EPM2A, STBD1	9	3	10589	784.37	0.0290482	0.0294451	0.0294451
GOTERM_CC_DIRECT	GO:0016529~sarcoplasmic reticulum	3	13.6364	0.00233441	AGL, PYGM, CAMK2G	22	73	21291	39.7715	0.166646	0.0202315	0.017119
GOTERM_MF_DIRECT	GO:0030246~carbohydrate binding	4	18.1818	0.00239281	EPM2A, AGL, STBD1, PYGM	22	243	18787	14.0569	0.214915	0.0563885	0.0524804
UP_SEQ_FEATURE	DOMAIN:CBM20	2	9.09091	0.00242751	EPM2A, STBD1	19	3	22228	779.93	0.223352	0.252461	0.252461
GOTERM_CC_DIRECT	GO:0098794~postsynapse	4	18.1818	0.0028005	RPL10, RPL22, RPS3, EIF4G1	22	291	21291	13.3027	0.196474	0.0218439	0.0184833
INTERPRO	IPR002044:Carbohydrate binding module family 20	2	9.09091	0.00302695	EPM2A, STBD1	22	3	20793	630.091	0.198526	0.220649	0.220649
GOTERM_MF_DIRECT	GO:2001070~starch binding	2	9.09091	0.00334981	EPM2A, STBD1	22	3	18787	569.303	0.287446	0.0563885	0.0524804
GOTERM_MF_DIRECT	GO:0004373~glycogen (starch) synthase activity	2	9.09091	0.00334981	EPM2A, GYS1	22	3	18787	569.303	0.287446	0.0563885	0.0524804
GOTERM_BP_DIRECT	GO:0043170~macromolecule metabolic process	2	9.09091	0.0041118	EPM2A, NHLRC1	22	4	20399	463.614	0.557721	0.0810024	0.077713
GOTERM_BP_DIRECT	GO:1904666~regulation of ubiquitin protein ligase activity	2	9.09091	0.0041118	EPM2A, DNM1L	22	4	20399	463.614	0.557721	0.0810024	0.077713
GOTERM_CC_DIRECT	GO:0022625~cytosolic large ribosomal subunit	3	13.6364	0.00449751	RPL18A, RPL10, RPL22	22	102	21291	28.4639	0.296437	0.0318915	0.0269851
UP_KW_CELLULAR_COMPONENT	KW-0963~Cytoplasm	12	54.5455	0.00509579	RPS4X, TXN1, EPM2A, RPL18A, RPL10, RPS29, AGL, RPL22, RPS3, DNM1L, RPS13, EIF4G1	19	5298	18022	2.14842	0.0831853	0.0866284	0.0866284
GOTERM_CC_DIRECT	GO:0005783~endoplasmic reticulum	7	31.8182	0.00510845	EPM2A, RPL10, RPS29, STBD1, RPS3, NHLRC1, DNM1L	22	1715	21291	3.95009	0.329332	0.0328943	0.0278337
GOTERM_CC_DIRECT	GO:0014069~postsynaptic density	4	18.1818	0.00569596	RPL18A, RPS3, CAMK2G, RPS13	22	375	21291	10.3229	0.359531	0.0328943	0.0278337
GOTERM_CC_DIRECT	GO:0098556~cytoplasmic side of rough endoplasmic reticulum membrane	2	9.09091	0.00590411	EPM2A, RPS29	22	6	21291	322.591	0.369906	0.0328943	0.0278337
INTERPRO	IPR013784:Carbohydrate-binding-like fold	2	9.09091	0.00604518	EPM2A, STBD1	22	6	20793	315.045	0.35766	0.220649	0.220649
UP_SEQ_FEATURE	CROSSLNK:Glycyl lysine isopeptide (Lys-Gly) (interchain with G-Cter in SUMO2)	5	22.7273	0.0088477	RPS4X, RPL18A, RPL10, RPS3, RPS13	19	1048	22228	5.58156	0.603173	0.46008	0.46008
GOTERM_BP_DIRECT	GO:0006816~calcium ion transport	3	13.6364	0.0102919	EPM2A, DNM1L, CAMK2G	22	150	20399	18.5445	0.871053	0.177682	0.170466
GOTERM_BP_DIRECT	GO:0006417~regulation of translation	3	13.6364	0.0108233	RPL10, RPS3, EIF4G1	22	154	20399	18.0629	0.88406	0.177682	0.170466
UP_KW_BIOLOGICAL_PROCESS	KW-0810~Translation regulation	3	13.6364	0.0124358	RPL10, RPS3, EIF4G1	16	125	10895	16.3425	0.277731	0.0808325	0.0808325
GOTERM_MF_DIRECT	GO:0070181~small ribosomal subunit rRNA binding	2	9.09091	0.0133353	RPS3, RPS13	22	12	18787	142.326	0.74229	0.17329	0.161279
GOTERM_MF_DIRECT	GO:0042803~protein homodimerization activity	5	22.7273	0.0137259	TXN1, EPM2A, DNM1L, CAMK2G, GYG1	22	855	18787	4.99389	0.752395	0.17329	0.161279
GOTERM_MF_DIRECT	GO:0005536~glucose binding	2	9.09091	0.0155413	GYS1, GYG1	22	14	18787	121.994	0.794435	0.174408	0.16232
KEGG_PATHWAY	mmu04922:Glucagon signaling pathway	3	13.6364	0.0183549	GYS1, PYGM, CAMK2G	20	104	9396	13.5519	0.639007	0.224374	0.220294
UP_KW_BIOLOGICAL_PROCESS	KW-0072~Autophagy	3	13.6364	0.0191582	EPM2A, STBD1, NHLRC1	16	157	10895	13.0115	0.395254	0.0996227	0.0996227
GOTERM_BP_DIRECT	GO:0006914~autophagy	3	13.6364	0.0196512	EPM2A, STBD1, NHLRC1	22	211	20399	13.1833	0.98035	0.297791	0.285698
KEGG_PATHWAY	mmu04931:Insulin resistance	3	13.6364	0.0203976	GYS1, PPP1R3A, PYGM	20	110	9396	12.8127	0.678085	0.224374	0.220294
UP_SEQ_FEATURE	CROSSLNK:Glycyl lysine isopeptide (Lys-Gly) (interchain with G-Cter in ubiquitin)	3	13.6364	0.0204782	RPL10, RPS3, RPS13	19	275	22228	12.7625	0.88373	0.709912	0.709912
GOTERM_BP_DIRECT	GO:0031396~regulation of protein ubiquitination	2	9.09091	0.0224164	EPM2A, NHLRC1	22	22	20399	84.2934	0.988768	0.315431	0.302622
GOTERM_CC_DIRECT	GO:0016234~inclusion body	2	9.09091	0.0234179	GYS1, AGL	22	24	21291	80.6477	0.842499	0.121773	0.103039
GOTERM_MF_DIRECT	GO:0016757~transferase activity, transferring glycosyl groups	3	13.6364	0.0239353	GYS1, PYGM, GYG1	22	216	18787	11.8605	0.913435	0.241746	0.224992
GOTERM_BP_DIRECT	GO:0045859~regulation of protein kinase activity	2	9.09091	0.0244304	EPM2A, NHLRC1	22	24	20399	77.2689	0.992533	0.320853	0.307823
GOTERM_MF_DIRECT	GO:0045182~translation regulator activity	2	9.09091	0.028679	RPL10, RPL22	22	26	18787	65.6888	0.947077	0.263325	0.245075
KEGG_PATHWAY	mmu04910:Insulin signaling pathway	3	13.6364	0.0315204	GYS1, PPP1R3A, PYGM	20	139	9396	10.1396	0.828218	0.288937	0.283683
GOTERM_CC_DIRECT	GO:0015935~small ribosomal subunit	2	9.09091	0.0330204	RPS4X, RPS3	22	34	21291	56.9278	0.92713	0.160974	0.136209
UP_KW_CELLULAR_COMPONENT	KW-0496~Mitochondrion	5	22.7273	0.0339776	MCCC2, RPS3, DNM1L, ATP5MG, IDH3A	19	1271	18022	3.73142	0.444374	0.28881	0.28881
GOTERM_CC_DIRECT	GO:0005739~mitochondrion	6	27.2727	0.0366765	TXN1, MCCC2, RPS3, DNM1L, ATP5MG, IDH3A	22	1936	21291	2.9993	0.945771	0.167868	0.142042
GOTERM_CC_DIRECT	GO:0042788~polysomal ribosome	2	9.09091	0.0387387	RPL18A, RPS29	22	40	21291	48.3886	0.954119	0.167868	0.142042
GOTERM_MF_DIRECT	GO:0003729~mRNA binding	3	13.6364	0.0411171	RPS3, RPS13, EIF4G1	22	290	18787	8.83401	0.985601	0.346069	0.322084
UP_KW_PTM	KW-0832~Ubl conjugation	8	36.3636	0.0416504	RPS4X, EPM2A, RPL18A, RPL10, STBD1, RPS3, DNM1L, RPS13	20	2357	13050	2.21468	0.288472	0.17665	0.157022
UP_KW_MOLECULAR_FUNCTION	KW-0328~Glycosyltransferase	3	13.6364	0.0417448	GYS1, AGL, PYGM	19	221	12130	8.66635	0.624969	0.320044	0.306129
KEGG_PATHWAY	mmu04217:Necroptosis	3	13.6364	0.0479333	PYGM, DNM1L, CAMK2G	20	175	9396	8.05371	0.932903	0.376619	0.369771
UP_KW_PTM	KW-1017~Isopeptide bond	6	27.2727	0.0699545	RPS4X, RPL18A, RPL10, RPS3, DNM1L, RPS13	20	1576	13050	2.48414	0.440199	0.17665	0.157022
GOTERM_CC_DIRECT	GO:0032040~small-subunit processome	2	9.09091	0.0714587	RPS4X, RPS13	22	75	21291	25.8073	0.99692	0.293357	0.248225
GOTERM_BP_DIRECT	GO:0001932~regulation of protein phosphorylation	2	9.09091	0.0782908	EPM2A, NHLRC1	22	79	20399	23.4741	1	0.963955	0.92481
UP_KW_PTM	KW-0702~S-nitrosylation	2	9.09091	0.0785111	TXN1, DNM1L	20	56	13050	23.3036	0.480099	0.17665	0.157022
UP_KW_MOLECULAR_FUNCTION	KW-0021~Allosteric enzyme	2	9.09091	0.0785981	GYS1, PYGM	19	55	12130	23.2153	0.84783	0.398237	0.380922
GOTERM_MF_DIRECT	GO:0003723~RNA binding	4	18.1818	0.084317	RPS4X, RPL22, RPS3, EIF4G1	22	937	18787	3.64548	0.999863	0.655078	0.609677
UP_KW_MOLECULAR_FUNCTION	KW-0694~RNA-binding	4	18.1818	0.0865732	RPS4X, RPL22, RPS3, EIF4G1	19	717	12130	3.56162	0.875406	0.398237	0.380922
GOTERM_BP_DIRECT	GO:0010468~regulation of gene expression	3	13.6364	0.0908463	EPM2A, NHLRC1, DNM1L	22	494	20399	5.63093	1	1	0.961186
GOTERM_BP_DIRECT	GO:0034976~response to endoplasmic reticulum stress	2	9.09091	0.0915415	NHLRC1, DNM1L	22	93	20399	19.9404	1	1	0.961186
GOTERM_MF_DIRECT	GO:0004722~protein serine/threonine phosphatase activity	2	9.09091	0.0949574	EPM2A, PPP1R3A	22	89	18787	19.19	0.999958	0.68505	0.637571
KEGG_PATHWAY	mmu01100:Metabolic pathways	7	31.8182	0.0950567	MCCC2, GYS1, AGL, PYGM, ATP5MG, GYG1, IDH3A	20	1625	9396	2.02375	0.995887	0.653515	0.641633

## Sheet: Summary Enrichment Plot
Enrichment plot of the genes identified in the c-myc pull-down of skeletal muscle from malin-myc vs WT
Category	Term	Count	%	P-Value	Genes	List Total	Pop Hits	Pop Total	Fold Enrichment	Bonferroni	Benjamini	FDR
GOTERM_BP_DIRECT	Calcium ion transport (3)	3	13.6364	0.0102919	EPM2A, DNM1L, CAMK2G	22	150	20399	18.5445	0.871053	0.177682	0.170466
GOTERM_BP_DIRECT	Translation (8)	8	36.3636	3.75e-08	RPS4X, RPL18A, RPL10, RPS29, RPL22, RPS3, RPS13, EIF4G1	22	348	20399	21.3156	7.42e-06	2.07e-06	1.98e-06
GOTERM_BP_DIRECT	Glycogen metabolic process (7)	7	31.8182	2.39e-12	EPM2A, GYS1, AGL, STBD1, NHLRC1, PPP1R3A, PYGM	22	41	20399	158.307	4.73e-10	4.7e-10	4.51e-10
GOTERM_BP_DIRECT	Glycogen biosynthetic process (5)	5	22.7273	7.26e-09	EPM2A, GYS1, AGL, NHLRC1, GYG1	22	23	20399	201.571	1.44e-06	7.15e-07	6.86e-07
