# Supplementary material for: Impaired malin expression and interaction with partner proteins in Lafora disease
Source: J Biol Chem. 2024 Apr 7;300(5):107271. doi: 10.1016/j.jbc.2024.107271 (PMC11063907; doi:10.1016/j.jbc.2024.107271)
Supplement: Supplementary File 3 [file mmc3.xlsx]

## Sheet: Info
Excel file Supplementary File 3, Related to Figure 3D
Effect of alpha-amylase treatment on LC-MS/MS of c-myc immunopreciptates of skeletal muscle from malin-myc mice
Explanation of the sheets in this file:
Sheet name
Raw data				List of proteins identified by MS/MS analysis of c-myc IP from skeletal muscle in the presense of alpha-amylase, including gene name, Uniprot accession number, molecular weight, total spectrum count (TSC) and number of unique peptides.
Filtered data NSAF				List of proteins after removal of non-mouse proteins, pseudogenes, redundant Uniprot entries, keratins, immunoglobulins and serum proteins. Includes length of protein, SpC/L, a total spectrum count of each individual protein divided by protein length, NSAF, normalized spectral abundance factor.

## Sheet: Raw data
	Total proteins identified by MS/MS analysis in c-myc immunopreciptates from alpha-amylase treated skeletal muscle extract of malin-myc mice
				TSC	Number of unique peptides
#	Identified Proteins (107)	Accession Number	Molecular Weight	Myc amylase	Myc amylase
1	gamma heavy chain, partial CONTAMINANT [Oryctolagus cuniculus cuniculus]	gi|0000000C|emb|AKM12456.1|Immunoglobulin	35 kDa	51	19
2	Glyceraldehyde-3-phosphate dehydrogenase OS=Mus musculus GN=Gapdh PE=1 SV=1	A0A0A0MQF6 (+1)	39 kDa	52	26
3	Plectin OS=Mus musculus GN=Plec PE=1 SV=3	Q9QXS1	534 kDa	41	41
4	Sarcoplasmic/endoplasmic reticulum calcium ATPase 1 OS=Mus musculus GN=Atp2a1 PE=1 SV=1	Q8R429	109 kDa	48	34
5	gamma H-chain, partial CONTAMINANT [Oryctolagus cuniculus]	gi|0000000B|emb|AAA64252.1|Ig	44 kDa	41	3
6	Myosin-4 OS=Mus musculus GN=Myh4 PE=2 SV=1	Q5SX39	223 kDa	47	45
7	Phosphorylase b kinase regulatory subunit alpha, skeletal muscle isoform OS=Mus musculus GN=Phka1 PE=1 SV=3	P18826 (+3)	139 kDa	28	24
8	Glycogen [starch] synthase, muscle OS=Mus musculus GN=Gys1 PE=1 SV=2	Q9Z1E4 (+1)	84 kDa	30	25
9	Glycogen phosphorylase, muscle form OS=Mus musculus GN=Pygm PE=1 SV=3	Q9WUB3	97 kDa	26	24
10	Keratin, type II cytoskeletal 1 CONTAMINANT OS=Homo sapiens GN=KRT1 PE=1 SV=6	P04264	66 kDa	26	23
11	Ryanodine receptor 1 OS=Mus musculus GN=Ryr1 PE=1 SV=1	K3W4M2 (+1)	565 kDa	19	18
12	Protein Agl OS=Mus musculus GN=Agl PE=1 SV=1	F8VPN4	174 kDa	20	20
13	Phosphorylase b kinase regulatory subunit beta OS=Mus musculus GN=Phkb PE=1 SV=1	Q7TSH2	124 kDa	21	20
14	Laforin OS=Mus musculus GN=Epm2a PE=1 SV=2	Q9WUA5	37 kDa	21	12
15	Keratin, type I cytoskeletal 10 CONTAMINANT OS=Homo sapiens GN=KRT10 PE=1 SV=6	P13645	59 kDa	19	16
16	Trypsin CONTAMINANT OS=Sus scrofa PE=1 SV=1	P00761	24 kDa	21	7
17	Keratin, type I cytoskeletal 9 CONTAMINANT OS=Homo sapiens GN=KRT9 PE=1 SV=3	P35527	62 kDa	14	14
18	Glycogenin-1 OS=Mus musculus GN=Gyg PE=1 SV=1	K3W4S6 (+1)	42 kDa	12	10
19	Adenylosuccinate lyase OS=Mus musculus GN=Adsl PE=1 SV=2	P54822 (+1)	55 kDa	14	14
20	E3 ubiquitin-protein ligase NHLRC1 OS=Mus musculus GN=Nhlrc1 PE=2 SV=1	Q8BR37	43 kDa	15	11
21	Myomesin 2 OS=Mus musculus GN=Myom2 PE=1 SV=1	Q14BI5	165 kDa	11	11
22	LIM domain-binding protein 3 OS=Mus musculus GN=Ldb3 PE=1 SV=1	E9PYJ9	72 kDa	9	8
23	Phosphorylase b kinase gamma catalytic chain, skeletal muscle/heart isoform OS=Mus musculus GN=Phkg1 PE=1 SV=3	P07934	45 kDa	8	8
24	Triosephosphate isomerase OS=Mus musculus GN=Tpi1 PE=1 SV=4	P17751	32 kDa	8	7
25	Pyruvate dehydrogenase E1 component subunit alpha, somatic form, mitochondrial OS=Mus musculus GN=Pdha1 PE=1 SV=1	P35486	43 kDa	6	6
26	Myomesin-1 OS=Mus musculus GN=Myom1 PE=1 SV=1	Z4YJF5	175 kDa	9	9
27	Dehydrogenase/reductase SDR family member 7C OS=Mus musculus GN=Dhrs7c PE=1 SV=3	Q8CHS7	34 kDa	7	7
28	Keratin, type II cytoskeletal 2 epidermal CONTAMINANT OS=Homo sapiens GN=KRT2 PE=1 SV=2	P35908	65 kDa	8	8
29	ADP/ATP translocase 1 OS=Mus musculus GN=Slc25a4 PE=1 SV=4	P48962	33 kDa	6	6
30	ATP synthase subunit alpha, mitochondrial OS=Mus musculus GN=Atp5a1 PE=1 SV=1	Q03265	60 kDa	9	9
31	TBC1 domain family member 5 OS=Mus musculus GN=Tbc1d5 PE=1 SV=2	Q80XQ2	92 kDa	5	5
32	Dihydrolipoyllysine-residue acetyltransferase component of pyruvate dehydrogenase complex, mitochondrial OS=Mus musculus GN=Dlat PE=1 SV=2	Q8BMF4	68 kDa	7	4
33	Trifunctional enzyme subunit beta, mitochondrial OS=Mus musculus GN=Hadhb PE=1 SV=1	Q99JY0	51 kDa	10	10
34	PDZ and LIM domain protein 5 OS=Mus musculus GN=Pdlim5 PE=1 SV=1	Q9CRA2	24 kDa	7	6
35	Pyruvate dehydrogenase E1 component subunit beta, mitochondrial OS=Mus musculus GN=Pdhb PE=1 SV=1	Q9D051	39 kDa	6	6
36	L-lactate dehydrogenase A chain OS=Mus musculus GN=Ldha PE=1 SV=3	P06151 (+1)	36 kDa	5	5
37	ATP synthase subunit beta, mitochondrial OS=Mus musculus GN=Atp5b PE=1 SV=2	P56480	56 kDa	8	8
38	Dehydrogenase/reductase SDR family member 4 OS=Mus musculus GN=Dhrs4 PE=1 SV=3	Q99LB2	30 kDa	5	5
39	Creatine kinase M-type OS=Mus musculus GN=Ckm PE=1 SV=1	A0A0J9YKD4 (+1)	35 kDa	4	4
40	Four and a half LIM domains protein 1 OS=Mus musculus GN=Fhl1 PE=1 SV=1	A2AEX6 (+1)	35 kDa	4	4
41	2-oxoglutarate dehydrogenase, mitochondrial OS=Mus musculus GN=Ogdh PE=1 SV=3	Q60597 (+1)	116 kDa	3	3
42	Stomatin-like protein 2, mitochondrial OS=Mus musculus GN=Stoml2 PE=1 SV=1	Q99JB2	38 kDa	8	8
43	Calsequestrin-1 OS=Mus musculus GN=Casq1 PE=1 SV=3	O09165	46 kDa	7	6
44	[3-methyl-2-oxobutanoate dehydrogenase [lipoamide]] kinase, mitochondrial OS=Mus musculus GN=Bckdk PE=1 SV=1	O55028	47 kDa	2	2
45	ATP synthase subunit O, mitochondrial OS=Mus musculus GN=Atp5o PE=1 SV=1	Q9DB20	23 kDa	2	2
46	Succinate--CoA ligase [ADP/GDP-forming] subunit alpha, mitochondrial OS=Mus musculus GN=Suclg1 PE=1 SV=4	Q9WUM5	36 kDa	6	5
47	Keratin, type I cytoskeletal 14 OS=Mus musculus GN=Krt14 PE=1 SV=2	Q61781	53 kDa	2	1
48	Elongation factor 1-alpha 2 OS=Mus musculus GN=Eef1a2 PE=1 SV=1	P62631	50 kDa	4	4
49	Nascent polypeptide-associated complex subunit alpha, muscle-specific form OS=Mus musculus GN=Naca PE=1 SV=2	P70670	220 kDa	5	5
50	40S ribosomal protein S19 OS=Mus musculus GN=Rps19 PE=1 SV=3	Q9CZX8	16 kDa	4	4
51	Copper homeostasis protein cutC homolog OS=Mus musculus GN=Cutc PE=1 SV=1	Q9D8X1 (+1)	29 kDa	4	4
52	Myotilin OS=Mus musculus GN=Myot PE=1 SV=1	Q9JIF9	55 kDa	5	5
53	Myosin light chain 1/3, skeletal muscle isoform OS=Mus musculus GN=Myl1 PE=1 SV=1	E9PWG4 (+1)	18 kDa	3	3
54	Serum albumin CONTAMINANT OS=Bos taurus GN=ALB PE=1 SV=4	P02769	69 kDa	3	3
55	Complement C1q subcomponent subunit B OS=Mus musculus GN=C1qb PE=1 SV=2	P14106	27 kDa	5	5
56	Carbonic anhydrase 3 OS=Mus musculus GN=Ca3 PE=1 SV=3	P16015	29 kDa	3	3
57	AMP deaminase 1 OS=Mus musculus GN=Ampd1 PE=1 SV=2	Q3V1D3 (+1)	86 kDa	3	3
58	Elongation factor Tu OS=Mus musculus GN=Gm9755 PE=3 SV=1	D3YVN7 (+1)	50 kDa	2	2
59	Isocitrate dehydrogenase [NAD] subunit, mitochondrial OS=Mus musculus GN=Idh3b PE=1 SV=1	Q91VA7	42 kDa	3	3
60	Protein Coq10a OS=Mus musculus GN=Coq10a PE=1 SV=1	E9Q3H6	29 kDa	4	4
61	Peroxiredoxin-1 OS=Mus musculus GN=Prdx1 PE=1 SV=1	P35700 (+2)	22 kDa	4	4
62	Actin, alpha skeletal muscle OS=Mus musculus GN=Acta1 PE=1 SV=1	P68134	42 kDa	4	4
63	Trifunctional enzyme subunit alpha, mitochondrial OS=Mus musculus GN=Hadha PE=1 SV=1	Q8BMS1	83 kDa	4	4
64	Alpha globin 1 OS=Mus musculus GN=Hba-a1 PE=1 SV=1	Q91VB8	15 kDa	4	4
65	Hemoglobin subunit beta-1 OS=Mus musculus GN=Hbb-b1 PE=1 SV=2	P02088	16 kDa	3	3
66	Myelin basic protein (Fragment) OS=Mus musculus GN=Mbp PE=1 SV=1	F6RWW8 (+6)	16 kDa	2	2
67	Tubulin alpha chain (Fragment) OS=Mus musculus GN=Tuba4a PE=1 SV=1	A0A0A0MQA5 (+3)	53 kDa	2	2
68	Vimentin OS=Mus musculus GN=Vim PE=1 SV=1	A0A0A6YWC8 (+1)	49 kDa	2	2
69	Aspartate aminotransferase, mitochondrial OS=Mus musculus GN=Got2 PE=1 SV=1	P05202	47 kDa	4	4
70	40S ribosomal protein S14 OS=Mus musculus GN=Rps14 PE=1 SV=3	P62264	16 kDa	4	4
71	Vitronectin OS=Mus musculus GN=Vtn PE=1 SV=2	P29788	55 kDa	4	3
72	Sarcalumenin OS=Mus musculus GN=Srl PE=1 SV=1	Q7TQ48	99 kDa	2	2
73	3-ketoacyl-CoA thiolase, mitochondrial OS=Mus musculus GN=Acaa2 PE=1 SV=3	Q8BWT1	42 kDa	3	3
74	SEC23-interacting protein OS=Mus musculus GN=Sec23ip PE=1 SV=2	Q6NZC7 (+1)	111 kDa	2	2
75	Calcium-activated potassium channel subunit alpha-1 OS=Mus musculus GN=Kcnma1 PE=1 SV=2	F6V0P5 (+1)	122 kDa	2	2
76	Complement C1q subcomponent subunit C OS=Mus musculus GN=C1qc PE=1 SV=2	Q02105	26 kDa	2	2
77	ATP-dependent 6-phosphofructokinase, muscle type OS=Mus musculus GN=Pfkm PE=1 SV=3	P47857	85 kDa	1	1
78	Estradiol 17-beta-dehydrogenase 8 (Fragment) OS=Mus musculus GN=H2-Ke6 PE=1 SV=1	G3UX44 (+1)	24 kDa	2	2
79	Ferrochelatase, mitochondrial OS=Mus musculus GN=Fech PE=1 SV=2	P22315 (+1)	47 kDa	1	1
80	Adenylosuccinate synthetase isozyme 1 OS=Mus musculus GN=Adssl1 PE=1 SV=2	P28650 (+1)	50 kDa	2	2
81	Bifunctional glutamate/proline--tRNA ligase OS=Mus musculus GN=Eprs PE=1 SV=4	Q8CGC7	170 kDa	2	2
82	Fructose-bisphosphate aldolase A CONTAMINANT OS=Oryctolagus cuniculus GN=ALDOA PE=1 SV=2	P00883	39 kDa	2	2
83	Heat shock cognate 71 kDa protein OS=Mus musculus GN=Hspa8 PE=1 SV=1	P63017	71 kDa	1	1
84	PDZ and LIM domain 7, isoform CRA_f OS=Mus musculus GN=Pdlim7 PE=1 SV=1	Q8BVJ7	25 kDa	1	1
85	Cytochrome c oxidase subunit NDUFA4 OS=Mus musculus GN=Ndufa4 PE=1 SV=2	Q62425 (+1)	9 kDa	2	2
86	Complement C1q subcomponent subunit A OS=Mus musculus GN=C1qa PE=1 SV=2	P98086	26 kDa	2	2
87	Protein Rpl9-ps6 OS=Mus musculus GN=Rpl9-ps6 PE=4 SV=1	A0A140T8T4 (+1)	22 kDa	1	1
88	40S ribosomal protein S10 OS=Mus musculus GN=Rps10 PE=1 SV=1	P63325	19 kDa	1	1
89	Succinate dehydrogenase [ubiquinone] flavoprotein subunit, mitochondrial OS=Mus musculus GN=Sdha PE=1 SV=1	Q8K2B3	73 kDa	1	1
90	40S ribosomal protein S3 OS=Mus musculus GN=Rps3 PE=1 SV=1	P62908	27 kDa	1	1
91	40S ribosomal protein S4, X isoform OS=Mus musculus GN=Rps4x PE=1 SV=2	P62702	30 kDa	1	1
92	Tubulin beta-4B chain OS=Mus musculus GN=Tubb4b PE=1 SV=1	P68372	50 kDa	1	1
93	light chain CONTAMINANT [Oryctolagus cuniculus]	gi|000000A|emb|BAQ55250.1|IgG	23 kDa	1	1
94	2,4-dienoyl-CoA reductase, mitochondrial OS=Mus musculus GN=Decr1 PE=1 SV=1	Q9CQ62	36 kDa	2	2
95	Myoglobin OS=Mus musculus GN=Mb PE=1 SV=3	P04247	17 kDa	1	1
96	60S ribosomal protein L12 OS=Mus musculus GN=Rpl12 PE=1 SV=2	P35979	18 kDa	1	1
97	Enoyl-CoA hydratase, mitochondrial OS=Mus musculus GN=Echs1 PE=1 SV=1	Q8BH95	31 kDa	1	1
98	Dihydrolipoyllysine-residue succinyltransferase component of 2-oxoglutarate dehydrogenase complex, mitochondrial OS=Mus musculus GN=Dlst PE=1 SV=1	Q9D2G2	49 kDa	1	1
99	Protein Srsf11 OS=Mus musculus GN=Srsf11 PE=1 SV=1	E9Q6E5 (+2)	57 kDa	1	1
100	60S ribosomal protein L7 OS=Mus musculus GN=Rpl7 PE=1 SV=2	P14148	31 kDa	1	1
101	Elongation factor 1-gamma OS=Mus musculus GN=Eef1g PE=1 SV=3	Q9D8N0	50 kDa	1	1
102	Succinate dehydrogenase [ubiquinone] iron-sulfur subunit, mitochondrial OS=Mus musculus GN=Sdhb PE=1 SV=1	Q9CQA3	32 kDa	1	1
103	Ankyrin-1 (Fragment) OS=Mus musculus GN=Ank1 PE=1 SV=1	G3UXF4	12 kDa	1	1
104	Pyruvate kinase OS=Mus musculus GN=Pklr PE=1 SV=1	E9Q509 (+2)	59 kDa	1	1
105	Ank1 protein OS=Mus musculus GN=Ank1 PE=1 SV=1	B7ZW98 (+4)	203 kDa	1	1
106	40S ribosomal protein S13 OS=Mus musculus GN=Rps13 PE=1 SV=2	P62301 (+1)	17 kDa	1	1
107	Protein Gm9493 OS=Mus musculus GN=Gm9493 PE=4 SV=1	F6SVV1 (+1)	22 kDa	1	1
END OF FILE

## Sheet: Filtered data NSAF sorted
	Proteins identified by MS/MS analysis of c-myc immunopreciptates from alpha-amylase treated skeletal muscle extract of malin-myc mice
	after removal of non-mouse proteins, pseudogenes, redundant Uniprot entries, keratins, immunoglobulins, and serum proteins
					TSC			NSAF
#	Identified Proteins (107)	Accession Number	Length	Molecular Weight	Myc amylase		Spc/L	x1000
2	Glyceraldehyde-3-phosphate dehydrogenase OS=Mus musculus GN=Gapdh PE=1 SV=1	A0A0A0MQF6 (+1)	359	39 kDa	52		0.144847	113.916
14	Laforin OS=Mus musculus GN=Epm2a PE=1 SV=2	Q9WUA5	330	37 kDa	21		0.0636364	50.0475
4	Sarcoplasmic/endoplasmic reticulum calcium ATPase 1 OS=Mus musculus GN=Atp2a1 PE=1 SV=1	Q8R429	994	109 kDa	48		0.0482897	37.978
85	Cytochrome c oxidase subunit NDUFA4 OS=Mus musculus GN=Ndufa4 PE=1 SV=2	Q62425 (+1)	49	9 kDa	2		0.0408163	32.1004
8	Glycogen [starch] synthase, muscle OS=Mus musculus GN=Gys1 PE=1 SV=2	Q9Z1E4 (+1)	738	84 kDa	30		0.0406504	31.9699
20	E3 ubiquitin-protein ligase NHLRC1 OS=Mus musculus GN=Nhlrc1 PE=2 SV=1	Q8BR37	401	43 kDa	15		0.0374065	29.4187
34	PDZ and LIM domain protein 5 OS=Mus musculus GN=Pdlim5 PE=1 SV=1	Q9CRA2	214	24 kDa	7		0.0327103	25.7253
24	Triosephosphate isomerase OS=Mus musculus GN=Tpi1 PE=1 SV=4	P17751	249	32 kDa	8		0.0321285	25.2678
18	Glycogenin-1 OS=Mus musculus GN=Gyg PE=1 SV=1	K3W4S6 (+1)	377	42 kDa	12		0.0318302	25.0332
9	Glycogen phosphorylase, muscle form OS=Mus musculus GN=Pygm PE=1 SV=3	Q9WUB3	842	97 kDa	26		0.0308789	24.285
19	Adenylosuccinate lyase OS=Mus musculus GN=Adsl PE=1 SV=2	P54822 (+1)	484	55 kDa	14		0.0289256	22.7489
50	40S ribosomal protein S19 OS=Mus musculus GN=Rps19 PE=1 SV=3	Q9CZX8	145	16 kDa	4		0.0275862	21.6955
70	40S ribosomal protein S14 OS=Mus musculus GN=Rps14 PE=1 SV=3	P62264	151	16 kDa	4		0.0264901	20.8334
6	Myosin-4 OS=Mus musculus GN=Myh4 PE=2 SV=1	Q5SX39	1939	223 kDa	47		0.0242393	19.0632
42	Stomatin-like protein 2, mitochondrial OS=Mus musculus GN=Stoml2 PE=1 SV=1	Q99JB2	353	38 kDa	8		0.0226629	17.8235
7	Phosphorylase b kinase regulatory subunit alpha, skeletal muscle isoform OS=Mus musculus GN=Phka1 PE=1 SV=3	P18826 (+3)	1241	139 kDa	28		0.0225624	17.7445
27	Dehydrogenase/reductase SDR family member 7C OS=Mus musculus GN=Dhrs7c PE=1 SV=3	Q8CHS7	311	34 kDa	7		0.022508	17.7017
33	Trifunctional enzyme subunit beta, mitochondrial OS=Mus musculus GN=Hadhb PE=1 SV=1	Q99JY0	475	51 kDa	10		0.0210526	16.5571
23	Phosphorylase b kinase gamma catalytic chain, skeletal muscle/heart isoform OS=Mus musculus GN=Phkg1 PE=1 SV=3	P07934	388	45 kDa	8		0.0206186	16.2157
29	ADP/ATP translocase 1 OS=Mus musculus GN=Slc25a4 PE=1 SV=4	P48962	298	33 kDa	6		0.0201342	15.8348
61	Peroxiredoxin-1 OS=Mus musculus GN=Prdx1 PE=1 SV=1	P35700 (+2)	199	22 kDa	4		0.0201005	15.8082
13	Phosphorylase b kinase regulatory subunit beta OS=Mus musculus GN=Phkb PE=1 SV=1	Q7TSH2	1085	124 kDa	21		0.0193548	15.2218
53	Myosin light chain 1/3, skeletal muscle isoform OS=Mus musculus GN=Myl1 PE=1 SV=1	E9PWG4 (+1)	161	18 kDa	3		0.0186335	14.6545
38	Dehydrogenase/reductase SDR family member 4 OS=Mus musculus GN=Dhrs4 PE=1 SV=3	Q99LB2	279	30 kDa	5		0.0179211	14.0943
46	Succinate--CoA ligase [ADP/GDP-forming] subunit alpha, mitochondrial OS=Mus musculus GN=Suclg1 PE=1 SV=4	Q9WUM5	346	36 kDa	6		0.017341	13.638
43	Calsequestrin-1 OS=Mus musculus GN=Casq1 PE=1 SV=3	O09165	405	46 kDa	7		0.017284	13.5931
30	ATP synthase subunit alpha, mitochondrial OS=Mus musculus GN=Atp5a1 PE=1 SV=1	Q03265	553	60 kDa	9		0.0162749	12.7995
60	Protein Coq10a OS=Mus musculus GN=Coq10a PE=1 SV=1	E9Q3H6	259	29 kDa	4		0.015444	12.1461
25	Pyruvate dehydrogenase E1 component subunit alpha, somatic form, mitochondrial OS=Mus musculus GN=Pdha1 PE=1 SV=1	P35486	390	43 kDa	6		0.0153846	12.0994
35	Pyruvate dehydrogenase E1 component subunit beta, mitochondrial OS=Mus musculus GN=Pdhb PE=1 SV=1	Q9D051	390	39 kDa	6		0.0153846	12.0994
37	ATP synthase subunit beta, mitochondrial OS=Mus musculus GN=Atp5b PE=1 SV=2	P56480	529	56 kDa	8		0.0151229	11.8935
51	Copper homeostasis protein cutC homolog OS=Mus musculus GN=Cutc PE=1 SV=1	Q9D8X1 (+1)	272	29 kDa	4		0.0147059	11.5656
36	L-lactate dehydrogenase A chain OS=Mus musculus GN=Ldha PE=1 SV=3	P06151 (+1)	359	36 kDa	5		0.0139276	10.9535
40	Four and a half LIM domains protein 1 OS=Mus musculus GN=Fhl1 PE=1 SV=1	A2AEX6 (+1)	296	35 kDa	4		0.0135135	10.6278
22	LIM domain-binding protein 3 OS=Mus musculus GN=Ldb3 PE=1 SV=1	E9PYJ9	679	72 kDa	9		0.0132548	10.4244
12	Protein Agl OS=Mus musculus GN=Agl PE=1 SV=1	F8VPN4	1532	174 kDa	20		0.0130548	10.2671
39	Creatine kinase M-type OS=Mus musculus GN=Ckm PE=1 SV=1	A0A0J9YKD4 (+1)	312	35 kDa	4		0.0128205	10.0828
56	Carbonic anhydrase 3 OS=Mus musculus GN=Ca3 PE=1 SV=3	P16015	260	29 kDa	3		0.0115385	9.07454
32	Dihydrolipoyllysine-residue acetyltransferase component of pyruvate dehydrogenase complex, mitochondrial OS=Mus musculus GN=Dlat PE=1 SV=2	Q8BMF4	642	68 kDa	7		0.0109034	8.57511
62	Actin, alpha skeletal muscle OS=Mus musculus GN=Acta1 PE=1 SV=1	P68134	377	42 kDa	4		0.0106101	8.34441
52	Myotilin OS=Mus musculus GN=Myot PE=1 SV=1	Q9JIF9	496	55 kDa	5		0.0100806	7.92803
45	ATP synthase subunit O, mitochondrial OS=Mus musculus GN=Atp5o PE=1 SV=1	Q9DB20	213	23 kDa	2		0.00938967	7.3846
69	Aspartate aminotransferase, mitochondrial OS=Mus musculus GN=Got2 PE=1 SV=1	P05202	430	47 kDa	4		0.00930233	7.31591
103	Ankyrin-1 (Fragment) OS=Mus musculus GN=Ank1 PE=1 SV=1	G3UXF4	109	12 kDa	1		0.00917431	7.21523
3	Plectin OS=Mus musculus GN=Plec PE=1 SV=3	Q9QXS1	4691	534 kDa	41		0.00874014	6.87377
48	Elongation factor 1-alpha 2 OS=Mus musculus GN=Eef1a2 PE=1 SV=1	P62631	463	50 kDa	4		0.00863931	6.79447
71	Vitronectin OS=Mus musculus GN=Vtn PE=1 SV=2	P29788	478	55 kDa	4		0.0083682	6.58126
59	Isocitrate dehydrogenase [NAD] subunit, mitochondrial OS=Mus musculus GN=Idh3b PE=1 SV=1	Q91VA7	384	42 kDa	3		0.0078125	6.14422
78	Estradiol 17-beta-dehydrogenase 8 (Fragment) OS=Mus musculus GN=H2-Ke6 PE=1 SV=1	G3UX44 (+1)	259	24 kDa	2		0.00772201	6.07305
73	3-ketoacyl-CoA thiolase, mitochondrial OS=Mus musculus GN=Acaa2 PE=1 SV=3	Q8BWT1	397	42 kDa	3		0.00755668	5.94302
21	Myomesin 2 OS=Mus musculus GN=Myom2 PE=1 SV=1	Q14BI5	1463	165 kDa	11		0.0075188	5.91324
106	40S ribosomal protein S13 OS=Mus musculus GN=Rps13 PE=1 SV=2	P62301 (+1)	151	17 kDa	1		0.00662252	5.20835
95	Myoglobin OS=Mus musculus GN=Mb PE=1 SV=3	P04247	154	17 kDa	1		0.00649351	5.10689
31	TBC1 domain family member 5 OS=Mus musculus GN=Tbc1d5 PE=1 SV=2	Q80XQ2	815	92 kDa	5		0.00613497	4.82491
88	40S ribosomal protein S10 OS=Mus musculus GN=Rps10 PE=1 SV=1	P63325	165	19 kDa	1		0.00606061	4.76643
96	60S ribosomal protein L12 OS=Mus musculus GN=Rpl12 PE=1 SV=2	P35979	165	18 kDa	1		0.00606061	4.76643
94	2,4-dienoyl-CoA reductase, mitochondrial OS=Mus musculus GN=Decr1 PE=1 SV=1	Q9CQ62	335	36 kDa	2		0.00597015	4.69529
26	Myomesin-1 OS=Mus musculus GN=Myom1 PE=1 SV=1	Z4YJF5	1667	175 kDa	9		0.00539892	4.24604
63	Trifunctional enzyme subunit alpha, mitochondrial OS=Mus musculus GN=Hadha PE=1 SV=1	Q8BMS1	763	83 kDa	4		0.00524246	4.12299
87	Protein Rpl9-ps6 OS=Mus musculus GN=Rpl9-ps6 PE=4 SV=1	A0A140T8T4 (+1)	192	22 kDa	1		0.00520833	4.09615
44	[3-methyl-2-oxobutanoate dehydrogenase [lipoamide]] kinase, mitochondrial OS=Mus musculus GN=Bckdk PE=1 SV=1	O55028	412	47 kDa	2		0.00485437	3.81777
68	Vimentin OS=Mus musculus GN=Vim PE=1 SV=1	A0A0A6YWC8 (+1)	427	49 kDa	2		0.00468384	3.68365
84	PDZ and LIM domain 7, isoform CRA_f OS=Mus musculus GN=Pdlim7 PE=1 SV=1	Q8BVJ7	222	25 kDa	1		0.0045045	3.54261
80	Adenylosuccinate synthetase isozyme 1 OS=Mus musculus GN=Adssl1 PE=1 SV=2	P28650 (+1)	457	50 kDa	2		0.00437637	3.44184
72	Sarcalumenin OS=Mus musculus GN=Srl PE=1 SV=1	Q7TQ48	472	99 kDa	2		0.00423729	3.33246
67	Tubulin alpha chain (Fragment) OS=Mus musculus GN=Tuba4a PE=1 SV=1	A0A0A0MQA5 (+3)	477	53 kDa	2		0.00419287	3.29753
90	40S ribosomal protein S3 OS=Mus musculus GN=Rps3 PE=1 SV=1	P62908	243	27 kDa	1		0.00411523	3.23646
57	AMP deaminase 1 OS=Mus musculus GN=Ampd1 PE=1 SV=2	Q3V1D3 (+1)	745	86 kDa	3		0.00402685	3.16695
91	40S ribosomal protein S4, X isoform OS=Mus musculus GN=Rps4x PE=1 SV=2	P62702	263	30 kDa	1		0.00380228	2.99034
11	Ryanodine receptor 1 OS=Mus musculus GN=Ryr1 PE=1 SV=1	K3W4M2 (+1)	5035	565 kDa	19		0.00377358	2.96777
100	60S ribosomal protein L7 OS=Mus musculus GN=Rpl7 PE=1 SV=2	P14148	270	31 kDa	1		0.0037037	2.91282
102	Succinate dehydrogenase [ubiquinone] iron-sulfur subunit, mitochondrial OS=Mus musculus GN=Sdhb PE=1 SV=1	Q9CQA3	282	32 kDa	1		0.0035461	2.78887
97	Enoyl-CoA hydratase, mitochondrial OS=Mus musculus GN=Echs1 PE=1 SV=1	Q8BH95	290	31 kDa	1		0.00344828	2.71193
41	2-oxoglutarate dehydrogenase, mitochondrial OS=Mus musculus GN=Ogdh PE=1 SV=3	Q60597 (+1)	1023	116 kDa	3		0.00293255	2.30634
79	Ferrochelatase, mitochondrial OS=Mus musculus GN=Fech PE=1 SV=2	P22315 (+1)	422	47 kDa	1		0.00236967	1.86365
101	Elongation factor 1-gamma OS=Mus musculus GN=Eef1g PE=1 SV=3	Q9D8N0	437	50 kDa	1		0.00228833	1.79968
49	Nascent polypeptide-associated complex subunit alpha, muscle-specific form OS=Mus musculus GN=Naca PE=1 SV=2	P70670	2187	220 kDa	5		0.00228624	1.79803
92	Tubulin beta-4B chain OS=Mus musculus GN=Tubb4b PE=1 SV=1	P68372	445	50 kDa	1		0.00224719	1.76733
98	Dihydrolipoyllysine-residue succinyltransferase component of 2-oxoglutarate dehydrogenase complex, mitochondrial OS=Mus musculus GN=Dlst PE=1 SV=1	Q9D2G2	454	49 kDa	1		0.00220264	1.73229
74	SEC23-interacting protein OS=Mus musculus GN=Sec23ip PE=1 SV=2	Q6NZC7 (+1)	998	111 kDa	2		0.00200401	1.57607
99	Protein Srsf11 OS=Mus musculus GN=Srsf11 PE=1 SV=1	E9Q6E5 (+2)	511	57 kDa	1		0.00195695	1.53906
104	Pyruvate kinase OS=Mus musculus GN=Pklr PE=1 SV=1	E9Q509 (+2)	531	59 kDa	1		0.00188324	1.48109
75	Calcium-activated potassium channel subunit alpha-1 OS=Mus musculus GN=Kcnma1 PE=1 SV=2	F6V0P5 (+1)	1086	122 kDa	2		0.00184162	1.44836
83	Heat shock cognate 71 kDa protein OS=Mus musculus GN=Hspa8 PE=1 SV=1	P63017	646	71 kDa	1		0.00154799	1.21743
89	Succinate dehydrogenase [ubiquinone] flavoprotein subunit, mitochondrial OS=Mus musculus GN=Sdha PE=1 SV=1	Q8K2B3	664	73 kDa	1		0.00150602	1.18443
81	Bifunctional glutamate/proline--tRNA ligase OS=Mus musculus GN=Eprs PE=1 SV=4	Q8CGC7	1512	170 kDa	2		0.00132275	1.04029
77	ATP-dependent 6-phosphofructokinase, muscle type OS=Mus musculus GN=Pfkm PE=1 SV=3	P47857	780	85 kDa	1		0.00128205	1.00828
105	Ank1 protein OS=Mus musculus GN=Ank1 PE=1 SV=1	B7ZW98 (+4)	1852	203 kDa	1		0.000539957	0.424655
						Total SpC/L	1.27152
