# Supplementary material for: Impaired malin expression and interaction with partner proteins in Lafora disease
Source: J Biol Chem. 2024 Apr 7;300(5):107271. doi: 10.1016/j.jbc.2024.107271 (PMC11063907; doi:10.1016/j.jbc.2024.107271)
Supplement: Supplementary File 4 [file mmc4.xlsx]

## Sheet: Info
Supplementary File 4 , Related to Figure 3 E and F
LC-MS/MS data of c-myc immunoprecipitates of three replicatse from brain of malin-myc and WT mice
Explanation of the sheets in this file:
Sheet name
Raw data				List of proteins identified by MS/MS analysis of c-myc IP from brain of three biological replicates of malin-myc and WT mice, including gene name, Uniprot accession number, molecular weight, total spectrum count (TSC) and number of unique peptides.
Filtered data NSAF				List of proteins after removal of non-mouse proteins, pseudogenes, redundant Uniprot entries, keratins immunoglobulins, serum and muscle proteins and and proteins found in only one out of three replicates. Includes length of protein, SpC/L, a total spectrum count of each individual protein divided by protein length, NSAF, normalized spectral abundance factor, p value for NSAF Myc vs NSAF WT. Sort…
Sorted by FC				Proteins sorted by NSAF fold change (FC) of malin-myc vs WT from high to low.
Volcano				Volcano plot of proteins in c-myc IP from brain of malin-myc and WT animals

## Sheet: Raw data
	All proteins identified by MS/MS analysis of three replicates c-myc immunoprecipitates from brain of malin-myc and WT mice
				TSC	TSC	TSC	TSC	TSC	TSC		Number of unique peptides	Number of unique peptides	Number of unique peptides	Number of unique peptides	Number of unique peptides	Number of unique peptides
#	Identified Proteins (771)	Accession Number	Molecular Weight	Myc Rep1	Myc Rep2	Myc Rep3	WT Rep1	WT Rep2	WT Rep3		Myc Rep1	Myc Rep2	Myc Rep3	WT Rep1	WT Rep2	WT Rep3
1	gamma heavy chain, partial CONTAMINANT [Oryctolagus cuniculus cuniculus]	gi|0000000C|emb|AKM12456.1|Immunoglobulin	35 kDa	124	279	243	268	298	198		16	28	24	23	26	22
2	gamma H-chain, partial CONTAMINANT [Oryctolagus cuniculus]	gi|0000000B|emb|AAA64252.1|Ig	44 kDa	110	232	223	238	238	175		3	4	4	3	4	4
3	Cytoplasmic dynein 1 heavy chain 1 OS=Mus musculus GN=Dync1h1 PE=1 SV=2	Q9JHU4	532 kDa	75	142	75	76	101	213		70	121	70	69	86	172
4	Tubulin beta-2A chain OS=Mus musculus GN=Tubb2a PE=1 SV=1	Q7TMM9	50 kDa	62	139	96	112	87	129		2	2	2	2	2	2
5	Spectrin alpha chain, non-erythrocytic 1 OS=Mus musculus GN=Sptan1 PE=1 SV=1	A3KGU7	285 kDa	73	73	41	101	80	159		63	59	39	82	68	131
6	Tubulin beta-2B chain OS=Mus musculus GN=Tubb2b PE=1 SV=1	Q9CWF2	50 kDa	61	137	94	108	83	126		23	28	27	27	26	29
7	Tubulin beta-5 chain OS=Mus musculus GN=Tubb5 PE=1 SV=1	P99024	50 kDa	56	133	94	110	89	124		6	8	8	8	8	8
8	Tubulin beta-4B chain OS=Mus musculus GN=Tubb4b PE=1 SV=1	P68372	50 kDa	51	140	96	112	87	107		2	5	5	5	5	3
9	Actin, cytoplasmic 1 OS=Mus musculus GN=Actb PE=1 SV=1	P60710	42 kDa	77	83	48	118	65	132		1	1	1	2	1	1
10	Actin, cytoplasmic 2 OS=Mus musculus GN=Actg1 PE=1 SV=1	P63260	42 kDa	78	78	52	111	65	131		20	21	18	25	21	25
11	Tubulin beta-4A chain OS=Mus musculus GN=Tubb4a PE=1 SV=3	Q9D6F9	50 kDa	47	125	91	96	76	98		5	9	8	8	9	7
12	Spectrin beta chain, non-erythrocytic 1 OS=Mus musculus GN=Sptbn1 PE=1 SV=2	Q62261	274 kDa	46	74	30	102	65	112		43	61	27	76	55	92
13	Tubulin beta-3 chain OS=Mus musculus GN=Tubb3 PE=1 SV=1	Q9ERD7	50 kDa	46	87	66	74	65	99		11	12	14	11	11	15
14	Ankyrin-2 OS=Mus musculus GN=Ank2 PE=1 SV=2	Q8C8R3	426 kDa	38	54	30	72	51	105		32	44	29	55	39	78
15	Tubulin alpha-1A chain OS=Mus musculus GN=Tuba1a PE=1 SV=1	P68369	50 kDa	50	87	58	51	63	82		23	26	21	19	20	28
16	Tubulin alpha-1B chain OS=Mus musculus GN=Tuba1b PE=1 SV=2	P05213	50 kDa	52	89	57	52	64	81		3	3	3	3	3	3
17	Tubulin alpha-4A chain OS=Mus musculus GN=Tuba4a PE=1 SV=1	P68368	50 kDa	46	77	56	53	58	77		5	4	4	4	4	6
18	Keratin, type II cytoskeletal 1 CONTAMINANT OS=Homo sapiens GN=KRT1 PE=1 SV=6	P04264	66 kDa	31	127	29	31	32	92		20	39	18	23	21	40
19	Myosin-4 OS=Mus musculus GN=Myh4 PE=2 SV=1	Q5SX39	223 kDa	78	38	94	6	61	1		55	34	69	5	48	1
20	Actin, alpha skeletal muscle OS=Mus musculus GN=Acta1 PE=1 SV=1	P68134	42 kDa	35	50	41	55	36	59		7	8	9	5	5	2
21	Microtubule-associated protein 1A OS=Mus musculus GN=Map1a PE=1 SV=1	A2ARP8 (+1)	326 kDa	12	61	30	33	45	65		11	48	29	30	39	51
22	Myosin-10 OS=Mus musculus GN=Myh10 PE=1 SV=1	Q3UH59 (+1)	233 kDa	34	41	5	56	25	75		31	39	4	42	22	64
23	Calcium/calmodulin-dependent protein kinase type II subunit alpha OS=Mus musculus GN=Camk2a PE=1 SV=2	P11798	54 kDa	30	49	38	57	53	55		16	26	18	25	18	28
24	Dynamin-1 OS=Mus musculus GN=Dnm1 PE=1 SV=1	A0A0J9YUN4	97 kDa	29	52	32	38	36	60		26	31	23	27	25	42
25	Keratin, type I cytoskeletal 10 CONTAMINANT OS=Homo sapiens GN=KRT10 PE=1 SV=6	P13645	59 kDa	23	101	25	24	17	78		17	36	18	21	15	32
26	Glutamine synthetase OS=Mus musculus GN=Glul PE=1 SV=6	P15105	42 kDa	16	45	34	38	39	62		11	21	17	21	21	24
27	Microtubule-associated protein 1B OS=Mus musculus GN=Map1b PE=1 SV=2	P14873	270 kDa	22	30	25	36	34	63		21	26	23	32	29	52
28	Sodium/potassium-transporting ATPase subunit alpha OS=Mus musculus GN=Atp1a3 PE=1 SV=1	A0A0G2JGX4	113 kDa	21	43	30	44	36	58		17	30	23	31	30	36
29	Myosin-1 OS=Mus musculus GN=Myh1 PE=1 SV=1	Q5SX40	223 kDa	64	25	59	0	38	0		4	1	2	0	1	0
30	Microtubule-associated protein 2 OS=Mus musculus GN=Map2 PE=1 SV=2	P20357	199 kDa	14	8	23	30	37	76		14	7	22	29	32	65
31	Heat shock cognate 71 kDa protein OS=Mus musculus GN=Hspa8 PE=1 SV=1	P63017	71 kDa	16	39	40	39	40	51		15	25	24	22	22	31
32	Keratin, type II cytoskeletal 2 epidermal CONTAMINANT OS=Homo sapiens GN=KRT2 PE=1 SV=2	P35908	65 kDa	19	86	15	17	16	81		18	42	12	15	14	47
33	Plectin OS=Mus musculus GN=Plec PE=1 SV=3	Q9QXS1	534 kDa	17	10	8	16	21	79		16	10	8	16	18	75
34	Calcium/calmodulin-dependent protein kinase type II subunit beta OS=Mus musculus GN=Camk2b PE=1 SV=2	P28652	60 kDa	21	41	27	39	45	45		14	17	14	17	17	23
35	Clathrin heavy chain OS=Mus musculus GN=Cltc PE=1 SV=1	Q5SXR6 (+1)	192 kDa	17	27	21	18	25	65		16	25	18	16	22	55
36	Trypsin CONTAMINANT OS=Sus scrofa PE=1 SV=1	P00761	24 kDa	19	59	41	46	48	32		8	9	10	7	8	10
37	Rho GTPase-activating protein 35 OS=Mus musculus GN=Arhgap35 PE=1 SV=3	Q91YM2	170 kDa	23	4	19	28	38	58		21	3	19	20	27	46
38	Dual 3',5'-cyclic-AMP and -GMP phosphodiesterase 11A OS=Mus musculus GN=Pde11a PE=1 SV=1	P0C1Q2	105 kDa	19	23	24	25	26	54		17	17	20	20	20	42
39	Ankyrin-2 (Fragment) OS=Mus musculus GN=Ank2 PE=1 SV=2	S4R2T7	131 kDa	19	26	13	41	31	46		3	3	2	3	2	3
40	Creatine kinase B-type OS=Mus musculus GN=Ckb PE=1 SV=1	Q04447	43 kDa	21	29	29	27	23	46		14	14	15	15	14	21
41	Glyceraldehyde-3-phosphate dehydrogenase OS=Mus musculus GN=Gapdh PE=1 SV=1	A0A0A0MQF6	39 kDa	18	39	23	29	39	32		11	16	11	14	17	16
42	Myosin-9 OS=Mus musculus GN=Myh9 PE=1 SV=4	Q8VDD5	226 kDa	28	16	3	23	10	59		21	10	2	17	7	44
43	Pyruvate dehydrogenase E1 component subunit alpha, somatic form, mitochondrial OS=Mus musculus GN=Pdha1 PE=1 SV=1	P35486	43 kDa	13	29	28	27	30	34		12	18	17	19	18	22
44	Sodium/potassium-transporting ATPase subunit alpha OS=Mus musculus GN=Atp1a2 PE=1 SV=1	D3YYN7 (+1)	104 kDa	13	30	24	29	18	43		3	8	4	7	3	14
45	Sodium/potassium-transporting ATPase subunit alpha-1 OS=Mus musculus GN=Atp1a1 PE=1 SV=1	Q8VDN2	113 kDa	17	30	19	23	19	43		9	9	4	5	4	15
46	Dihydrolipoyllysine-residue acetyltransferase component of pyruvate dehydrogenase complex, mitochondrial OS=Mus musculus GN=Dlat PE=1 SV=2	Q8BMF4	68 kDa	14	41	23	23	20	39		13	22	15	17	15	25
47	Myelin basic protein (Fragment) OS=Mus musculus GN=Mbp PE=1 SV=1	F7A0B0	21 kDa	17	33	21	28	21	23		6	8	8	9	8	7
48	Keratin, type I cytoskeletal 9 CONTAMINANT OS=Homo sapiens GN=KRT9 PE=1 SV=3	P35527	62 kDa	16	39	14	19	22	26		12	19	10	14	13	17
49	2',3'-cyclic-nucleotide 3'-phosphodiesterase OS=Mus musculus GN=Cnp PE=1 SV=3	P16330	47 kDa	9	24	21	24	17	29		7	15	16	19	14	21
50	Calcium/calmodulin-dependent protein kinase type II subunit gamma OS=Mus musculus GN=Camk2g PE=1 SV=1	Q923T9	60 kDa	12	24	17	25	31	26		0	2	2	3	2	9
51	TBC1 domain family member 5 OS=Mus musculus GN=Tbc1d5 PE=1 SV=2	Q80XQ2	92 kDa	14	4	18	23	21	40		12	4	15	18	15	30
52	ATP synthase subunit beta, mitochondrial OS=Mus musculus GN=Atp5b PE=1 SV=2	P56480	56 kDa	19	20	13	16	16	51		14	13	13	15	12	25
53	Pyruvate dehydrogenase E1 component subunit beta, mitochondrial OS=Mus musculus GN=Pdhb PE=1 SV=1	Q9D051	39 kDa	11	20	16	21	20	32		8	11	9	11	10	14
54	ATP synthase subunit alpha, mitochondrial OS=Mus musculus GN=Atp5a1 PE=1 SV=1	Q03265	60 kDa	19	17	20	25	19	36		15	14	14	16	14	22
55	Protein Sptbn2 OS=Mus musculus GN=Sptbn2 PE=1 SV=1	Q68FG2	271 kDa	14	10	1	20	13	45		11	5	0	14	9	35
56	Microtubule-associated protein 6 OS=Mus musculus GN=Map6 PE=1 SV=2	Q7TSJ2	96 kDa	18	12	11	19	17	43		16	12	11	18	16	35
57	Tenascin-R OS=Mus musculus GN=Tnr PE=1 SV=2	Q8BYI9	150 kDa	14	21	16	19	21	33		12	17	13	17	18	25
58	Dihydropyrimidinase-related protein 2 OS=Mus musculus GN=Dpysl2 PE=1 SV=2	O08553	62 kDa	17	22	16	18	22	34		16	15	12	16	18	24
59	AP-2 complex subunit beta OS=Mus musculus GN=Ap2b1 PE=1 SV=1	Q9DBG3	105 kDa	16	17	10	10	12	32		15	15	10	9	9	29
60	Calcium/calmodulin-dependent protein kinase type II subunit delta OS=Mus musculus GN=Camk2d PE=1 SV=1	E9Q1T1 (+1)	60 kDa	9	28	0	22	22	20		3	5	0	4	3	6
61	Vesicle-fusing ATPase OS=Mus musculus GN=Nsf PE=1 SV=2	P46460	83 kDa	7	15	11	20	21	20		7	15	8	15	12	19
62	Inositol 1,4,5-trisphosphate receptor type 1 OS=Mus musculus GN=Itpr1 PE=1 SV=2	P11881	313 kDa	17	7	5	10	10	37		16	7	5	8	8	36
63	Vacuolar protein sorting-associated protein 35 OS=Mus musculus GN=Vps35 PE=1 SV=1	Q9EQH3	92 kDa	15	4	9	11	13	34		14	4	9	11	12	29
64	Ankyrin-2 (Fragment) OS=Mus musculus GN=Ank2 PE=1 SV=2	S4R2R5	114 kDa	8	28	11	19	12	30		0	1	1	1	1	2
65	Neurofilament 3, medium OS=Mus musculus GN=Nefm PE=1 SV=1	A0A0R4J036	96 kDa	13	10	6	23	15	28		12	9	6	19	12	22
66	Neurofilament light polypeptide OS=Mus musculus GN=Nefl PE=1 SV=5	P08551	62 kDa	11	10	7	20	8	26		9	10	6	14	6	19
67	AP-2 complex subunit alpha-1 OS=Mus musculus GN=Ap2a1 PE=1 SV=1	P17426	108 kDa	5	19	13	14	14	26		5	16	11	13	13	25
68	Potassium channel subfamily T member 1 OS=Mus musculus GN=Kcnt1 PE=1 SV=2	Q6ZPR4	138 kDa	11	17	9	12	10	33		10	15	9	11	10	32
69	light chain CONTAMINANT [Oryctolagus cuniculus]	gi|000000A|emb|BAQ55250.1|IgG	23 kDa	7	23	29	30	24	11		5	6	7	6	6	6
70	Alpha-internexin OS=Mus musculus GN=Ina PE=1 SV=3	P46660	55 kDa	14	13	9	21	14	28		10	11	8	15	11	18
71	Kazrin OS=Mus musculus GN=Kazn PE=1 SV=2	Q69ZS8	87 kDa	12	6	17	15	20	28		8	5	12	10	12	20
72	Excitatory amino acid transporter 1 OS=Mus musculus GN=Slc1a3 PE=1 SV=2	P56564	60 kDa	12	18	17	23	17	26		8	9	9	10	9	10
73	SEC23-interacting protein OS=Mus musculus GN=Sec23ip PE=1 SV=1	G3X928	111 kDa	11	25	9	10	10	25		10	19	7	10	8	20
74	Calcium-transporting ATPase OS=Mus musculus GN=Atp2b2 PE=1 SV=1	F8WHB1 (+2)	137 kDa	8	10	10	7	11	29		8	10	9	6	10	24
75	Stress-70 protein, mitochondrial OS=Mus musculus GN=Hspa9 PE=1 SV=3	P38647	73 kDa	5	19	12	14	16	23		5	18	12	13	14	20
76	Stomatin-like protein 2, mitochondrial OS=Mus musculus GN=Stoml2 PE=1 SV=1	Q99JB2	38 kDa	11	16	17	12	23	22		8	13	13	12	16	16
77	Complement C1q subcomponent subunit A OS=Mus musculus GN=C1qa PE=1 SV=2	P98086	26 kDa	5	20	13	12	16	20		4	7	7	5	6	6
78	ATP-dependent 6-phosphofructokinase, muscle type OS=Mus musculus GN=Pfkm PE=1 SV=3	P47857	85 kDa	9	7	3	5	10	39		9	6	2	4	8	27
79	Laforin OS=Mus musculus GN=Epm2a PE=1 SV=2	Q9WUA5	37 kDa	18	33	31	0	0	0		12	12	11	0	0	0
80	E3 ubiquitin-protein ligase NHLRC1 OS=Mus musculus GN=Nhlrc1 PE=2 SV=1	Q8BR37	43 kDa	17	33	35	0	0	0		11	15	15	0	0	0
81	Adenylosuccinate lyase OS=Mus musculus GN=Adsl PE=1 SV=2	P54822	55 kDa	9	19	8	9	11	19		8	16	7	7	8	15
82	Acetyl-CoA acetyltransferase, mitochondrial OS=Mus musculus GN=Acat1 PE=1 SV=1	Q8QZT1	45 kDa	10	20	13	12	13	23		10	15	12	10	12	19
83	AP-2 complex subunit alpha-2 OS=Mus musculus GN=Ap2a2 PE=1 SV=2	P17427	104 kDa	8	15	10	10	11	25		7	6	2	3	5	16
84	Elongation factor 1-alpha 1 OS=Mus musculus GN=Eef1a1 PE=1 SV=3	P10126	50 kDa	8	19	9	10	12	21		3	5	3	3	4	6
85	ATP-dependent 6-phosphofructokinase, liver type OS=Mus musculus GN=Pfkl PE=1 SV=4	P12382	85 kDa	12	8	4	10	11	35		8	5	2	6	4	20
86	2-oxoglutarate dehydrogenase, mitochondrial OS=Mus musculus GN=Ogdh PE=1 SV=3	Q60597	116 kDa	5	8	7	10	8	23		5	8	7	8	6	22
87	Plasma membrane calcium-transporting ATPase 1 OS=Mus musculus GN=Atp2b1 PE=1 SV=1	G5E829	135 kDa	6	8	6	10	12	28		3	3	2	6	5	12
88	Complement C1q subcomponent subunit B OS=Mus musculus GN=C1qb PE=1 SV=2	P14106	27 kDa	8	16	11	11	11	16		5	7	8	8	7	7
89	Myosin-11 OS=Mus musculus GN=Myh11 PE=1 SV=1	E9QPE7	223 kDa	6	12	0	11	8	14		2	5	0	3	2	2
90	Unconventional myosin-Va OS=Mus musculus GN=Myo5a PE=1 SV=1	D3Z4J3	216 kDa	7	1	0	10	3	17		7	1	0	9	2	17
91	78 kDa glucose-regulated protein OS=Mus musculus GN=Hspa5 PE=1 SV=3	P20029	72 kDa	5	18	12	13	12	18		4	13	10	6	6	14
92	Sorting nexin-17 OS=Mus musculus GN=Snx17 PE=1 SV=2	Q8BVL3	53 kDa	13	1	9	13	9	27		11	1	8	13	9	18
93	AP-2 complex subunit mu OS=Mus musculus GN=Ap2m1 PE=1 SV=1	P84091	50 kDa	2	7	6	5	7	18		2	5	6	4	7	14
94	AP-1 complex subunit beta-1 OS=Mus musculus GN=Ap1b1 PE=1 SV=2	O35643 (+2)	104 kDa	5	0	4	4	6	22		1	0	0	0	0	7
95	Ryanodine receptor 2 OS=Mus musculus GN=Ryr2 PE=1 SV=1	E9Q401	565 kDa	5	3	0	1	3	35		5	3	0	1	3	34
96	Protein 2310035C23Rik OS=Mus musculus GN=2310035C23Rik PE=1 SV=1	A0A087WSS1	132 kDa	7	8	6	4	5	24		7	7	6	4	5	22
97	Sarcoplasmic/endoplasmic reticulum calcium ATPase 2 OS=Mus musculus GN=Atp2a2 PE=1 SV=2	O55143	115 kDa	9	12	6	3	6	19		6	6	2	1	2	15
98	Elongation factor 1-gamma OS=Mus musculus GN=Eef1g PE=1 SV=3	Q9D8N0	50 kDa	12	8	4	8	9	20		11	7	4	7	8	14
99	Keratin, type II cytoskeletal 5 OS=Mus musculus GN=Krt5 PE=1 SV=1	Q922U2	62 kDa	7	15	4	5	0	22		1	4	0	1	0	5
100	Elongation factor 1-alpha 2 OS=Mus musculus GN=Eef1a2 PE=1 SV=1	P62631	50 kDa	7	10	6	7	8	19		5	7	6	5	6	14
101	Hemoglobin subunit beta-1 OS=Mus musculus GN=Hbb-b1 PE=1 SV=2	P02088	16 kDa	10	8	7	7	19	23		8	6	5	6	11	14
102	Sarcoplasmic/endoplasmic reticulum calcium ATPase 1 OS=Mus musculus GN=Atp2a1 PE=1 SV=1	Q8R429	109 kDa	11	9	11	3	7	4		10	8	11	3	5	4
103	14-3-3 protein zeta/delta OS=Mus musculus GN=Ywhaz PE=1 SV=1	P63101	28 kDa	4	11	11	15	10	17		3	8	6	9	6	10
104	Pyruvate dehydrogenase protein X component, mitochondrial OS=Mus musculus GN=Pdhx PE=1 SV=1	Q8BKZ9	54 kDa	4	10	6	10	12	11		3	9	6	10	9	9
105	Septin-7 OS=Mus musculus GN=Sept7 PE=1 SV=2	E9Q1G8 (+2)	51 kDa	6	9	7	10	12	15		6	8	7	8	10	14
106	Excitatory amino acid transporter 2 OS=Mus musculus GN=Slc1a2 PE=1 SV=1	P43006	62 kDa	13	10	6	9	10	21		10	7	4	8	7	13
107	Beta-globin OS=Mus musculus GN=Hbbt1 PE=1 SV=1	A8DUK4	16 kDa	10	10	9	9	18	0		1	2	2	2	2	0
108	Liprin-alpha-3 OS=Mus musculus GN=Ppfia3 PE=1 SV=2	P60469	133 kDa	3	5	5	7	11	19		3	5	5	7	11	18
109	14-3-3 protein epsilon OS=Mus musculus GN=Ywhae PE=1 SV=1	P62259	29 kDa	5	7	7	11	6	21		4	6	6	8	3	16
110	E3 ubiquitin-protein ligase TRIM21 OS=Mus musculus GN=Trim21 PE=1 SV=1	Q3U7K7	53 kDa	6	13	6	10	6	13		6	11	6	9	5	11
111	Calcium-transporting ATPase OS=Mus musculus GN=Atp2b3 PE=1 SV=1	A2ALL9	129 kDa	7	7	5	5	7	19		3	1	1	0	1	6
112	Bifunctional glutamate/proline--tRNA ligase OS=Mus musculus GN=Eprs PE=1 SV=4	Q8CGC7	170 kDa	2	16	1	3	8	17		2	15	1	3	8	17
113	Triosephosphate isomerase OS=Mus musculus GN=Tpi1 PE=1 SV=4	P17751	32 kDa	11	14	8	9	9	12		9	9	6	7	6	9
114	DmX-like protein 2 OS=Mus musculus GN=Dmxl2 PE=1 SV=3	Q8BPN8	338 kDa	5	3	2	2	2	26		4	3	2	2	2	25
115	Protein enabled homolog OS=Mus musculus GN=Enah PE=1 SV=1	A0A0A6YW06	84 kDa	0	12	4	7	11	11		0	8	4	7	11	11
116	Guanine nucleotide-binding protein G(o) subunit alpha OS=Mus musculus GN=Gnao1 PE=1 SV=3	P18872	40 kDa	3	13	8	10	8	13		3	11	8	9	6	10
117	14-3-3 protein theta (Fragment) OS=Mus musculus GN=Ywhaq PE=1 SV=1	F6VW30	34 kDa	5	6	8	10	8	14		4	4	5	5	5	9
118	Unconventional myosin-XVIIIa OS=Mus musculus GN=Myo18a PE=1 SV=1	K3W4L0 (+1)	231 kDa	7	0	0	5	3	23		7	0	0	4	2	23
119	Protein Ogdhl OS=Mus musculus GN=Ogdhl PE=1 SV=1	E9Q7L0	117 kDa	4	5	3	3	0	19		3	2	0	0	0	13
120	Ankyrin-3 (Fragment) OS=Mus musculus GN=Ank3 PE=1 SV=1	S4R2K9	285 kDa	5	5	3	10	6	17		0	0	0	1	1	6
121	Tropomyosin alpha-1 chain OS=Mus musculus GN=Tpm1 PE=1 SV=1	P58771	33 kDa	8	3	13	2	6	5		7	3	12	2	6	5
122	Isocitrate dehydrogenase [NAD] subunit, mitochondrial OS=Mus musculus GN=Idh3b PE=1 SV=1	Q91VA7	42 kDa	2	7	3	8	5	13		2	6	3	7	4	12
123	PEX5-related protein OS=Mus musculus GN=Pex5l PE=1 SV=1	F8SLQ3	69 kDa	7	2	5	9	4	21		7	2	5	8	4	18
124	Glutamate dehydrogenase 1, mitochondrial OS=Mus musculus GN=Glud1 PE=1 SV=1	P26443	61 kDa	4	13	5	8	6	14		4	11	5	7	4	13
125	SRC kinase-signaling inhibitor 1 OS=Mus musculus GN=Srcin1 PE=1 SV=1	B1AQX9	131 kDa	4	1	0	8	4	26		4	1	0	8	4	23
126	Myosin-14 OS=Mus musculus GN=Myh14 PE=1 SV=1	K3W4R2 (+1)	229 kDa	6	5	2	6	4	15		2	1	0	3	1	10
127	Septin-11 OS=Mus musculus GN=Sept11 PE=1 SV=1	A0A0J9YTY0 (+2)	49 kDa	2	12	2	8	8	12		1	9	2	6	7	10
128	Complement C1q subcomponent subunit C OS=Mus musculus GN=C1qc PE=1 SV=2	Q02105	26 kDa	2	13	12	8	9	11		2	5	5	5	5	5
129	Lysine--tRNA ligase OS=Mus musculus GN=Kars PE=1 SV=1	Q99MN1	68 kDa	5	8	3	3	7	11		5	6	3	3	7	11
130	Trifunctional enzyme subunit alpha, mitochondrial OS=Mus musculus GN=Hadha PE=1 SV=1	Q8BMS1	83 kDa	2	5	5	6	0	13		2	5	4	6	0	12
131	Guanine nucleotide-binding protein G(I)/G(S)/G(T) subunit beta-1 OS=Mus musculus GN=Gnb1 PE=1 SV=3	P62874	37 kDa	5	12	8	8	7	12		5	9	6	7	6	11
132	Delta and Notch-like epidermal growth factor-related receptor OS=Mus musculus GN=Dner PE=1 SV=1	Q8JZM4	79 kDa	6	16	6	6	6	15		6	8	5	4	5	10
133	Alpha globin 1 OS=Mus musculus GN=Hba-a1 PE=1 SV=1	Q91VB8	15 kDa	5	10	3	4	10	12		5	7	2	3	6	7
134	Keratin, type I cytoskeletal 14 OS=Mus musculus GN=Krt14 PE=1 SV=2	Q61781	53 kDa	2	16	3	7	4	12		2	6	1	3	1	6
135	Cadherin-2 OS=Mus musculus GN=Cdh2 PE=1 SV=1	D3YYT0 (+1)	94 kDa	2	6	9	11	13	10		1	5	5	8	9	9
136	Dynactin subunit 2 OS=Mus musculus GN=Dctn2 PE=1 SV=3	Q99KJ8	44 kDa	4	8	6	5	11	14		4	8	6	4	8	13
137	14-3-3 protein gamma OS=Mus musculus GN=Ywhag PE=1 SV=2	P61982	28 kDa	4	5	8	8	6	15		3	3	4	4	3	10
138	Rho GTPase-activating protein 5 OS=Mus musculus GN=Arhgap5 PE=1 SV=1	E9PYT0 (+1)	172 kDa	1	0	1	4	4	23		1	0	1	4	4	23
139	Calcium-transporting ATPase OS=Mus musculus GN=Atp2b4 PE=1 SV=1	E9Q828 (+1)	129 kDa	3	5	4	0	7	18		0	0	0	0	1	5
140	Alpha actinin 1a OS=Mus musculus GN=Actn1 PE=1 SV=1	A1BN54	103 kDa	8	0	0	5	2	18		7	0	0	5	2	17
141	Clathrin coat assembly protein AP180 OS=Mus musculus GN=Snap91 PE=1 SV=1	Q61548	92 kDa	6	8	5	7	5	13		5	7	4	6	4	11
142	Septin-5 OS=Mus musculus GN=Sept5 PE=1 SV=2	Q9Z2Q6	43 kDa	3	12	2	5	7	13		3	10	2	4	5	11
143	Nucleobindin-1 OS=Mus musculus GN=Nucb1 PE=1 SV=2	Q02819	53 kDa	2	0	5	10	3	22		2	0	5	9	2	20
144	Dihydrolipoyllysine-residue succinyltransferase component of 2-oxoglutarate dehydrogenase complex, mitochondrial OS=Mus musculus GN=Dlst PE=1 SV=1	Q9D2G2	49 kDa	9	9	1	4	6	11		7	8	1	4	5	7
145	Sodium/potassium-transporting ATPase subunit beta-1 OS=Mus musculus GN=Atp1b1 PE=1 SV=1	P14094	35 kDa	5	10	6	5	6	8		5	7	5	5	5	6
146	Kinesin-like protein KIF21A OS=Mus musculus GN=Kif21a PE=1 SV=2	E9Q0J5 (+1)	187 kDa	3	11	1	4	3	17		3	11	1	4	3	17
147	ATP-dependent 6-phosphofructokinase OS=Mus musculus GN=Pfkp PE=1 SV=1	Q8C605 (+1)	86 kDa	7	2	0	0	2	23		4	1	0	0	0	15
148	Septin-8 OS=Mus musculus GN=Sept8 PE=1 SV=1	B1AQZ0	56 kDa	6	9	3	6	6	11		4	5	3	3	2	8
149	Heterogeneous nuclear ribonucleoprotein K OS=Mus musculus GN=Hnrnpk PE=1 SV=1	B2M1R6	49 kDa	5	7	2	5	5	16		5	7	2	5	2	14
150	Cofilin-1 OS=Mus musculus GN=Cfl1 PE=1 SV=3	P18760	19 kDa	5	6	7	6	8	12		5	6	5	6	7	10
151	Heat shock protein HSP 90-beta OS=Mus musculus GN=Hsp90ab1 PE=1 SV=3	P11499	83 kDa	3	6	6	5	5	9		3	6	6	4	4	8
152	Vacuolar protein sorting-associated protein 26B OS=Mus musculus GN=Vps26b PE=1 SV=1	Q8C0E2	39 kDa	7	4	5	9	9	9		6	4	5	8	9	8
153	14-3-3 protein beta/alpha OS=Mus musculus GN=Ywhab PE=1 SV=3	Q9CQV8	28 kDa	2	5	7	8	5	14		0	2	1	1	1	4
154	Alpha-centractin OS=Mus musculus GN=Actr1a PE=1 SV=1	P61164	43 kDa	3	7	2	5	4	9		3	5	2	4	4	7
155	Destrin OS=Mus musculus GN=Dstn PE=1 SV=3	Q9R0P5	19 kDa	7	5	7	5	5	13		5	4	5	4	3	8
156	Serine/threonine-protein phosphatase 2A 65 kDa regulatory subunit A alpha isoform OS=Mus musculus GN=Ppp2r1a PE=1 SV=3	Q76MZ3	65 kDa	8	2	2	2	3	16		7	2	2	2	3	13
157	Neurofilament heavy polypeptide OS=Mus musculus GN=Nefh PE=1 SV=3	P19246	117 kDa	6	0	3	7	7	15		5	0	2	2	3	11
158	Spectrin beta 1 OS=Mus musculus GN=Sptb PE=1 SV=1	Q3UGX2	268 kDa	4	0	0	0	0	11		3	0	0	0	0	5
159	Peroxiredoxin-1 OS=Mus musculus GN=Prdx1 PE=1 SV=1	P35700	22 kDa	1	8	5	3	5	13		1	7	4	3	5	12
160	Hemoglobin subunit beta-2 OS=Mus musculus GN=Hbb-b2 PE=1 SV=2	P02089	16 kDa	7	0	0	0	11	20		2	0	0	0	1	4
161	V-type proton ATPase subunit B, brain isoform OS=Mus musculus GN=Atp6v1b2 PE=1 SV=1	P62814	57 kDa	6	6	4	7	7	14		6	6	4	6	6	12
162	Serine/threonine-protein phosphatase 2B catalytic subunit alpha isoform OS=Mus musculus GN=Ppp3ca PE=1 SV=1	P63328	59 kDa	2	8	5	6	6	7		2	7	5	5	6	7
163	14-3-3 protein eta OS=Mus musculus GN=Ywhah PE=1 SV=2	P68510	28 kDa	2	6	6	5	5	14		0	3	1	0	1	8
164	Pyruvate kinase PKM OS=Mus musculus GN=Pkm PE=1 SV=4	P52480	58 kDa	2	8	5	1	4	13		2	8	5	1	4	11
165	Septin-6 OS=Mus musculus GN=Sept6 PE=1 SV=4	Q9R1T4	50 kDa	1	10	3	4	4	10		1	3	2	2	2	5
166	Putative adenosylhomocysteinase 2 OS=Mus musculus GN=Ahcyl1 PE=1 SV=1	Q80SW1	59 kDa	4	6	4	3	4	11		4	5	4	3	3	11
167	Heterogeneous nuclear ribonucleoproteins A2/B1 OS=Mus musculus GN=Hnrnpa2b1 PE=1 SV=2	O88569	37 kDa	3	11	3	4	5	13		2	7	2	3	5	10
168	TRAF-interacting protein with FHA domain-containing protein A OS=Mus musculus GN=Tifa PE=1 SV=1	Q793I8	22 kDa	1	8	4	5	7	6		1	6	4	4	4	6
169	Dihydrolipoyl dehydrogenase, mitochondrial OS=Mus musculus GN=Dld PE=1 SV=2	O08749	54 kDa	3	3	4	2	1	11		3	3	4	2	1	9
170	Heterogeneous nuclear ribonucleoprotein U OS=Mus musculus GN=Hnrnpu PE=1 SV=1	Q8VEK3	88 kDa	7	7	1	3	5	13		6	7	1	3	5	11
171	T-complex protein 1 subunit gamma OS=Mus musculus GN=Cct3 PE=1 SV=1	P80318	61 kDa	4	2	2	3	5	12		4	2	2	3	5	11
172	Cytoplasmic dynein 1 light intermediate chain 1 OS=Mus musculus GN=Dync1li1 PE=1 SV=1	Q8R1Q8	57 kDa	3	7	2	3	5	9		3	6	2	3	4	8
173	Elongation factor Tu, mitochondrial OS=Mus musculus GN=Tufm PE=1 SV=1	Q8BFR5	50 kDa	6	9	3	3	5	11		6	8	3	3	4	11
174	Phosphorylase b kinase regulatory subunit beta OS=Mus musculus GN=Phkb PE=1 SV=1	Q7TSH2	124 kDa	5	2	2	1	2	8		4	2	2	1	2	8
175	Dynactin subunit 1 OS=Mus musculus GN=Dctn1 PE=1 SV=3	O08788	142 kDa	1	5	1	2	1	15		1	5	1	2	1	15
176	Calmodulin-regulated spectrin-associated protein 2 OS=Mus musculus GN=Camsap2 PE=1 SV=1	A0A0A6YY67 (+2)	166 kDa	4	1	0	3	7	14		4	1	0	2	5	14
177	Potassium/sodium hyperpolarization-activated cyclic nucleotide-gated channel 2 OS=Mus musculus GN=Hcn2 PE=1 SV=1	O88703	95 kDa	7	0	6	6	4	12		7	0	6	6	4	10
178	BTB/POZ domain-containing protein 17 OS=Mus musculus GN=Btbd17 PE=1 SV=1	Q9DB72	53 kDa	1	9	4	4	5	9		1	8	4	3	5	9
179	Synaptosomal-associated protein 25 OS=Mus musculus GN=Snap25 PE=1 SV=1	P60879	23 kDa	4	4	3	4	3	13		4	4	3	3	2	10
180	ADP/ATP translocase 1 OS=Mus musculus GN=Slc25a4 PE=1 SV=4	P48962	33 kDa	2	8	3	2	3	9		2	7	3	2	3	8
181	Keratin, type I cytoskeletal 42 OS=Mus musculus GN=Krt42 PE=1 SV=1	Q6IFX2	50 kDa	2	10	2	5	0	7		0	3	1	1	0	1
182	Transcriptional activator protein Pur-alpha OS=Mus musculus GN=Pura PE=1 SV=1	P42669	35 kDa	4	8	6	4	5	8		4	4	5	3	4	7
183	Trifunctional enzyme subunit beta, mitochondrial OS=Mus musculus GN=Hadhb PE=1 SV=1	Q99JY0	51 kDa	0	9	5	6	3	10		0	9	5	6	3	8
184	Guanine nucleotide-binding protein G(I)/G(S)/G(T) subunit beta-2 OS=Mus musculus GN=Gnb2 PE=1 SV=3	P62880	37 kDa	3	5	4	6	5	10		2	2	1	2	2	6
185	V-type proton ATPase catalytic subunit A OS=Mus musculus GN=Atp6v1a PE=1 SV=2	P50516	68 kDa	2	4	2	0	2	10		2	4	2	0	2	10
186	Keratin, type II cytoskeletal 6A OS=Mus musculus GN=Krt6a PE=1 SV=3	P50446	59 kDa	4	0	0	4	0	10		2	0	0	1	0	1
187	Ig mu chain C region (Fragment) OS=Mus musculus GN=Ighm PE=1 SV=1	A0A075B5P6 (+2)	50 kDa	1	8	5	6	9	8		1	8	5	6	8	6
188	Pyruvate carboxylase OS=Mus musculus GN=Pcx PE=1 SV=1	E9QPD7 (+2)	130 kDa	3	7	3	2	4	10		3	7	3	2	4	10
189	Catenin alpha-2 OS=Mus musculus GN=Ctnna2 PE=1 SV=3	Q61301	105 kDa	2	0	0	1	1	19		2	0	0	1	1	17
190	WD repeat-containing protein 7 OS=Mus musculus GN=Wdr7 PE=1 SV=3	Q920I9	163 kDa	6	0	1	2	7	12		6	0	1	2	4	12
191	Cytoplasmic dynein 1 intermediate chain 1 OS=Mus musculus GN=Dync1i1 PE=1 SV=1	D3Z0M6 (+1)	73 kDa	3	6	2	3	5	7		3	6	2	3	4	7
192	Dynamin-1-like protein OS=Mus musculus GN=Dnm1l PE=1 SV=2	Q8K1M6	83 kDa	0	4	9	9	11	5		0	4	8	6	6	5
193	Myosin light polypeptide 6 OS=Mus musculus GN=Myl6 PE=1 SV=3	Q60605	17 kDa	6	5	1	8	2	7		6	4	1	7	2	7
194	Phosphorylase b kinase regulatory subunit alpha, skeletal muscle isoform OS=Mus musculus GN=Phka1 PE=1 SV=1	A2AI87 (+3)	139 kDa	4	0	2	1	2	11		4	0	2	1	2	11
195	Protein piccolo OS=Mus musculus GN=Pclo PE=1 SV=4	Q9QYX7	551 kDa	4	0	0	1	2	12		3	0	0	1	2	11
196	T-complex protein 1 subunit delta OS=Mus musculus GN=Cct4 PE=1 SV=3	P80315	58 kDa	3	5	3	4	2	13		3	5	3	4	2	11
197	Cytoplasmic FMR1-interacting protein 2 OS=Mus musculus GN=Cyfip2 PE=1 SV=2	Q5SQX6	146 kDa	4	5	2	2	4	15		4	5	2	2	3	14
198	Neuronal-specific septin-3 OS=Mus musculus GN=Sept3 PE=1 SV=2	Q9Z1S5	40 kDa	2	4	1	2	4	13		2	4	1	1	3	10
199	Alpha-adducin OS=Mus musculus GN=Add1 PE=1 SV=2	Q9QYC0	81 kDa	4	2	0	4	2	14		4	2	0	4	2	14
200	Band 4.1-like protein 3 OS=Mus musculus GN=Epb41l3 PE=1 SV=1	Q9WV92	103 kDa	4	0	0	4	3	13		4	0	0	4	3	13
201	40S ribosomal protein S18 OS=Mus musculus GN=Rps18 PE=1 SV=3	P62270	18 kDa	2	8	5	4	6	4		2	7	5	4	5	4
202	Reticulocalbin-2 OS=Mus musculus GN=Rcn2 PE=1 SV=1	Q8BP92	37 kDa	3	8	4	5	6	12		3	6	4	5	6	8
203	Beta-centractin OS=Mus musculus GN=Actr1b PE=1 SV=1	Q8R5C5	42 kDa	3	7	3	4	4	8		1	3	2	2	2	4
204	Phosphofurin acidic cluster sorting protein 1 OS=Mus musculus GN=Pacs1 PE=1 SV=2	Q8K212	105 kDa	3	1	4	1	4	11		3	1	4	1	3	11
205	Protein Gm9242 OS=Mus musculus GN=Gm9242 PE=4 SV=1	J3QNY1	37 kDa	2	4	0	4	2	12		2	4	0	3	2	10
206	Drebrin OS=Mus musculus GN=Dbn1 PE=1 SV=4	Q9QXS6	77 kDa	2	1	0	7	2	8		2	1	0	6	2	8
207	F-actin-capping protein subunit beta OS=Mus musculus GN=Capzb PE=1 SV=3	P47757	31 kDa	8	2	0	4	1	17		7	2	0	4	1	13
208	Glycogen phosphorylase, muscle form OS=Mus musculus GN=Pygm PE=1 SV=3	Q9WUB3	97 kDa	8	1	8	0	0	0		8	1	8	0	0	0
209	Tropomyosin beta chain OS=Mus musculus GN=Tpm2 PE=1 SV=1	P58774	33 kDa	7	0	6	0	4	0		3	0	0	0	1	0
210	Protein kinase C gamma type OS=Mus musculus GN=Prkcg PE=1 SV=1	P63318	78 kDa	0	6	3	4	3	8		0	5	3	4	3	8
211	F-actin-capping protein subunit alpha-2 OS=Mus musculus GN=Capza2 PE=1 SV=3	P47754	33 kDa	6	5	3	8	2	11		6	5	2	7	2	11
212	Succinate--CoA ligase [ADP-forming] subunit beta, mitochondrial OS=Mus musculus GN=Sucla2 PE=1 SV=2	Q9Z2I9	50 kDa	3	9	5	1	2	10		3	8	5	1	2	10
213	Protein bassoon OS=Mus musculus GN=Bsn PE=1 SV=4	O88737	419 kDa	2	0	0	2	0	10		2	0	0	2	0	10
214	Cysteine and glycine-rich protein 1 OS=Mus musculus GN=Csrp1 PE=1 SV=3	P97315	21 kDa	5	6	5	6	3	10		5	5	5	6	3	8
215	Peroxiredoxin-5, mitochondrial OS=Mus musculus GN=Prdx5 PE=1 SV=2	P99029	22 kDa	1	4	7	6	7	4		1	3	5	6	7	3
216	Vitronectin OS=Mus musculus GN=Vtn PE=1 SV=2	P29788	55 kDa	2	6	8	6	7	6		1	3	3	2	2	2
217	Valine--tRNA ligase OS=Mus musculus GN=Vars PE=1 SV=1	Q9Z1Q9	140 kDa	1	6	1	1	2	13		1	6	1	1	2	12
218	T-complex protein 1 subunit beta OS=Mus musculus GN=Cct2 PE=1 SV=4	P80314	57 kDa	3	4	4	2	0	15		3	4	4	2	0	14
219	Myosin light chain 1/3, skeletal muscle isoform OS=Mus musculus GN=Myl1 PE=1 SV=2	P05977	21 kDa	11	5	9	1	7	0		9	5	8	1	7	0
220	Aspartate--tRNA ligase, cytoplasmic OS=Mus musculus GN=Dars PE=1 SV=2	Q922B2	57 kDa	1	6	0	0	3	8		1	6	0	0	2	8
221	Microtubule-associated protein OS=Mus musculus GN=Mapt PE=1 SV=1	B1AQW2	41 kDa	1	6	2	2	3	5		1	4	2	2	3	5
222	Heat shock protein HSP 90-alpha OS=Mus musculus GN=Hsp90aa1 PE=1 SV=4	P07901	85 kDa	1	2	3	4	5	4		1	2	2	2	3	2
223	Myosin regulatory light chain 12B OS=Mus musculus GN=Myl12b PE=1 SV=2	Q3THE2	20 kDa	3	7	1	5	2	8		3	6	1	5	2	7
224	Protein Kcnt2 OS=Mus musculus GN=Kcnt2 PE=1 SV=1	D3YTU6 (+1)	128 kDa	3	2	0	2	1	14		3	1	0	1	1	9
225	60 kDa heat shock protein, mitochondrial OS=Mus musculus GN=Hspd1 PE=1 SV=1	P63038	61 kDa	2	6	3	3	3	11		2	5	3	3	3	10
226	Nck-associated protein 1 OS=Mus musculus GN=Nckap1 PE=1 SV=1	A2AS98 (+1)	130 kDa	3	1	1	0	2	13		3	1	1	0	2	13
227	E3 ubiquitin-protein ligase UBR4 OS=Mus musculus GN=Ubr4 PE=1 SV=1	A2AN08	572 kDa	1	0	0	0	1	15		1	0	0	0	1	15
228	Tropomodulin-2 OS=Mus musculus GN=Tmod2 PE=1 SV=2	Q9JKK7	40 kDa	3	0	0	5	1	8		2	0	0	4	1	7
229	Kinesin heavy chain isoform 5C OS=Mus musculus GN=Kif5c PE=1 SV=3	P28738	109 kDa	1	2	3	3	2	11		1	2	3	3	2	11
230	Succinate--CoA ligase [ADP/GDP-forming] subunit alpha, mitochondrial OS=Mus musculus GN=Suclg1 PE=1 SV=4	Q9WUM5	36 kDa	2	5	2	3	7	8		2	5	2	2	4	7
231	40S ribosomal protein S3 OS=Mus musculus GN=Rps3 PE=1 SV=1	P62908	27 kDa	3	1	1	4	7	7		3	1	1	4	6	7
232	Catenin beta-1 OS=Mus musculus GN=Ctnnb1 PE=1 SV=1	Q02248	85 kDa	3	2	1	4	3	12		3	2	1	3	3	10
233	Ankyrin repeat and sterile alpha motif domain-containing protein 1B OS=Mus musculus GN=Anks1b PE=1 SV=3	Q8BIZ1	139 kDa	3	1	0	0	1	12		3	1	0	0	1	10
234	Voltage-gated potassium channel subunit beta-2 OS=Mus musculus GN=Kcnab2 PE=1 SV=1	P62482	41 kDa	2	4	2	5	2	12		2	4	2	5	2	10
235	Peroxiredoxin 6 OS=Mus musculus GN=Prdx6 PE=1 SV=1	Q6GT24	25 kDa	3	4	2	3	4	9		2	3	2	2	3	7
236	Dynein light chain 1, cytoplasmic OS=Mus musculus GN=Dynll1 PE=1 SV=1	P63168	10 kDa	4	3	3	4	5	8		1	1	1	2	2	2
237	T-complex protein 1 subunit zeta OS=Mus musculus GN=Cct6a PE=1 SV=3	P80317	58 kDa	1	4	2	1	1	10		1	4	2	1	1	9
238	Synapsin-1 OS=Mus musculus GN=Syn1 PE=1 SV=2	O88935	74 kDa	3	4	1	1	2	11		3	4	1	1	2	11
239	Ras/Rap GTPase-activating protein SynGAP (Fragment) OS=Mus musculus GN=Syngap1 PE=1 SV=3	A0A0J9YUM2 (+2)	144 kDa	1	1	0	4	1	6		1	1	0	4	1	6
240	Dynein light chain 2, cytoplasmic OS=Mus musculus GN=Dynll2 PE=1 SV=1	Q9D0M5	10 kDa	1	4	3	6	6	7		1	3	3	5	5	5
241	Rab GDP dissociation inhibitor beta OS=Mus musculus GN=Gdi2 PE=1 SV=1	Q61598	51 kDa	5	6	2	2	2	8		3	6	2	2	2	7
242	Histone H2B type 1-F/J/L OS=Mus musculus GN=Hist1h2bf PE=1 SV=2	P10853 (+4)	14 kDa	2	5	3	6	3	7		2	2	2	3	3	4
243	Contactin-1 OS=Mus musculus GN=Cntn1 PE=1 SV=1	P12960	113 kDa	5	2	0	2	0	10		5	2	0	2	0	9
244	Ank1 protein OS=Mus musculus GN=Ank1 PE=1 SV=1	B7ZW98 (+2)	203 kDa	4	0	0	3	0	8		1	0	0	0	0	3
245	Histone H4 OS=Mus musculus GN=Hist1h4a PE=1 SV=2	P62806	11 kDa	4	8	4	4	6	7		4	5	4	4	5	6
246	Anion exchange protein OS=Mus musculus GN=Slc4a4 PE=1 SV=1	E9Q8N8	123 kDa	4	5	2	3	2	9		4	3	2	3	2	8
247	Glial fibrillary acidic protein OS=Mus musculus GN=Gfap PE=1 SV=4	P03995	50 kDa	1	11	3	1	3	6		1	2	1	1	2	4
248	Isoleucine--tRNA ligase, cytoplasmic OS=Mus musculus GN=Iars PE=1 SV=2	Q8BU30	144 kDa	2	6	1	1	4	8		2	6	1	1	4	8
249	Protein Agl OS=Mus musculus GN=Agl PE=1 SV=1	F8VPN4	174 kDa	6	5	6	0	0	0		6	5	6	0	0	0
250	Protein Ighg2b (Fragment) OS=Mus musculus GN=Ighg2b PE=1 SV=1	A0A075B5P3	37 kDa	0	27	0	0	4	0		0	12	0	0	4	0
251	Alpha-actinin-4 OS=Mus musculus GN=Actn4 PE=1 SV=1	P57780	105 kDa	6	0	0	4	2	11		0	0	0	0	0	3
252	Heat shock 70 kDa protein 12A OS=Mus musculus GN=Hspa12a PE=1 SV=1	Q8K0U4	75 kDa	2	3	1	1	0	13		2	3	1	1	0	12
253	Transgelin-3 OS=Mus musculus GN=Tagln3 PE=1 SV=1	Q9R1Q8	22 kDa	5	2	0	5	1	11		4	2	0	5	1	10
254	V-type proton ATPase subunit a OS=Mus musculus GN=Atp6v0a1 PE=1 SV=1	K3W4T3 (+1)	96 kDa	3	1	0	4	0	11		3	1	0	4	0	11
255	Fructose-bisphosphate aldolase OS=Mus musculus GN=Aldoa PE=1 SV=1	A6ZI44 (+1)	45 kDa	3	3	4	3	5	5		3	3	4	3	4	5
256	Elongation factor 1-beta OS=Mus musculus GN=Eef1b PE=1 SV=5	O70251	25 kDa	2	6	4	5	2	7		2	4	4	4	2	6
257	Receptor-type tyrosine-protein phosphatase zeta OS=Mus musculus GN=Ptprz1 PE=1 SV=1	B9EKR1	254 kDa	3	3	3	2	3	6		3	3	3	2	3	6
258	T-complex protein 1 subunit epsilon OS=Mus musculus GN=Cct5 PE=1 SV=1	P80316	60 kDa	2	2	3	1	0	10		2	2	3	1	0	9
259	T-complex protein 1 subunit alpha OS=Mus musculus GN=Tcp1 PE=1 SV=3	P11983	60 kDa	4	5	2	0	2	11		4	5	2	0	2	11
260	Syntaxin-binding protein 1 OS=Mus musculus GN=Stxbp1 PE=1 SV=2	O08599	68 kDa	8	1	0	1	2	11		8	1	0	1	2	11
261	Nucleolin OS=Mus musculus GN=Ncl PE=1 SV=2	P09405	77 kDa	2	8	0	3	1	7		2	7	0	3	1	7
262	Crmp1 protein OS=Mus musculus GN=Crmp1 PE=1 SV=1	Q6P1J1	74 kDa	1	4	0	3	0	9		1	2	0	1	0	6
263	Tropomyosin alpha-3 chain OS=Mus musculus GN=Tpm3 PE=1 SV=1	D3Z6I8 (+1)	29 kDa	4	0	5	0	3	6		1	0	0	0	0	3
264	Unconventional myosin-VI OS=Mus musculus GN=Myo6 PE=1 SV=1	E9PVU0 (+1)	146 kDa	3	0	0	0	0	13		3	0	0	0	0	13
265	Pyrroline-5-carboxylate reductase 2 OS=Mus musculus GN=Pycr2 PE=1 SV=1	Q922Q4	34 kDa	2	4	2	4	4	8		2	4	2	4	4	7
266	Rho guanine nucleotide exchange factor 25 OS=Mus musculus GN=Arhgef25 PE=1 SV=1	A0A0R4J211 (+1)	67 kDa	1	4	1	1	1	10		1	4	1	1	1	9
267	Protein Ahnak OS=Mus musculus GN=Ahnak PE=1 SV=1	E9Q616	604 kDa	0	1	1	1	4	6		0	1	1	1	6	6
268	Phytanoyl-CoA hydroxylase-interacting protein OS=Mus musculus GN=Phyhip PE=1 SV=1	Q8K0S0	38 kDa	1	6	1	3	1	8		1	6	1	3	1	8
269	Synaptic vesicle glycoprotein 2A OS=Mus musculus GN=Sv2a PE=1 SV=1	Q9JIS5	83 kDa	4	2	1	1	2	10		4	2	1	1	2	8
270	Microtubule-actin cross-linking factor 1 OS=Mus musculus GN=Macf1 PE=1 SV=1	B1ARU4 (+3)	832 kDa	0	0	0	0	3	7		0	0	0	0	3	7
271	Citrate synthase, mitochondrial OS=Mus musculus GN=Cs PE=1 SV=1	Q9CZU6	52 kDa	2	4	3	6	2	10		2	3	3	2	2	10
272	Serum albumin CONTAMINANT OS=Bos taurus GN=ALB PE=1 SV=4	P02769	69 kDa	0	3	3	4	3	3		0	3	2	4	3	2
273	40S ribosomal protein S3a OS=Mus musculus GN=Rps3a PE=1 SV=3	P97351	30 kDa	4	7	1	2	4	4		4	7	1	2	3	4
274	Microtubule-associated protein OS=Mus musculus GN=Map4 PE=1 SV=3	E9PZ43	98 kDa	2	1	1	3	1	11		2	1	1	3	1	11
275	CaM kinase-like vesicle-associated protein OS=Mus musculus GN=Camkv PE=1 SV=1	A0A0A6YW88 (+1)	52 kDa	4	1	2	3	0	13		4	1	2	3	0	11
276	Gephyrin OS=Mus musculus GN=Gphn PE=1 SV=2	Q8BUV3	83 kDa	2	0	1	5	3	11		2	0	1	4	3	11
277	Methionine--tRNA ligase, cytoplasmic OS=Mus musculus GN=Mars PE=1 SV=1	E9QB02	102 kDa	0	5	1	0	1	14		0	5	1	0	1	13
278	Jouberin OS=Mus musculus GN=Ahi1 PE=1 SV=1	E9QP54	120 kDa	1	1	0	0	1	12		1	1	0	0	1	11
279	Tyrosine 3-monooxygenase OS=Mus musculus GN=Th PE=1 SV=3	P24529	56 kDa	1	0	0	1	1	13		1	0	0	1	1	12
280	Brevican core protein OS=Mus musculus GN=Bcan PE=1 SV=2	Q61361	96 kDa	5	2	2	1	2	9		4	2	2	1	2	8
281	Eukaryotic translation initiation factor 5A-1 OS=Mus musculus GN=Eif5a PE=1 SV=2	P63242	17 kDa	3	5	1	3	4	5		3	3	1	3	3	5
282	Vimentin OS=Mus musculus GN=Vim PE=1 SV=3	P20152	54 kDa	3	0	0	4	6	6		3	0	0	2	3	5
283	Myosin regulatory light chain 2, skeletal muscle isoform OS=Mus musculus GN=Mylpf PE=1 SV=1	A0A0U1RP93 (+1)	17 kDa	4	4	6	0	2	0		3	2	6	0	2	0
284	Myosin light chain 1/3, skeletal muscle isoform OS=Mus musculus GN=Myl1 PE=1 SV=1	E9PWG4	18 kDa	8	0	8	0	0	0		0	0	2	0	0	0
285	ATP synthase subunit O, mitochondrial OS=Mus musculus GN=Atp5o PE=1 SV=1	Q9DB20	23 kDa	5	4	1	2	2	7		5	4	1	2	2	6
286	Succinate-semialdehyde dehydrogenase, mitochondrial OS=Mus musculus GN=Aldh5a1 PE=1 SV=1	Q8BWF0	56 kDa	2	3	1	2	4	11		2	3	1	2	4	11
287	Calcium-activated potassium channel subunit alpha-1 OS=Mus musculus GN=Kcnma1 PE=1 SV=1	J3QMT8 (+1)	128 kDa	2	0	2	2	3	8		2	0	2	2	3	8
288	Vacuolar protein sorting-associated protein 29 OS=Mus musculus GN=Vps29 PE=1 SV=1	D3Z645 (+1)	16 kDa	3	1	3	4	1	8		3	1	2	3	1	6
289	Polyadenylate-binding protein 1 OS=Mus musculus GN=Pabpc1 PE=1 SV=2	P29341	71 kDa	0	4	0	1	4	7		0	4	0	1	4	7
290	Creatine kinase M-type OS=Mus musculus GN=Ckm PE=1 SV=1	P07310	43 kDa	2	4	7	0	2	0		2	2	6	0	2	0
291	WAS/WASL-interacting protein family member 3 OS=Mus musculus GN=Wipf3 PE=1 SV=1	E9Q2D0 (+1)	49 kDa	2	0	1	3	4	6		2	0	1	3	3	5
292	Profilin-2 OS=Mus musculus GN=Pfn2 PE=1 SV=3	Q9JJV2	15 kDa	2	5	2	4	3	8		2	4	2	4	3	7
293	Heterogeneous nuclear ribonucleoprotein A1 OS=Mus musculus GN=Hnrnpa1 PE=1 SV=2	P49312 (+1)	34 kDa	2	6	1	2	1	6		2	5	1	2	1	6
294	Calmodulin OS=Mus musculus GN=Calm1 PE=1 SV=2	P62204	17 kDa	3	3	0	3	4	9		3	3	0	2	3	8
295	Arginine and glutamate-rich protein 1 OS=Mus musculus GN=Arglu1 PE=1 SV=2	Q3UL36	33 kDa	0	2	0	2	0	6		0	2	0	2	0	6
296	Potassium/sodium hyperpolarization-activated cyclic nucleotide-gated channel 1 OS=Mus musculus GN=Hcn1 PE=1 SV=1	O88704	102 kDa	2	0	2	1	0	10		1	0	1	1	0	8
297	Neurofascin OS=Mus musculus GN=Nfasc PE=1 SV=1	Q810U3	138 kDa	5	0	0	3	1	8		5	0	0	3	1	8
298	Junction plakoglobin OS=Mus musculus GN=Jup PE=1 SV=3	Q02257	82 kDa	2	8	0	1	1	9		1	6	0	0	0	6
299	Alpha-actinin-3 OS=Mus musculus GN=Actn3 PE=2 SV=1	O88990	103 kDa	4	0	5	1	0	0		2	0	5	0	0	0
300	Microtubule-associated protein 4 OS=Mus musculus GN=Map4 PE=1 SV=3	P27546	117 kDa	2	0	0	0	0	11		0	0	0	0	0	3
301	Aminoacyl tRNA synthase complex-interacting multifunctional protein 1 OS=Mus musculus GN=Aimp1 PE=1 SV=2	P31230 (+1)	34 kDa	1	3	2	3	5	4		1	3	2	3	5	4
302	Serine/threonine-protein phosphatase 2A catalytic subunit alpha isoform OS=Mus musculus GN=Ppp2ca PE=1 SV=1	P63330	36 kDa	1	2	1	2	3	8		1	2	1	2	3	7
303	Protein NipSnap homolog 1 OS=Mus musculus GN=Nipsnap1 PE=1 SV=1	O55125	33 kDa	1	2	0	1	2	10		1	2	0	1	2	8
304	40S ribosomal protein S9 OS=Mus musculus GN=Rps9 PE=1 SV=3	Q6ZWN5	23 kDa	1	3	0	1	5	1		1	3	0	1	4	1
305	Aconitate hydratase, mitochondrial OS=Mus musculus GN=Aco2 PE=1 SV=1	Q99KI0	85 kDa	0	7	2	1	0	8		0	7	2	1	0	8
306	cAMP-dependent protein kinase type II-beta regulatory subunit OS=Mus musculus GN=Prkar2b PE=1 SV=3	P31324	46 kDa	2	0	0	0	0	13		2	0	0	0	0	8
307	Voltage-dependent anion-selective channel protein 2 (Fragment) OS=Mus musculus GN=Vdac2 PE=1 SV=1	G3UX26 (+1)	30 kDa	3	2	2	3	2	7		3	2	2	3	2	7
308	Poly(rC)-binding protein 1 OS=Mus musculus GN=Pcbp1 PE=1 SV=1	P60335	37 kDa	1	4	2	1	3	5		1	4	2	1	3	5
309	Peroxiredoxin-2 OS=Mus musculus GN=Prdx2 PE=1 SV=3	Q61171	22 kDa	4	2	2	2	0	7		4	1	2	2	0	6
310	Thy-1 membrane glycoprotein OS=Mus musculus GN=Thy1 PE=1 SV=1	P01831	18 kDa	3	1	1	3	5	6		2	1	1	2	3	4
311	Creatine kinase U-type, mitochondrial OS=Mus musculus GN=Ckmt1 PE=1 SV=1	P30275	47 kDa	0	1	1	1	1	5		0	1	1	1	1	5
312	ATP synthase subunit gamma OS=Mus musculus GN=Atp5c1 PE=1 SV=1	Q8C2Q8 (+1)	30 kDa	2	3	2	2	0	8		2	3	2	2	0	8
313	Arginine--tRNA ligase, cytoplasmic OS=Mus musculus GN=Rars PE=1 SV=2	Q9D0I9	76 kDa	0	0	0	2	5	9		0	0	0	2	4	9
314	LanC-like protein 1 OS=Mus musculus GN=Lancl1 PE=1 SV=1	O89112	45 kDa	0	2	1	0	2	6		0	2	1	0	2	6
315	Heterogeneous nuclear ribonucleoprotein H OS=Mus musculus GN=Hnrnph1 PE=1 SV=1	Q8C2Q7	51 kDa	2	4	0	3	2	8		2	4	0	2	2	8
316	T-complex protein 1 subunit theta OS=Mus musculus GN=Cct8 PE=1 SV=3	P42932	60 kDa	0	2	0	1	2	8		0	2	0	1	2	8
317	60S ribosomal protein L6 OS=Mus musculus GN=Rpl6 PE=1 SV=3	P47911	34 kDa	2	3	0	1	5	2		2	3	0	1	4	2
318	T-complex protein 1 subunit eta OS=Mus musculus GN=Cct7 PE=1 SV=1	P80313	60 kDa	2	0	0	0	0	7		2	0	0	0	0	7
319	Glycogen phosphorylase, brain form OS=Mus musculus GN=Pygb PE=1 SV=3	Q8CI94	97 kDa	6	0	3	0	0	2		3	0	0	0	0	2
320	Thioredoxin-dependent peroxide reductase, mitochondrial OS=Mus musculus GN=Prdx3 PE=1 SV=1	P20108	28 kDa	2	2	4	4	4	4		2	2	4	4	4	3
321	Aldehyde dehydrogenase, mitochondrial OS=Mus musculus GN=Aldh2 PE=1 SV=1	P47738	57 kDa	0	1	1	1	2	10		0	1	1	1	2	10
322	Synaptojanin-1 OS=Mus musculus GN=Synj1 PE=1 SV=1	D3Z656	176 kDa	2	2	1	2	1	9		2	2	1	2	1	9
323	Synapsin-2 OS=Mus musculus GN=Syn2 PE=1 SV=2	Q64332	63 kDa	0	3	0	2	2	6		0	2	0	2	2	5
324	Protein furry homolog OS=Mus musculus GN=Fry PE=1 SV=1	E9Q8I9	339 kDa	1	0	0	0	2	6		1	0	0	0	2	6
325	Hexokinase 1, isoform CRA_f OS=Mus musculus GN=Hk1 PE=1 SV=1	G3UVV4 (+1)	102 kDa	2	0	0	0	0	7		2	0	0	0	0	6
326	Histone H2A type 2-C OS=Mus musculus GN=Hist2h2ac PE=1 SV=3	Q64523	14 kDa	1	6	2	2	3	3		1	4	2	2	3	2
327	Serine/arginine repetitive matrix protein 1 OS=Mus musculus GN=Srrm1 PE=1 SV=2	Q52KI8	107 kDa	0	1	1	2	4	8		0	1	1	2	3	7
328	Dystonin OS=Mus musculus GN=Dst PE=1 SV=1	S4R1P5	871 kDa	0	0	0	0	0	2		0	0	0	0	0	2
329	Heterogeneous nuclear ribonucleoprotein D0 OS=Mus musculus GN=Hnrnpd PE=1 SV=2	Q60668	38 kDa	0	4	0	1	1	5		0	3	0	1	1	5
330	EF-hand domain-containing protein D2 OS=Mus musculus GN=Efhd2 PE=1 SV=1	Q8C845	27 kDa	2	1	0	4	1	2		2	1	0	4	1	2
331	40S ribosomal protein S4, X isoform OS=Mus musculus GN=Rps4x PE=1 SV=2	P62702	30 kDa	1	7	0	1	2	3		1	6	0	1	2	3
332	Guanine nucleotide-binding protein G(i) subunit alpha-1 OS=Mus musculus GN=Gnai1 PE=1 SV=1	B2RSH2	40 kDa	1	4	0	2	3	6		1	1	0	1	1	3
333	Disks large homolog 4 OS=Mus musculus GN=Dlg4 PE=1 SV=1	Q62108	80 kDa	1	0	0	2	2	6		1	0	0	2	1	6
334	Cytoplasmic FMR1-interacting protein 1 OS=Mus musculus GN=Cyfip1 PE=1 SV=1	Q7TMB8	145 kDa	3	0	0	0	0	7		1	0	0	0	0	2
335	Gm88 protein OS=Mus musculus GN=Lrrc73 PE=1 SV=1	B2RWC4	33 kDa	2	8	3	1	2	4		2	5	3	1	2	3
336	Myelin proteolipid protein OS=Mus musculus GN=Plp1 PE=1 SV=2	P60202	30 kDa	0	3	3	2	2	5		0	3	3	2	2	4
337	Tubulin polymerization-promoting protein OS=Mus musculus GN=Tppp PE=1 SV=1	Q7TQD2	24 kDa	2	3	1	1	2	7		2	3	1	1	1	6
338	Intercellular adhesion molecule 5 OS=Mus musculus GN=Icam5 PE=1 SV=2	Q60625	97 kDa	2	1	2	2	2	9		2	1	2	2	2	9
339	Elongation factor 1-delta OS=Mus musculus GN=Eef1d PE=1 SV=1	A0A0R4J1E2	73 kDa	2	4	1	2	3	7		2	4	1	2	3	7
340	cAMP-dependent protein kinase type II-alpha regulatory subunit OS=Mus musculus GN=Prkar2a PE=1 SV=1	A0A0A6YX73 (+1)	43 kDa	1	2	1	1	2	9		1	1	1	1	1	8
341	ARF GTPase-activating protein GIT1 OS=Mus musculus GN=Git1 PE=1 SV=1	Q5F258 (+1)	84 kDa	0	1	0	2	1	8		0	1	0	2	1	8
342	Brain acid soluble protein 1 OS=Mus musculus GN=Basp1 PE=1 SV=3	Q91XV3	22 kDa	6	2	0	1	1	6		5	2	0	1	1	6
343	MCG23028 OS=Mus musculus GN=Zkscan4 PE=4 SV=1	Q5SZT6	54 kDa	3	0	1	1	1	8		3	0	1	1	1	8
344	V-type proton ATPase subunit d 1 OS=Mus musculus GN=Atp6v0d1 PE=1 SV=2	P51863	40 kDa	0	0	0	2	1	6		0	0	0	2	1	6
345	IQ motif and SEC7 domain-containing protein 1 OS=Mus musculus GN=Iqsec1 PE=1 SV=1	E9PUA3 (+1)	123 kDa	1	0	0	0	1	4		1	0	0	0	1	4
346	Dihydropyrimidinase-related protein 3 OS=Mus musculus GN=Dpysl3 PE=1 SV=1	E9PWE8	74 kDa	0	0	0	1	2	5		0	0	0	0	0	2
347	Dynein light chain roadblock-type 1 OS=Mus musculus GN=Dynlrb1 PE=1 SV=3	P62627	11 kDa	1	3	2	3	2	5		1	2	2	3	2	4
348	WD repeat-containing protein 47 OS=Mus musculus GN=Wdr47 PE=1 SV=2	Q8CGF6	102 kDa	0	0	1	1	2	6		0	0	1	1	1	5
349	40S ribosomal protein S8 OS=Mus musculus GN=Rps8 PE=1 SV=2	P62242	24 kDa	1	7	0	2	4	1		1	7	0	2	3	1
350	Voltage-dependent anion-selective channel protein 1 OS=Mus musculus GN=Vdac1 PE=1 SV=3	Q60932	32 kDa	1	4	0	0	0	5		1	4	0	0	0	5
351	Calcium-transporting ATPase OS=Mus musculus GN=Atp2a3 PE=1 SV=1	B1ATS4 (+3)	108 kDa	0	3	3	1	3	0		0	2	2	0	1	0
352	Heterogeneous nuclear ribonucleoprotein L (Fragment) OS=Mus musculus GN=Hnrnpl PE=1 SV=1	G5E924 (+1)	67 kDa	0	0	0	0	0	10		0	0	0	0	0	9
353	Cytochrome c oxidase subunit NDUFA4 OS=Mus musculus GN=Ndufa4 PE=1 SV=2	Q62425	9 kDa	1	3	3	2	2	3		1	3	3	2	2	3
354	Cytoplasmic dynein 1 light intermediate chain 2 OS=Mus musculus GN=Dync1li2 PE=1 SV=2	Q6PDL0	54 kDa	2	2	2	1	1	5		1	2	2	1	1	4
355	Isocitrate dehydrogenase [NAD] subunit gamma 1, mitochondrial OS=Mus musculus GN=Idh3g PE=1 SV=1	P70404	43 kDa	1	1	1	1	1	8		1	1	1	1	1	7
356	60S ribosomal protein L4 OS=Mus musculus GN=Rpl4 PE=1 SV=3	Q9D8E6	47 kDa	0	7	1	0	1	4		0	7	1	0	1	4
357	60S ribosomal protein L7 OS=Mus musculus GN=Rpl7 PE=1 SV=2	P14148	31 kDa	1	3	0	2	3	3		1	3	0	1	3	3
358	MCG55033 OS=Mus musculus GN=Gm10250 PE=4 SV=1	G3X9L6 (+1)	19 kDa	0	3	0	2	1	7		0	3	0	2	1	6
359	MICOS complex subunit MIC60 OS=Mus musculus GN=Immt PE=1 SV=1	E9Q800	76 kDa	1	1	0	1	1	9		1	1	0	1	1	9
360	Transcriptional activator protein Pur-beta OS=Mus musculus GN=Purb PE=1 SV=3	O35295	34 kDa	2	4	0	1	1	3		2	4	0	1	1	3
361	Probable ubiquitin carboxyl-terminal hydrolase FAF-X OS=Mus musculus GN=Usp9x PE=1 SV=2	P70398 (+1)	291 kDa	1	0	0	1	1	2		1	0	0	1	1	2
362	V-type proton ATPase subunit H OS=Mus musculus GN=Atp6v1h PE=1 SV=1	A0A0A6YX18 (+1)	54 kDa	0	0	1	2	0	6		0	0	1	2	0	6
363	ATP synthase F(0) complex subunit B1, mitochondrial OS=Mus musculus GN=Atp5f1 PE=1 SV=1	Q9CQQ7	29 kDa	1	0	0	1	1	5		1	0	0	1	1	5
364	Glioblastoma amplified sequence OS=Mus musculus GN=Gbas PE=1 SV=1	Q7TMG8	33 kDa	1	3	2	0	0	5		1	3	2	0	0	5
365	Disks large homolog 1 OS=Mus musculus GN=Dlg1 PE=1 SV=1	E9Q9H0 (+2)	101 kDa	1	0	0	1	1	5		1	0	0	1	1	5
366	Protein Sptbn4 OS=Mus musculus GN=Sptbn4 PE=1 SV=1	E9PX29	289 kDa	0	3	1	2	0	4		0	0	0	0	0	2
367	WD repeat-containing protein 37 OS=Mus musculus GN=Wdr37 PE=1 SV=1	Q8CBE3	55 kDa	2	1	0	0	0	7		2	1	0	0	0	6
368	KCC2a-S25 variant 1 OS=Mus musculus GN=Slc12a5 PE=1 SV=1	A0A076FR46 (+1)	126 kDa	2	2	0	0	0	7		2	2	0	0	0	6
369	Heterogeneous nuclear ribonucleoprotein Q OS=Mus musculus GN=Syncrip PE=1 SV=1	A0A0R4J259 (+3)	63 kDa	2	3	1	0	1	7		2	3	1	0	1	7
370	Probable threonine--tRNA ligase 2, cytoplasmic OS=Mus musculus GN=Tarsl2 PE=1 SV=1	Q8BLY2	91 kDa	0	2	0	2	4	5		0	2	0	2	2	5
371	Abl interactor 1 OS=Mus musculus GN=Abi1 PE=1 SV=1	B7ZCU0 (+6)	52 kDa	2	1	0	1	0	6		2	1	0	1	0	6
372	Serine/threonine-protein phosphatase PP1-gamma catalytic subunit OS=Mus musculus GN=Ppp1cc PE=1 SV=1	P63087	37 kDa	4	0	0	0	0	9		1	0	0	0	0	2
373	Prohibitin OS=Mus musculus GN=Phb PE=1 SV=1	P67778	30 kDa	2	0	0	0	0	9		2	0	0	0	0	9
374	Thioredoxin OS=Mus musculus GN=Txn PE=1 SV=3	P10639	12 kDa	1	2	2	1	2	3		1	1	2	1	2	3
375	Regulating synaptic membrane exocytosis protein 1 OS=Mus musculus GN=Rims1 PE=1 SV=2	Q99NE5	163 kDa	2	0	2	2	1	6		2	0	2	2	1	6
376	Sodium- and chloride-dependent GABA transporter 3 OS=Mus musculus GN=Slc6a11 PE=1 SV=2	P31650	70 kDa	1	0	2	3	3	6		1	0	2	3	3	6
377	LanC-like protein 2 (Fragment) OS=Mus musculus GN=Lancl2 PE=1 SV=1	F6RJV6 (+1)	50 kDa	1	1	0	2	2	4		1	1	0	2	2	4
378	60S ribosomal protein L12 OS=Mus musculus GN=Rpl12 PE=1 SV=2	P35979	18 kDa	0	3	0	1	2	5		0	3	0	1	2	4
379	Huntingtin-associated protein 1 OS=Mus musculus GN=Hap1 PE=1 SV=1	O35668	70 kDa	0	2	1	0	0	7		0	2	1	0	0	7
380	Homer protein homolog 1 OS=Mus musculus GN=Homer1 PE=1 SV=2	Q9Z2Y3	41 kDa	0	0	0	1	1	6		0	0	0	1	1	6
381	Beta-adducin OS=Mus musculus GN=Add2 PE=1 SV=4	Q9QYB8	81 kDa	1	0	0	1	1	5		1	0	0	0	1	5
382	Myosin-binding protein C, fast-type OS=Mus musculus GN=Mybpc2 PE=1 SV=1	Q5XKE0	127 kDa	0	0	3	0	0	0		0	0	3	0	0	0
383	Guanine nucleotide-binding protein G(i) subunit alpha-2 OS=Mus musculus GN=Gnai2 PE=1 SV=5	P08752	40 kDa	0	0	0	0	0	5		0	0	0	0	0	3
384	Ubiquitin carboxyl-terminal hydrolase isozyme L1 OS=Mus musculus GN=Uchl1 PE=1 SV=1	Q9R0P9	25 kDa	1	2	2	3	2	1		1	1	2	2	2	1
385	Potassium voltage-gated channel subfamily A member 1 OS=Mus musculus GN=Kcna1 PE=1 SV=1	P16388	56 kDa	1	2	2	2	4	5		1	2	2	2	3	5
386	60S ribosomal protein L18 OS=Mus musculus GN=Rpl18 PE=1 SV=1	A0A1B0GQU8 (+1)	18 kDa	1	2	1	1	2	4		1	2	1	1	2	4
387	Neurochondrin OS=Mus musculus GN=Ncdn PE=1 SV=1	Q9Z0E0	79 kDa	0	2	1	1	1	5		0	2	1	1	1	5
388	Cytoplasmic dynein 1 intermediate chain 2 OS=Mus musculus GN=Dync1i2 PE=1 SV=1	A2BFF9 (+1)	71 kDa	0	0	1	1	1	9		0	0	1	1	1	8
389	Elongation factor 2 OS=Mus musculus GN=Eef2 PE=1 SV=2	P58252	95 kDa	1	1	0	1	1	4		1	1	0	1	1	4
390	Synaptotagmin-1 OS=Mus musculus GN=Syt1 PE=1 SV=1	P46096	47 kDa	0	2	1	1	0	5		0	2	1	1	0	5
391	Acyl-coenzyme A thioesterase 8 OS=Mus musculus GN=Acot8 PE=1 SV=1	P58137	36 kDa	1	2	0	1	2	10		1	2	0	1	2	9
392	Protein Igkc (Fragment) OS=Mus musculus GN=Igkc PE=1 SV=1	A0A075B5P2 (+1)	12 kDa	1	10	1	0	0	1		1	7	1	0	0	1
393	Phosphorylase b kinase gamma catalytic chain, skeletal muscle/heart isoform OS=Mus musculus GN=Phkg1 PE=1 SV=3	P07934	45 kDa	0	0	0	0	1	7		0	0	0	0	1	7
394	Septin-9 OS=Mus musculus GN=Sept9 PE=1 SV=1	A2A6U3 (+1)	64 kDa	0	0	0	0	0	6		0	0	0	0	0	6
395	Serine/threonine-protein phosphatase PP1-beta catalytic subunit OS=Mus musculus GN=Ppp1cb PE=1 SV=3	P62141	37 kDa	3	0	0	0	0	9		3	0	0	0	0	7
396	AP-2 complex subunit sigma OS=Mus musculus GN=Ap2s1 PE=1 SV=1	P62743	17 kDa	1	0	0	1	1	5		1	0	0	1	1	4
397	RNA-binding protein FUS OS=Mus musculus GN=Fus PE=1 SV=1	P56959 (+1)	53 kDa	2	0	0	0	0	4		2	0	0	0	0	4
398	Syntaxin-1B OS=Mus musculus GN=Stx1b PE=1 SV=1	P61264	33 kDa	0	2	1	1	0	6		0	2	1	1	0	5
399	Microtubule-associated protein RP/EB family member 3 OS=Mus musculus GN=Mapre3 PE=1 SV=1	Q6PER3	32 kDa	0	1	0	2	2	5		0	1	0	2	2	5
400	Probable ATP-dependent RNA helicase DDX5 OS=Mus musculus GN=Ddx5 PE=1 SV=2	Q61656 (+1)	69 kDa	1	4	0	0	2	6		1	4	0	0	1	6
401	Neural cell adhesion molecule 1 (Fragment) OS=Mus musculus GN=Ncam1 PE=1 SV=1	A0A0A6YY91	116 kDa	2	1	0	0	1	7		2	1	0	0	1	6
402	GEM-interacting protein OS=Mus musculus GN=Gmip PE=1 SV=1	Q6PGG2	108 kDa	2	0	0	1	2	5		2	0	0	1	2	5
403	Serine/threonine-protein phosphatase 2A 55 kDa regulatory subunit B alpha isoform OS=Mus musculus GN=Ppp2r2a PE=1 SV=1	Q6P1F6	52 kDa	1	2	0	0	0	6		1	2	0	0	0	5
404	Matrin-3 OS=Mus musculus GN=Matr3 PE=1 SV=1	Q8K310	95 kDa	1	0	0	0	0	8		1	0	0	0	0	8
405	Serine/threonine-protein phosphatase PP1-alpha catalytic subunit OS=Mus musculus GN=Ppp1ca PE=1 SV=1	P62137	38 kDa	3	0	0	0	0	8		1	0	0	0	0	2
406	Cysteine--tRNA ligase, cytoplasmic OS=Mus musculus GN=Cars PE=1 SV=2	Q9ER72	95 kDa	0	0	0	0	0	7		0	0	0	0	0	7
407	40S ribosomal protein S25 OS=Mus musculus GN=Rps25 PE=1 SV=1	P62852	14 kDa	0	1	1	2	2	3		0	1	1	2	2	3
408	Ornithine aminotransferase, mitochondrial OS=Mus musculus GN=Oat PE=1 SV=1	P29758	48 kDa	0	4	1	1	2	6		0	4	1	1	2	6
409	Amphiphysin OS=Mus musculus GN=Amph PE=1 SV=1	A0A0G2JEG8 (+1)	75 kDa	0	2	1	2	1	7		0	2	1	2	1	6
410	Isoaspartyl peptidase/L-asparaginase OS=Mus musculus GN=Asrgl1 PE=1 SV=1	Q8C0M9	34 kDa	0	1	0	0	1	7		0	1	0	0	1	7
411	Vesicle-associated membrane protein-associated protein A OS=Mus musculus GN=Vapa PE=1 SV=2	Q9WV55	28 kDa	0	2	0	2	1	2		0	2	0	2	1	2
412	Casein kinase II subunit alpha OS=Mus musculus GN=Csnk2a1 PE=1 SV=2	Q60737	45 kDa	1	2	1	1	0	6		1	2	1	1	0	6
413	Enhancer of mRNA-decapping protein 4 OS=Mus musculus GN=Edc4 PE=1 SV=1	A0A0R4J1Q0 (+1)	151 kDa	0	2	0	1	1	2		0	2	0	1	1	2
414	60S acidic ribosomal protein P0 OS=Mus musculus GN=Rplp0 PE=1 SV=3	P14869	34 kDa	1	5	0	0	2	2		1	4	0	0	2	2
415	Coronin-1C OS=Mus musculus GN=Coro1c PE=1 SV=2	Q9WUM4	53 kDa	2	0	0	3	1	2		2	0	0	3	1	2
416	Heat shock 70 kDa protein 4 OS=Mus musculus GN=Hspa4 PE=1 SV=1	Q3U2G2	94 kDa	1	1	0	0	0	6		1	1	0	0	0	5
417	Prohibitin-2 OS=Mus musculus GN=Phb2 PE=1 SV=1	O35129	33 kDa	2	1	0	0	0	7		2	1	0	0	0	7
418	Phosphatidylinositol 4-kinase alpha OS=Mus musculus GN=Pi4ka PE=1 SV=1	A0A140T8I9 (+1)	231 kDa	2	0	0	0	0	4		2	0	0	0	0	4
419	ADP-ribosylation factor 3 OS=Mus musculus GN=Arf3 PE=2 SV=2	P61205 (+1)	21 kDa	2	0	0	0	0	5		0	0	0	0	0	2
420	Serine/arginine repetitive matrix protein 2 OS=Mus musculus GN=Srrm2 PE=1 SV=3	Q8BTI8	295 kDa	1	2	1	1	1	5		1	2	1	1	1	5
421	Protein Gm10036 OS=Mus musculus GN=Gm10036 PE=3 SV=1	E9PYL9 (+1)	20 kDa	0	3	1	2	2	4		0	2	1	2	2	3
422	40S ribosomal protein S16 OS=Mus musculus GN=Rps16 PE=1 SV=4	P14131	16 kDa	0	2	1	3	1	3		0	2	1	3	1	3
423	60S ribosomal protein L14 OS=Mus musculus GN=Rpl14 PE=1 SV=3	Q9CR57	24 kDa	1	2	1	1	2	3		1	2	1	1	2	2
424	ATPase inhibitor, mitochondrial OS=Mus musculus GN=Atpif1 PE=1 SV=1	E9PV44 (+1)	9 kDa	2	0	1	1	0	5		1	0	1	1	0	3
425	ADP-ribosylation factor 4 OS=Mus musculus GN=Arf4 PE=1 SV=2	P61750	20 kDa	2	2	0	2	1	4		2	2	0	2	1	3
426	Isocitrate dehydrogenase [NAD] subunit alpha, mitochondrial OS=Mus musculus GN=Idh3a PE=1 SV=1	Q9D6R2	40 kDa	0	2	1	0	1	3		0	2	1	0	1	3
427	Kinesin light chain 1 OS=Mus musculus GN=Klc1 PE=1 SV=1	E9Q7C9	64 kDa	2	1	1	0	1	3		2	1	1	0	1	3
428	Cyclin-dependent-like kinase 5 OS=Mus musculus GN=Cdk5 PE=1 SV=1	P49615	33 kDa	0	0	0	0	0	3		0	0	0	0	0	3
429	AP2-associated protein kinase 1 OS=Mus musculus GN=Aak1 PE=1 SV=2	Q3UHJ0	103 kDa	1	0	0	1	2	6		1	0	0	1	2	6
430	Wiskott-Aldrich syndrome protein family member 1 OS=Mus musculus GN=Wasf1 PE=1 SV=2	Q8R5H6	62 kDa	0	0	0	2	1	5		0	0	0	2	1	5
431	Poly(rC)-binding protein 2 OS=Mus musculus GN=Pcbp2 PE=1 SV=1	Q61990	38 kDa	0	0	0	1	3	3		0	0	0	1	2	2
432	Rho guanine nucleotide exchange factor 7 OS=Mus musculus GN=Arhgef7 PE=1 SV=2	Q9ES28	97 kDa	0	0	0	0	1	6		0	0	0	0	1	6
433	Glutathione peroxidase OS=Mus musculus GN=Gpx4 PE=1 SV=1	F7A8H6	29 kDa	1	0	0	1	0	5		1	0	0	1	0	4
434	Calcium-dependent secretion activator 1 OS=Mus musculus GN=Cadps PE=1 SV=1	J3QJW3 (+2)	153 kDa	0	0	0	0	1	5		0	0	0	0	1	5
435	Glycogen [starch] synthase, muscle OS=Mus musculus GN=Gys1 PE=1 SV=1	A0A1B0GT92 (+1)	77 kDa	1	2	7	0	0	0		1	2	6	0	0	0
436	CLIP-associating protein 2 OS=Mus musculus GN=Clasp2 PE=1 SV=1	E9Q8N5 (+2)	141 kDa	2	0	0	0	0	4		2	0	0	0	0	4
437	Calcineurin subunit B type 1 OS=Mus musculus GN=Ppp3r1 PE=1 SV=3	Q63810	19 kDa	1	1	1	2	1	3		1	1	1	2	1	3
438	Sodium/potassium-transporting ATPase subunit beta-2 OS=Mus musculus GN=Atp1b2 PE=1 SV=2	P14231	33 kDa	2	2	1	1	1	2		2	2	1	1	1	2
439	Aspartate aminotransferase, mitochondrial OS=Mus musculus GN=Got2 PE=1 SV=1	P05202	47 kDa	2	0	1	3	2	4		2	0	1	3	2	4
440	A-kinase anchor protein 5 OS=Mus musculus GN=Akap5 PE=1 SV=2	D3YVF0 (+1)	79 kDa	0	1	0	2	3	8		0	1	0	2	2	8
441	60S ribosomal protein L10a OS=Mus musculus GN=Rpl10a PE=1 SV=3	P53026 (+1)	25 kDa	0	2	0	1	2	5		0	2	0	1	2	5
442	Actin-related protein 2 OS=Mus musculus GN=Actr2 PE=1 SV=1	P61161	45 kDa	0	0	0	0	0	7		0	0	0	0	0	7
443	Probable G-protein coupled receptor 158 OS=Mus musculus GN=Gpr158 PE=1 SV=2	Q8C419	134 kDa	0	0	0	1	1	3		0	0	0	1	1	3
444	60S ribosomal protein L3 OS=Mus musculus GN=Rpl3 PE=1 SV=3	P27659	46 kDa	0	3	0	0	2	3		0	3	0	0	2	3
445	Reticulon-3 OS=Mus musculus GN=Rtn3 PE=1 SV=2	Q9ES97	104 kDa	0	1	0	0	1	4		0	1	0	0	1	4
446	Kinesin-like protein OS=Mus musculus GN=Kif2a PE=1 SV=1	E0CZ72 (+2)	84 kDa	0	0	0	2	2	2		0	0	0	2	2	2
447	C2 domain-containing protein 5 OS=Mus musculus GN=C2cd5 PE=1 SV=1	A0A0N4SW93	116 kDa	1	0	0	1	1	3		1	0	0	1	1	3
448	60S ribosomal protein L7a OS=Mus musculus GN=Rpl7a PE=1 SV=2	P12970	30 kDa	0	6	0	0	1	1		0	5	0	0	1	1
449	Visinin-like protein 1 OS=Mus musculus GN=Vsnl1 PE=1 SV=2	P62761	22 kDa	1	2	0	0	0	6		1	2	0	0	0	6
450	Desmoplakin OS=Mus musculus GN=Dsp PE=1 SV=1	E9Q557	333 kDa	0	8	0	0	0	2		0	8	0	0	0	2
451	Heat shock protein 105 kDa OS=Mus musculus GN=Hsph1 PE=1 SV=2	Q61699	96 kDa	0	1	0	0	0	2		0	1	0	0	0	2
452	Neuromodulin OS=Mus musculus GN=Gap43 PE=1 SV=1	P06837	24 kDa	1	0	0	0	0	5		1	0	0	0	0	5
453	Gap junction alpha-1 protein OS=Mus musculus GN=Gja1 PE=1 SV=2	P23242	43 kDa	1	0	0	1	0	6		1	0	0	1	0	4
454	Protein disulfide-isomerase A3 OS=Mus musculus GN=Pdia3 PE=1 SV=2	P27773	57 kDa	0	0	0	0	0	4		0	0	0	0	0	4
455	Myc box-dependent-interacting protein 1 OS=Mus musculus GN=Bin1 PE=1 SV=1	O08539	64 kDa	1	0	0	0	0	6		1	0	0	0	0	6
456	Phytanoyl-CoA hydroxylase-interacting protein-like OS=Mus musculus GN=Phyhipl PE=1 SV=1	Q8BGT8	42 kDa	1	0	0	0	0	4		1	0	0	0	0	3
457	Neuronal membrane glycoprotein M6-a OS=Mus musculus GN=Gpm6a PE=1 SV=1	P35802	31 kDa	3	4	1	1	1	4		3	3	1	1	1	3
458	Methylglutaconyl-CoA hydratase, mitochondrial OS=Mus musculus GN=Auh PE=1 SV=1	A0A0R4J023 (+1)	33 kDa	0	1	1	1	1	2		0	1	1	1	1	2
459	MCG10343, isoform CRA_b OS=Mus musculus GN=Slc25a3 PE=1 SV=1	G5E902 (+1)	40 kDa	0	2	1	1	1	3		0	2	1	1	1	3
460	ATP synthase-coupling factor 6, mitochondrial OS=Mus musculus GN=Atp5j PE=1 SV=1	P97450	12 kDa	1	0	1	2	2	4		1	0	1	2	1	3
461	60S ribosomal protein L13 OS=Mus musculus GN=Rpl13 PE=1 SV=3	P47963	24 kDa	0	3	0	1	1	2		0	3	0	1	1	2
462	40S ribosomal protein S23 OS=Mus musculus GN=Rps23 PE=1 SV=3	P62267	16 kDa	0	3	0	0	1	1		0	2	0	0	1	1
463	40S ribosomal protein S13 OS=Mus musculus GN=Rps13 PE=1 SV=2	P62301 (+1)	17 kDa	0	3	0	2	2	1		0	3	0	1	1	1
464	Neural Wiskott-Aldrich syndrome protein OS=Mus musculus GN=Wasl PE=1 SV=1	Q91YD9	54 kDa	1	0	0	2	1	4		1	0	0	2	1	4
465	DnaJ homolog subfamily A member 1 OS=Mus musculus GN=Dnaja1 PE=1 SV=1	P63037	45 kDa	3	1	0	0	0	6		3	1	0	0	0	6
466	Neurobeachin OS=Mus musculus GN=Nbea PE=1 SV=1	Q9EPN1	327 kDa	0	0	0	0	0	7		0	0	0	0	0	7
467	Neuroplastin OS=Mus musculus GN=Nptn PE=1 SV=3	P97300	44 kDa	1	0	0	0	0	4		1	0	0	0	0	4
468	Heterogeneous nuclear ribonucleoprotein R OS=Mus musculus GN=Hnrnpr PE=1 SV=1	Q8VHM5	71 kDa	1	0	0	0	0	8		0	0	0	0	0	5
469	cAMP-dependent protein kinase catalytic subunit beta OS=Mus musculus GN=Prkacb PE=1 SV=2	P68181	41 kDa	1	0	0	1	0	4		1	0	0	0	0	2
470	Septin-4 OS=Mus musculus GN=Sept4 PE=1 SV=1	P28661	55 kDa	4	0	0	0	0	6		3	0	0	0	0	5
471	60S ribosomal protein L27a OS=Mus musculus GN=Rpl27a PE=1 SV=5	P14115	17 kDa	1	3	1	1	1	3		1	3	1	1	1	3
472	Clathrin light chain A OS=Mus musculus GN=Clta PE=1 SV=1	B1AWD8 (+2)	26 kDa	0	2	0	1	0	2		0	2	0	1	0	2
473	60S ribosomal protein L10 (Fragment) OS=Mus musculus GN=Rpl10 PE=1 SV=1	I7HLV2 (+1)	23 kDa	0	0	0	1	4	2		0	0	0	1	3	2
474	S-phase kinase-associated protein 1 OS=Mus musculus GN=Skp1 PE=1 SV=3	Q9WTX5	19 kDa	0	1	0	1	0	4		0	1	0	1	0	4
475	60S ribosomal protein L13a OS=Mus musculus GN=Rpl13a PE=1 SV=4	P19253	23 kDa	1	2	0	1	1	2		1	2	0	1	1	2
476	Microtubule-associated proteins 1A/1B light chain 3A OS=Mus musculus GN=Map1lc3a PE=1 SV=1	Q91VR7	14 kDa	0	2	0	1	2	1		0	2	0	1	2	1
477	B-cell lymphoma/leukemia 11A OS=Mus musculus GN=Bcl11a PE=1 SV=1	Q5STS9 (+1)	91 kDa	3	0	4	1	1	3		3	0	3	1	1	3
478	Serine/threonine-protein phosphatase 2A 56 kDa regulatory subunit epsilon isoform OS=Mus musculus GN=Ppp2r5e PE=1 SV=3	Q61151	55 kDa	1	0	1	0	0	3		1	0	1	0	0	2
479	Complement component 1 Q subcomponent-binding protein, mitochondrial OS=Mus musculus GN=C1qbp PE=1 SV=1	Q8R5L1	31 kDa	1	1	1	1	0	5		1	1	1	1	0	4
480	Histone H1.4 OS=Mus musculus GN=Hist1h1e PE=1 SV=2	P43274	22 kDa	1	3	0	0	2	3		1	3	0	0	2	3
481	Phosphofurin acidic cluster sorting protein 2 OS=Mus musculus GN=Pacs2 PE=1 SV=1	E9Q7E9 (+1)	98 kDa	0	0	0	1	1	4		0	0	0	1	1	4
482	Myeloid leukemia factor 2 OS=Mus musculus GN=Mlf2 PE=1 SV=1	Q99KX1	28 kDa	0	2	0	0	0	2		0	2	0	0	0	2
483	DnaJ homolog subfamily A member 2 OS=Mus musculus GN=Dnaja2 PE=1 SV=1	Q9QYJ0	46 kDa	1	0	0	1	0	4		1	0	0	1	0	4
484	G protein-regulated inducer of neurite outgrowth 1 OS=Mus musculus GN=Gprin1 PE=1 SV=2	Q3UNH4	95 kDa	0	0	0	0	0	3		0	0	0	0	0	3
485	Fascin OS=Mus musculus GN=Fscn1 PE=1 SV=4	Q61553	55 kDa	1	0	0	0	0	5		1	0	0	0	0	5
486	Type I inositol 3,4-bisphosphate 4-phosphatase OS=Mus musculus GN=Inpp4a PE=1 SV=1	D3YUL8 (+3)	109 kDa	1	0	0	0	0	4		1	0	0	0	0	4
487	Protein SOGA3 OS=Mus musculus GN=Soga3 PE=1 SV=2	Q6NZL0	103 kDa	1	0	0	0	0	4		1	0	0	0	0	4
488	Brain-specific angiogenesis inhibitor 1-associated protein 2 OS=Mus musculus GN=Baiap2 PE=1 SV=1	B1AZ46 (+1)	58 kDa	2	0	0	0	0	4		2	0	0	0	0	4
489	Reticulon-4 OS=Mus musculus GN=Rtn4 PE=1 SV=2	Q99P72	127 kDa	0	0	0	0	0	6		0	0	0	0	0	6
490	WD repeat-containing protein 13 OS=Mus musculus GN=Wdr13 PE=1 SV=1	Q91V09	54 kDa	1	0	0	0	0	7		1	0	0	0	0	7
491	Troponin T, fast skeletal muscle OS=Mus musculus GN=Tnnt3 PE=1 SV=1	A0A0R4J1B1	29 kDa	6	0	0	0	0	0		5	0	0	0	0	0
492	Eukaryotic translation elongation factor 1 epsilon-1 OS=Mus musculus GN=Eef1e1 PE=1 SV=1	Q9D1M4	20 kDa	0	2	1	0	0	2		0	2	1	0	0	2
493	Cannabinoid receptor 1 OS=Mus musculus GN=Cnr1 PE=1 SV=1	P47746	53 kDa	0	1	1	1	0	2		0	1	1	1	0	2
494	Peptidyl-prolyl cis-trans isomerase FKBP2 OS=Mus musculus GN=Fkbp2 PE=1 SV=1	P45878	15 kDa	1	2	1	0	1	4		1	2	1	0	1	3
495	cAMP-dependent protein kinase catalytic subunit alpha OS=Mus musculus GN=Prkaca PE=1 SV=3	P05132	41 kDa	1	2	0	1	1	2		1	2	0	1	1	2
496	Heterogeneous nuclear ribonucleoprotein M OS=Mus musculus GN=Hnrnpm PE=1 SV=3	Q9D0E1	78 kDa	0	2	0	1	1	2		0	2	0	1	1	2
497	Preprodynorphin (Fragment) OS=Mus musculus GN=Pdyn PE=1 SV=1	O35852	28 kDa	0	0	1	1	2	3		0	0	1	1	1	3
498	Neurogranin OS=Mus musculus GN=Nrgn PE=1 SV=1	P60761	7 kDa	1	2	1	0	1	2		1	2	1	0	1	1
499	Enoyl-CoA hydratase, mitochondrial OS=Mus musculus GN=Echs1 PE=1 SV=1	Q8BH95	31 kDa	0	3	0	1	1	5		0	2	0	1	1	4
500	Golgi-associated PDZ and coiled-coil motif-containing protein OS=Mus musculus GN=Gopc PE=1 SV=1	Q8BH60	51 kDa	0	1	0	1	3	3		0	1	0	1	3	3
501	60S ribosomal protein L27 OS=Mus musculus GN=Rpl27 PE=1 SV=2	P61358	16 kDa	0	2	0	0	0	3		0	2	0	0	0	3
502	Myotrophin OS=Mus musculus GN=Mtpn PE=1 SV=2	P62774	13 kDa	0	0	0	2	2	3		0	0	0	2	2	3
503	Membrane-associated phosphatidylinositol transfer protein 2 OS=Mus musculus GN=Pitpnm2 PE=1 SV=1	E9PYJ7 (+1)	148 kDa	0	0	0	1	1	4		0	0	0	1	1	4
504	Actin-related protein 2/3 complex subunit 1A OS=Mus musculus GN=Arpc1a PE=1 SV=1	Q9R0Q6	42 kDa	0	0	0	2	0	2		0	0	0	2	0	2
505	Cortactin-binding protein 2 OS=Mus musculus GN=Cttnbp2 PE=1 SV=2	B9EJA2	179 kDa	0	0	0	2	1	6		0	0	0	2	1	6
506	Mitogen-activated protein kinase 1 OS=Mus musculus GN=Mapk1 PE=1 SV=3	P63085	41 kDa	0	2	0	1	0	3		0	2	0	1	0	3
507	40S ribosomal protein S6 OS=Mus musculus GN=Rps6 PE=1 SV=1	P62754	29 kDa	0	2	0	0	2	3		0	2	0	0	2	3
508	Malate dehydrogenase, mitochondrial OS=Mus musculus GN=Mdh2 PE=1 SV=3	P08249	36 kDa	1	1	1	0	0	4		1	1	1	0	0	4
509	Ubiquitin-like modifier-activating enzyme 1 OS=Mus musculus GN=Uba1 PE=1 SV=1	Q02053	118 kDa	0	1	0	0	2	3		0	1	0	0	1	3
510	Interleukin enhancer-binding factor 2 OS=Mus musculus GN=Ilf2 PE=1 SV=1	Q9CXY6	43 kDa	1	1	0	0	1	5		1	1	0	0	1	5
511	4F2 cell-surface antigen heavy chain OS=Mus musculus GN=Slc3a2 PE=1 SV=1	P10852	58 kDa	0	0	0	1	1	4		0	0	0	1	1	3
512	Serine/threonine-protein kinase DCLK1 OS=Mus musculus GN=Dclk1 PE=1 SV=1	A0A0G2JGQ6 (+1)	82 kDa	1	2	0	0	0	5		1	2	0	0	0	5
513	Puromycin-sensitive aminopeptidase OS=Mus musculus GN=Npepps PE=1 SV=2	Q11011	103 kDa	0	1	0	0	0	3		0	1	0	0	0	3
514	Heterogeneous nuclear ribonucleoprotein D-like OS=Mus musculus GN=Hnrnpdl PE=1 SV=1	Q9Z130	34 kDa	0	0	0	0	0	3		0	0	0	0	0	2
515	Guanine nucleotide-binding protein G(q) subunit alpha OS=Mus musculus GN=Gnaq PE=1 SV=4	P21279	42 kDa	0	2	0	0	0	5		0	2	0	0	0	5
516	Myotubularin-related protein 5 OS=Mus musculus GN=Sbf1 PE=1 SV=2	Q6ZPE2	209 kDa	0	0	0	0	0	4		0	0	0	0	0	4
517	SH3-containing GRB2-like protein 3-interacting protein 1 OS=Mus musculus GN=Sgip1 PE=1 SV=1	Q8VD37	86 kDa	0	0	0	0	0	3		0	0	0	0	0	3
518	Succinate dehydrogenase [ubiquinone] flavoprotein subunit, mitochondrial OS=Mus musculus GN=Sdha PE=1 SV=1	Q8K2B3	73 kDa	1	0	0	0	0	3		1	0	0	0	0	3
519	Arf-GAP with GTPase, ANK repeat and PH domain-containing protein 3 OS=Mus musculus GN=Agap3 PE=1 SV=1	F8VQE9 (+1)	98 kDa	3	0	0	0	0	5		3	0	0	0	0	5
520	Kinesin light chain 2 OS=Mus musculus GN=Klc2 PE=1 SV=1	D3YXZ3 (+1)	68 kDa	3	0	0	0	1	3		1	0	0	0	0	2
521	tRNA-splicing ligase RtcB homolog OS=Mus musculus GN=Rtcb PE=1 SV=1	Q99LF4	55 kDa	0	2	1	1	1	1		0	2	1	1	1	1
522	ATP synthase subunit f, mitochondrial OS=Mus musculus GN=Atp5j2 PE=1 SV=3	P56135	10 kDa	1	2	1	0	1	1		1	2	1	0	1	1
523	Neuron-specific calcium-binding protein hippocalcin (Fragment) OS=Mus musculus GN=Hpca PE=1 SV=1	E9PV73 (+1)	22 kDa	0	2	1	1	1	2		0	1	1	1	1	2
524	Reticulon-1 OS=Mus musculus GN=Rtn1 PE=1 SV=1	Q8K0T0	84 kDa	0	1	0	2	1	4		0	1	0	1	1	4
525	40S ribosomal protein S24 OS=Mus musculus GN=Rps24 PE=1 SV=1	P62849	15 kDa	1	1	0	1	1	3		1	1	0	1	1	3
526	RNA-binding protein EWS OS=Mus musculus GN=Ewsr1 PE=1 SV=1	Q5SUS9 (+2)	69 kDa	1	3	0	0	3	2		1	2	0	0	3	2
527	40S ribosomal protein S12 OS=Mus musculus GN=Rps12 PE=1 SV=1	Q6ZWZ6	15 kDa	0	1	0	1	2	3		0	1	0	1	2	3
528	Collagen alpha-1(I) chain OS=Mus musculus GN=Col1a1 PE=1 SV=4	P11087	138 kDa	1	3	0	0	1	1		1	3	0	0	1	1
529	60S ribosomal protein L24 OS=Mus musculus GN=Rpl24 PE=1 SV=2	Q8BP67	18 kDa	0	3	0	1	1	4		0	3	0	1	1	4
530	Calbindin OS=Mus musculus GN=Calb1 PE=1 SV=2	P12658	30 kDa	2	1	1	0	0	4		1	1	1	0	0	3
531	60S ribosomal protein L28 OS=Mus musculus GN=Rpl28 PE=1 SV=2	P41105	16 kDa	0	5	0	0	0	2		0	5	0	0	0	2
532	40S ribosomal protein S15a OS=Mus musculus GN=Rps15a PE=1 SV=2	P62245	15 kDa	1	2	0	0	1	2		1	2	0	0	1	2
533	V-type proton ATPase subunit E 1 OS=Mus musculus GN=Atp6v1e1 PE=1 SV=2	P50518	26 kDa	1	1	1	0	0	5		1	1	1	0	0	4
534	Protein Gm9493 OS=Mus musculus GN=Gm9493 PE=4 SV=1	F6SVV1 (+1)	22 kDa	2	2	0	1	0	2		1	2	0	1	0	2
535	Vacuolar protein sorting-associated protein 26A OS=Mus musculus GN=Vps26a PE=1 SV=1	P40336	38 kDa	0	1	0	0	2	2		0	1	0	0	1	2
536	ATP-dependent RNA helicase DDX3X OS=Mus musculus GN=Ddx3x PE=1 SV=3	Q62167	73 kDa	2	2	0	0	0	4		2	1	0	0	0	3
537	40S ribosomal protein S2 (Fragment) OS=Mus musculus GN=Rps2 PE=1 SV=1	D3YVC1 (+2)	29 kDa	0	1	0	0	0	3		0	1	0	0	0	3
538	Striatin-4 OS=Mus musculus GN=Strn4 PE=1 SV=2	P58404	82 kDa	0	0	0	0	2	1		0	0	0	0	2	1
539	L-lactate dehydrogenase A chain OS=Mus musculus GN=Ldha PE=1 SV=1	A0A1B0GSR9	35 kDa	0	1	0	0	0	4		0	1	0	0	0	4
540	Dynactin subunit 4 OS=Mus musculus GN=Dctn4 PE=1 SV=1	Q8CBY8	53 kDa	1	1	0	0	0	4		1	1	0	0	0	4
541	Breast carcinoma-amplified sequence 1 homolog OS=Mus musculus GN=Bcas1 PE=1 SV=3	Q80YN3	67 kDa	1	0	0	0	0	3		1	0	0	0	0	3
542	Glutamate receptor 2 OS=Mus musculus GN=Gria2 PE=1 SV=1	A0A0A6YW90 (+3)	87 kDa	0	0	0	0	0	6		0	0	0	0	0	6
543	Actin-related protein 2/3 complex subunit 2 OS=Mus musculus GN=Arpc2 PE=1 SV=3	Q9CVB6	34 kDa	1	0	0	0	0	2		1	0	0	0	0	2
544	Protein Gm15800 OS=Mus musculus GN=Gm15800 PE=1 SV=2	E9Q2E4	484 kDa	1	0	0	0	0	2		1	0	0	0	0	2
545	Dynamin-like 120 kDa protein, mitochondrial OS=Mus musculus GN=Opa1 PE=1 SV=1	H7BX01 (+1)	113 kDa	0	0	0	0	0	3		0	0	0	0	0	3
546	MOB-like protein phocein OS=Mus musculus GN=Mob4 PE=1 SV=1	Q6PEB6	26 kDa	0	0	0	0	0	4		0	0	0	0	0	4
547	Regulator of G-protein-signaling 7 OS=Mus musculus GN=Rgs7 PE=1 SV=1	Q80XD3	55 kDa	1	0	0	0	0	5		1	0	0	0	0	5
548	Band 4.1-like protein 1 OS=Mus musculus GN=Epb41l1 PE=1 SV=1	A2AUK5 (+1)	98 kDa	0	0	0	0	0	5		0	0	0	0	0	5
549	Gamma-aminobutyric acid receptor subunit alpha-1 OS=Mus musculus GN=Gabra1 PE=1 SV=1	P62812	52 kDa	1	0	0	0	0	3		1	0	0	0	0	3
550	Coronin-2B OS=Mus musculus GN=Coro2b PE=1 SV=2	Q8BH44	55 kDa	1	0	0	0	0	3		1	0	0	0	0	3
551	Calnexin OS=Mus musculus GN=Canx PE=1 SV=1	P35564	67 kDa	0	0	1	1	1	3		0	0	1	1	1	3
552	60S ribosomal protein L30 OS=Mus musculus GN=Rpl30 PE=1 SV=2	P62889	13 kDa	1	0	1	1	1	2		1	0	1	1	1	2
553	Actin-related protein 2/3 complex subunit 4 OS=Mus musculus GN=Arpc4 PE=1 SV=3	P59999	20 kDa	1	1	0	1	0	2		1	1	0	1	0	2
554	Phosphatidylethanolamine-binding protein 1 OS=Mus musculus GN=Pebp1 PE=1 SV=3	P70296	21 kDa	0	2	0	1	0	2		0	2	0	1	0	2
555	60S acidic ribosomal protein P2 OS=Mus musculus GN=Rplp2 PE=1 SV=3	P99027	12 kDa	0	1	0	0	2	1		0	1	0	0	2	1
556	ATP synthase subunit delta, mitochondrial OS=Mus musculus GN=Atp5d PE=1 SV=1	Q9D3D9	18 kDa	0	1	0	2	0	3		0	1	0	2	0	3
557	60S ribosomal protein L26 (Fragment) OS=Mus musculus GN=Rpl26 PE=1 SV=1	B1ARA3 (+1)	12 kDa	0	2	0	0	0	2		0	2	0	0	0	2
558	Nuclear pore complex-associated intranuclear coiled-coil protein TPR OS=Mus musculus GN=Tpr PE=1 SV=1	Q7M739	267 kDa	0	0	0	0	2	0		0	0	0	0	2	0
559	AP-3 complex subunit beta-2 OS=Mus musculus GN=Ap3b2 PE=1 SV=2	Q9JME5	119 kDa	1	1	0	0	0	4		1	1	0	0	0	4
560	Growth factor receptor-bound protein 2 OS=Mus musculus GN=Grb2 PE=1 SV=1	Q60631	25 kDa	0	0	0	0	0	2		0	0	0	0	0	2
561	Protein Ighg3 (Fragment) OS=Mus musculus GN=Ighg3 PE=4 SV=1	A0A075B5P5 (+1)	36 kDa	0	6	0	0	1	0		0	4	0	0	1	0
562	Troponin C, skeletal muscle OS=Mus musculus GN=Tnnc2 PE=1 SV=2	P20801	18 kDa	2	0	1	0	0	0		2	0	1	0	0	0
563	Limbic system-associated membrane protein OS=Mus musculus GN=Lsamp PE=1 SV=1	A0A087WP80 (+2)	39 kDa	0	0	0	0	0	3		0	0	0	0	0	3
564	Protein Col6a3 OS=Mus musculus GN=Col6a3 PE=1 SV=1	A0A087WS16 (+1)	289 kDa	0	4	0	0	0	0		0	4	0	0	0	0
565	Protein rogdi homolog OS=Mus musculus GN=Rogdi PE=1 SV=2	Q3TDK6	32 kDa	0	0	0	0	0	4		0	0	0	0	0	3
566	Protein unc-13 homolog A OS=Mus musculus GN=Unc13a PE=1 SV=1	H3BJZ7	196 kDa	2	0	0	0	0	1		2	0	0	0	0	1
567	Protein 2010300C02Rik OS=Mus musculus GN=2010300C02Rik PE=1 SV=1	E9Q3M9	126 kDa	0	0	0	1	0	2		0	0	0	0	0	2
568	Dematin OS=Mus musculus GN=Dmtn PE=1 SV=1	Q9WV69	45 kDa	0	0	0	0	0	3		0	0	0	0	0	2
569	Disks large homolog 2 OS=Mus musculus GN=Dlg2 PE=1 SV=1	E9Q2L2	97 kDa	0	0	0	0	0	3		0	0	0	0	0	2
570	Protein Ighg2c (Fragment) OS=Mus musculus GN=Ighg2c PE=1 SV=1	A0A0A6YY53 (+1)	37 kDa	0	8	0	0	2	0		0	4	0	0	1	0
571	Long-chain-fatty-acid--CoA ligase 6 OS=Mus musculus GN=Acsl6 PE=1 SV=1	Q5F2C5	70 kDa	0	0	0	0	0	5		0	0	0	0	0	4
572	Glutaminyl-tRNA synthetase OS=Mus musculus GN=Qars PE=1 SV=1	Q8BML9	88 kDa	0	0	0	0	0	4		0	0	0	0	0	4
573	Mitochondrial glutamate carrier 1 OS=Mus musculus GN=Slc25a22 PE=1 SV=1	Q9D6M3	35 kDa	3	0	0	0	0	5		3	0	0	0	0	5
574	Neurotrimin OS=Mus musculus GN=Ntm PE=1 SV=1	D3Z396 (+2)	35 kDa	2	0	0	0	0	5		1	0	0	0	0	3
575	Dynactin subunit 3 OS=Mus musculus GN=Dctn3 PE=1 SV=2	Q9Z0Y1	21 kDa	0	0	0	0	0	3		0	0	0	0	0	3
576	Neurocan core protein OS=Mus musculus GN=Ncan PE=1 SV=1	A0A0R4IZX5 (+1)	137 kDa	0	0	0	0	0	4		0	0	0	0	0	3
577	Copine-6 OS=Mus musculus GN=Cpne6 PE=1 SV=1	Q9Z140	62 kDa	0	0	0	0	0	4		0	0	0	0	0	4
578	D-beta-hydroxybutyrate dehydrogenase, mitochondrial OS=Mus musculus GN=Bdh1 PE=1 SV=2	Q80XN0	38 kDa	0	2	1	1	1	2		0	2	1	1	1	2
579	Heterogeneous nuclear ribonucleoproteins C1/C2 OS=Mus musculus GN=Hnrnpc PE=1 SV=1	Q9Z204	34 kDa	0	1	0	1	1	4		0	1	0	1	1	4
580	60S ribosomal protein L31 OS=Mus musculus GN=Rpl31 PE=1 SV=1	A0A0A6YX26 (+1)	15 kDa	1	2	1	0	2	1		1	2	1	0	2	1
581	E3 UFM1-protein ligase 1 OS=Mus musculus GN=Ufl1 PE=1 SV=2	Q8CCJ3	90 kDa	1	2	0	0	1	2		1	2	0	0	1	2
582	Aminoacyl tRNA synthase complex-interacting multifunctional protein 2 OS=Mus musculus GN=Aimp2 PE=1 SV=2	Q8R010	35 kDa	0	1	1	1	0	3		0	1	1	1	0	3
583	Glycerol-3-phosphate dehydrogenase OS=Mus musculus GN=Gpd2 PE=1 SV=1	A2AQR0 (+1)	83 kDa	0	2	0	0	0	1		0	2	0	0	0	1
584	Ras-related protein Rab-14 OS=Mus musculus GN=Rab14 PE=1 SV=3	Q91V41	24 kDa	0	1	0	2	1	2		0	1	0	1	1	2
585	Receptor of activated protein C kinase 1 OS=Mus musculus GN=Rack1 PE=1 SV=3	P68040	35 kDa	0	1	0	1	3	4		0	1	0	1	1	3
586	60S ribosomal protein L23 OS=Mus musculus GN=Rpl23 PE=1 SV=1	P62830	15 kDa	1	3	0	0	1	2		1	3	0	0	1	2
587	Clathrin light chain B OS=Mus musculus GN=Cltb PE=1 SV=1	Q6IRU5	25 kDa	0	1	1	0	0	2		0	1	1	0	0	2
588	UDP-N-acetylglucosamine--peptide N-acetylglucosaminyltransferase 110 kDa subunit OS=Mus musculus GN=Ogt PE=1 SV=2	Q8CGY8	117 kDa	0	0	0	0	1	2		0	0	0	0	1	2
589	Twinfilin-1 OS=Mus musculus GN=Twf1 PE=1 SV=2	Q91YR1	40 kDa	0	0	0	2	1	2		0	0	0	2	1	2
590	60S ribosomal protein L8 OS=Mus musculus GN=Rpl8 PE=1 SV=2	P62918	28 kDa	0	2	0	0	1	0		0	2	0	0	1	0
591	Histone-binding protein RBBP4 OS=Mus musculus GN=Rbbp4 PE=1 SV=5	Q60972	48 kDa	0	0	0	1	0	2		0	0	0	1	0	2
592	Rho-associated protein kinase OS=Mus musculus GN=Rock2 PE=1 SV=1	F8VPK5	161 kDa	0	0	0	0	2	3		0	0	0	0	1	3
593	40S ribosomal protein SA OS=Mus musculus GN=Rpsa PE=1 SV=4	P14206	33 kDa	0	2	0	0	0	2		0	2	0	0	0	2
594	Alpha-soluble NSF attachment protein OS=Mus musculus GN=Napa PE=1 SV=1	Q9DB05	33 kDa	0	1	0	0	0	4		0	1	0	0	0	4
595	Ribosomal protein L15 OS=Mus musculus GN=Gm10020 PE=3 SV=1	E9QAZ2 (+1)	24 kDa	1	1	0	0	0	2		1	1	0	0	0	2
596	F-box only protein 22 OS=Mus musculus GN=Fbxo22 PE=1 SV=2	Q78JE5	44 kDa	0	0	0	0	2	2		0	0	0	0	2	2
597	ATP synthase subunit g, mitochondrial OS=Mus musculus GN=Atp5l PE=1 SV=1	Q9CPQ8	11 kDa	0	2	0	0	0	2		0	2	0	0	0	2
598	Ras-related C3 botulinum toxin substrate 1 OS=Mus musculus GN=Rac1 PE=1 SV=1	P63001	21 kDa	0	1	0	0	0	2		0	1	0	0	0	2
599	Vesicle-associated membrane protein, associated protein B and C OS=Mus musculus GN=Vapb PE=1 SV=1	Q8BH80 (+1)	27 kDa	0	0	0	1	0	4		0	0	0	0	0	4
600	Protein lin-7 homolog A OS=Mus musculus GN=Lin7a PE=1 SV=2	Q8JZS0	26 kDa	0	0	0	0	0	2		0	0	0	0	0	2
601	Heterogeneous nuclear ribonucleoprotein U-like protein 2 OS=Mus musculus GN=Hnrnpul2 PE=1 SV=2	Q00PI9	85 kDa	0	0	0	0	0	5		0	0	0	0	0	4
602	Src substrate cortactin OS=Mus musculus GN=Cttn PE=1 SV=2	Q60598 (+1)	61 kDa	0	0	0	0	0	2		0	0	0	0	0	2
603	Catenin delta-2 OS=Mus musculus GN=Ctnnd2 PE=1 SV=1	E9QKH8 (+1)	135 kDa	0	0	0	0	0	4		0	0	0	0	0	4
604	Glutamate receptor 1 OS=Mus musculus GN=Gria1 PE=1 SV=1	F6YNQ1 (+1)	94 kDa	0	0	0	0	0	5		0	0	0	0	0	4
605	FERM, RhoGEF and pleckstrin domain-containing protein 1 OS=Mus musculus GN=Farp1 PE=1 SV=1	F8VPU2	119 kDa	0	0	0	0	0	2		0	0	0	0	0	2
606	Gamma-aminobutyric acid type B receptor subunit 2 OS=Mus musculus GN=Gabbr2 PE=1 SV=2	Q80T41	106 kDa	1	0	0	0	0	4		1	0	0	0	0	4
607	Cysteine-rich protein 2 OS=Mus musculus GN=Crip2 PE=1 SV=1	Q9DCT8	23 kDa	1	1	0	1	1	3		1	1	0	1	1	2
608	Protein BANP OS=Mus musculus GN=Banp PE=1 SV=1	Q8VBU8	60 kDa	0	1	0	0	1	3		0	1	0	0	1	3
609	60S ribosomal protein L22 OS=Mus musculus GN=Rpl22 PE=1 SV=2	P67984	15 kDa	1	1	0	1	0	3		1	1	0	1	0	3
610	40S ribosomal protein S5 (Fragment) OS=Mus musculus GN=Rps5 PE=1 SV=1	D3YYM6 (+2)	20 kDa	1	0	1	0	1	2		1	0	1	0	1	2
611	Methylmalonate-semialdehyde dehydrogenase [acylating], mitochondrial OS=Mus musculus GN=Aldh6a1 PE=1 SV=1	Q9EQ20	58 kDa	0	1	0	0	1	3		0	1	0	0	1	3
612	Fumarylacetoacetate hydrolase domain-containing protein 2A OS=Mus musculus GN=Fahd2a PE=1 SV=1	A0A0R4J094 (+1)	35 kDa	0	1	0	0	0	2		0	1	0	0	0	2
613	AMP deaminase 2 OS=Mus musculus GN=Ampd2 PE=1 SV=1	A2AE27	95 kDa	0	2	0	0	0	1		0	2	0	0	0	1
614	UPF0568 protein C14orf166 homolog OS=Mus musculus PE=1 SV=1	Q9CQE8	28 kDa	1	2	0	0	0	3		1	2	0	0	0	3
615	Protein deglycase DJ-1 OS=Mus musculus GN=Park7 PE=1 SV=1	Q99LX0	20 kDa	1	0	0	0	0	3		1	0	0	0	0	3
616	Transferrin receptor protein 1 OS=Mus musculus GN=Tfrc PE=1 SV=1	Q62351	86 kDa	0	0	0	1	0	2		0	0	0	1	0	2
617	Copper homeostasis protein cutC homolog (Fragment) OS=Mus musculus GN=Cutc PE=1 SV=1	D3YY50 (+2)	27 kDa	1	0	0	0	0	5		1	0	0	0	0	4
618	Centrosomal protein of 170 kDa protein B OS=Mus musculus GN=Cep170b PE=1 SV=2	Q80U49	171 kDa	0	0	0	0	0	3		0	0	0	0	0	3
619	Protein strawberry notch homolog 1 OS=Mus musculus GN=Sbno1 PE=1 SV=1	B2RRI2 (+1)	154 kDa	0	0	0	0	0	2		0	0	0	0	0	2
620	Protein Rasa1 OS=Mus musculus GN=Rasa1 PE=1 SV=1	E9PYG6	115 kDa	0	0	0	0	0	3		0	0	0	0	0	3
621	Leucine-rich glioma-inactivated protein 1 OS=Mus musculus GN=Lgi1 PE=1 SV=1	A0A0G2JGB7 (+1)	61 kDa	0	0	0	0	0	4		0	0	0	0	0	4
622	Carbonic anhydrase 6 OS=Mus musculus GN=Car6 PE=1 SV=1	B1ARR4 (+1)	30 kDa	0	2	0	0	6	0		0	2	0	0	5	0
623	Transporter OS=Mus musculus GN=Slc6a17 PE=1 SV=1	A0A0R4J087 (+1)	81 kDa	1	0	0	0	0	5		1	0	0	0	0	5
624	RNA-binding protein 39 OS=Mus musculus GN=Rbm39 PE=1 SV=1	E9Q8F0 (+1)	47 kDa	0	0	0	0	0	4		0	0	0	0	0	4
625	Uridine-cytidine kinase-like 1 OS=Mus musculus GN=Uckl1 PE=1 SV=1	Q91YL3	61 kDa	0	0	0	0	0	4		0	0	0	0	0	4
626	Actin-related protein 3 OS=Mus musculus GN=Actr3 PE=1 SV=3	Q99JY9	47 kDa	1	0	0	0	0	4		1	0	0	0	0	3
627	ATP-dependent RNA helicase DDX1 OS=Mus musculus GN=Ddx1 PE=1 SV=1	Q91VR5	83 kDa	0	0	0	0	0	3		0	0	0	0	0	3
628	Methylcrotonoyl-CoA carboxylase beta chain, mitochondrial OS=Mus musculus GN=Mccc2 PE=1 SV=1	Q3ULD5	61 kDa	1	0	0	0	0	2		1	0	0	0	0	2
629	Granulins OS=Mus musculus GN=Grn PE=1 SV=2	P28798 (+1)	63 kDa	0	7	0	0	0	0		0	6	0	0	0	0
630	Synaptogyrin-3 OS=Mus musculus GN=Syngr3 PE=1 SV=1	Q8R191	25 kDa	1	1	2	1	1	2		1	1	2	1	1	2
631	ADP-ribosylation factor-like protein 6-interacting protein 4 (Fragment) OS=Mus musculus GN=Arl6ip4 PE=1 SV=8	D3Z6F1	25 kDa	0	1	0	2	2	2		0	1	0	2	2	2
632	Complexin-1 OS=Mus musculus GN=Cplx1 PE=1 SV=1	P63040	15 kDa	0	1	0	0	1	2		0	1	0	0	1	2
633	Phosphatidylinositol 4-phosphate 5-kinase type-1 gamma OS=Mus musculus GN=Pip5k1c PE=1 SV=1	F8WHW6 (+1)	76 kDa	0	0	0	1	1	2		0	0	0	1	1	2
634	40S ribosomal protein S14 OS=Mus musculus GN=Rps14 PE=1 SV=3	P62264	16 kDa	0	2	0	0	1	2		0	2	0	0	1	2
635	Membrane-associated progesterone receptor component 1 OS=Mus musculus GN=Pgrmc1 PE=1 SV=4	O55022	22 kDa	1	1	0	1	0	2		1	1	0	1	0	2
636	Splicing factor U2AF 65 kDa subunit OS=Mus musculus GN=U2af2 PE=1 SV=3	P26369 (+1)	54 kDa	0	1	0	0	1	3		0	1	0	0	1	3
637	Protein Srsf11 OS=Mus musculus GN=Srsf11 PE=1 SV=1	E9Q6E5 (+2)	57 kDa	0	1	0	0	0	2		0	1	0	0	0	2
638	Leucine--tRNA ligase, cytoplasmic OS=Mus musculus GN=Lars PE=1 SV=2	Q8BMJ2	134 kDa	0	0	0	0	1	2		0	0	0	0	1	2
639	Protein Ppp2r5d OS=Mus musculus GN=Ppp2r5d PE=1 SV=1	Q91V89	69 kDa	1	0	0	0	1	2		1	0	0	0	1	2
640	Protein BRICK1 OS=Mus musculus GN=Brk1 PE=1 SV=1	Q91VR8	9 kDa	0	0	0	1	0	3		0	0	0	1	0	3
641	Eukaryotic initiation factor 4A-II OS=Mus musculus GN=Eif4a2 PE=1 SV=2	P10630 (+1)	46 kDa	0	2	0	0	0	3		0	2	0	0	0	3
642	40S ribosomal protein S17 OS=Mus musculus GN=Rps17 PE=1 SV=2	P63276	16 kDa	0	0	0	0	0	2		0	0	0	0	0	2
643	Calcium-binding mitochondrial carrier protein Aralar1 OS=Mus musculus GN=Slc25a12 PE=1 SV=1	Q8BH59	75 kDa	0	0	0	0	0	2		0	0	0	0	0	2
644	26S proteasome non-ATPase regulatory subunit 3 OS=Mus musculus GN=Psmd3 PE=1 SV=3	P14685	61 kDa	1	0	0	0	0	2		1	0	0	0	0	2
645	Glycogenin-1 OS=Mus musculus GN=Gyg1 PE=1 SV=3	Q9R062	37 kDa	0	0	3	0	0	0		0	0	3	0	0	0
646	26S proteasome non-ATPase regulatory subunit 2 OS=Mus musculus GN=Psmd2 PE=1 SV=1	Q8VDM4	100 kDa	0	0	0	0	0	3		0	0	0	0	0	3
647	AP-3 complex subunit delta-1 OS=Mus musculus GN=Ap3d1 PE=1 SV=1	O54774	135 kDa	1	0	0	0	0	3		1	0	0	0	0	3
648	Cathepsin B OS=Mus musculus GN=Ctsb PE=1 SV=2	P10605	37 kDa	0	0	0	0	0	2		0	0	0	0	0	2
649	Protein Igha (Fragment) OS=Mus musculus GN=Igha PE=1 SV=1	A0A075B6A3 (+1)	37 kDa	0	0	0	0	2	0		0	0	0	0	2	0
650	Striatin-3 OS=Mus musculus GN=Strn3 PE=1 SV=1	B2RQS1 (+1)	78 kDa	0	0	0	0	0	3		0	0	0	0	0	3
651	Hyaluronan and proteoglycan link protein 1 OS=Mus musculus GN=Hapln1 PE=1 SV=1	Q9QUP5	40 kDa	0	0	0	0	0	2		0	0	0	0	0	2
652	Glutamate receptor 3 OS=Mus musculus GN=Gria3 PE=1 SV=1	B0QZW1 (+2)	100 kDa	0	0	0	0	0	3		0	0	0	0	0	2
653	ATP synthase subunit e, mitochondrial OS=Mus musculus GN=Atp5i PE=1 SV=2	Q06185	8 kDa	0	1	1	1	0	3		0	1	1	1	0	2
654	Phosphatidylinositol 5-phosphate 4-kinase type-2 beta OS=Mus musculus GN=Pip4k2b PE=1 SV=1	Q80XI4	47 kDa	0	1	0	0	0	2		0	1	0	0	0	2
655	Dihydropyrimidinase-related protein 4 OS=Mus musculus GN=Dpysl4 PE=1 SV=1	A0A0R4J1N0	64 kDa	0	0	0	2	2	1		0	0	0	2	2	1
656	Mitogen-activated protein kinase kinase kinase kinase 4 OS=Mus musculus GN=Map4k4 PE=1 SV=1	P97820	141 kDa	0	0	0	0	0	2		0	0	0	0	0	2
657	Acyl-coenzyme A thioesterase 13 OS=Mus musculus GN=Acot13 PE=1 SV=1	Q9CQR4	15 kDa	0	1	0	0	0	2		0	1	0	0	0	2
658	Very-long-chain (3R)-3-hydroxyacyl-CoA dehydratase 3 OS=Mus musculus GN=Hacd3 PE=1 SV=2	Q8K2C9	43 kDa	0	1	0	0	0	2		0	1	0	0	0	2
659	39S ribosomal protein L12, mitochondrial OS=Mus musculus GN=Mrpl12 PE=1 SV=2	Q9DB15	22 kDa	0	0	0	0	1	3		0	0	0	0	1	3
660	Trafficking protein particle complex subunit 3 OS=Mus musculus GN=Trappc3 PE=1 SV=1	O55013	20 kDa	0	0	0	1	0	2		0	0	0	1	0	2
661	Serine/threonine-protein kinase WNK2 OS=Mus musculus GN=Wnk2 PE=1 SV=1	E0CYT1 (+7)	226 kDa	0	0	0	0	1	2		0	0	0	0	1	2
662	MAGUK p55 subfamily member 2 OS=Mus musculus GN=Mpp2 PE=1 SV=1	Q9WV34	62 kDa	0	1	0	0	0	2		0	1	0	0	0	2
663	Low density lipoprotein receptor-related protein 1 OS=Mus musculus GN=Lrp1 PE=1 SV=1	A0A0R4J0I9 (+1)	505 kDa	0	0	0	0	0	2		0	0	0	0	0	2
664	Metabotropic glutamate receptor 5 OS=Mus musculus GN=Grm5 PE=1 SV=1	E9QMC2 (+1)	128 kDa	0	0	0	0	0	3		0	0	0	0	0	3
665	ATP-dependent RNA helicase A OS=Mus musculus GN=Dhx9 PE=1 SV=1	A0A087WPL5 (+1)	150 kDa	0	1	0	0	0	3		0	1	0	0	0	3
666	Tubulin gamma-1 chain OS=Mus musculus GN=Tubg1 PE=1 SV=1	P83887	51 kDa	1	0	0	0	0	2		1	0	0	0	0	2
667	Tenascin OS=Mus musculus GN=Tnc PE=1 SV=1	Q80YX1	232 kDa	0	0	0	0	0	2		0	0	0	0	0	2
668	Glucose 1,6-bisphosphate synthase OS=Mus musculus GN=Pgm2l1 PE=1 SV=1	Q8CAA7	70 kDa	0	0	0	0	0	2		0	0	0	0	0	2
669	Microtubule-associated protein RP/EB family member 1 OS=Mus musculus GN=Mapre1 PE=1 SV=3	Q61166	30 kDa	0	0	0	0	0	3		0	0	0	0	0	3
670	Peripheral plasma membrane protein CASK OS=Mus musculus GN=Cask PE=1 SV=2	O70589	105 kDa	0	0	0	0	0	3		0	0	0	0	0	3
671	D-3-phosphoglycerate dehydrogenase OS=Mus musculus GN=Phgdh PE=1 SV=3	Q61753	57 kDa	1	0	0	0	0	2		1	0	0	0	0	2
672	Protein FAM49B OS=Mus musculus GN=Fam49b PE=1 SV=1	Q921M7	37 kDa	0	0	0	0	0	2		0	0	0	0	0	2
673	Rho GTPase-activating protein 32 OS=Mus musculus GN=Arhgap32 PE=1 SV=2	Q811P8	230 kDa	0	0	0	0	0	2		0	0	0	0	0	2
674	Lipoamide acyltransferase component of branched-chain alpha-keto acid dehydrogenase complex, mitochondrial OS=Mus musculus GN=Dbt PE=1 SV=2	P53395	53 kDa	0	0	0	0	0	2		0	0	0	0	0	2
675	Neural cell adhesion molecule L1 OS=Mus musculus GN=L1cam PE=1 SV=1	A2AFG7 (+2)	140 kDa	0	0	0	0	0	2		0	0	0	0	0	2
676	Guanine nucleotide-binding protein subunit beta-5 OS=Mus musculus GN=Gnb5 PE=1 SV=1	P62881	44 kDa	1	0	0	0	0	4		1	0	0	0	0	4
677	Phenylalanine--tRNA ligase alpha subunit OS=Mus musculus GN=Farsa PE=1 SV=1	E9PWY9 (+1)	57 kDa	1	0	0	0	0	4		1	0	0	0	0	4
678	ATP-dependent zinc metalloprotease YME1L1 OS=Mus musculus GN=Yme1l1 PE=1 SV=1	O88967	80 kDa	0	0	0	0	0	3		0	0	0	0	0	3
679	Serine/arginine-rich-splicing factor 1 OS=Mus musculus GN=Srsf1 PE=1 SV=1	H7BX95 (+1)	28 kDa	0	0	0	0	0	2		0	0	0	0	0	2
680	Amino acid transporter OS=Mus musculus GN=Slc1a4 PE=1 SV=1	Q5SSP3	48 kDa	2	0	0	0	0	3		1	0	0	0	0	2
681	Leucine-rich repeat-containing protein 7 (Fragment) OS=Mus musculus GN=Lrrc7 PE=1 SV=1	A0A0G2JFZ5 (+1)	171 kDa	0	0	0	0	1	2		0	0	0	0	1	2
682	Far upstream element-binding protein 2 OS=Mus musculus GN=Khsrp PE=1 SV=2	Q3U0V1	77 kDa	0	1	0	0	0	2		0	1	0	0	0	2
683	Regulator of nonsense transcripts 1 OS=Mus musculus GN=Upf1 PE=1 SV=2	Q9EPU0	124 kDa	0	0	0	0	1	2		0	0	0	0	1	2
684	Protein Ahnak2 (Fragment) OS=Mus musculus GN=Ahnak2 PE=1 SV=1	F7DBB3	166 kDa	0	0	0	0	1	2		0	0	0	0	1	2
685	Multiple inositol polyphosphate phosphatase 1 OS=Mus musculus GN=Minpp1 PE=1 SV=3	Q9Z2L6	55 kDa	1	1	0	0	0	2		1	1	0	0	0	2
686	Sulfurtransferase OS=Mus musculus GN=Mpst PE=1 SV=1	Q3UW66 (+1)	33 kDa	0	1	0	0	0	2		0	1	0	0	0	2
687	L-lactate dehydrogenase B chain OS=Mus musculus GN=Ldhb PE=1 SV=2	P16125	37 kDa	0	0	0	0	0	4		0	0	0	0	0	3
688	Aspartate beta-hydroxylase domain-containing protein 2 OS=Mus musculus GN=Asphd2 PE=1 SV=1	Q80VP9	39 kDa	0	1	0	0	0	3		0	1	0	0	0	3
689	F-box only protein 41 OS=Mus musculus GN=Fbxo41 PE=1 SV=3	Q6NS60	94 kDa	0	1	0	0	0	3		0	1	0	0	0	3
690	Kinectin OS=Mus musculus GN=Ktn1 PE=1 SV=1	A0A087WPX0	150 kDa	0	0	0	0	0	2		0	0	0	0	0	2
691	Sodium-driven chloride bicarbonate exchanger OS=Mus musculus GN=Slc4a10 PE=1 SV=2	Q5DTL9	126 kDa	1	0	0	0	0	3		1	0	0	0	0	3
692	Coiled-coil domain-containing protein 136 OS=Mus musculus GN=Ccdc136 PE=1 SV=1	E9QP94 (+2)	137 kDa	0	0	0	0	0	2		0	0	0	0	0	2
693	Fc of IgG, low affinity IIIa, receptor OS=Mus musculus GN=Fcgr4 PE=1 SV=1	A0A0B4J1G0	28 kDa	0	3	0	0	0	2		0	3	0	0	0	2
694	26S proteasome non-ATPase regulatory subunit 1 OS=Mus musculus GN=Psmd1 PE=1 SV=1	Q3TXS7	106 kDa	1	0	0	0	0	2		1	0	0	0	0	2
695	Protein SCAI OS=Mus musculus GN=Scai PE=1 SV=2	Q8C8N2	70 kDa	0	0	0	0	0	2		0	0	0	0	0	2
696	26S protease regulatory subunit 8 OS=Mus musculus GN=Psmc5 PE=1 SV=1	P62196	46 kDa	1	0	0	0	0	3		1	0	0	0	0	3
697	Transitional endoplasmic reticulum ATPase OS=Mus musculus GN=Vcp PE=1 SV=4	Q01853	89 kDa	0	0	0	0	0	2		0	0	0	0	0	2
698	Connector enhancer of kinase suppressor of ras 2 OS=Mus musculus GN=Cnksr2 PE=1 SV=1	Q80YA9	117 kDa	0	0	0	0	0	3		0	0	0	0	0	3
699	Alpha-1,3/1,6-mannosyltransferase ALG2 OS=Mus musculus GN=Alg2 PE=1 SV=2	Q9DBE8	47 kDa	0	0	0	0	0	2		0	0	0	0	0	2
700	Sodium channel protein OS=Mus musculus GN=Scn2a PE=1 SV=1	A0A0J9YTW6 (+1)	228 kDa	0	0	0	0	0	2		0	0	0	0	0	2
701	Ral GTPase-activating protein subunit beta OS=Mus musculus GN=Ralgapb PE=1 SV=1	A2ACC6 (+3)	167 kDa	0	0	0	0	0	2		0	0	0	0	0	2
702	Neuronal growth regulator 1 OS=Mus musculus GN=Negr1 PE=1 SV=1	A0A4W9 (+2)	36 kDa	0	0	0	0	0	2		0	0	0	0	0	2
703	TAR DNA-binding protein 43 OS=Mus musculus GN=Tardbp PE=1 SV=1	A0A087WRZ5 (+5)	32 kDa	0	0	0	0	0	2		0	0	0	0	0	2
704	Mitochondrial 2-oxoglutarate/malate carrier protein OS=Mus musculus GN=Slc25a11 PE=1 SV=3	Q9CR62	34 kDa	0	0	0	0	0	2		0	0	0	0	0	2
705	Casein kinase II subunit alpha' OS=Mus musculus GN=Csnk2a2 PE=1 SV=1	O54833	41 kDa	0	0	0	0	0	2		0	0	0	0	0	2
706	Protein RUFY3 OS=Mus musculus GN=Rufy3 PE=1 SV=1	A0A0G2JFT8 (+1)	75 kDa	0	0	0	0	0	2		0	0	0	0	0	2
707	Actin-related protein 10 OS=Mus musculus GN=Actr10 PE=1 SV=2	Q9QZB7	46 kDa	0	0	0	0	0	2		0	0	0	0	0	2
708	V-type proton ATPase subunit F OS=Mus musculus GN=Atp6v1f PE=1 SV=2	Q9D1K2	13 kDa	0	0	0	0	0	4		0	0	0	0	0	4
709	Eukaryotic initiation factor 4A-III OS=Mus musculus GN=Eif4a3 PE=1 SV=3	Q91VC3	47 kDa	0	0	0	0	0	3		0	0	0	0	0	2
710	Striatin OS=Mus musculus GN=Strn PE=1 SV=1	F8WH41 (+1)	69 kDa	0	0	0	0	0	4		0	0	0	0	0	4
711	Rho guanine nucleotide exchange factor 2 OS=Mus musculus GN=Arhgef2 PE=1 SV=1	H3BJ40 (+5)	110 kDa	0	0	0	0	0	2		0	0	0	0	0	2
712	Protein Ighv1-31 OS=Mus musculus GN=Ighv1-31 PE=4 SV=1	A0A075B5V1	11 kDa	0	4	0	0	0	0		0	3	0	0	0	0
713	Splicing factor U2AF 35 kDa subunit OS=Mus musculus GN=U2af1 PE=1 SV=4	Q9D883	28 kDa	0	0	0	0	1	2		0	0	0	0	1	2
714	Protein SEC13 homolog OS=Mus musculus GN=Sec13 PE=1 SV=3	Q9D1M0	36 kDa	0	1	0	0	0	2		0	1	0	0	0	2
715	Vesicle-associated membrane protein 2 OS=Mus musculus GN=Vamp2 PE=1 SV=1	B0QZN5 (+1)	18 kDa	0	1	0	0	0	2		0	1	0	0	0	2
716	40S ribosomal protein S20 OS=Mus musculus GN=Rps20 PE=1 SV=1	P60867	13 kDa	0	2	0	0	0	0		0	2	0	0	0	0
717	Kinesin-like protein KIF1A OS=Mus musculus GN=Kif1a PE=1 SV=1	E9Q9G6 (+4)	192 kDa	0	0	0	0	0	2		0	0	0	0	0	2
718	Alpha-2-macroglobulin receptor-associated protein OS=Mus musculus GN=Lrpap1 PE=1 SV=1	P55302	42 kDa	0	0	0	0	0	3		0	0	0	0	0	3
719	ELAV-like protein 1 OS=Mus musculus GN=Elavl1 PE=1 SV=2	P70372	36 kDa	0	0	0	0	2	2		0	0	0	0	1	2
720	Vacuolar protein sorting 16 (Yeast) OS=Mus musculus GN=Vps16 PE=1 SV=1	G3X8X7 (+1)	95 kDa	0	0	0	0	0	2		0	0	0	0	0	2
721	Protein Prr36 OS=Mus musculus GN=Prr36 PE=1 SV=1	E9PV26	111 kDa	1	0	0	0	0	2		1	0	0	0	0	2
722	CDP-diacylglycerol--inositol 3-phosphatidyltransferase OS=Mus musculus GN=Cdipt PE=1 SV=1	A0A0U1RP13	20 kDa	0	0	0	0	0	2		0	0	0	0	0	2
723	Disintegrin and metalloproteinase domain-containing protein 22 OS=Mus musculus GN=Adam22 PE=1 SV=2	Q9R1V6	100 kDa	1	0	0	0	0	2		1	0	0	0	0	2
724	Fumarate hydratase, mitochondrial OS=Mus musculus GN=Fh PE=1 SV=3	P97807	54 kDa	0	0	0	0	0	2		0	0	0	0	0	2
725	Membrane-associated phosphatidylinositol transfer protein 1 OS=Mus musculus GN=Pitpnm1 PE=1 SV=1	O35954	135 kDa	0	0	0	0	0	3		0	0	0	0	0	3
726	Neurabin-2 OS=Mus musculus GN=Ppp1r9b PE=1 SV=1	Q6R891	90 kDa	0	0	0	0	0	2		0	0	0	0	0	2
727	Acidic fibroblast growth factor intracellular-binding protein OS=Mus musculus GN=Fibp PE=1 SV=1	Q8K2D8 (+1)	42 kDa	0	0	0	0	0	2		0	0	0	0	0	2
728	4-aminobutyrate aminotransferase, mitochondrial OS=Mus musculus GN=Abat PE=1 SV=1	P61922	56 kDa	0	2	0	0	0	0		0	2	0	0	0	0
729	ES1 protein homolog, mitochondrial OS=Mus musculus GN=D10Jhu81e PE=1 SV=1	Q9D172	28 kDa	0	0	0	0	0	2		0	0	0	0	0	2
730	Glutathione S-transferase Mu 1 OS=Mus musculus GN=Gstm1 PE=1 SV=2	A2AE89 (+1)	29 kDa	0	0	0	0	0	3		0	0	0	0	0	3
731	Chondroitin sulfate proteoglycan 5 OS=Mus musculus GN=Cspg5 PE=1 SV=2	Q71M36	60 kDa	0	0	0	0	0	2		0	0	0	0	0	2
732	Protein NDRG2 OS=Mus musculus GN=Ndrg2 PE=1 SV=1	Q9QYG0	41 kDa	0	0	0	0	0	2		0	0	0	0	0	2
733	Importin subunit beta-1 OS=Mus musculus GN=Kpnb1 PE=1 SV=2	P70168	97 kDa	0	0	0	0	0	2		0	0	0	0	0	2
734	Inorganic pyrophosphatase OS=Mus musculus GN=Ppa1 PE=1 SV=1	Q9D819	33 kDa	0	0	0	0	0	2		0	0	0	0	0	2
735	Disks large homolog 3 OS=Mus musculus GN=Dlg3 PE=1 SV=1	A2BEE9 (+2)	92 kDa	0	0	0	0	0	3		0	0	0	0	0	2
736	Hydroxyacyl-coenzyme A dehydrogenase, mitochondrial OS=Mus musculus GN=Hadh PE=1 SV=2	Q61425	34 kDa	0	1	0	0	0	2		0	1	0	0	0	2
737	40S ribosomal protein S28 (Fragment) OS=Mus musculus GN=Rps28 PE=1 SV=1	G3UYV7 (+1)	6 kDa	0	1	0	0	0	2		0	1	0	0	0	2
738	Phospholipid phosphatase-related protein type 4 (Fragment) OS=Mus musculus GN=Plppr4 PE=1 SV=1	A0A0G2JGY9 (+1)	77 kDa	0	0	0	0	0	2		0	0	0	0	0	2
739	Transcription intermediary factor 1-beta OS=Mus musculus GN=Trim28 PE=1 SV=3	Q62318	89 kDa	0	0	0	1	0	2		0	0	0	1	0	2
740	Protein Ighv4-1 (Fragment) OS=Mus musculus GN=Ighv4-1 PE=1 SV=7	A0A075B5R5	13 kDa	0	2	1	0	0	0		0	2	1	0	0	0
741	Protein Prps1l3 OS=Mus musculus GN=Prps1l3 PE=3 SV=1	G3UXL2 (+1)	35 kDa	0	0	0	0	0	2		0	0	0	0	0	2
742	Fatty acid synthase OS=Mus musculus GN=Fasn PE=1 SV=1	A0A0U1RNJ1 (+1)	272 kDa	0	0	0	0	0	2		0	0	0	0	0	2
743	Exocyst complex component 2 OS=Mus musculus GN=Exoc2 PE=1 SV=1	Q9D4H1	104 kDa	0	0	0	0	0	2		0	0	0	0	0	2
744	Membrane protein MLC1 OS=Mus musculus GN=Mlc1 PE=1 SV=1	E9QP87	42 kDa	0	0	0	0	0	2		0	0	0	0	0	2
745	Ubiquitin-conjugating enzyme E2 D2 OS=Mus musculus GN=Ube2d2 PE=1 SV=1	P62838	17 kDa	0	0	0	0	0	2		0	0	0	0	0	2
746	Rap guanine nucleotide exchange factor 4 OS=Mus musculus GN=Rapgef4 PE=1 SV=1	Q9EQZ6	115 kDa	0	0	0	0	0	2		0	0	0	0	0	2
747	Proteasome subunit alpha type-3 OS=Mus musculus GN=Psma3 PE=1 SV=3	O70435	28 kDa	0	0	0	0	0	2		0	0	0	0	0	2
748	Proteasome subunit alpha type OS=Mus musculus GN=Gm8394 PE=3 SV=1	D3YX79 (+1)	26 kDa	0	0	0	0	0	2		0	0	0	0	0	2
749	Glia maturation factor beta OS=Mus musculus GN=Gmfb PE=1 SV=3	Q9CQI3	17 kDa	0	0	0	0	0	2		0	0	0	0	0	2
750	Protein tweety homolog 1 OS=Mus musculus GN=Ttyh1 PE=1 SV=1	Q9D3A9	49 kDa	0	0	0	0	0	2		0	0	0	0	0	2
751	Proteasome subunit alpha type-7 OS=Mus musculus GN=Psma7 PE=1 SV=1	Q9Z2U0	28 kDa	0	0	0	0	0	2		0	0	0	0	0	2
752	C-Jun-amino-terminal kinase-interacting protein 3 OS=Mus musculus GN=Mapk8ip3 PE=1 SV=1	J3QNR6 (+2)	148 kDa	0	0	0	0	0	2		0	0	0	0	0	2
753	Serine beta-lactamase-like protein LACTB, mitochondrial OS=Mus musculus GN=Lactb PE=1 SV=1	Q9EP89	61 kDa	0	0	0	0	0	2		0	0	0	0	0	2
754	Secretory carrier-associated membrane protein 5 OS=Mus musculus GN=Scamp5 PE=1 SV=1	Q9JKD3	26 kDa	0	0	0	0	0	2		0	0	0	0	0	2
755	Voltage-dependent calcium channel subunit alpha-2/delta-1 OS=Mus musculus GN=Cacna2d1 PE=1 SV=2	E9Q1X8 (+1)	123 kDa	0	0	0	0	0	2		0	0	0	0	0	2
756	Odorant-binding protein 1a OS=Mus musculus GN=Obp1a PE=1 SV=2	Q9D3H2	18 kDa	0	0	0	0	3	0		0	0	0	0	3	0
757	Ig heavy chain V region 441 OS=Mus musculus PE=4 SV=1	P01806 (+2)	13 kDa	0	0	0	1	0	2		0	0	0	1	0	2
758	Cytosolic acyl coenzyme A thioester hydrolase OS=Mus musculus GN=Acot7 PE=1 SV=2	Q91V12	43 kDa	0	2	1	0	0	0		0	2	1	0	0	0
759	Sodium- and chloride-dependent GABA transporter 1 OS=Mus musculus GN=Slc6a1 PE=1 SV=2	P31648	67 kDa	1	0	0	0	0	2		1	0	0	0	0	2
760	26S proteasome non-ATPase regulatory subunit 12 OS=Mus musculus GN=Psmd12 PE=1 SV=1	Q3TRH2 (+1)	48 kDa	2	0	0	0	0	1		2	0	0	0	0	1
761	Dynein light chain Tctex-type 3 OS=Mus musculus GN=Dynlt3 PE=1 SV=1	P56387	13 kDa	0	0	0	0	0	2		0	0	0	0	0	2
762	Lupus La protein homolog OS=Mus musculus GN=Ssb PE=1 SV=1	P32067	48 kDa	0	0	0	0	0	2		0	0	0	0	0	2
763	Trans-2-enoyl-CoA reductase, mitochondrial OS=Mus musculus GN=Mecr PE=1 SV=2	Q9DCS3	40 kDa	0	0	0	0	0	2		0	0	0	0	0	2
764	MICOS complex subunit Mic19 OS=Mus musculus GN=Chchd3 PE=1 SV=1	Q9CRB9 (+1)	26 kDa	0	0	0	0	0	2		0	0	0	0	0	2
765	Microsomal glutathione S-transferase 3 OS=Mus musculus GN=Mgst3 PE=1 SV=1	Q9CPU4	17 kDa	0	0	0	0	0	2		0	0	0	0	0	2
766	Tau-tubulin kinase 1 OS=Mus musculus GN=Ttbk1 PE=1 SV=3	Q6PCN3	142 kDa	0	2	0	0	0	0		0	2	0	0	0	0
767	Protein-L-isoaspartate O-methyltransferase OS=Mus musculus GN=Pcmt1 PE=1 SV=1	E0CYV0 (+3)	30 kDa	0	0	0	0	0	2		0	0	0	0	0	2
768	Eukaryotic translation initiation factor 3 subunit C OS=Mus musculus GN=Eif3c PE=1 SV=1	Q8R1B4	106 kDa	0	0	0	0	0	2		0	0	0	0	0	2
769	Protein Igkv10-96 (Fragment) OS=Mus musculus GN=Igkv10-96 PE=4 SV=2	A0A140T8M1 (+3)	13 kDa	0	2	0	0	0	0		0	2	0	0	0	0
770	Protein Igkv6-23 (Fragment) OS=Mus musculus GN=Igkv6-23 PE=4 SV=2	A0A140T8N5 (+1)	13 kDa	0	2	0	0	0	0		0	2	0	0	0	0
771	Eukaryotic translation initiation factor 3 subunit E OS=Mus musculus GN=Eif3e PE=1 SV=1	P60229	52 kDa	0	0	0	0	0	2		0	0	0	0	0	2
END OF FILE

## Sheet: Filtered data NSAFsort p-values
Proteins identified by MS/MS analysis of c-myc immunoprecipitates from brain of c-myc and WT mice after removal of non-mouse proteins, pseudogenes, redundant Uniprot entries, keratins, immunoglobulins, serum proteins, muscle proteins and proteins found in only one out of three Myc replicates. NSAF values were calculated, data sorted by NSAF p values and NSAF averages calculated.
To calculate NSAF fold change, and to avoid dividing by 0, an arbitrary number 0.001 was added to all NSAF average values. Data sorted by p-value
				TSC	TSC	TSC	TSC	TSC	TSC		Spc/L Myc Rep1	Spc/L Myc Rep2	Spc/L Myc Rep3	Spc/L WT Rep1	Spc/L WT Rep2	Spc/L WT Rep3		NSAF Myc Rep1	NSAF Myc Rep2	NSAF Myc Rep3	NSAF WT Rep1	NSAF WT Rep2	NSAF WT Rep3		NSAF p value Myc vs WT	-log10(p value)Myc vs WT		NSAF Myc average	NSAF Myc SEM	NSAF WT average	NSAF WT SEM	FC NSAF Myc vs NSAF WT	log2FC Myc vs WT	-log10(p value) Myc vs WT
Identified Proteins	Accession Number	Protein length	Molecular Weight	Myc Rep1	Myc Rep2	Myc Rep3	WT Rep1	WT Rep2	WT Rep3									x1000	x1000	x1000	x1000	x1000	x1000
Laforin OS=Mus musculus GN=Epm2a PE=1 SV=2	Q9WUA5	330	37 kDa	18	33	31	0	0	0		0.0545455	0.1	0.0939394	0	0	0		11.0775	12.219	17.0799	0	0	0		0.00185952	2.7306		13.4598	1.8403	0.001	0	13459.8	13.7164	2.7306
Protein Agl OS=Mus musculus GN=Agl PE=1 SV=1	F8VPN4	1532	174 kDa	6	5	6	0	0	0		0.00391645	0.00326371	0.00391645	0	0	0		0.79538	0.398791	0.712082	0	0	0		0.00624157	2.20471		0.636417	0.120732	0.001	0	636.417	9.31383	2.20471
E3 ubiquitin-protein ligase NHLRC1 OS=Mus musculus GN=Nhlrc1 PE=2 SV=1	Q8BR37	401	43 kDa	17	33	35	0	0	0		0.042394	0.0822943	0.0872818	0	0	0		8.60967	10.0555	15.8694	0	0	0		0.0065667	2.18265		11.5125	2.21856	0.001	0	11512.5	13.4909	2.18265
Pyrroline-5-carboxylate reductase 2 OS=Mus musculus GN=Pycr2 PE=1 SV=1	Q922Q4	320	34 kDa	2	4	2	4	4	8		0.00625	0.0125	0.00625	0.0125	0.0125	0.025		1.26929	1.52737	1.13636	1.86958	2.00096	2.08004		0.00666723	2.17605		1.31201	0.114785	1.98453	0.0613772	0.66112	-0.597017	2.17605
Guanine nucleotide-binding protein G(I)/G(S)/G(T) subunit beta-2 OS=Mus musculus GN=Gnb2 PE=1 SV=3	P62880	340	37 kDa	3	5	4	6	5	10		0.00882353	0.0147059	0.0117647	0.0176471	0.0147059	0.0294118		1.79194	1.79691	2.13904	2.6394	2.35407	2.44711		0.0159793	1.79644		1.9103	0.11488	2.48119	0.0840137	0.76991	-0.377238	1.79644
Microtubule-associated protein 1B OS=Mus musculus GN=Map1b PE=1 SV=2	P14873	2464	270 kDa	22	30	25	36	34	63		0.00892857	0.0121753	0.0101461	0.0146104	0.0137987	0.0255682		1.81328	1.4877	1.84475	2.18522	2.20885	2.12731		0.0171001	1.767		1.71624	0.114133	2.1748	0.0242216	0.78915	-0.341628	1.767
LanC-like protein 2 (Fragment) OS=Mus musculus GN=Lancl2 PE=1 SV=1	F6RJV6 (+1)	441	50 kDa	1	1	0	2	2	4		0.00226757	0.00226757	0	0.00453515	0.00453515	0.00907029		0.460515	0.277074	0	0.678305	0.725972	0.754663		0.0250859	1.60057		0.246863	0.133852	0.720647	0.0222684	0.342557	-1.54558	1.60057
Serine/arginine repetitive matrix protein 1 OS=Mus musculus GN=Srrm1 PE=1 SV=2	Q52KI8	946	107 kDa	0	1	1	2	4	8		0	0.00105708	0.00105708	0.00211416	0.00422833	0.00845666		0	0.129165	0.192197	0.316208	0.676858	0.703608		0.0287499	1.54136		0.10812	0.0565667	0.566558	0.124914	0.190837	-2.38958	1.54136
40S ribosomal protein S25 OS=Mus musculus GN=Rps25 PE=1 SV=1	P62852	125	14 kDa	0	1	1	2	2	3		0	0.008	0.008	0.016	0.016	0.024		0	0.977517	1.45455	2.39306	2.56123	1.99684		0.0305769	1.51461		0.811688	0.428096	2.31804	0.1673	0.350161	-1.51391	1.51461
Plasma membrane calcium-transporting ATPase 1 OS=Mus musculus GN=Atp2b1 PE=1 SV=1	G5E829	1220	135 kDa	6	8	6	10	12	28		0.00491803	0.00655738	0.00491803	0.00819672	0.00983607	0.0229508		0.998788	0.801244	0.894188	1.22595	1.57453	1.90954		0.0307649	1.51194		0.899073	0.0570593	1.57101	0.197349	0.572291	-0.80518	1.51194
Liprin-alpha-3 OS=Mus musculus GN=Ppfia3 PE=1 SV=2	P60469	1194	133 kDa	3	5	5	7	11	19		0.00251256	0.0041876	0.0041876	0.00586265	0.00921273	0.0159129		0.510269	0.511682	0.761383	0.876854	1.47474	1.32398		0.0333464	1.47695		0.595444	0.0834701	1.22619	0.179525	0.485604	-1.04215	1.47695
Gephyrin OS=Mus musculus GN=Gphn PE=1 SV=2	Q8BUV3	769	83 kDa	2	0	1	5	3	11		0.00260078	0	0.00130039	0.00650195	0.00390117	0.0143043		0.528184	0	0.236435	0.972472	0.624487	1.19014		0.0399063	1.39896		0.255873	0.152752	0.930033	0.164728	0.275122	-1.86185	1.39896
Sodium/potassium-transporting ATPase subunit beta-1 OS=Mus musculus GN=Atp1b1 PE=1 SV=1	P14094	304	35 kDa	5	10	6	5	6	8		0.0164474	0.0328947	0.0197368	0.0164474	0.0197368	0.0263158		3.34025	4.0194	3.58852	2.45997	3.15941	2.18952		0.0405256	1.39227		3.65039	0.198402	2.60397	0.288969	1.40186	0.487338	1.39227
ATP synthase-coupling factor 6, mitochondrial OS=Mus musculus GN=Atp5j PE=1 SV=1	P97450	108	12 kDa	1	0	1	2	2	4		0.00925926	0	0.00925926	0.0185185	0.0185185	0.037037		1.88043	0	1.6835	2.76975	2.96439	3.08154		0.0441061	1.3555		1.18898	0.596704	2.93956	0.0909292	0.404475	-1.30588	1.3555
Transcriptional activator protein Pur-alpha OS=Mus musculus GN=Pura PE=1 SV=1	P42669	321	35 kDa	4	8	6	4	5	8		0.0124611	0.0249221	0.0186916	0.0124611	0.0155763	0.0249221		2.53068	3.04522	3.39847	1.86375	2.49341	2.07356		0.0534249	1.27226		2.99246	0.251948	2.14457	0.185106	1.39536	0.48064	1.27226
Sodium- and chloride-dependent GABA transporter 3 OS=Mus musculus GN=Slc6a11 PE=1 SV=2	P31650	627	70 kDa	1	0	2	3	3	6		0.0015949	0	0.00318979	0.00478469	0.00478469	0.00956938		0.323903	0	0.579962	0.715628	0.765918	0.796188		0.0539386	1.2681		0.302288	0.167802	0.760244	0.0234937	0.39762	-1.33054	1.2681
Sarcoplasmic/endoplasmic reticulum calcium ATPase 1 OS=Mus musculus GN=Atp2a1 PE=1 SV=1	Q8R429	994	109 kDa	11	9	11	3	7	4		0.0110664	0.00905433	0.0110664	0.00301811	0.00704225	0.00402414		2.24744	1.10634	2.01207	0.451407	1.1273	0.334815		0.0542436	1.26565		1.78962	0.347838	0.638841	0.247034	2.80135	1.48612	1.26565
Microtubule-associated protein 2 OS=Mus musculus GN=Map2 PE=1 SV=2	P20357	1828	199 kDa	14	8	23	30	37	76		0.00765864	0.00437637	0.0125821	0.0164114	0.0202407	0.0415755		1.55537	0.534747	2.28765	2.45459	3.24007	3.45915		0.0549003	1.26043		1.46025	0.508296	3.05227	0.304969	0.478416	-1.06366	1.26043
ATP synthase subunit f, mitochondrial OS=Mus musculus GN=Atp5j2 PE=1 SV=3	P56135	88	10 kDa	1	2	1	0	1	1		0.0113636	0.0227273	0.0113636	0	0.0113636	0.0113636		2.30781	2.77704	2.06612	0	1.81905	0.945473		0.0608781	1.21554		2.38465	0.2087	0.922509	0.525253	2.58496	1.37014	1.21554
Ankyrin-2 OS=Mus musculus GN=Ank2 PE=1 SV=2	Q8C8R3	3898	426 kDa	38	54	30	72	51	105		0.00974859	0.0138533	0.00769625	0.018471	0.0130836	0.0269369		1.97981	1.69272	1.39932	2.76264	2.09439	2.24119		0.0621233	1.20675		1.69162	0.167577	2.36707	0.202762	0.714646	-0.4847	1.20675
WAS/WASL-interacting protein family member 3 OS=Mus musculus GN=Wipf3 PE=1 SV=1	E9Q2D0 (+1)	483	49 kDa	2	0	1	3	4	6		0.00414079	0	0.00207039	0.00621118	0.00828157	0.0124224		0.84094	0	0.376435	0.928983	1.32569	1.03356		0.0632589	1.19888		0.406792	0.243202	1.09708	0.118708	0.370796	-1.4313	1.19888
Ankyrin-3 (Fragment) OS=Mus musculus GN=Ank3 PE=1 SV=1	S4R2K9	2622	285 kDa	5	5	3	10	6	17		0.00190694	0.00190694	0.00114416	0.00381388	0.00228833	0.0064836		0.387275	0.233008	0.20803	0.570428	0.366309	0.539446		0.0633402	1.19832		0.277104	0.056051	0.493061	0.0635091	0.562009	-0.831336	1.19832
Dynein light chain 2, cytoplasmic OS=Mus musculus GN=Dynll2 PE=1 SV=1	Q9D0M5	89	10 kDa	1	4	3	6	6	7		0.011236	0.0449438	0.0337079	0.0674157	0.0674157	0.0786517		2.28188	5.49167	6.1287	10.0831	10.7917	6.54395		0.0638925	1.19455		4.63508	1.19039	9.14059	1.31384	0.507088	-0.979692	1.19455
Serine/threonine-protein phosphatase 2A catalytic subunit alpha isoform OS=Mus musculus GN=Ppp2ca PE=1 SV=1	P63330	309	36 kDa	1	2	1	2	3	8		0.00323625	0.00647249	0.00323625	0.00647249	0.00970874	0.02589		0.657239	0.790871	0.588408	0.968066	1.55414	2.15409		0.0645176	1.19032		0.67984	0.0594356	1.55977	0.342382	0.43586	-1.19806	1.19032
Isocitrate dehydrogenase [NAD] subunit, mitochondrial OS=Mus musculus GN=Idh3b PE=1 SV=1	Q91VA7	384	42 kDa	2	7	3	8	5	13		0.00520833	0.0182292	0.0078125	0.0208333	0.0130208	0.0338542		1.05774	2.22742	1.42045	3.11596	2.08433	2.81672		0.0752113	1.12372		1.56954	0.345678	2.67334	0.306431	0.587108	-0.768303	1.12372
Ankyrin-2 (Fragment) OS=Mus musculus GN=Ank2 PE=1 SV=2	S4R2T7	1219	131 kDa	19	26	13	41	31	46		0.0155865	0.021329	0.0106645	0.0336341	0.0254307	0.0377358		3.16542	2.60618	1.939	5.03053	4.07086	3.13968		0.0811174	1.09089		2.5712	0.354496	4.08136	0.545861	0.629986	-0.666608	1.09089
Acetyl-CoA acetyltransferase, mitochondrial OS=Mus musculus GN=Acat1 PE=1 SV=1	Q8QZT1	424	45 kDa	10	20	13	12	13	23		0.0235849	0.0471698	0.0306604	0.0283019	0.0306604	0.0542453		4.78979	5.76366	5.57461	4.23301	4.90802	4.51329		0.0818754	1.08685		5.37702	0.298154	4.55244	0.195789	1.18113	0.240167	1.08685
2-oxoglutarate dehydrogenase, mitochondrial OS=Mus musculus GN=Ogdh PE=1 SV=3	Q60597	1023	116 kDa	5	8	7	10	8	23		0.00488759	0.00782014	0.00684262	0.00977517	0.00782014	0.0224829		0.992605	0.95554	1.24411	1.46204	1.25182	1.87061		0.0842454	1.07445		1.06509	0.0906472	1.52916	0.181663	0.696518	-0.521767	1.07445
Tubulin alpha-1A chain OS=Mus musculus GN=Tuba1a PE=1 SV=1	P68369	451	50 kDa	50	87	58	51	63	82		0.110865	0.192905	0.128603	0.113082	0.13969	0.181818		22.5152	23.571	23.3824	16.9133	22.3611	15.1276		0.0844903	1.07319		23.1572	0.325085	18.135	2.17551	1.27694	0.352685	1.07319
Glycogen phosphorylase, muscle form OS=Mus musculus GN=Pygm PE=1 SV=3	Q9WUB3	842	97 kDa	8	1	8	0	0	0		0.00950119	0.00118765	0.00950119	0	0	0		1.92957	0.145118	1.72749	0	0	0		0.0879849	1.05559		1.26839	0.564161	0.001	0	1268.39	10.3088	1.05559
Tubulin alpha-1B chain OS=Mus musculus GN=Tuba1b PE=1 SV=2	P05213	451	50 kDa	52	89	57	52	64	81		0.115299	0.197339	0.126386	0.115299	0.141907	0.179601		23.4158	24.1128	22.9792	17.2449	22.716	14.9431		0.0892575	1.04936		23.5036	0.330101	18.3023	2.30518	1.28419	0.360856	1.04936
Ras/Rap GTPase-activating protein SynGAP (Fragment) OS=Mus musculus GN=Syngap1 PE=1 SV=3	A0A0J9YUM2 (+2)	1289	144 kDa	1	1	0	4	1	6		0.000775795	0.000775795	0	0.00310318	0.000775795	0.00465477		0.157554	0.0947941	0	0.464131	0.124187	0.387284		0.0990822	1.004		0.085116	0.0457942	0.326201	0.102926	0.260931	-1.93826	1.004
Rho GTPase-activating protein 5 OS=Mus musculus GN=Arhgap5 PE=1 SV=1	E9PYT0 (+1)	1503	172 kDa	1	0	1	4	4	23		0.000665336	0	0.000665336	0.00266134	0.00266134	0.0153027		0.135121	0	0.12097	0.398047	0.42602	1.27321		0.102063	0.991133		0.0863637	0.0428769	0.700093	0.287173	0.12336	-3.01905	0.991133
Protein Ahnak OS=Mus musculus GN=Ahnak PE=1 SV=1	E9Q616	5656	604 kDa	0	1	1	1	4	6		0	0.000176803	0.000176803	0.000176803	0.000707214	0.00106082		0	0.0216035	0.0321461	0.0264438	0.113209	0.0882619		0.102102	0.990965		0.0189165	0.00946111	0.0769714	0.0257897	0.245761	-2.02467	0.990965
Creatine kinase M-type OS=Mus musculus GN=Ckm PE=1 SV=1	P07310	381	43 kDa	2	4	7	0	2	0		0.00524934	0.0104987	0.0183727	0	0.00524934	0		1.06607	1.28283	3.34049	0	0.840298	0		0.10598	0.974777		1.89747	0.72472	0.281099	0.280099	6.75016	2.75492	0.974777
Drebrin OS=Mus musculus GN=Dbn1 PE=1 SV=4	Q9QXS6	706	77 kDa	2	1	0	7	2	8		0.00283286	0.00141643	0	0.00991501	0.00283286	0.0113314		0.575317	0.173073	0	1.48295	0.453475	0.942794		0.106903	0.971009		0.250463	0.170415	0.96074	0.297305	0.260698	-1.93955	0.971009
Gm88 protein OS=Mus musculus GN=Lrrc73 PE=1 SV=1	B2RWC4	316	33 kDa	2	8	3	1	2	4		0.00632911	0.0253165	0.00949367	0.00316456	0.00632911	0.0126582		1.28536	3.09341	1.72612	0.473311	1.01314	1.05318		0.107847	0.967192		2.03596	0.544303	0.847547	0.186976	2.40218	1.26435	0.967192
Tubulin alpha-4A chain OS=Mus musculus GN=Tuba4a PE=1 SV=1	P68368	448	50 kDa	46	77	56	53	58	77		0.102679	0.171875	0.125	0.118304	0.129464	0.171875		20.8527	21.0013	22.7273	17.6942	20.7242	14.3003		0.112566	0.948593		21.5281	0.60162	17.5739	1.85543	1.225	0.292786	0.948593
Triosephosphate isomerase OS=Mus musculus GN=Tpi1 PE=1 SV=4	P17751	249	32 kDa	11	14	8	9	9	12		0.0441767	0.0562249	0.0321285	0.0361446	0.0361446	0.0481928		8.97171	6.8701	5.84155	5.40601	5.78591	4.00972		0.113047	0.946741		7.22879	0.921129	5.06821	0.540001	1.4263	0.512277	0.946741
SRC kinase-signaling inhibitor 1 OS=Mus musculus GN=Srcin1 PE=1 SV=1	B1AQX9	1217	131 kDa	4	1	0	8	4	26		0.00328677	0.000821693	0	0.00657354	0.00328677	0.021364		0.6675	0.100402	0	0.98318	0.526136	1.77752		0.116557	0.933461		0.256967	0.207798	1.09661	0.365591	0.234329	-2.0934	0.933461
40S ribosomal protein S3 OS=Mus musculus GN=Rps3 PE=1 SV=1	P62908	243	27 kDa	3	1	1	4	7	7		0.0123457	0.00411523	0.00411523	0.0164609	0.0288066	0.0288066		2.50725	0.502838	0.748223	2.462	4.61127	2.39675		0.11926	0.923505		1.25377	0.631226	3.15767	0.727541	0.397055	-1.33259	0.923505
Cytosolic acyl coenzyme A thioester hydrolase OS=Mus musculus GN=Acot7 PE=1 SV=2	Q91V12	381	43 kDa	0	2	1	0	0	0		0	0.00524934	0.00262467	0	0	0		0	0.641415	0.477213	0	0	0		0.124616	0.904427		0.373876	0.19237	0.001	0	373.876	8.54642	0.904427
Myosin-1 OS=Mus musculus GN=Myh1 PE=1 SV=1	Q5SX40	1942	223 kDa	64	25	59	0	38	0		0.0329557	0.0128733	0.0303811	0	0.0195675	0		6.69287	1.57299	5.52383	0	3.1323	0		0.129981	0.88612		4.59756	1.549	1.0451	1.0441	4.39917	2.13723	0.88612
Dynamin-1 OS=Mus musculus GN=Dnm1 PE=1 SV=1	A0A0J9YUN4	864	97 kDa	29	52	32	38	36	60		0.0335648	0.0601852	0.037037	0.0439815	0.0416667	0.0694444		6.81657	7.35401	6.73401	6.57815	6.66987	5.77789		0.142412	0.846453		6.9692	0.194372	6.34297	0.28328	1.09873	0.135834	0.846453
Pyruvate dehydrogenase E1 component subunit beta, mitochondrial OS=Mus musculus GN=Pdhb PE=1 SV=1	Q9D051	359	39 kDa	11	20	16	21	20	32		0.0306407	0.0557103	0.0445682	0.0584958	0.0557103	0.0891365		6.22272	6.80722	8.10332	8.749	8.91793	7.4163		0.146026	0.835569		7.04542	0.555686	8.36208	0.474899	0.842544	-0.247176	0.835569
Alpha-actinin-3 OS=Mus musculus GN=Actn3 PE=2 SV=1	O88990	900	103 kDa	4	0	5	1	0	0		0.00444444	0	0.00555556	0.00111111	0	0		0.902609	0	1.0101	0.166185	0	0		0.14777	0.830414		0.63857	0.320292	0.0563949	0.0553949	11.3232	3.50121	0.830414
Myosin-4 OS=Mus musculus GN=Myh4 PE=2 SV=1	Q5SX39	1939	223 kDa	78	38	94	6	61	1		0.0402269	0.0195977	0.0484786	0.00309438	0.0314595	0.00051573		8.16956	2.39464	8.81429	0.462815	5.03594	0.0429095		0.149868	0.824292		6.4605	2.04093	1.84822	1.59896	3.49552	1.80551	0.824292
Sodium/potassium-transporting ATPase subunit beta-2 OS=Mus musculus GN=Atp1b2 PE=1 SV=2	P14231	290	33 kDa	2	2	1	1	1	2		0.00689655	0.00689655	0.00344828	0.00344828	0.00344828	0.00689655		1.4006	0.842687	0.626959	0.515746	0.551989	0.573804		0.151066	0.820832		0.957749	0.230498	0.54818	0.0169317	1.74714	0.804998	0.820832
Septin-7 OS=Mus musculus GN=Sept7 PE=1 SV=2	E9Q1G8 (+2)	437	51 kDa	6	9	7	10	12	15		0.01373	0.020595	0.0160183	0.0228833	0.02746	0.0343249		2.78838	2.51649	2.91242	3.42257	4.3957	2.85589		0.152726	0.816087		2.7401	0.116921	3.55905	0.449638	0.769895	-0.377267	0.816087
Neurogranin OS=Mus musculus GN=Nrgn PE=1 SV=1	P60761	78	7 kDa	1	2	1	0	1	2		0.0128205	0.025641	0.0128205	0	0.0128205	0.025641		2.60368	3.13307	2.331	0	2.05227	2.13337		0.153814	0.813003		2.69025	0.235456	1.39621	0.698	1.92682	0.94622	0.813003
Succinate--CoA ligase [ADP-forming] subunit beta, mitochondrial OS=Mus musculus GN=Sucla2 PE=1 SV=2	Q9Z2I9	463	50 kDa	3	9	5	1	2	10		0.00647948	0.0194384	0.0107991	0.00215983	0.00431965	0.0215983		1.3159	2.37518	1.96348	0.323037	0.691477	1.79701		0.153901	0.812758		1.88585	0.308304	0.938175	0.442879	2.01013	1.00729	0.812758
Neurofilament 3, medium OS=Mus musculus GN=Nefm PE=1 SV=1	A0A0R4J036	848	96 kDa	13	10	6	23	15	28		0.0153302	0.0117925	0.00707547	0.0271226	0.0176887	0.0330189		3.11336	1.44092	1.28645	4.05663	2.83155	2.74722		0.154632	0.810699		1.94791	0.584928	3.2128	0.423116	0.606296	-0.721906	0.810699
Calmodulin-regulated spectrin-associated protein 2 OS=Mus musculus GN=Camsap2 PE=1 SV=1	A0A0A6YY67 (+2)	1472	166 kDa	4	1	0	3	7	14		0.00271739	0.000679348	0	0.00203804	0.00475543	0.00951087		0.551867	0.0830093	0	0.304823	0.761235	0.79132		0.155205	0.809093		0.212625	0.1718	0.620126	0.157391	0.342875	-1.54425	0.809093
Nucleobindin-1 OS=Mus musculus GN=Nucb1 PE=1 SV=2	Q02819	459	53 kDa	2	0	5	10	3	22		0.0043573	0	0.0108932	0.0217865	0.00653595	0.0479303		0.88491	0	1.98059	3.25852	1.04625	3.98788		0.161146	0.792782		0.956167	0.572825	2.76522	0.884409	0.345784	-1.53206	0.792782
Vesicle-fusing ATPase OS=Mus musculus GN=Nsf PE=1 SV=2	P46460	744	83 kDa	7	15	11	20	21	20		0.0094086	0.0201613	0.0147849	0.0268817	0.0282258	0.0268817		1.91076	2.4635	2.68817	4.0206	4.5183	2.2366		0.165311	0.781699		2.35515	0.230983	3.59283	0.692679	0.655512	-0.609306	0.781699
Catenin beta-1 OS=Mus musculus GN=Ctnnb1 PE=1 SV=1	Q02248	781	85 kDa	3	2	1	4	3	12		0.00384123	0.00256082	0.00128041	0.00512164	0.00384123	0.0153649		0.780103	0.312906	0.232802	0.766024	0.614892	1.27839		0.166903	0.777536		0.442937	0.170657	0.887434	0.200773	0.499121	-1.00254	0.777536
Spectrin beta chain, non-erythrocytic 1 OS=Mus musculus GN=Sptbn1 PE=1 SV=2	Q62261	2363	274 kDa	46	74	30	102	65	112		0.0194668	0.0313161	0.0126957	0.0431655	0.0275074	0.0473974		3.95345	3.82651	2.30831	6.4561	4.4033	3.94354		0.168409	0.773635		3.36376	0.528493	4.93531	0.772382	0.681569	-0.553068	0.773635
Protein Sptbn2 OS=Mus musculus GN=Sptbn2 PE=1 SV=1	Q68FG2	2388	271 kDa	14	10	1	20	13	45		0.00586265	0.0041876	0.00041876	0.00837521	0.00544389	0.0188442		1.19063	0.511682	0.0761383	1.25265	0.87144	1.56787		0.170029	0.769477		0.593816	0.324273	1.23165	0.201342	0.482129	-1.05251	0.769477
Glycogen [starch] synthase, muscle OS=Mus musculus GN=Gys1 PE=1 SV=1	A0A1B0GT92 (+1)	674	77 kDa	1	2	7	0	0	0		0.00148368	0.00296736	0.0103858	0	0	0		0.301316	0.362581	1.88832	0	0	0		0.176577	0.753065		0.851739	0.519092	0.001	0	851.739	9.73427	0.753065
Potassium voltage-gated channel subfamily A member 1 OS=Mus musculus GN=Kcna1 PE=1 SV=1	P16388	495	56 kDa	1	2	2	2	4	5		0.0020202	0.0040404	0.0040404	0.0040404	0.00808081	0.010101		0.410277	0.493696	0.734619	0.604308	1.29355	0.84042		0.177685	0.75035		0.547197	0.0972399	0.913759	0.202228	0.598841	-0.739754	0.75035
Rho GTPase-activating protein 35 OS=Mus musculus GN=Arhgap35 PE=1 SV=3	Q91YM2	1499	170 kDa	23	4	19	28	38	58		0.0153436	0.00266845	0.0126751	0.0186791	0.0253502	0.0386925		3.11608	0.326056	2.30457	2.79377	4.05799	3.21927		0.18759	0.726791		1.91657	0.828562	3.35801	0.37139	0.570745	-0.809082	0.726791
Succinate-semialdehyde dehydrogenase, mitochondrial OS=Mus musculus GN=Aldh5a1 PE=1 SV=1	Q8BWF0	523	56 kDa	2	3	1	2	4	11		0.00382409	0.00573614	0.00191205	0.00382409	0.00764818	0.0210325		0.776623	0.700897	0.347645	0.571955	1.2243	1.74994		0.191558	0.7177		0.609388	0.132192	1.18306	0.340709	0.515093	-0.957094	0.7177
Aldehyde dehydrogenase, mitochondrial OS=Mus musculus GN=Aldh2 PE=1 SV=1	P47738	519	57 kDa	0	1	1	1	2	10		0	0.00192678	0.00192678	0.00192678	0.00385356	0.0192678		0	0.235433	0.350324	0.288182	0.616866	1.60311		0.19165	0.71749		0.196252	0.103106	0.837054	0.395092	0.234456	-2.09261	0.71749
Neurofilament heavy polypeptide OS=Mus musculus GN=Nefh PE=1 SV=3	P19246	1090	117 kDa	6	0	3	7	7	15		0.00550459	0	0.00275229	0.00642202	0.00642202	0.0137615		1.11791	0	0.500417	0.960517	1.02802	1.14498		0.198182	0.702935		0.540442	0.323302	1.0455	0.053883	0.516921	-0.951985	0.702935
Neuronal membrane glycoprotein M6-a OS=Mus musculus GN=Gpm6a PE=1 SV=1	P35802	278	31 kDa	3	4	1	1	1	4		0.0107914	0.0143885	0.00359712	0.00359712	0.00359712	0.0143885		2.19159	1.75812	0.654022	0.538008	0.575816	1.19715		0.20484	0.688586		1.53558	0.457714	0.771323	0.21369	1.99084	0.993374	0.688586
Glycogen phosphorylase, brain form OS=Mus musculus GN=Pygb PE=1 SV=3	Q8CI94	843	97 kDa	6	0	3	0	0	2		0.00711744	0	0.00355872	0	0	0.00237248		1.44546	0	0.64704	0	0	0.197394		0.209787	0.678222		0.698499	0.41803	0.066798	0.065798	10.4569	3.38638	0.678222
Thy-1 membrane glycoprotein OS=Mus musculus GN=Thy1 PE=1 SV=1	P01831	162	18 kDa	3	1	1	3	5	6		0.0185185	0.00617284	0.00617284	0.0185185	0.0308642	0.037037		3.76087	0.754257	1.12233	2.76975	4.94064	3.08154		0.21408	0.669424		1.88015	0.946839	3.59831	0.677671	0.52251	-0.936469	0.669424
14-3-3 protein epsilon OS=Mus musculus GN=Ywhae PE=1 SV=1	P62259	255	29 kDa	5	7	7	11	6	21		0.0196078	0.027451	0.027451	0.0431373	0.0235294	0.0823529		3.9821	3.35423	4.99109	6.45188	3.76651	6.8519		0.216964	0.663612		4.11014	0.476772	5.6911	0.968698	0.722205	-0.46952	0.663612
Calmodulin OS=Mus musculus GN=Calm1 PE=1 SV=2	P62204	149	17 kDa	3	3	0	3	4	9		0.0201342	0.0201342	0	0.0201342	0.0268456	0.0604027		4.089	2.46019	0	3.0114	4.29736	5.0256		0.219651	0.658268		2.18406	1.1885	4.11246	0.588832	0.531085	-0.912985	0.658268
Tropomyosin alpha-1 chain OS=Mus musculus GN=Tpm1 PE=1 SV=1	P58771	284	33 kDa	8	3	13	2	6	5		0.028169	0.0105634	0.0457746	0.00704225	0.0211268	0.0176056		5.72076	1.29074	8.32266	1.05328	3.38191	1.46482		0.221657	0.654318		5.11239	2.05268	1.96767	0.717521	2.59819	1.37751	0.654318
Aminoacyl tRNA synthase complex-interacting multifunctional protein 1 OS=Mus musculus GN=Aimp1 PE=1 SV=2	P31230 (+1)	310	34 kDa	1	3	2	3	5	4		0.00322581	0.00967742	0.00645161	0.00967742	0.016129	0.0129032		0.655119	1.18248	1.17302	1.44742	2.58188	1.07357		0.224459	0.648862		1.00454	0.174232	1.70196	0.453492	0.590227	-0.760659	0.648862
Plectin OS=Mus musculus GN=Plec PE=1 SV=3	Q9QXS1	4691	534 kDa	17	10	8	16	21	79		0.00362396	0.00213174	0.00170539	0.00341079	0.00447666	0.0168408		0.735979	0.260477	0.310072	0.510139	0.716609	1.40118		0.226772	0.644411		0.436509	0.150916	0.876975	0.269281	0.497744	-1.00652	0.644411
Heat shock protein HSP 90-alpha OS=Mus musculus GN=Hsp90aa1 PE=1 SV=4	P07901	733	85 kDa	1	2	3	4	5	4		0.00136426	0.00272851	0.00409277	0.00545703	0.00682128	0.00545703		0.277063	0.333396	0.74414	0.816187	1.09193	0.454033		0.228104	0.641867		0.452533	0.147205	0.788383	0.184707	0.574001	-0.800874	0.641867
Amphiphysin OS=Mus musculus GN=Amph PE=1 SV=1	A0A0G2JEG8 (+1)	690	75 kDa	0	2	1	2	1	7		0	0.00289855	0.00144928	0.00289855	0.00144928	0.0101449		0	0.354173	0.263505	0.433525	0.231995	0.844074		0.228107	0.641861		0.206892	0.106221	0.504198	0.180093	0.41034	-1.28511	0.641861
Calcineurin subunit B type 1 OS=Mus musculus GN=Ppp3r1 PE=1 SV=3	Q63810	170	19 kDa	1	1	1	2	1	3		0.00588235	0.00588235	0.00588235	0.0117647	0.00588235	0.0176471		1.19463	0.718763	1.06952	1.7596	0.941628	1.46826		0.228617	0.640891		0.995303	0.142426	1.39083	0.239363	0.715617	-0.48274	0.640891
ATP synthase subunit delta, mitochondrial OS=Mus musculus GN=Atp5d PE=1 SV=1	Q9D3D9	168	18 kDa	0	1	0	2	0	3		0	0.00595238	0	0.0119048	0	0.0178571		0	0.727319	0	1.78055	0	1.48574		0.232469	0.633636		0.24344	0.24244	1.08976	0.550994	0.223387	-2.16238	0.633636
Spectrin alpha chain, non-erythrocytic 1 OS=Mus musculus GN=Sptan1 PE=1 SV=1	A3KGU7	2477	285 kDa	73	73	41	101	80	159		0.0294711	0.0294711	0.0165523	0.0407751	0.0322971	0.0641906		5.9852	3.60107	3.00951	6.09858	5.17002	5.34076		0.233119	0.632423		4.19959	0.909481	5.53745	0.285353	0.758398	-0.398974	0.632423
Aspartate aminotransferase, mitochondrial OS=Mus musculus GN=Got2 PE=1 SV=1	P05202	430	47 kDa	2	0	1	3	2	4		0.00465116	0	0.00232558	0.00697674	0.00465116	0.00930233		0.94459	0	0.422833	1.04349	0.744543	0.773968		0.240678	0.618564		0.456808	0.273178	0.854999	0.0951232	0.534279	-0.904336	0.618564
Creatine kinase U-type, mitochondrial OS=Mus musculus GN=Ckmt1 PE=1 SV=1	P30275	418	47 kDa	0	1	1	1	1	5		0	0.00239234	0.00239234	0.00239234	0.00239234	0.0119617		0	0.29232	0.434972	0.357814	0.382959	0.995234		0.241203	0.617617		0.24343	0.128019	0.579669	0.208409	0.419947	-1.25172	0.617617
TBC1 domain family member 5 OS=Mus musculus GN=Tbc1d5 PE=1 SV=2	Q80XQ2	815	92 kDa	14	4	18	23	21	40		0.0171779	0.00490798	0.0220859	0.0282209	0.0257669	0.0490798		3.48861	0.599704	4.01562	4.22089	4.12468	4.08351		0.246346	0.608454		2.70231	1.06176	4.14403	0.0407038	0.652098	-0.61684	0.608454
Calcium-activated potassium channel subunit alpha-1 OS=Mus musculus GN=Kcnma1 PE=1 SV=1	J3QMT8 (+1)	1135	128 kDa	2	0	2	2	3	8		0.00176211	0	0.00176211	0.00176211	0.00264317	0.00704846		0.357862	0	0.320384	0.263553	0.423111	0.586443		0.248447	0.604766		0.227082	0.113558	0.425369	0.0932125	0.533848	-0.905499	0.604766
Succinate--CoA ligase [ADP/GDP-forming] subunit alpha, mitochondrial OS=Mus musculus GN=Suclg1 PE=1 SV=4	Q9WUM5	346	36 kDa	2	5	2	3	7	8		0.00578035	0.0144509	0.00578035	0.00867052	0.0202312	0.0231214		1.17391	1.76575	1.05097	1.29682	3.23855	1.92374		0.250756	0.600749		1.33121	0.220641	2.15403	0.572134	0.618008	-0.694302	0.600749
Voltage-gated potassium channel subunit beta-2 OS=Mus musculus GN=Kcnab2 PE=1 SV=1	P62482	367	41 kDa	2	4	2	5	2	12		0.00544959	0.0108992	0.00544959	0.013624	0.00544959	0.0326975		1.10674	1.33177	0.990835	2.03769	0.872353	2.72049		0.252161	0.598322		1.14411	0.100085	1.87784	0.539538	0.60927	-0.714845	0.598322
Delta and Notch-like epidermal growth factor-related receptor OS=Mus musculus GN=Dner PE=1 SV=1	Q8JZM4	737	79 kDa	6	16	6	6	6	15		0.00814111	0.0217096	0.00814111	0.00814111	0.00814111	0.0203528		1.65335	2.65269	1.4802	1.21764	1.3032	1.69338		0.253942	0.595266		1.92975	0.365406	1.40574	0.14642	1.37276	0.457083	0.595266
V-type proton ATPase subunit B, brain isoform OS=Mus musculus GN=Atp6v1b2 PE=1 SV=1	P62814	511	57 kDa	6	6	4	7	7	14		0.0117417	0.0117417	0.00782779	0.0136986	0.0136986	0.0273973		2.38458	1.43471	1.42323	2.04885	2.19283	2.2795		0.260634	0.583969		1.74851	0.318554	2.17473	0.0672627	0.804013	-0.314709	0.583969
Protein NipSnap homolog 1 OS=Mus musculus GN=Nipsnap1 PE=1 SV=1	O55125	284	33 kDa	1	2	0	1	2	10		0.00352113	0.00704225	0	0.00352113	0.00704225	0.0352113		0.715095	0.86049	0	0.526642	1.1273	2.92963		0.262484	0.580897		0.526195	0.265931	1.52886	0.722017	0.344175	-1.53879	0.580897
Acyl-coenzyme A thioesterase 8 OS=Mus musculus GN=Acot8 PE=1 SV=1	P58137	320	36 kDa	1	2	0	1	2	10		0.003125	0.00625	0	0.003125	0.00625	0.03125		0.634647	0.763685	0	0.467395	1.00048	2.60005		0.262484	0.580897		0.467111	0.236013	1.35697	0.64079	0.344229	-1.53856	0.580897
Tropomyosin beta chain OS=Mus musculus GN=Tpm2 PE=1 SV=1	P58774	284	33 kDa	7	0	6	0	4	0		0.0246479	0	0.0211268	0	0.0140845	0		5.00566	0	3.84123	0	2.2546	0		0.263075	0.57992		2.94996	1.51231	0.752534	0.751534	3.92004	1.97087	0.57992
Guanine nucleotide-binding protein G(I)/G(S)/G(T) subunit beta-1 OS=Mus musculus GN=Gnb1 PE=1 SV=3	P62874	340	37 kDa	5	12	8	8	7	12		0.0147059	0.0352941	0.0235294	0.0235294	0.0205882	0.0352941		2.98657	4.31258	4.27807	3.51921	3.2957	2.93653		0.2635	0.579219		3.86007	0.436365	3.25148	0.169718	1.18718	0.247533	0.579219
SEC23-interacting protein OS=Mus musculus GN=Sec23ip PE=1 SV=1	G3X928	998	111 kDa	11	25	9	10	10	25		0.011022	0.0250501	0.00901804	0.01002	0.01002	0.0250501		2.23843	3.06086	1.63964	1.49866	1.60398	2.08421		0.26381	0.578709		2.31398	0.41196	1.72995	0.180213	1.3376	0.419647	0.578709
Profilin-2 OS=Mus musculus GN=Pfn2 PE=1 SV=3	Q9JJV2	140	15 kDa	2	5	2	4	3	8		0.0142857	0.0357143	0.0142857	0.0285714	0.0214286	0.0571429		2.90124	4.36392	2.5974	4.27332	3.43022	4.75438		0.265383	0.576127		3.28852	0.545298	4.15364	0.386985	0.79172	-0.336937	0.576127
Neuronal-specific septin-3 OS=Mus musculus GN=Sept3 PE=1 SV=2	Q9Z1S5	350	40 kDa	2	4	1	2	4	13		0.00571429	0.0114286	0.00285714	0.00571429	0.0114286	0.0371429		1.1605	1.39645	0.519481	0.854664	1.82945	3.09035		0.267162	0.573225		1.02648	0.262007	1.92582	0.647145	0.533008	-0.907772	0.573225
40S ribosomal protein S16 OS=Mus musculus GN=Rps16 PE=1 SV=4	P14131	146	16 kDa	0	2	1	3	1	3		0	0.0136986	0.00684932	0.0205479	0.00684932	0.0205479		0	1.67383	1.24533	3.07328	1.09642	1.70962		0.26942	0.56957		0.974054	0.502005	1.96077	0.584217	0.49677	-1.00935	0.56957
Pyruvate dehydrogenase protein X component, mitochondrial OS=Mus musculus GN=Pdhx PE=1 SV=1	Q8BKZ9	501	54 kDa	4	10	6	10	12	11		0.00798403	0.0199601	0.011976	0.0199601	0.0239521	0.0219561		1.62145	2.43891	2.17746	2.98535	3.83418	1.82678		0.271375	0.56643		2.08028	0.241034	2.8831	0.58178	0.721541	-0.470847	0.56643
Dynein light chain roadblock-type 1 OS=Mus musculus GN=Dynlrb1 PE=1 SV=3	P62627	96	11 kDa	1	3	2	3	2	5		0.0104167	0.03125	0.0208333	0.03125	0.0208333	0.0520833		2.11549	3.81843	3.78788	4.67395	3.33493	4.33342		0.27505	0.560588		3.2416	0.562624	4.1151	0.401793	0.787733	-0.344222	0.560588
Elongation factor 2 OS=Mus musculus GN=Eef2 PE=1 SV=2	P58252	858	95 kDa	1	1	0	1	1	4		0.0011655	0.0011655	0	0.0011655	0.0011655	0.004662		0.236698	0.142412	0	0.17432	0.18657	0.387886		0.275378	0.56007		0.12737	0.068798	0.250592	0.0692375	0.508277	-0.976313	0.56007
Guanine nucleotide-binding protein G(i) subunit alpha-1 OS=Mus musculus GN=Gnai1 PE=1 SV=1	B2RSH2	354	40 kDa	1	4	0	2	3	6		0.00282486	0.0112994	0	0.00564972	0.00847458	0.0169492		0.573692	1.38067	0	0.845007	1.35658	1.4102		0.276761	0.557896		0.652455	0.400458	1.20493	0.180127	0.541489	-0.884997	0.557896
Rab GDP dissociation inhibitor beta OS=Mus musculus GN=Gdi2 PE=1 SV=1	Q61598	445	51 kDa	5	6	2	2	2	8		0.011236	0.0134831	0.00449438	0.00449438	0.00449438	0.0179775		2.28188	1.6475	0.81716	0.672208	0.719446	1.49576		0.283875	0.546872		1.58318	0.424086	0.963471	0.266992	1.6432	0.716511	0.546872
60S ribosomal protein L7 OS=Mus musculus GN=Rpl7 PE=1 SV=2	P14148	270	31 kDa	1	3	0	2	3	3		0.0037037	0.0111111	0	0.00740741	0.0111111	0.0111111		0.752174	1.35766	0	1.1079	1.77863	0.924462		0.294759	0.530533		0.704279	0.392685	1.27133	0.259608	0.55397	-0.852121	0.530533
Sarcoplasmic/endoplasmic reticulum calcium ATPase 2 OS=Mus musculus GN=Atp2a2 PE=1 SV=2	O55143	1044	115 kDa	9	12	6	3	6	19		0.00862069	0.0114943	0.00574713	0.00287356	0.00574713	0.0181992		1.75075	1.40448	1.04493	0.429788	0.919982	1.51421		0.299445	0.523683		1.40105	0.203764	0.955658	0.313524	1.46606	0.551945	0.523683
MICOS complex subunit MIC60 OS=Mus musculus GN=Immt PE=1 SV=1	E9Q800	679	76 kDa	1	1	0	1	1	9		0.00147275	0.00147275	0	0.00147275	0.00147275	0.0132548		0.299097	0.179955	0	0.220274	0.235754	1.10282		0.302407	0.519409		0.160684	0.0869348	0.520616	0.291636	0.308642	-1.69599	0.519409
Sodium/potassium-transporting ATPase subunit alpha OS=Mus musculus GN=Atp1a3 PE=1 SV=1	A0A0G2JGX4	1026	113 kDa	21	43	30	44	36	58		0.0204678	0.0419103	0.0292398	0.042885	0.0350877	0.0565302		4.15675	5.12101	5.31632	6.41415	5.61673	4.7034		0.307491	0.512168		4.86569	0.358434	5.57909	0.494227	0.87213	-0.197386	0.512168
T-complex protein 1 subunit gamma OS=Mus musculus GN=Cct3 PE=1 SV=1	P80318	545	61 kDa	4	2	2	3	5	12		0.00733945	0.00366972	0.00366972	0.00550459	0.00917431	0.0220183		1.49055	0.448402	0.667223	0.823301	1.46859	1.83196		0.307727	0.511834		0.869724	0.317263	1.37562	0.294942	0.632242	-0.661452	0.511834
40S ribosomal protein S24 OS=Mus musculus GN=Rps24 PE=1 SV=1	P62849	133	15 kDa	1	1	0	1	1	3		0.0075188	0.0075188	0	0.0075188	0.0075188	0.0225564		1.52697	0.918719	0	1.12456	1.20359	1.87673		0.309238	0.509708		0.816229	0.443825	1.40262	0.238645	0.58193	-0.781081	0.509708
Cysteine-rich protein 2 OS=Mus musculus GN=Crip2 PE=1 SV=1	Q9DCT8	208	23 kDa	1	1	0	1	1	3		0.00480769	0.00480769	0	0.00480769	0.00480769	0.0144231		0.976379	0.58745	0	0.719069	0.7696	1.20002		0.309238	0.509708		0.522277	0.283792	0.897231	0.152595	0.582098	-0.780665	0.509708
Glioblastoma amplified sequence OS=Mus musculus GN=Gbas PE=1 SV=1	Q7TMG8	281	33 kDa	1	3	2	0	0	5		0.00355872	0.0106762	0.00711744	0	0	0.0177936		0.722729	1.30452	1.29408	0	0	1.48046		0.311057	0.50716		1.10811	0.192213	0.494485	0.493485	2.24093	1.1641	0.50716
AP-1 complex subunit beta-1 OS=Mus musculus GN=Ap1b1 PE=1 SV=2	O35643 (+2)	943	104 kDa	5	0	4	4	6	22		0.00530223	0	0.00424178	0.00424178	0.00636267	0.0233298		1.07681	0	0.771233	0.634427	1.01852	1.94108		0.311624	0.506369		0.617015	0.320391	1.19901	0.387727	0.514605	-0.958462	0.506369
Microtubule-associated protein OS=Mus musculus GN=Map4 PE=1 SV=3	E9PZ43	933	98 kDa	2	1	1	3	1	11		0.00214362	0.00107181	0.00107181	0.00321543	0.00107181	0.0117899		0.435342	0.130964	0.194875	0.48092	0.171572	0.980941		0.315094	0.501559		0.254727	0.0926626	0.545478	0.235796	0.46698	-1.09857	0.501559
Cadherin-2 OS=Mus musculus GN=Cdh2 PE=1 SV=1	D3YYT0 (+1)	849	94 kDa	2	6	9	11	13	10		0.00235571	0.00706714	0.0106007	0.0129564	0.0153121	0.0117786		0.478414	0.863531	1.9274	1.93784	2.45112	0.979995		0.316055	0.500237		1.09078	0.433314	1.79065	0.431092	0.609154	-0.715122	0.500237
AP-2 complex subunit mu OS=Mus musculus GN=Ap2m1 PE=1 SV=1	P84091	435	50 kDa	2	7	6	5	7	18		0.0045977	0.016092	0.0137931	0.0114943	0.016092	0.0413793		0.933733	1.96627	2.50784	1.71915	2.57595	3.44282		0.316352	0.49983		1.80361	0.461714	2.58031	0.497584	0.698991	-0.516654	0.49983
B-cell lymphoma/leukemia 11A OS=Mus musculus GN=Bcl11a PE=1 SV=1	Q5STS9 (+1)	835	91 kDa	3	0	4	1	1	3		0.00359281	0	0.00479042	0.0011976	0.0011976	0.00359281		0.729654	0	0.870985	0.179121	0.191709	0.298928		0.31846	0.496946		0.534546	0.269875	0.224253	0.0380117	2.38368	1.25319	0.496946
Dihydrolipoyllysine-residue acetyltransferase component of pyruvate dehydrogenase complex, mitochondrial OS=Mus musculus GN=Dlat PE=1 SV=2	Q8BMF4	642	68 kDa	14	41	23	23	20	39		0.0218069	0.0638629	0.0358255	0.0358255	0.0311526	0.0607477		4.42869	7.80339	6.51374	5.35829	4.98682	5.0543		0.322782	0.49109		6.2496	0.983171	5.13414	0.114251	1.21726	0.283643	0.49109
Septin-11 OS=Mus musculus GN=Sept11 PE=1 SV=1	A0A0J9YTY0 (+2)	425	49 kDa	2	12	2	8	8	12		0.00470588	0.0282353	0.00470588	0.0188235	0.0188235	0.0282353		0.955703	3.45006	0.855615	2.81536	3.01321	2.34922		0.326967	0.485496		1.75479	0.848626	2.72693	0.196824	0.643504	-0.635978	0.485496
Peroxiredoxin 6 OS=Mus musculus GN=Prdx6 PE=1 SV=1	Q6GT24	224	25 kDa	3	4	2	3	4	9		0.0133929	0.0178571	0.00892857	0.0133929	0.0178571	0.0401786		2.71991	2.18196	1.62338	2.00312	2.85851	3.34292		0.328651	0.483264		2.17608	0.316562	2.73585	0.391679	0.795395	-0.330257	0.483264
Unconventional myosin-Va OS=Mus musculus GN=Myo5a PE=1 SV=1	D3Z4J3	1855	216 kDa	7	1	0	10	3	17		0.00377358	0.000539084	0	0.00539084	0.00161725	0.00916442		0.766366	0.0658704	0	0.806287	0.258884	0.762494		0.333047	0.477494		0.278412	0.245215	0.610222	0.175624	0.456247	-1.13211	0.477494
Adenylosuccinate lyase OS=Mus musculus GN=Adsl PE=1 SV=2	P54822	484	55 kDa	9	19	8	9	11	19		0.018595	0.0392562	0.0165289	0.018595	0.0227273	0.0392562		3.77641	4.7967	3.00526	2.78119	3.63811	3.26618		0.334175	0.476026		3.86046	0.518809	3.22949	0.248088	1.19538	0.257464	0.476026
cAMP-dependent protein kinase type II-alpha regulatory subunit OS=Mus musculus GN=Prkar2a PE=1 SV=1	A0A0A6YX73 (+1)	380	43 kDa	1	2	1	1	2	9		0.00263158	0.00526316	0.00263158	0.00263158	0.00526316	0.0236842		0.534439	0.643103	0.478469	0.393595	0.84251	1.97056		0.334604	0.475468		0.553004	0.0483305	1.06989	0.469093	0.516879	-0.952101	0.475468
Alpha-internexin OS=Mus musculus GN=Ina PE=1 SV=3	P46660	501	55 kDa	14	13	9	21	14	28		0.0279441	0.0259481	0.0179641	0.0419162	0.0279441	0.0558882		5.67508	3.17059	3.26619	6.26924	4.47321	4.64999		0.335167	0.474739		4.03829	0.819362	5.13181	0.571499	0.786913	-0.345724	0.474739
Kinesin heavy chain isoform 5C OS=Mus musculus GN=Kif5c PE=1 SV=3	P28738	956	109 kDa	1	2	3	3	2	11		0.00104603	0.00209205	0.00313808	0.00313808	0.00209205	0.0115063		0.212434	0.255627	0.570559	0.46935	0.334889	0.957341		0.335303	0.474562		0.347207	0.112867	0.588193	0.1891	0.590294	-0.760495	0.474562
Citrate synthase, mitochondrial OS=Mus musculus GN=Cs PE=1 SV=1	Q9CZU6	464	52 kDa	2	4	3	6	2	10		0.00431034	0.00862069	0.00646552	0.012931	0.00431034	0.0215517		0.875375	1.05336	1.17555	1.93405	0.689986	1.79314		0.338417	0.470548		1.03576	0.0871503	1.47339	0.393311	0.702978	-0.508449	0.470548
Methylglutaconyl-CoA hydratase, mitochondrial OS=Mus musculus GN=Auh PE=1 SV=1	A0A0R4J023 (+1)	314	33 kDa	0	1	1	1	1	2		0	0.00318471	0.00318471	0.00318471	0.00318471	0.00636943		0	0.389139	0.579039	0.476326	0.509799	0.529946		0.346024	0.460894		0.323726	0.170421	0.506357	0.0156375	0.639323	-0.645382	0.460894
Protein enabled homolog OS=Mus musculus GN=Enah PE=1 SV=1	A0A0A6YW06	785	84 kDa	0	12	4	7	11	11		0	0.0152866	0.00509554	0.0089172	0.0140127	0.0140127		0	1.86787	0.926462	1.33371	2.24311	1.16588		0.363971	0.438933		0.932443	0.539213	1.5819	0.334632	0.589444	-0.762574	0.438933
14-3-3 protein beta/alpha OS=Mus musculus GN=Ywhab PE=1 SV=3	Q9CQV8	246	28 kDa	2	5	7	8	5	14		0.00813008	0.0203252	0.0284553	0.0325203	0.0203252	0.0569106		1.65111	2.48353	5.17369	4.86394	3.25359	4.73505		0.374067	0.427051		3.10378	1.06297	4.2852	0.516642	0.724302	-0.465336	0.427051
Creatine kinase B-type OS=Mus musculus GN=Ckb PE=1 SV=1	Q04447	381	43 kDa	21	29	29	27	23	46		0.0551181	0.0761155	0.0761155	0.0708661	0.0603675	0.120735		11.1938	9.30052	13.8392	10.5992	9.66343	10.0453		0.374566	0.426471		11.4455	1.31618	10.1037	0.271644	1.13281	0.179903	0.426471
Synaptogyrin-3 OS=Mus musculus GN=Syngr3 PE=1 SV=1	Q8R191	229	25 kDa	1	1	2	1	1	2		0.00436681	0.00436681	0.00873362	0.00436681	0.00436681	0.00873362		0.886842	0.533579	1.58793	0.653128	0.699025	0.726652		0.374909	0.426074		1.00378	0.309837	0.693935	0.0214418	1.44651	0.532577	0.426074
Heterogeneous nuclear ribonucleoprotein H OS=Mus musculus GN=Hnrnph1 PE=1 SV=1	Q8C2Q7	472	51 kDa	2	4	0	3	2	8		0.00423729	0.00847458	0	0.00635593	0.00423729	0.0169492		0.860538	1.03551	0	0.950633	0.678292	1.4102		0.378067	0.422432		0.633014	0.320018	1.01404	0.213575	0.62425	-0.679805	0.422432
Alpha-adducin OS=Mus musculus GN=Add1 PE=1 SV=2	Q9QYC0	735	81 kDa	4	2	0	4	2	14		0.00544218	0.00272109	0	0.00544218	0.00272109	0.0190476		1.10523	0.332489	0	0.813966	0.435583	1.58479		0.378591	0.42183		0.480241	0.327383	0.945781	0.338134	0.507772	-0.977746	0.42183
Myosin-11 OS=Mus musculus GN=Myh11 PE=1 SV=1	E9QPE7	1972	223 kDa	6	12	0	11	8	14		0.0030426	0.00608519	0	0.00557809	0.0040568	0.00709939		0.617912	0.743547	0	0.834295	0.649399	0.590681		0.380339	0.41983		0.45482	0.22979	0.692458	0.0734022	0.656819	-0.606432	0.41983
ATP-dependent 6-phosphofructokinase, liver type OS=Mus musculus GN=Pfkl PE=1 SV=4	P12382	780	85 kDa	12	8	4	10	11	35		0.0153846	0.0102564	0.00512821	0.0128205	0.0141026	0.0448718		3.12441	1.25323	0.932401	1.91752	2.25749	3.73341		0.381666	0.418316		1.77101	0.683504	2.63714	0.557342	0.671567	-0.574398	0.418316
Reticulocalbin-2 OS=Mus musculus GN=Rcn2 PE=1 SV=1	Q8BP92	320	37 kDa	3	8	4	5	6	12		0.009375	0.025	0.0125	0.015625	0.01875	0.0375		1.90394	3.05474	2.27273	2.33697	3.00144	3.12006		0.382926	0.416885		2.41147	0.339271	2.82049	0.243677	0.854982	-0.226034	0.416885
Sodium/potassium-transporting ATPase subunit alpha-1 OS=Mus musculus GN=Atp1a1 PE=1 SV=1	Q8VDN2	1023	113 kDa	17	30	19	23	19	43		0.0166178	0.0293255	0.0185728	0.0224829	0.0185728	0.0420332		3.37486	3.58327	3.37688	3.36268	2.97308	3.49723		0.384954	0.414591		3.446	0.0691382	3.27866	0.157168	1.05104	0.0718154	0.414591
Cysteine and glycine-rich protein 1 OS=Mus musculus GN=Csrp1 PE=1 SV=3	P97315	193	21 kDa	5	6	5	6	3	10		0.0259067	0.0310881	0.0259067	0.0310881	0.015544	0.0518135		5.26132	3.79864	4.71032	4.64973	2.48824	4.31096		0.385642	0.413816		4.59109	0.426496	3.81731	0.671197	1.2027	0.266281	0.413816
Cytoplasmic dynein 1 light intermediate chain 2 OS=Mus musculus GN=Dync1li2 PE=1 SV=2	Q6PDL0	492	54 kDa	2	2	2	1	1	5		0.00406504	0.00406504	0.00406504	0.00203252	0.00203252	0.0101626		0.825557	0.496706	0.739098	0.303996	0.325359	0.845545		0.389198	0.409829		0.68812	0.0984242	0.492634	0.177063	1.39682	0.482146	0.409829
60S ribosomal protein L27a OS=Mus musculus GN=Rpl27a PE=1 SV=5	P14115	148	17 kDa	1	3	1	1	1	3		0.00675676	0.0202703	0.00675676	0.00675676	0.00675676	0.0202703		1.37221	2.47682	1.2285	1.01058	1.0816	1.68652		0.389422	0.40958		1.69351	0.394342	1.26057	0.214458	1.34345	0.425943	0.40958
Tenascin-R OS=Mus musculus GN=Tnr PE=1 SV=2	Q8BYI9	1358	150 kDa	14	21	16	19	21	33		0.0103093	0.0154639	0.011782	0.0139912	0.0154639	0.0243004		2.09368	1.88953	2.14219	2.09261	2.47542	2.02184		0.390043	0.408888		2.0428	0.0774114	2.19762	0.140887	0.929551	-0.105394	0.408888
Calcium/calmodulin-dependent protein kinase type II subunit gamma OS=Mus musculus GN=Camk2g PE=1 SV=1	Q923T9	529	60 kDa	12	24	17	25	31	26		0.0226843	0.0453686	0.0321361	0.047259	0.0586011	0.0491493		4.60689	5.54358	5.84293	7.06835	9.38068	4.0893		0.390881	0.407956		5.33213	0.37229	6.84711	1.53153	0.778741	-0.360784	0.407956
Neurofilament light polypeptide OS=Mus musculus GN=Nefl PE=1 SV=5	P08551	543	62 kDa	11	10	7	20	8	26		0.0202578	0.0184162	0.0128913	0.0368324	0.014733	0.0478821		4.1141	2.25027	2.34388	5.50889	2.35841	3.98387		0.39215	0.406548		2.90375	0.606277	3.95139	0.909619	0.734868	-0.444442	0.406548
ATP-dependent 6-phosphofructokinase, muscle type OS=Mus musculus GN=Pfkm PE=1 SV=3	P47857	780	85 kDa	9	7	3	5	10	39		0.0115385	0.00897436	0.00384615	0.00641026	0.0128205	0.05		2.34331	1.09657	0.699301	0.958758	2.05227	4.16008		0.395178	0.403207		1.38073	0.495252	2.39137	0.939477	0.57738	-0.792407	0.403207
Histone H2B type 1-F/J/L OS=Mus musculus GN=Hist1h2bf PE=1 SV=2	P10853 (+4)	126	14 kDa	2	5	3	6	3	7		0.015873	0.0396825	0.0238095	0.047619	0.0238095	0.0555556		3.2236	4.8488	4.329	7.1222	3.81135	4.62231		0.395429	0.402931		4.1348	0.479198	5.18629	0.99635	0.797256	-0.326885	0.402931
Microtubule-associated protein 6 OS=Mus musculus GN=Map6 PE=1 SV=2	Q7TSJ2	906	96 kDa	18	12	11	19	17	43		0.0198675	0.013245	0.0121413	0.0209713	0.0187638	0.0474614		4.03484	1.61841	2.20751	3.1366	3.00365	3.94886		0.397693	0.400452		2.62125	0.727451	3.36404	0.295416	0.779198	-0.359938	0.400452
Eukaryotic translation elongation factor 1 epsilon-1 OS=Mus musculus GN=Eef1e1 PE=1 SV=1	Q9D1M4	174	20 kDa	0	2	1	0	0	2		0	0.0114943	0.00574713	0	0	0.0114943		0	1.40448	1.04493	0	0	0.95634		0.399463	0.398524		0.81747	0.421223	0.31978	0.31878	2.55635	1.35409	0.398524
Tubulin beta-2B chain OS=Mus musculus GN=Tubb2b PE=1 SV=1	Q9CWF2	445	50 kDa	61	137	94	108	83	126		0.137079	0.307865	0.211236	0.242697	0.186517	0.283146		27.8389	37.6179	38.4065	36.2992	29.857	23.5582		0.39964	0.398331		34.6221	3.39875	29.9058	3.67809	1.15771	0.211268	0.398331
Collagen alpha-1(I) chain OS=Mus musculus GN=Col1a1 PE=1 SV=4	P11087	1453	138 kDa	1	3	0	0	1	1		0.000688231	0.00206469	0	0	0.000688231	0.000688231		0.139771	0.252284	0	0	0.11017	0.0572619		0.400164	0.397762		0.131685	0.0729697	0.0568106	0.0318116	2.31796	1.21286	0.397762
Calcium/calmodulin-dependent protein kinase type II subunit delta OS=Mus musculus GN=Camk2d PE=1 SV=1	E9Q1T1 (+1)	533	60 kDa	9	28	0	22	22	20		0.0168856	0.0525328	0	0.0412758	0.0412758	0.0375235		3.42924	6.41897	0	6.17347	6.6073	3.12201		0.401915	0.395866		3.28373	1.85444	5.30193	1.09663	0.619347	-0.691179	0.395866
60S ribosomal protein L18 OS=Mus musculus GN=Rpl18 PE=1 SV=1	A0A1B0GQU8 (+1)	159	18 kDa	1	2	1	1	2	4		0.00628931	0.0125786	0.00628931	0.00628931	0.0125786	0.0251572		1.27728	1.53698	1.14351	0.940668	2.01355	2.09312		0.403489	0.394168		1.32025	0.115507	1.68345	0.371599	0.784258	-0.350601	0.394168
Elongation factor Tu, mitochondrial OS=Mus musculus GN=Tufm PE=1 SV=1	Q8BFR5	452	50 kDa	6	9	3	3	5	11		0.0132743	0.0199115	0.00663717	0.00663717	0.0110619	0.0243363		2.69584	2.43298	1.20676	0.992696	1.77076	2.02482		0.404591	0.392984		2.11286	0.458869	1.59709	0.310484	1.32294	0.40375	0.392984
Intercellular adhesion molecule 5 OS=Mus musculus GN=Icam5 PE=1 SV=2	Q60625	917	97 kDa	2	1	2	2	2	9		0.00218103	0.00109051	0.00218103	0.00218103	0.00218103	0.00981461		0.442938	0.133249	0.39655	0.326208	0.349132	0.816591		0.406235	0.391223		0.325246	0.0964325	0.49831	0.159778	0.652697	-0.615514	0.391223
Isocitrate dehydrogenase [NAD] subunit gamma 1, mitochondrial OS=Mus musculus GN=Idh3g PE=1 SV=1	P70404	393	43 kDa	1	1	1	1	1	8		0.00254453	0.00254453	0.00254453	0.00254453	0.00254453	0.0203562		0.516761	0.310915	0.462642	0.380576	0.40732	1.69367		0.415578	0.381347		0.431106	0.0616091	0.828189	0.43331	0.52054	-0.941918	0.381347
Glial fibrillary acidic protein OS=Mus musculus GN=Gfap PE=1 SV=4	P03995	430	50 kDa	1	11	3	1	3	6		0.00232558	0.0255814	0.00697674	0.00232558	0.00697674	0.0139535		0.472295	3.12578	1.2685	0.347829	1.11682	1.16095		0.418643	0.378156		1.62319	0.786145	0.876199	0.263993	1.85254	0.889504	0.378156
Dual 3',5'-cyclic-AMP and -GMP phosphodiesterase 11A OS=Mus musculus GN=Pde11a PE=1 SV=1	P0C1Q2	933	105 kDa	19	23	24	25	26	54		0.0203644	0.0246517	0.0257235	0.0267953	0.0278671	0.0578778		4.13575	3.01218	4.677	4.00767	4.46088	4.81553		0.421166	0.375546		3.94264	0.490293	4.42902	0.233786	0.890182	-0.167827	0.375546
Calbindin OS=Mus musculus GN=Calb1 PE=1 SV=2	P12658	261	30 kDa	2	1	1	0	0	4		0.00766284	0.00383142	0.00383142	0	0	0.0153257		1.55622	0.46816	0.696621	0	0	1.27512		0.421665	0.375032		0.908001	0.331242	0.42604	0.42504	2.13126	1.0917	0.375032
Myosin-10 OS=Mus musculus GN=Myh10 PE=1 SV=1	Q3UH59 (+1)	2013	233 kDa	34	41	5	56	25	75		0.0168902	0.0203676	0.00248385	0.0278192	0.0124193	0.0372578		3.43018	2.48871	0.45161	4.16081	1.98804	3.09991		0.4245	0.372122		2.1245	0.879016	3.08392	0.627283	0.688896	-0.537641	0.372122
Kinesin light chain 1 OS=Mus musculus GN=Klc1 PE=1 SV=1	E9Q7C9	560	64 kDa	2	1	1	0	1	3		0.00357143	0.00178571	0.00178571	0	0.00178571	0.00535714		0.72531	0.218196	0.324675	0	0.285851	0.445723		0.426053	0.370536		0.423727	0.154383	0.244858	0.130371	1.7305	0.79119	0.370536
Jouberin OS=Mus musculus GN=Ahi1 PE=1 SV=1	E9QP54	1047	120 kDa	1	1	0	0	1	12		0.00095511	0.00095511	0	0	0.00095511	0.0114613		0.19397	0.116705	0	0	0.152891	0.9536		0.42796	0.368596		0.104558	0.0563789	0.36983	0.295697	0.28272	-1.82256	0.368596
Neurochondrin OS=Mus musculus GN=Ncdn PE=1 SV=1	Q9Z0E0	729	79 kDa	0	2	1	1	1	5		0	0.00274348	0.00137174	0.00137174	0.00137174	0.00685871		0	0.335225	0.249408	0.205166	0.219584	0.570656		0.430107	0.366424		0.195878	0.100539	0.332802	0.119499	0.588571	-0.764711	0.366424
Histone H4 OS=Mus musculus GN=Hist1h4a PE=1 SV=2	P62806	103	11 kDa	4	8	4	4	6	7		0.038835	0.0776699	0.038835	0.038835	0.0582524	0.0679612		7.88687	9.49046	7.0609	5.8084	9.32486	5.65448		0.432221	0.364294		8.14708	0.713227	6.93025	1.19863	1.17558	0.233376	0.364294
Dynactin subunit 2 OS=Mus musculus GN=Dctn2 PE=1 SV=3	Q99KJ8	402	44 kDa	4	8	6	5	11	14		0.00995025	0.0199005	0.0149254	0.0124378	0.0273632	0.0348259		2.02077	2.43163	2.7137	1.86028	4.38021	2.89757		0.434989	0.361522		2.3897	0.201183	3.04702	0.73122	0.784275	-0.350568	0.361522
14-3-3 protein zeta/delta OS=Mus musculus GN=Ywhaz PE=1 SV=1	P63101	245	28 kDa	4	11	11	15	10	17		0.0163265	0.044898	0.044898	0.0612245	0.0408163	0.0693878		3.3157	5.48607	8.16327	9.15712	6.53375	5.77317		0.43655	0.359966		5.65601	1.40192	7.15568	1.02501	0.790423	-0.339304	0.359966
Calcium/calmodulin-dependent protein kinase type II subunit beta OS=Mus musculus GN=Camk2b PE=1 SV=2	P28652	542	60 kDa	21	41	27	39	45	45		0.0387454	0.0756458	0.0498155	0.0719557	0.0830258	0.0830258		7.86868	9.24313	9.05736	10.7621	13.2905	6.90788		0.448992	0.347762		8.72406	0.430541	10.3212	1.85571	0.845258	-0.242537	0.347762
Receptor-type tyrosine-protein phosphatase zeta OS=Mus musculus GN=Ptprz1 PE=1 SV=1	B9EKR1	2312	254 kDa	3	3	3	2	3	6		0.00129758	0.00129758	0.00129758	0.000865052	0.00129758	0.00259516		0.263521	0.158551	0.235923	0.129383	0.207712	0.215921		0.449664	0.347111		0.220332	0.0314174	0.185339	0.02758	1.18881	0.249513	0.347111
Destrin OS=Mus musculus GN=Dstn PE=1 SV=3	Q9R0P5	165	19 kDa	7	5	7	5	5	13		0.0424242	0.030303	0.0424242	0.030303	0.030303	0.0787879		8.61581	3.70272	7.7135	4.53231	4.85081	6.55528		0.450985	0.345838		6.67834	1.50995	5.3138	0.628005	1.25679	0.329746	0.345838
PEX5-related protein OS=Mus musculus GN=Pex5l PE=1 SV=1	F8SLQ3	615	69 kDa	7	2	5	9	4	21		0.0113821	0.00325203	0.00813008	0.0146341	0.00650407	0.0341463		2.31156	0.397365	1.4782	2.18877	1.04115	2.84103		0.457338	0.339762		1.39671	0.554117	2.02465	0.526099	0.68985	-0.535645	0.339762
Cytochrome c oxidase subunit NDUFA4 OS=Mus musculus GN=Ndufa4 PE=1 SV=2	Q62425	82	9 kDa	1	3	3	2	2	3		0.0121951	0.0365854	0.0365854	0.0243902	0.0243902	0.0365854		2.47667	4.47035	6.65188	3.64796	3.90431	3.04396		0.462261	0.335113		4.53397	1.20569	3.53308	0.255031	1.28329	0.359849	0.335113
Tubulin beta-2A chain OS=Mus musculus GN=Tubb2a PE=1 SV=1	Q7TMM9	445	50 kDa	62	139	96	112	87	129		0.139326	0.31236	0.21573	0.251685	0.195506	0.289888		28.2953	38.1671	39.2237	37.6436	31.2959	24.1191		0.466198	0.331429		35.2297	3.48011	31.0206	3.90664	1.13569	0.183567	0.331429
LanC-like protein 1 OS=Mus musculus GN=Lancl1 PE=1 SV=1	O89112	399	45 kDa	0	2	1	0	2	6		0	0.00501253	0.00250627	0	0.00501253	0.0150376		0	0.612479	0.455685	0	0.80239	1.25115		0.46741	0.330302		0.357055	0.183691	0.685514	0.365954	0.520857	-0.941041	0.330302
V-type proton ATPase subunit a OS=Mus musculus GN=Atp6v0a1 PE=1 SV=1	K3W4T3 (+1)	838	96 kDa	3	1	0	4	0	11		0.00357995	0.00119332	0	0.00477327	0	0.0131265		0.727041	0.145811	0	0.71392	0	1.09215		0.469413	0.328445		0.291951	0.222071	0.603022	0.320201	0.484146	-1.04648	0.328445
Dynein light chain 1, cytoplasmic OS=Mus musculus GN=Dynll1 PE=1 SV=1	P63168	89	10 kDa	4	3	3	4	5	8		0.0449438	0.0337079	0.0337079	0.0449438	0.0561798	0.0898876		9.1275	4.11875	6.1287	6.72208	8.99308	7.4788		0.47108	0.326906		6.45932	1.45526	7.73232	0.66763	0.835366	-0.259519	0.326906
Heterogeneous nuclear ribonucleoprotein K OS=Mus musculus GN=Hnrnpk PE=1 SV=1	B2M1R6	440	49 kDa	5	7	2	5	5	16		0.0113636	0.0159091	0.00454545	0.0113636	0.0113636	0.0363636		2.30781	1.94393	0.826446	1.69962	1.81905	3.02551		0.471196	0.326799		1.69373	0.445695	2.18239	0.423465	0.776086	-0.365711	0.326799
Tubulin beta-4A chain OS=Mus musculus GN=Tubb4a PE=1 SV=3	Q9D6F9	444	50 kDa	47	125	91	96	76	98		0.105856	0.281532	0.204955	0.216216	0.171171	0.220721		21.4979	34.4002	37.2645	32.3387	27.4005	18.3643		0.47311	0.325038		31.0552	4.84916	26.0355	4.09146	1.1928	0.254356	0.325038
40S ribosomal protein S3a OS=Mus musculus GN=Rps3a PE=1 SV=3	P97351	264	30 kDa	4	7	1	2	4	4		0.0151515	0.0265152	0.00378788	0.00757576	0.0151515	0.0151515		3.07707	3.23988	0.688705	1.13308	2.42541	1.26063		0.473202	0.324953		2.33622	0.824597	1.60737	0.41117	1.45344	0.539472	0.324953
Ryanodine receptor 2 OS=Mus musculus GN=Ryr2 PE=1 SV=1	E9Q401	4966	565 kDa	5	3	0	1	3	35		0.00100685	0.000604108	0	0.000201369	0.000604108	0.00704793		0.204477	0.0738157	0	0.0301181	0.0967037	0.586399		0.477701	0.320844		0.0937644	0.059783	0.23874	0.175386	0.392747	-1.34833	0.320844
60S ribosomal protein L31 OS=Mus musculus GN=Rpl31 PE=1 SV=1	A0A0A6YX26 (+1)	129	15 kDa	1	2	1	0	2	1		0.00775194	0.0155039	0.00775194	0	0.0155039	0.00775194		1.57432	1.89441	1.40944	0	2.48181	0.644974		0.483604	0.31551		1.62706	0.142369	1.04326	0.743466	1.55959	0.641164	0.31551
Elongation factor 1-delta OS=Mus musculus GN=Eef1d PE=1 SV=1	A0A0R4J1E2	660	73 kDa	2	4	1	2	3	7		0.0030303	0.00606061	0.00151515	0.0030303	0.00454545	0.0106061		0.615415	0.740543	0.275482	0.453231	0.727622	0.882441		0.484859	0.314384		0.544813	0.138943	0.688765	0.125495	0.791001	-0.338249	0.314384
Stress-70 protein, mitochondrial OS=Mus musculus GN=Hspa9 PE=1 SV=3	P38647	679	73 kDa	5	19	12	14	16	23		0.00736377	0.0279823	0.017673	0.0206186	0.0235641	0.0338733		1.49549	3.41915	3.21328	3.08384	3.77206	2.81832		0.486316	0.313082		2.71031	0.609813	3.22574	0.284193	0.840212	-0.251174	0.313082
Glutamine synthetase OS=Mus musculus GN=Glul PE=1 SV=6	P15105	373	42 kDa	16	45	34	38	39	62		0.0428954	0.120643	0.0911528	0.101877	0.104558	0.16622		8.7115	14.7414	16.5732	15.2373	16.7373	13.8298		0.4871	0.312382		13.343	2.37489	15.2691	0.839464	0.873858	-0.194528	0.312382
Tropomyosin alpha-3 chain OS=Mus musculus GN=Tpm3 PE=1 SV=1	D3Z6I8 (+1)	247	29 kDa	4	0	5	0	3	6		0.0161943	0	0.0202429	0	0.0121457	0.0242915		3.28886	0	3.68053	0	1.94425	2.02109		0.496847	0.303778		2.32413	1.16705	1.32278	0.661263	1.757	0.813115	0.303778
Peroxiredoxin-2 OS=Mus musculus GN=Prdx2 PE=1 SV=3	Q61171	198	22 kDa	4	2	2	2	0	7		0.020202	0.010101	0.010101	0.010101	0	0.0353535		4.10277	1.23424	1.83655	1.51077	0	2.94147		0.497839	0.302911		2.39218	0.873275	1.48508	0.849234	1.61081	0.687787	0.302911
Dynamin-1-like protein OS=Mus musculus GN=Dnm1l PE=1 SV=2	Q8K1M6	742	83 kDa	0	4	9	9	11	5		0	0.00539084	0.0121294	0.0121294	0.0148248	0.00673854		0	0.658704	2.20534	1.81415	2.37311	0.560658		0.498761	0.302107		0.955682	0.653602	1.58364	0.535861	0.603473	-0.728639	0.302107
WD repeat-containing protein 7 OS=Mus musculus GN=Wdr7 PE=1 SV=3	Q920I9	1489	163 kDa	6	0	1	2	7	12		0.00402955	0	0.000671592	0.00134318	0.00470114	0.0080591		0.818349	0	0.122108	0.200895	0.752544	0.67053		0.499746	0.301251		0.314485	0.254881	0.542323	0.171853	0.579886	-0.786159	0.301251
Transcriptional activator protein Pur-beta OS=Mus musculus GN=Purb PE=1 SV=3	O35295	324	34 kDa	2	4	0	1	1	3		0.00617284	0.0123457	0	0.00308642	0.00308642	0.00925926		1.25362	1.50851	0	0.461624	0.494064	0.770385		0.508617	0.293609		0.921712	0.466199	0.576358	0.0979623	1.5992	0.677352	0.293609
Protein Kcnt2 OS=Mus musculus GN=Kcnt2 PE=1 SV=1	D3YTU6 (+1)	1111	128 kDa	3	2	0	2	1	14		0.00270027	0.00180018	0	0.00180018	0.00090009	0.0126013		0.54839	0.219963	0	0.269246	0.144084	1.04844		0.51586	0.287468		0.257118	0.159335	0.488258	0.28291	0.526602	-0.925216	0.287468
Alpha-centractin OS=Mus musculus GN=Actr1a PE=1 SV=1	P61164	376	43 kDa	3	7	2	5	4	9		0.00797872	0.018617	0.00531915	0.0132979	0.0106383	0.0239362		1.62037	2.27481	0.967118	1.98891	1.70295	1.99153		0.520947	0.283206		1.62177	0.377497	1.89546	0.0957614	0.855605	-0.224983	0.283206
EF-hand domain-containing protein D2 OS=Mus musculus GN=Efhd2 PE=1 SV=1	Q8C845	240	27 kDa	2	1	0	4	1	2		0.00833333	0.00416667	0	0.0166667	0.00416667	0.00833333		1.69239	0.509123	0	2.49277	0.666987	0.693347		0.521827	0.282474		0.734838	0.501305	1.28537	0.604249	0.571695	-0.806683	0.282474
Vacuolar protein sorting-associated protein 26B OS=Mus musculus GN=Vps26b PE=1 SV=1	Q8C0E2	336	39 kDa	7	4	5	9	9	9		0.0208333	0.0119048	0.014881	0.0267857	0.0267857	0.0267857		4.23098	1.45464	2.70563	4.00624	4.28777	2.22861		0.528096	0.277287		2.79808	0.802763	3.50854	0.644608	0.797505	-0.326434	0.277287
Protein kinase C gamma type OS=Mus musculus GN=Prkcg PE=1 SV=1	P63318	697	78 kDa	0	6	3	4	3	8		0	0.00860832	0.00430416	0.00573888	0.00430416	0.0114778		0	1.05185	0.782575	0.858343	0.688996	0.954968		0.53085	0.275028		0.612474	0.315464	0.835102	0.0777302	0.733412	-0.447304	0.275028
60S ribosomal protein L23 OS=Mus musculus GN=Rpl23 PE=1 SV=1	P62830	140	15 kDa	1	3	0	0	1	2		0.00714286	0.0214286	0	0	0.00714286	0.0142857		1.45062	2.61835	0	0	1.14341	1.18859		0.533768	0.272648		1.35732	0.757321	0.778333	0.388886	1.74388	0.802304	0.272648
14-3-3 protein eta OS=Mus musculus GN=Ywhah PE=1 SV=2	P68510	246	28 kDa	2	6	6	5	5	14		0.00813008	0.0243902	0.0243902	0.0203252	0.0203252	0.0569106		1.65111	2.98024	4.43459	3.03996	3.25359	4.73505		0.534774	0.271829		3.02298	0.803792	3.6772	0.533003	0.822087	-0.282638	0.271829
Synaptojanin-1 OS=Mus musculus GN=Synj1 PE=1 SV=1	D3Z656	1607	176 kDa	2	2	1	2	1	9		0.00124456	0.00124456	0.000622278	0.00124456	0.000622278	0.0056005		0.252753	0.152072	0.113141	0.186143	0.0996122	0.46597		0.545522	0.263188		0.173655	0.0415957	0.251575	0.110556	0.690272	-0.534764	0.263188
Kazrin OS=Mus musculus GN=Kazn PE=1 SV=2	Q69ZS8	779	87 kDa	12	6	17	15	20	28		0.0154044	0.00770218	0.0218228	0.0192555	0.0256739	0.0359435		3.12842	0.941127	3.96779	2.87997	4.1098	2.99056		0.546351	0.262528		2.68011	0.902143	3.32778	0.392813	0.805377	-0.312264	0.262528
Tubulin beta-3 chain OS=Mus musculus GN=Tubb3 PE=1 SV=1	Q9ERD7	450	50 kDa	46	87	66	74	65	99		0.102222	0.193333	0.146667	0.164444	0.144444	0.22		20.76	23.6233	26.6667	24.5953	23.1222	18.3044		0.547334	0.261748		23.6843	1.70537	22.0083	1.89968	1.07615	0.105885	0.261748
60S ribosomal protein L4 OS=Mus musculus GN=Rpl4 PE=1 SV=3	Q9D8E6	419	47 kDa	0	7	1	0	1	4		0	0.0167064	0.00238663	0	0.00238663	0.00954654		0	2.04135	0.433934	0	0.382045	0.794287		0.548715	0.260654		0.826096	0.620897	0.393111	0.229346	2.10143	1.07137	0.260654
ATP-dependent RNA helicase DDX3X OS=Mus musculus GN=Ddx3x PE=1 SV=3	Q62167	662	73 kDa	2	2	0	0	0	4		0.00302115	0.00302115	0	0	0	0.0060423		0.613556	0.369153	0	0	0	0.502729		0.548923	0.260489		0.32857	0.178334	0.168576	0.167576	1.94909	0.962798	0.260489
Multiple inositol polyphosphate phosphatase 1 OS=Mus musculus GN=Minpp1 PE=1 SV=3	Q9Z2L6	481	55 kDa	1	1	0	0	0	2		0.002079	0.002079	0	0	0	0.004158		0.422218	0.254033	0	0	0	0.345953		0.548923	0.260489		0.226417	0.122721	0.116318	0.115318	1.94654	0.960913	0.260489
14-3-3 protein gamma OS=Mus musculus GN=Ywhag PE=1 SV=2	P61982	247	28 kDa	4	5	8	8	6	15		0.0161943	0.0202429	0.0323887	0.0323887	0.0242915	0.0607287		3.28886	2.47347	5.88885	4.84425	3.88851	5.05273		0.549708	0.259868		3.88473	1.02982	4.59616	0.358417	0.845211	-0.242617	0.259868
Crmp1 protein OS=Mus musculus GN=Crmp1 PE=1 SV=1	Q6P1J1	686	74 kDa	1	4	0	3	0	9		0.00145773	0.0058309	0	0.00437318	0	0.0131195		0.296045	0.712476	0	0.65408	0	1.09157		0.551674	0.258317		0.337174	0.20665	0.582882	0.317169	0.57846	-0.789712	0.258317
Putative adenosylhomocysteinase 2 OS=Mus musculus GN=Ahcyl1 PE=1 SV=1	Q80SW1	530	59 kDa	4	6	4	3	4	11		0.00754717	0.0113208	0.00754717	0.00566038	0.00754717	0.0207547		1.53273	1.38328	1.37221	0.846601	1.20813	1.72683		0.55231	0.257817		1.43041	0.0517606	1.26152	0.255446	1.13388	0.181266	0.257817
Calcium/calmodulin-dependent protein kinase type II subunit alpha OS=Mus musculus GN=Camk2a PE=1 SV=2	P11798	478	54 kDa	30	49	38	57	53	55		0.0627615	0.10251	0.0794979	0.119247	0.110879	0.115063		12.746	12.5257	14.4542	17.8353	17.7491	9.57341		0.55399	0.256498		13.243	0.609424	15.0536	2.73971	0.879721	-0.184882	0.256498
Heterogeneous nuclear ribonucleoprotein A1 OS=Mus musculus GN=Hnrnpa1 PE=1 SV=2	P49312 (+1)	320	34 kDa	2	6	1	2	1	6		0.00625	0.01875	0.003125	0.00625	0.003125	0.01875		1.26929	2.29106	0.568182	0.934789	0.50024	1.56003		0.554985	0.255719		1.37718	0.500214	0.999353	0.307581	1.37807	0.462648	0.255719
Dynactin subunit 1 OS=Mus musculus GN=Dctn1 PE=1 SV=3	O08788	1281	142 kDa	1	5	1	2	1	15		0.00078064	0.0039032	0.00078064	0.00156128	0.00078064	0.0117096		0.158538	0.476931	0.141935	0.233515	0.124962	0.974258		0.555716	0.255147		0.260134	0.109004	0.445245	0.266853	0.58425	-0.775342	0.255147
Clathrin heavy chain OS=Mus musculus GN=Cltc PE=1 SV=1	Q5SXR6 (+1)	1679	192 kDa	17	27	21	18	25	65		0.0101251	0.016081	0.0125074	0.0107207	0.0148898	0.0387135		2.05627	1.96493	2.27408	1.60345	2.38351	3.22103		0.557466	0.253782		2.09943	0.0916992	2.40366	0.467052	0.873428	-0.195239	0.253782
Myosin-14 OS=Mus musculus GN=Myh14 PE=1 SV=1	K3W4R2 (+1)	2000	229 kDa	6	5	2	6	4	15		0.003	0.0025	0.001	0.003	0.002	0.0075		0.609261	0.305474	0.181818	0.448699	0.320154	0.624012		0.557499	0.253756		0.366518	0.126992	0.465288	0.088062	0.787722	-0.344242	0.253756
AP-2 complex subunit beta OS=Mus musculus GN=Ap2b1 PE=1 SV=1	Q9DBG3	937	105 kDa	16	17	10	10	12	32		0.0170758	0.018143	0.0106724	0.0106724	0.0128068	0.0341515		3.46787	2.21689	1.94043	1.59622	2.05008	2.84146		0.558188	0.25322		2.54273	0.469896	2.16359	0.363845	1.17524	0.232951	0.25322
ATP synthase subunit O, mitochondrial OS=Mus musculus GN=Atp5o PE=1 SV=1	Q9DB20	213	23 kDa	5	4	1	2	2	7		0.0234742	0.0187793	0.00469484	0.00938967	0.00938967	0.0328638		4.7673	2.29464	0.853606	1.40438	1.50307	2.73432		0.568162	0.245528		2.63952	1.14279	1.88159	0.427817	1.40281	0.48832	0.245528
Interleukin enhancer-binding factor 2 OS=Mus musculus GN=Ilf2 PE=1 SV=1	Q9CXY6	390	43 kDa	1	1	0	0	1	5		0.0025641	0.0025641	0	0	0.0025641	0.0128205		0.520736	0.313307	0	0	0.410453	1.06669		0.568617	0.245181		0.279014	0.151356	0.49338	0.310639	0.565516	-0.822361	0.245181
ADP/ATP translocase 1 OS=Mus musculus GN=Slc25a4 PE=1 SV=4	P48962	298	33 kDa	2	8	3	2	3	9		0.00671141	0.0268456	0.0100671	0.00671141	0.0100671	0.0302013		1.363	3.28026	1.83038	1.0038	1.61151	2.5128		0.569528	0.244485		2.15888	0.57718	1.71037	0.43835	1.26223	0.335975	0.244485
T-complex protein 1 subunit alpha OS=Mus musculus GN=Tcp1 PE=1 SV=3	P11983	556	60 kDa	4	5	2	0	2	11		0.00719424	0.00899281	0.00359712	0	0.00359712	0.0197842		1.46106	1.09883	0.654022	0	0.575816	1.64607		0.570511	0.243736		1.0723	0.233377	0.74163	0.482274	1.44587	0.53194	0.243736
40S ribosomal protein S9 OS=Mus musculus GN=Rps9 PE=1 SV=3	Q6ZWN5	194	23 kDa	1	3	0	1	5	1		0.00515464	0.0154639	0	0.00515464	0.0257732	0.00515464		1.04684	1.88953	0	0.77096	4.12569	0.428874		0.573217	0.241681		0.97979	0.546521	1.77618	1.1794	0.551629	-0.858229	0.241681
AP-2 complex subunit alpha-1 OS=Mus musculus GN=Ap2a1 PE=1 SV=1	P17426	977	108 kDa	5	19	13	14	14	26		0.00511771	0.0194473	0.013306	0.0143296	0.0143296	0.0266121		1.03934	2.37626	2.41928	2.14322	2.29383	2.21417		0.582068	0.235026		1.94596	0.45298	2.21807	0.0435023	0.877319	-0.188827	0.235026
Clathrin light chain B OS=Mus musculus GN=Cltb PE=1 SV=1	Q6IRU5	229	25 kDa	0	1	1	0	0	2		0	0.00436681	0.00436681	0	0	0.00873362		0	0.533579	0.793966	0	0	0.726652		0.583791	0.233742		0.443515	0.233677	0.243217	0.242217	1.82354	0.866738	0.233742
UPF0568 protein C14orf166 homolog OS=Mus musculus PE=1 SV=1	Q9CQE8	244	28 kDa	1	2	0	0	0	3		0.00409836	0.00819672	0	0	0	0.0122951		0.832323	1.00155	0	0	0	1.02297		0.588768	0.230056		0.612293	0.309526	0.34199	0.34099	1.79038	0.840267	0.230056
Phosphorylase b kinase regulatory subunit beta OS=Mus musculus GN=Phkb PE=1 SV=1	Q7TSH2	1085	124 kDa	5	2	2	1	2	8		0.00460829	0.00184332	0.00184332	0.000921659	0.00184332	0.00737327		0.935884	0.225234	0.335149	0.137849	0.295073	0.613468		0.596951	0.224061		0.499756	0.220855	0.349797	0.139902	1.4287	0.514707	0.224061
Ornithine aminotransferase, mitochondrial OS=Mus musculus GN=Oat PE=1 SV=1	P29758	439	48 kDa	0	4	1	1	2	6		0	0.00911162	0.0022779	0.0022779	0.00455581	0.0136674		0	1.11335	0.414164	0.340698	0.729279	1.13715		0.599684	0.222077		0.51017	0.324887	0.73671	0.229939	0.692498	-0.530118	0.222077
60S ribosomal protein L14 OS=Mus musculus GN=Rpl14 PE=1 SV=3	Q9CR57	217	24 kDa	1	2	1	1	2	3		0.00460829	0.00921659	0.00460829	0.00460829	0.00921659	0.0138249		0.935884	1.12617	0.837872	0.689245	1.47536	1.15025		0.600044	0.221817		0.967643	0.0846341	1.10595	0.22806	0.87494	-0.192744	0.221817
Vacuolar protein sorting-associated protein 35 OS=Mus musculus GN=Vps35 PE=1 SV=1	Q9EQH3	796	92 kDa	15	4	9	11	13	34		0.0188442	0.00502513	0.0113065	0.0138191	0.0163317	0.0427136		3.82701	0.614018	2.05573	2.06687	2.61432	3.55384		0.602277	0.220204		2.16659	0.929137	2.74601	0.434195	0.788995	-0.341911	0.220204
Brain acid soluble protein 1 OS=Mus musculus GN=Basp1 PE=1 SV=3	Q91XV3	226	22 kDa	6	2	0	1	1	6		0.0265487	0.00884956	0	0.00442478	0.00442478	0.0265487		5.39169	1.08132	0	0.661798	0.708305	2.20889		0.605526	0.217868		2.15867	1.64686	1.194	0.508124	1.80793	0.854343	0.217868
MCG10343, isoform CRA_b OS=Mus musculus GN=Slc25a3 PE=1 SV=1	G5E902 (+1)	358	40 kDa	0	2	1	1	1	3		0	0.00558659	0.0027933	0.0027933	0.0027933	0.00837989		0	0.682624	0.507872	0.417783	0.447142	0.69722		0.608293	0.215887		0.397832	0.204728	0.521715	0.0886586	0.762546	-0.391103	0.215887
Tubulin beta-4B chain OS=Mus musculus GN=Tubb4b PE=1 SV=1	P68372	445	50 kDa	51	140	96	112	87	107		0.114607	0.314607	0.21573	0.251685	0.195506	0.240449		23.2751	38.4417	39.2237	37.6436	31.2959	20.0058		0.613834	0.211949		33.6478	5.19076	29.6494	5.15782	1.13486	0.182509	0.211949
E3 ubiquitin-protein ligase TRIM21 OS=Mus musculus GN=Trim21 PE=1 SV=1	Q3U7K7	462	53 kDa	6	13	6	10	6	13		0.012987	0.0281385	0.012987	0.021645	0.012987	0.0281385		2.63749	3.43824	2.36128	3.23736	2.07892	2.34117		0.614691	0.211343		2.81333	0.322949	2.55349	0.350708	1.10176	0.139814	0.211343
60S acidic ribosomal protein P0 OS=Mus musculus GN=Rplp0 PE=1 SV=3	P14869	317	34 kDa	1	5	0	0	2	2		0.00315457	0.0157729	0	0	0.00630915	0.00630915		0.640653	1.92728	0	0	1.00995	0.524931		0.617658	0.209252		0.856978	0.56668	0.512627	0.291623	1.67174	0.74135	0.209252
Sorting nexin-17 OS=Mus musculus GN=Snx17 PE=1 SV=2	Q8BVL3	470	53 kDa	13	1	9	13	9	27		0.0276596	0.00212766	0.0191489	0.0276596	0.0191489	0.0574468		5.6173	0.259978	3.48162	4.13694	3.0653	4.77967		0.62124	0.206741		3.12063	1.55708	3.99497	0.500031	0.781141	-0.356345	0.206741
Elongation factor 1-alpha 1 OS=Mus musculus GN=Eef1a1 PE=1 SV=3	P10126	462	50 kDa	8	19	9	10	12	21		0.017316	0.0411255	0.0194805	0.021645	0.025974	0.0454545		3.51666	5.02511	3.54191	3.23736	4.15784	3.78189		0.621536	0.206534		4.02889	0.498663	3.7267	0.2672	1.08109	0.112486	0.206534
DmX-like protein 2 OS=Mus musculus GN=Dmxl2 PE=1 SV=3	Q8BPN8	3032	338 kDa	5	3	2	2	2	26		0.00164908	0.000989446	0.000659631	0.000659631	0.000659631	0.0085752		0.334906	0.1209	0.119933	0.0986585	0.105592	0.71347		0.625545	0.203741		0.192913	0.071497	0.306907	0.203792	0.628572	-0.669851	0.203741
TRAF-interacting protein with FHA domain-containing protein A OS=Mus musculus GN=Tifa PE=1 SV=1	Q793I8	184	22 kDa	1	8	4	5	7	6		0.00543478	0.0434783	0.0217391	0.0271739	0.0380435	0.0326087		1.10373	5.31259	3.95257	4.0643	6.08988	2.7131		0.626297	0.20322		3.4573	1.24007	4.29009	0.981252	0.80588	-0.311363	0.20322
Histone H2A type 2-C OS=Mus musculus GN=Hist2h2ac PE=1 SV=3	Q64523	129	14 kDa	1	6	2	2	3	3		0.00775194	0.0465116	0.0155039	0.0155039	0.0232558	0.0232558		1.57432	5.68324	2.81889	2.31886	3.72272	1.93492		0.62709	0.20267		3.35981	1.21648	2.65983	0.543366	1.26317	0.337047	0.20267
40S ribosomal protein S18 OS=Mus musculus GN=Rps18 PE=1 SV=3	P62270	152	18 kDa	2	8	5	4	6	4		0.0131579	0.0526316	0.0328947	0.0263158	0.0394737	0.0263158		2.6722	6.43103	5.98086	3.93595	6.31882	2.18952		0.62895	0.201384		5.02903	1.18506	4.1491	1.19674	1.21208	0.277483	0.201384
Malate dehydrogenase, mitochondrial OS=Mus musculus GN=Mdh2 PE=1 SV=3	P08249	338	36 kDa	1	1	1	0	0	4		0.00295858	0.00295858	0.00295858	0	0	0.0118343		0.600849	0.361508	0.537924	0	0	0.984634		0.635848	0.196647		0.501093	0.0716342	0.329211	0.328211	1.5221	0.606065	0.196647
Synaptosomal-associated protein 25 OS=Mus musculus GN=Snap25 PE=1 SV=1	P60879	206	23 kDa	4	4	3	4	3	13		0.0194175	0.0194175	0.0145631	0.0194175	0.0145631	0.0631068		3.94344	2.37261	2.64784	2.9042	2.33122	5.25059		0.643709	0.19131		2.98896	0.484298	3.49633	0.893077	0.854885	-0.226198	0.19131
Calcium-transporting ATPase OS=Mus musculus GN=Atp2b4 PE=1 SV=1	E9Q828 (+1)	1172	129 kDa	3	5	4	0	7	18		0.00255973	0.00426621	0.00341297	0	0.0059727	0.0153584		0.519847	0.521287	0.62054	0	0.95609	1.27784		0.646407	0.189494		0.554891	0.0333269	0.745644	0.383732	0.744178	-0.426281	0.189494
Anion exchange protein OS=Mus musculus GN=Slc4a4 PE=1 SV=1	E9Q8N8	1094	123 kDa	4	5	2	3	2	9		0.00365631	0.00457038	0.00182815	0.00274223	0.00182815	0.00822669		0.742548	0.558454	0.332392	0.410145	0.292645	0.684474		0.64699	0.189103		0.545464	0.118608	0.463421	0.116092	1.17704	0.235161	0.189103
Transgelin-3 OS=Mus musculus GN=Tagln3 PE=1 SV=1	Q9R1Q8	199	22 kDa	5	2	0	5	1	11		0.0251256	0.0100503	0	0.0251256	0.00502513	0.0552764		5.10269	1.22804	0	3.75795	0.804406	4.59908		0.64894	0.187796		2.11124	1.53765	3.05481	1.15062	0.69112	-0.532992	0.187796
Tubulin beta-5 chain OS=Mus musculus GN=Tubb5 PE=1 SV=1	P99024	444	50 kDa	56	133	94	110	89	124		0.126126	0.29955	0.211712	0.247748	0.20045	0.279279		25.6146	36.6019	38.493	37.0547	32.0875	23.2365		0.651431	0.186132		33.5708	4.01492	30.7939	4.04115	1.09018	0.124564	0.186132
Actin, cytoplasmic 1 OS=Mus musculus GN=Actb PE=1 SV=1	P60710	375	42 kDa	77	83	48	118	65	132		0.205333	0.221333	0.128	0.314667	0.173333	0.352		41.7005	27.0446	23.2727	47.0635	27.7467	29.287		0.655497	0.183429		30.6736	5.62043	34.7	6.19821	0.883965	-0.177939	0.183429
Septin-5 OS=Mus musculus GN=Sept5 PE=1 SV=2	Q9Z2Q6	369	43 kDa	3	12	2	5	7	13		0.00813008	0.0325203	0.00542005	0.0135501	0.0189702	0.0352304		1.65111	3.97365	0.985464	2.02664	3.03669	2.93122		0.656116	0.183019		2.20441	0.905737	2.66585	0.320553	0.826906	-0.274205	0.183019
60S ribosomal protein L30 OS=Mus musculus GN=Rpl30 PE=1 SV=2	P62889	115	13 kDa	1	0	1	1	1	2		0.00869565	0	0.00869565	0.00869565	0.00869565	0.0173913		1.76597	0	1.58103	1.30058	1.39197	1.44698		0.662794	0.178621		1.11667	0.560383	1.38084	0.0426972	0.808684	-0.306352	0.178621
Peptidyl-prolyl cis-trans isomerase FKBP2 OS=Mus musculus GN=Fkbp2 PE=1 SV=1	P45878	140	15 kDa	1	2	1	0	1	4		0.00714286	0.0142857	0.00714286	0	0.00714286	0.0285714		1.45062	1.74557	1.2987	0	1.14341	2.37719		0.666294	0.176334		1.4993	0.131183	1.17453	0.686401	1.27651	0.3522	0.176334
Voltage-dependent anion-selective channel protein 1 OS=Mus musculus GN=Vdac1 PE=1 SV=3	Q60932	296	32 kDa	1	4	0	0	0	5		0.00337838	0.0135135	0	0	0	0.0168919		0.686104	1.65121	0	0	0	1.40543		0.667003	0.175872		0.780105	0.478926	0.469477	0.468477	1.66165	0.732613	0.175872
Nck-associated protein 1 OS=Mus musculus GN=Nckap1 PE=1 SV=1	A2AS98 (+1)	1134	130 kDa	3	1	1	0	2	13		0.0026455	0.000881834	0.000881834	0	0.00176367	0.0114638		0.537267	0.107751	0.160333	0	0.282322	0.95381		0.670758	0.173434		0.26945	0.135263	0.413044	0.282878	0.652353	-0.616276	0.173434
60S ribosomal protein L6 OS=Mus musculus GN=Rpl6 PE=1 SV=3	P47911	296	34 kDa	2	3	0	1	5	2		0.00675676	0.0101351	0	0.00337838	0.0168919	0.00675676		1.37221	1.23841	0	0.505291	2.704	0.562173		0.670859	0.173369		0.871206	0.436814	1.25815	0.723609	0.692447	-0.530224	0.173369
Clathrin coat assembly protein AP180 OS=Mus musculus GN=Snap91 PE=1 SV=1	Q61548	901	92 kDa	6	8	5	7	5	13		0.00665927	0.00887902	0.00554939	0.00776915	0.00554939	0.0144284		1.35241	1.08492	1.00898	1.162	0.888329	1.20047		0.672617	0.172232		1.14977	0.104153	1.0846	0.0982646	1.06009	0.0841852	0.172232
Microtubule-associated protein 1A OS=Mus musculus GN=Map1a PE=1 SV=1	A2ARP8 (+1)	3014	326 kDa	12	61	30	33	45	65		0.00398142	0.0202389	0.00995355	0.0109489	0.0149303	0.021566		0.808574	2.47298	1.80974	1.63759	2.39	1.79433		0.672741	0.172152		1.6981	0.483763	1.94164	0.229191	0.87457	-0.193355	0.172152
Brevican core protein OS=Mus musculus GN=Bcan PE=1 SV=2	Q61361	883	96 kDa	5	2	2	1	2	9		0.00566251	0.00226501	0.00226501	0.0011325	0.00226501	0.0101925		1.14998	0.27676	0.411819	0.169384	0.362575	0.848034		0.674743	0.170862		0.613854	0.27138	0.460998	0.201874	1.33158	0.413136	0.170862
Syntaxin-1B OS=Mus musculus GN=Stx1b PE=1 SV=1	P61264	288	33 kDa	0	2	1	1	0	6		0	0.00694444	0.00347222	0.00347222	0	0.0208333		0	0.848539	0.631313	0.519327	0	1.73337		0.676394	0.1698		0.494284	0.254489	0.751898	0.513601	0.657382	-0.605196	0.1698
Thioredoxin OS=Mus musculus GN=Txn PE=1 SV=3	P10639	105	12 kDa	1	2	2	1	2	3		0.00952381	0.0190476	0.0190476	0.00952381	0.0190476	0.0285714		1.93416	2.32742	3.4632	1.42444	3.04908	2.37719		0.680578	0.167122		2.57593	0.458417	2.28457	0.471324	1.12753	0.17317	0.167122
Calcium-transporting ATPase OS=Mus musculus GN=Atp2a3 PE=1 SV=1	B1ATS4 (+3)	981	108 kDa	0	3	3	1	3	0		0	0.0030581	0.0030581	0.00101937	0.0030581	0		0	0.373669	0.556019	0.152463	0.489532	0		0.683266	0.16541		0.310896	0.163645	0.214998	0.144626	1.44604	0.532107	0.16541
Elongation factor 1-beta OS=Mus musculus GN=Eef1b PE=1 SV=5	O70251	225	25 kDa	2	6	4	5	2	7		0.00888889	0.0266667	0.0177778	0.0222222	0.00888889	0.0311111		1.80522	3.25839	3.23232	3.32369	1.42291	2.58849		0.684554	0.164592		2.76631	0.480106	2.44603	0.553379	1.13094	0.17752	0.164592
Excitatory amino acid transporter 1 OS=Mus musculus GN=Slc1a3 PE=1 SV=2	P56564	543	60 kDa	12	18	17	23	17	26		0.0220994	0.0331492	0.0313076	0.0423573	0.0313076	0.0478821		4.48811	4.05049	5.69228	6.33522	5.01161	3.98387		0.684735	0.164477		4.74463	0.490863	5.11123	0.680565	0.928274	-0.107378	0.164477
Pyruvate carboxylase OS=Mus musculus GN=Pcx PE=1 SV=1	E9QPD7 (+2)	1179	130 kDa	3	7	3	2	4	10		0.00254453	0.00593723	0.00254453	0.00169635	0.00339271	0.00848176		0.516761	0.725469	0.462642	0.253717	0.543094	0.705696		0.685059	0.164272		0.56929	0.0801269	0.501836	0.132175	1.13442	0.181949	0.164272
Cytoplasmic FMR1-interacting protein 2 OS=Mus musculus GN=Cyfip2 PE=1 SV=2	Q5SQX6	1253	146 kDa	4	5	2	2	4	15		0.00319234	0.00399042	0.00159617	0.00159617	0.00319234	0.0119713		0.648322	0.487588	0.290213	0.238733	0.511019	0.996029		0.685451	0.164023		0.476374	0.103558	0.582927	0.221469	0.817211	-0.29122	0.164023
Methionine--tRNA ligase, cytoplasmic OS=Mus musculus GN=Mars PE=1 SV=1	E9QB02	910	102 kDa	0	5	1	0	1	14		0	0.00549451	0.0010989	0	0.0010989	0.0153846		0	0.671372	0.1998	0	0.175909	1.28002		0.685493	0.163997		0.291391	0.199031	0.486311	0.400588	0.599186	-0.738925	0.163997
60S ribosomal protein L3 OS=Mus musculus GN=Rpl3 PE=1 SV=3	P27659	403	46 kDa	0	3	0	0	2	3		0	0.00744417	0	0	0.00496278	0.00744417		0	0.9096	0	0	0.794426	0.619367		0.686718	0.163221		0.3042	0.3032	0.472264	0.24099	0.644131	-0.634574	0.163221
Pyruvate kinase PKM OS=Mus musculus GN=Pkm PE=1 SV=4	P52480	531	58 kDa	2	8	5	1	4	13		0.00376648	0.0150659	0.0094162	0.00188324	0.00753296	0.0244821		0.764922	1.8409	1.71204	0.281669	1.20585	2.03695		0.686964	0.163066		1.44029	0.339227	1.17582	0.506944	1.22492	0.292683	0.163066
40S ribosomal protein S15a OS=Mus musculus GN=Rps15a PE=1 SV=2	P62245	130	15 kDa	1	2	0	0	1	2		0.00769231	0.0153846	0	0	0.00769231	0.0153846		1.56221	1.87984	0	0	1.23136	1.28002		0.68723	0.162898		1.14835	0.580956	0.838128	0.4188	1.37014	0.454318	0.162898
E3 UFM1-protein ligase 1 OS=Mus musculus GN=Ufl1 PE=1 SV=2	Q8CCJ3	793	90 kDa	1	2	0	0	1	2		0.00126103	0.00252207	0	0	0.00126103	0.00252207		0.2561	0.308171	0	0	0.201862	0.20984		0.68723	0.162898		0.18909	0.0952387	0.138234	0.0686557	1.3679	0.451959	0.162898
Dihydrolipoyllysine-residue succinyltransferase component of 2-oxoglutarate dehydrogenase complex, mitochondrial OS=Mus musculus GN=Dlst PE=1 SV=1	Q9D2G2	454	49 kDa	9	9	1	4	6	11		0.0198238	0.0198238	0.00220264	0.00881057	0.0132159	0.0242291		4.02595	2.42226	0.400481	1.31776	2.11555	2.0159		0.687651	0.162632		2.2839	1.0489	1.81741	0.250975	1.25668	0.329618	0.162632
40S ribosomal protein S4, X isoform OS=Mus musculus GN=Rps4x PE=1 SV=2	P62702	263	30 kDa	1	7	0	1	2	3		0.00380228	0.026616	0	0.00380228	0.00760456	0.0114068		0.772194	3.2522	0	0.568693	1.21731	0.949068		0.689188	0.161662		1.34246	0.981028	0.912692	0.188171	1.47088	0.556683	0.161662
Dihydrolipoyl dehydrogenase, mitochondrial OS=Mus musculus GN=Dld PE=1 SV=2	O08749	509	54 kDa	3	3	4	2	1	11		0.00589391	0.00589391	0.00785855	0.00392927	0.00196464	0.021611		1.19698	0.720175	1.42883	0.587687	0.314493	1.79807		0.689788	0.161285		1.11633	0.208604	0.901083	0.455867	1.23887	0.309026	0.161285
Calcium-transporting ATPase OS=Mus musculus GN=Atp2b2 PE=1 SV=1	F8WHB1 (+2)	1243	137 kDa	8	10	10	7	11	29		0.00643604	0.00804505	0.00804505	0.00563154	0.00884956	0.0233307		1.30708	0.983022	1.46274	0.842288	1.41661	1.94115		0.689916	0.161204		1.25194	0.141297	1.40101	0.317322	0.893599	-0.162301	0.161204
Serine/threonine-protein phosphatase 2A 56 kDa regulatory subunit epsilon isoform OS=Mus musculus GN=Ppp2r5e PE=1 SV=3	Q61151	467	55 kDa	1	0	1	0	0	3		0.00214133	0	0.00214133	0	0	0.00642398		0.434876	0	0.389332	0	0	0.534486		0.690324	0.160947		0.275736	0.137996	0.179162	0.178162	1.53903	0.622024	0.160947
Valine--tRNA ligase OS=Mus musculus GN=Vars PE=1 SV=1	Q9Z1Q9	1263	140 kDa	1	6	1	1	2	13		0.000791766	0.00475059	0.000791766	0.000791766	0.00158353	0.010293		0.160797	0.580473	0.143957	0.118421	0.253487	0.85639		0.691609	0.160139		0.296076	0.142781	0.410433	0.226854	0.721375	-0.471178	0.160139
Aconitate hydratase, mitochondrial OS=Mus musculus GN=Aco2 PE=1 SV=1	Q99KI0	780	85 kDa	0	7	2	1	0	8		0	0.00897436	0.0025641	0.00128205	0	0.0102564		0	1.09657	0.4662	0.191752	0	0.85335		0.6952	0.157891		0.521925	0.317734	0.349367	0.258488	1.49391	0.579098	0.157891
Ankyrin repeat and sterile alpha motif domain-containing protein 1B OS=Mus musculus GN=Anks1b PE=1 SV=3	Q8BIZ1	1259	139 kDa	3	1	0	0	1	12		0.00238284	0.000794281	0	0	0.000794281	0.00953137		0.483924	0.0970529	0	0	0.127146	0.793026		0.713631	0.146526		0.194659	0.147812	0.307724	0.245905	0.632577	-0.660687	0.146526
Regulating synaptic membrane exocytosis protein 1 OS=Mus musculus GN=Rims1 PE=1 SV=2	Q99NE5	1463	163 kDa	2	0	2	2	1	6		0.00136705	0	0.00136705	0.00136705	0.000683527	0.00410116		0.277631	0	0.248555	0.204465	0.109417	0.341223		0.718004	0.143873		0.176395	0.0880984	0.219368	0.0672769	0.804106	-0.314543	0.143873
Heterogeneous nuclear ribonucleoprotein Q OS=Mus musculus GN=Syncrip PE=1 SV=1	A0A0R4J259 (+3)	561	63 kDa	2	3	1	0	1	7		0.00356506	0.00534759	0.00178253	0	0.00178253	0.0124777		0.724018	0.653421	0.324097	0	0.285342	1.03817		0.724572	0.139918		0.568178	0.123238	0.442169	0.309655	1.28498	0.361744	0.139918
Thioredoxin-dependent peroxide reductase, mitochondrial OS=Mus musculus GN=Prdx3 PE=1 SV=1	P20108	257	28 kDa	2	2	4	4	4	4		0.0077821	0.0077821	0.0155642	0.0155642	0.0155642	0.0155642		1.58044	0.950892	2.82985	2.32788	2.49147	1.29497		0.725835	0.139162		1.78806	0.552161	2.0391	0.374558	0.876886	-0.189538	0.139162
Beta-centractin OS=Mus musculus GN=Actr1b PE=1 SV=1	Q8R5C5	376	42 kDa	3	7	3	4	4	8		0.00797872	0.018617	0.00797872	0.0106383	0.0106383	0.0212766		1.62037	2.27481	1.45068	1.59113	1.70295	1.77025		0.733111	0.13483		1.78295	0.251249	1.68911	0.052236	1.05556	0.0780075	0.13483
ADP-ribosylation factor 4 OS=Mus musculus GN=Arf4 PE=1 SV=2	P61750	180	20 kDa	2	2	0	2	1	4		0.0111111	0.0111111	0	0.0111111	0.00555556	0.0222222		2.25652	1.35766	0	1.66185	0.889316	1.84892		0.733911	0.134357		1.20573	0.655874	1.4677	0.293698	0.821511	-0.283649	0.134357
Rho guanine nucleotide exchange factor 25 OS=Mus musculus GN=Arhgef25 PE=1 SV=1	A0A0R4J211 (+1)	609	67 kDa	1	4	1	1	1	10		0.00164204	0.00656814	0.00164204	0.00164204	0.00164204	0.0164204		0.333476	0.802559	0.298552	0.245593	0.262852	1.3662		0.735377	0.13349		0.479196	0.162495	0.625882	0.370693	0.765633	-0.385275	0.13349
Serine/arginine repetitive matrix protein 2 OS=Mus musculus GN=Srrm2 PE=1 SV=3	Q8BTI8	2703	295 kDa	1	2	1	1	1	5		0.000369959	0.000739919	0.000369959	0.000369959	0.000369959	0.0018498		0.0751339	0.0904104	0.0672653	0.0553334	0.0592219	0.153906		0.736494	0.132831		0.0786032	0.00679452	0.0904871	0.032229	0.868667	-0.203124	0.132831
Actin, cytoplasmic 2 OS=Mus musculus GN=Actg1 PE=1 SV=1	P63260	375	42 kDa	78	78	52	111	65	131		0.208	0.208	0.138667	0.296	0.173333	0.349333		42.2421	25.4154	25.2121	44.2716	27.7467	29.0651		0.741499	0.129889		30.9575	5.64307	33.6955	5.30226	0.918746	-0.122263	0.129889
Aminoacyl tRNA synthase complex-interacting multifunctional protein 2 OS=Mus musculus GN=Aimp2 PE=1 SV=2	Q8R010	320	35 kDa	0	1	1	1	0	3		0	0.003125	0.003125	0.003125	0	0.009375		0	0.381843	0.568182	0.467395	0	0.780015		0.742638	0.129223		0.317675	0.167225	0.416803	0.226644	0.76217	-0.391816	0.129223
ATP synthase subunit e, mitochondrial OS=Mus musculus GN=Atp5i PE=1 SV=2	Q06185	71	8 kDa	0	1	1	1	0	3		0	0.0140845	0.0140845	0.0140845	0	0.0422535		0	1.72098	2.56082	2.10657	0	3.51556		0.742638	0.129223		1.42827	0.753691	1.87504	1.02149	0.761725	-0.392658	0.129223
T-complex protein 1 subunit delta OS=Mus musculus GN=Cct4 PE=1 SV=3	P80315	539	58 kDa	3	5	3	4	2	13		0.00556586	0.00927644	0.00556586	0.00742115	0.00371058	0.0241187		1.13035	1.13348	1.01198	1.10995	0.593977	2.00672		0.744305	0.128249		1.09294	0.0399916	1.23788	0.412732	0.882909	-0.179663	0.128249
Voltage-dependent anion-selective channel protein 2 (Fragment) OS=Mus musculus GN=Vdac2 PE=1 SV=1	G3UX26 (+1)	283	30 kDa	3	2	2	3	2	7		0.0106007	0.00706714	0.00706714	0.0106007	0.00706714	0.024735		2.15286	0.863531	1.28493	1.58551	1.13129	2.05799		0.751066	0.124322		1.43478	0.379566	1.59259	0.267534	0.900905	-0.150553	0.124322
Neural cell adhesion molecule 1 (Fragment) OS=Mus musculus GN=Ncam1 PE=1 SV=1	A0A0A6YY91	1089	116 kDa	2	1	0	0	1	7		0.00183655	0.000918274	0	0	0.000918274	0.00642792		0.372979	0.112204	0	0	0.146994	0.534813		0.752519	0.123483		0.162727	0.11048	0.228269	0.159519	0.712875	-0.488278	0.123483
Heat shock 70 kDa protein 4 OS=Mus musculus GN=Hspa4 PE=1 SV=1	Q3U2G2	842	94 kDa	1	1	0	0	0	6		0.00118765	0.00118765	0	0	0	0.00712589		0.241196	0.145118	0	0	0	0.592885		0.759104	0.119699		0.129771	0.0701053	0.198628	0.197628	0.653337	-0.6141	0.119699
Synaptotagmin-1 OS=Mus musculus GN=Syt1 PE=1 SV=1	P46096	421	47 kDa	0	2	1	1	0	5		0	0.00475059	0.0023753	0.0023753	0	0.0118765		0	0.580473	0.431872	0.355264	0	0.988142		0.759993	0.11919		0.338449	0.174092	0.448802	0.28898	0.754115	-0.407144	0.11919
Myosin-9 OS=Mus musculus GN=Myh9 PE=1 SV=4	Q8VDD5	1960	226 kDa	28	16	3	23	10	59		0.0142857	0.00816327	0.00153061	0.0117347	0.00510204	0.030102		2.90124	0.997466	0.278293	1.75511	0.816719	2.50454		0.761444	0.118362		1.39333	0.782497	1.69312	0.488248	0.822937	-0.281146	0.118362
Peroxiredoxin-5, mitochondrial OS=Mus musculus GN=Prdx5 PE=1 SV=2	P99029	210	22 kDa	1	4	7	6	7	4		0.0047619	0.0190476	0.0333333	0.0285714	0.0333333	0.0190476		0.967081	2.32742	6.06061	4.27332	5.33589	1.58479		0.7617	0.118216		3.11937	1.52263	3.73234	1.11624	0.835769	-0.258825	0.118216
Inositol 1,4,5-trisphosphate receptor type 1 OS=Mus musculus GN=Itpr1 PE=1 SV=2	P11881	2749	313 kDa	17	7	5	10	10	37		0.00618407	0.00254638	0.00181884	0.00363769	0.00363769	0.0134594		1.2559	0.311141	0.330699	0.544075	0.582309	1.11985		0.764935	0.116375		0.633581	0.311712	0.749744	0.18588	0.845063	-0.242868	0.116375
Elongation factor 1-alpha 2 OS=Mus musculus GN=Eef1a2 PE=1 SV=1	P62631	463	50 kDa	7	10	6	7	8	19		0.0151188	0.0215983	0.012959	0.0151188	0.0172786	0.0410367		3.07043	2.63909	2.35618	2.26126	2.76591	3.41432		0.765904	0.115826		2.68956	0.207666	2.81483	0.333721	0.955498	-0.0656757	0.115826
Bifunctional glutamate/proline--tRNA ligase OS=Mus musculus GN=Eprs PE=1 SV=4	Q8CGC7	1512	170 kDa	2	16	1	3	8	17		0.00132275	0.010582	0.000661376	0.00198413	0.00529101	0.0112434		0.268633	1.29301	0.12025	0.296758	0.846967	0.935468		0.767938	0.114674		0.561632	0.368687	0.694065	0.199793	0.809193	-0.305445	0.114674
Cytoplasmic dynein 1 light intermediate chain 1 OS=Mus musculus GN=Dync1li1 PE=1 SV=1	Q8R1Q8	523	57 kDa	3	7	2	3	5	9		0.00573614	0.0133843	0.00382409	0.00573614	0.00956023	0.0172084		1.16493	1.63543	0.695289	0.857933	1.53037	1.43177		0.768275	0.114483		1.16622	0.271394	1.27436	0.209654	0.915141	-0.127934	0.114483
Junction plakoglobin OS=Mus musculus GN=Jup PE=1 SV=3	Q02257	745	82 kDa	2	8	0	1	1	9		0.00268456	0.0107383	0	0.00134228	0.00134228	0.0120805		0.5452	1.3121	0	0.20076	0.214868	1.00512		0.769582	0.113745		0.620101	0.38057	0.474583	0.2658	1.30662	0.385844	0.113745
Heat shock protein HSP 90-beta OS=Mus musculus GN=Hsp90ab1 PE=1 SV=3	P11499	724	83 kDa	3	6	6	5	5	9		0.00414365	0.00828729	0.00828729	0.00690608	0.00690608	0.0124309		0.84152	1.01262	1.50678	1.03292	1.1055	1.03427		0.770392	0.113288		1.12131	0.199449	1.05856	0.0239725	1.05927	0.0830728	0.113288
DnaJ homolog subfamily A member 1 OS=Mus musculus GN=Dnaja1 PE=1 SV=1	P63037	397	45 kDa	3	1	0	0	0	6		0.00755668	0.00251889	0	0	0	0.0151134		1.53466	0.307782	0	0	0	1.25745		0.771971	0.112399		0.615148	0.468754	0.420152	0.419152	1.46411	0.550024	0.112399
60 kDa heat shock protein, mitochondrial OS=Mus musculus GN=Hspd1 PE=1 SV=1	P63038	573	61 kDa	2	6	3	3	3	11		0.0034904	0.0104712	0.0052356	0.0052356	0.0052356	0.0191972		0.708855	1.27947	0.951928	0.783069	0.838099	1.59724		0.780036	0.107885		0.981085	0.165324	1.0738	0.262699	0.913655	-0.130278	0.107885
Heat shock cognate 71 kDa protein OS=Mus musculus GN=Hspa8 PE=1 SV=1	P63017	646	71 kDa	16	39	40	39	40	51		0.0247678	0.0603715	0.0619195	0.0603715	0.0619195	0.0789474		5.03002	7.37677	11.2581	9.02954	9.91188	6.56855		0.781504	0.107069		7.88929	1.81599	8.50432	1.00036	0.92768	-0.1083	0.107069
ATP synthase subunit gamma OS=Mus musculus GN=Atp5c1 PE=1 SV=1	Q8C2Q8 (+1)	274	30 kDa	2	3	2	2	0	8		0.00729927	0.0109489	0.00729927	0.00729927	0	0.0291971		1.48239	1.33784	1.32714	1.09172	0	2.42924		0.781613	0.107008		1.38346	0.0500604	1.17466	0.702458	1.17775	0.236039	0.107008
Calcium-transporting ATPase OS=Mus musculus GN=Atp2b3 PE=1 SV=1	A2ALL9	1173	129 kDa	7	7	5	5	7	19		0.0059676	0.0059676	0.00426257	0.00426257	0.0059676	0.0161978		1.21194	0.729179	0.775014	0.637537	0.955275	1.34768		0.785207	0.105016		0.906378	0.153852	0.981165	0.205378	0.923778	-0.114382	0.105016
Phosphofurin acidic cluster sorting protein 1 OS=Mus musculus GN=Pacs1 PE=1 SV=2	Q8K212	961	105 kDa	3	1	4	1	4	11		0.00312175	0.00104058	0.00416233	0.00104058	0.00416233	0.0114464		0.633986	0.127148	0.756787	0.155636	0.666293	0.95236		0.791496	0.101551		0.506974	0.192702	0.592429	0.23302	0.855754	-0.224732	0.101551
Cytoplasmic dynein 1 intermediate chain 1 OS=Mus musculus GN=Dync1i1 PE=1 SV=1	D3Z0M6 (+1)	645	73 kDa	3	6	2	3	5	7		0.00465116	0.00930233	0.00310078	0.00465116	0.00775194	0.0108527		0.94459	1.13665	0.563777	0.695657	1.24091	0.902963		0.793299	0.100563		0.882672	0.168339	0.947509	0.158898	0.931571	-0.102262	0.100563
Cofilin-1 OS=Mus musculus GN=Cfl1 PE=1 SV=3	P18760	166	19 kDa	5	6	7	6	8	12		0.0301205	0.0361446	0.0421687	0.0361446	0.0481928	0.0722892		6.11708	4.41649	7.66703	5.40601	7.71455	6.01457		0.802468	0.0955725		6.06787	0.938685	6.37938	0.690797	0.951169	-0.072226	0.0955725
Heat shock 70 kDa protein 12A OS=Mus musculus GN=Hspa12a PE=1 SV=1	Q8K0U4	675	75 kDa	2	3	1	1	0	13		0.00296296	0.00444444	0.00148148	0.00148148	0	0.0192593		0.601739	0.543065	0.26936	0.22158	0	1.6024		0.80268	0.0954578		0.472388	0.102424	0.608994	0.501301	0.775687	-0.366454	0.0954578
Kinesin-like protein KIF21A OS=Mus musculus GN=Kif21a PE=1 SV=2	E9Q0J5 (+1)	1672	187 kDa	3	11	1	4	3	17		0.00179426	0.00657895	0.000598086	0.00239234	0.00179426	0.0101675		0.36439	0.803879	0.108743	0.357814	0.287219	0.845949		0.803612	0.0949538		0.426671	0.202994	0.497994	0.175664	0.856779	-0.223005	0.0949538
T-complex protein 1 subunit epsilon OS=Mus musculus GN=Cct5 PE=1 SV=1	P80316	541	60 kDa	2	2	3	1	0	10		0.00369686	0.00369686	0.00554529	0.00184843	0	0.0184843		0.750783	0.451718	1.00823	0.276463	0	1.53792		0.804621	0.0944087		0.737912	0.160802	0.605795	0.47334	1.21809	0.284619	0.0944087
60S ribosomal protein L22 OS=Mus musculus GN=Rpl22 PE=1 SV=2	P67984	128	15 kDa	1	1	0	1	0	3		0.0078125	0.0078125	0	0.0078125	0	0.0234375		1.58662	0.954607	0	1.16849	0	1.95004		0.80525	0.0940692		0.848074	0.461162	1.04051	0.566609	0.815058	-0.295025	0.0940692
Peroxiredoxin-1 OS=Mus musculus GN=Prdx1 PE=1 SV=1	P35700	199	22 kDa	1	8	5	3	5	13		0.00502513	0.040201	0.0251256	0.0150754	0.0251256	0.0653266		1.02054	4.91215	4.5683	2.25477	4.02203	5.43528		0.807028	0.0931116		3.50133	1.24386	3.90503	0.920029	0.89662	-0.157431	0.0931116
ATP-dependent 6-phosphofructokinase OS=Mus musculus GN=Pfkp PE=1 SV=1	Q8C605 (+1)	784	86 kDa	7	2	0	0	2	23		0.00892857	0.00255102	0	0	0.00255102	0.0293367		1.81328	0.311708	0	0	0.408359	2.44086		0.809931	0.091552		0.709328	0.559754	0.950741	0.754823	0.746079	-0.422599	0.091552
Huntingtin-associated protein 1 OS=Mus musculus GN=Hap1 PE=1 SV=1	O35668	628	70 kDa	0	2	1	0	0	7		0	0.00318471	0.00159236	0	0	0.0111465		0	0.389139	0.289519	0	0	0.927406		0.81423	0.089253		0.227219	0.116708	0.310135	0.309135	0.732646	-0.448812	0.089253
Myelin proteolipid protein OS=Mus musculus GN=Plp1 PE=1 SV=2	P60202	277	30 kDa	0	3	3	2	2	5		0	0.0108303	0.0108303	0.00722022	0.00722022	0.0180505		0	1.32335	1.96915	1.0799	1.15579	1.50183		0.815073	0.0888036		1.0985	0.579553	1.24684	0.129857	0.881027	-0.182742	0.0888036
MCG23028 OS=Mus musculus GN=Zkscan4 PE=4 SV=1	Q5SZT6	480	54 kDa	3	0	1	1	1	8		0.00625	0	0.00208333	0.00208333	0.00208333	0.0166667		1.26929	0	0.378788	0.311596	0.333493	1.38669		0.816822	0.0878728		0.55036	0.376208	0.678261	0.354772	0.811429	-0.301464	0.0878728
Potassium/sodium hyperpolarization-activated cyclic nucleotide-gated channel 1 OS=Mus musculus GN=Hcn1 PE=1 SV=1	O88704	910	102 kDa	2	0	2	1	0	10		0.0021978	0	0.0021978	0.0010989	0	0.010989		0.446345	0	0.3996	0.164359	0	0.914303		0.817622	0.0874473		0.282982	0.141635	0.360554	0.281403	0.784853	-0.349506	0.0874473
T-complex protein 1 subunit beta OS=Mus musculus GN=Cct2 PE=1 SV=4	P80314	535	57 kDa	3	4	4	2	0	15		0.00560748	0.00747664	0.00747664	0.00373832	0	0.0280374		1.13881	0.913567	1.35939	0.559126	0	2.33276		0.820379	0.0859856		1.13825	0.1287	0.96496	0.703172	1.17959	0.23828	0.0859856
Aspartate--tRNA ligase, cytoplasmic OS=Mus musculus GN=Dars PE=1 SV=2	Q922B2	501	57 kDa	1	6	0	0	3	8		0.00199601	0.011976	0	0	0.00598802	0.0159681		0.405363	1.46335	0	0	0.958544	1.32857		0.824473	0.0838237		0.623904	0.436211	0.763371	0.395869	0.817301	-0.29106	0.0838237
ATP synthase subunit beta, mitochondrial OS=Mus musculus GN=Atp5b PE=1 SV=2	P56480	529	56 kDa	19	20	13	16	16	51		0.0359168	0.0378072	0.0245747	0.0302457	0.0302457	0.0964083		7.29424	4.61965	4.46812	4.52374	4.84164	8.02133		0.828146	0.0818933		5.46167	0.917827	5.79657	1.11665	0.942224	-0.085858	0.0818933
40S ribosomal protein S5 (Fragment) OS=Mus musculus GN=Rps5 PE=1 SV=1	D3YYM6 (+2)	182	20 kDa	1	0	1	0	1	2		0.00549451	0	0.00549451	0	0.00549451	0.010989		1.11586	0	0.999001	0	0.879543	0.914303		0.82876	0.081571		0.705954	0.354088	0.598949	0.299143	1.17866	0.237142	0.081571
Serine/threonine-protein phosphatase 2B catalytic subunit alpha isoform OS=Mus musculus GN=Ppp3ca PE=1 SV=1	P63328	521	59 kDa	2	8	5	6	6	7		0.00383877	0.0153551	0.00959693	0.0115163	0.0115163	0.0134357		0.779604	1.87623	1.7449	1.72245	1.8435	1.11787		0.830156	0.0808403		1.46791	0.345738	1.56227	0.224437	0.9396	-0.0898821	0.0808403
Tubulin polymerization-promoting protein OS=Mus musculus GN=Tppp PE=1 SV=1	Q7TQD2	218	24 kDa	2	3	1	1	2	7		0.00917431	0.0137615	0.00458716	0.00458716	0.00917431	0.0321101		1.86318	1.68151	0.834028	0.686084	1.46859	2.67161		0.831947	0.0799042		1.46057	0.317139	1.60976	0.577441	0.907322	-0.140314	0.0799042
D-beta-hydroxybutyrate dehydrogenase, mitochondrial OS=Mus musculus GN=Bdh1 PE=1 SV=2	Q80XN0	343	38 kDa	0	2	1	1	1	2		0	0.0058309	0.00291545	0.00291545	0.00291545	0.0058309		0	0.712476	0.530082	0.436053	0.466696	0.485141		0.832132	0.079808		0.415186	0.213682	0.46363	0.0143154	0.895512	-0.159216	0.079808
Neuron-specific calcium-binding protein hippocalcin (Fragment) OS=Mus musculus GN=Hpca PE=1 SV=1	E9PV73 (+1)	187	22 kDa	0	2	1	1	1	2		0	0.0106952	0.00534759	0.00534759	0.00534759	0.0106952		0	1.30684	0.97229	0.79982	0.856026	0.889857		0.832132	0.079808		0.76071	0.39194	0.849567	0.0262576	0.895409	-0.159381	0.079808
Phytanoyl-CoA hydroxylase-interacting protein OS=Mus musculus GN=Phyhip PE=1 SV=1	Q8K0S0	330	38 kDa	1	6	1	3	1	8		0.0030303	0.0181818	0.0030303	0.00909091	0.0030303	0.0242424		0.615415	2.22163	0.550964	1.35969	0.485081	2.01701		0.833478	0.0791057		1.13034	0.546464	1.28826	0.44371	0.877412	-0.188673	0.0791057
Vacuolar protein sorting-associated protein 29 OS=Mus musculus GN=Vps29 PE=1 SV=1	D3Z645 (+1)	144	16 kDa	3	1	3	4	1	8		0.0208333	0.00694444	0.0208333	0.0277778	0.00694444	0.0555556		4.23098	0.848539	3.78788	4.15462	1.11164	4.62231		0.834732	0.0784531		2.9568	1.06137	3.29719	1.10059	0.896763	-0.157202	0.0784531
Eukaryotic translation initiation factor 5A-1 OS=Mus musculus GN=Eif5a PE=1 SV=2	P63242	154	17 kDa	3	5	1	3	4	5		0.0194805	0.0324675	0.00649351	0.0194805	0.025974	0.0324675		3.95624	3.9672	1.18064	2.91363	4.15784	2.70135		0.839607	0.0759241		3.03569	0.927032	3.25861	0.454269	0.931592	-0.10223	0.0759241
V-type proton ATPase subunit E 1 OS=Mus musculus GN=Atp6v1e1 PE=1 SV=2	P50518	226	26 kDa	1	1	1	0	0	5		0.00442478	0.00442478	0.00442478	0	0	0.0221239		0.898615	0.540662	0.804505	0	0	1.84074		0.839781	0.0758341		0.748927	0.107134	0.614581	0.613581	1.2186	0.285222	0.0758341
Syntaxin-binding protein 1 OS=Mus musculus GN=Stxbp1 PE=1 SV=2	O08599	594	68 kDa	8	1	0	1	2	11		0.013468	0.0016835	0	0.0016835	0.003367	0.0185185		2.73518	0.205706	0	0.251795	0.538979	1.54077		0.843153	0.0740934		0.981295	0.879448	0.778182	0.390692	1.26101	0.33458	0.0740934
Phosphorylase b kinase regulatory subunit alpha, skeletal muscle isoform OS=Mus musculus GN=Phka1 PE=1 SV=1	A2AI87 (+3)	1241	139 kDa	4	0	2	1	2	11		0.00322321	0	0.0016116	0.000805802	0.0016116	0.00886382		0.654591	0	0.293019	0.120521	0.25798	0.737484		0.84326	0.0740384		0.31687	0.189309	0.372995	0.187003	0.849529	-0.235265	0.0740384
Abl interactor 1 OS=Mus musculus GN=Abi1 PE=1 SV=1	B7ZCU0 (+6)	480	52 kDa	2	1	0	1	0	6		0.00416667	0.00208333	0	0.00208333	0	0.0125		0.846196	0.254562	0	0.311596	0	1.04002		0.84356	0.0738843		0.367919	0.250652	0.451539	0.308161	0.814812	-0.295461	0.0738843
Microtubule-associated protein OS=Mus musculus GN=Mapt PE=1 SV=1	B1AQW2	390	41 kDa	1	6	2	2	3	5		0.0025641	0.0153846	0.00512821	0.00512821	0.00769231	0.0128205		0.520736	1.87984	0.932401	0.767006	1.23136	1.06669		0.843727	0.0737981		1.11199	0.402373	1.02268	0.135923	1.08733	0.120786	0.0737981
Probable ATP-dependent RNA helicase DDX5 OS=Mus musculus GN=Ddx5 PE=1 SV=2	Q61656 (+1)	614	69 kDa	1	4	0	0	2	6		0.00162866	0.00651466	0	0	0.00325733	0.00977199		0.33076	0.796024	0	0	0.521423	0.813045		0.844761	0.0732662		0.376595	0.230883	0.445823	0.23781	0.844719	-0.243457	0.0732662
Guanine nucleotide-binding protein G(o) subunit alpha OS=Mus musculus GN=Gnao1 PE=1 SV=3	P18872	354	40 kDa	3	13	8	10	8	13		0.00847458	0.0367232	0.0225989	0.0282486	0.0225989	0.0367232		1.72108	4.48719	4.10889	4.22504	3.61756	3.05543		0.845154	0.073064		3.44005	0.865902	3.63367	0.337722	0.946715	-0.0789986	0.073064
CaM kinase-like vesicle-associated protein OS=Mus musculus GN=Camkv PE=1 SV=1	A0A0A6YW88 (+1)	484	52 kDa	4	1	2	3	0	13		0.00826446	0.00206612	0.00413223	0.00619835	0	0.0268595		1.6784	0.252458	0.751315	0.927064	0	2.23475		0.84589	0.0726859		0.895059	0.417777	1.05494	0.648229	0.848446	-0.237105	0.0726859
Nucleolin OS=Mus musculus GN=Ncl PE=1 SV=2	P09405	707	77 kDa	2	8	0	3	1	7		0.00282885	0.0113154	0	0.00424328	0.00141443	0.00990099		0.574503	1.38263	0	0.634652	0.226417	0.823778		0.845981	0.0726396		0.653377	0.401025	0.562616	0.176268	1.16132	0.215765	0.0726396
Glyceraldehyde-3-phosphate dehydrogenase OS=Mus musculus GN=Gapdh PE=1 SV=1	A0A0A0MQF6	359	39 kDa	18	39	23	29	39	32		0.0501393	0.108635	0.0640669	0.0807799	0.108635	0.0891365		10.1826	13.2741	11.6485	12.082	17.39	7.4163		0.853405	0.0688451		11.7027	0.892822	12.2971	2.88114	0.951669	-0.0714679	0.0688451
Isoleucine--tRNA ligase, cytoplasmic OS=Mus musculus GN=Iars PE=1 SV=2	Q8BU30	1262	144 kDa	2	6	1	1	4	8		0.00158479	0.00475436	0.000792393	0.000792393	0.00316957	0.00633914		0.321849	0.580933	0.144071	0.118515	0.507375	0.527427		0.856342	0.0673527		0.349951	0.126837	0.385439	0.133088	0.907929	-0.139348	0.0673527
Protein Sptbn4 OS=Mus musculus GN=Sptbn4 PE=1 SV=1	E9PX29	2561	289 kDa	0	3	1	2	0	4		0	0.00117142	0.000390472	0.000780945	0	0.00156189		0	0.143135	0.070995	0.116803	0	0.129952		0.86139	0.0648003		0.0723767	0.04132	0.0832516	0.0413006	0.869373	-0.201953	0.0648003
Trifunctional enzyme subunit beta, mitochondrial OS=Mus musculus GN=Hadhb PE=1 SV=1	Q99JY0	475	51 kDa	0	9	5	6	3	10		0	0.0189474	0.0105263	0.0126316	0.00631579	0.0210526		0	2.31517	1.91388	1.88926	1.01101	1.75161		0.862715	0.0641328		1.41068	0.714298	1.55163	0.272718	0.909163	-0.137389	0.0641328
Excitatory amino acid transporter 2 OS=Mus musculus GN=Slc1a2 PE=1 SV=1	P43006	572	62 kDa	13	10	6	9	10	21		0.0227273	0.0174825	0.0104895	0.0157343	0.0174825	0.0367133		4.61561	2.13618	1.90718	2.35332	2.79855	3.0546		0.873791	0.0585926		2.88733	0.867166	2.73649	0.204885	1.05512	0.0774082	0.0585926
Potassium channel subfamily T member 1 OS=Mus musculus GN=Kcnt1 PE=1 SV=2	Q6ZPR4	1224	138 kDa	11	17	9	12	10	33		0.00898693	0.0138889	0.00735294	0.00980392	0.00816993	0.0269608		1.82513	1.69708	1.3369	1.46634	1.30782	2.24318		0.87853	0.0562437		1.6207	0.146153	1.67344	0.289014	0.968482	-0.0462024	0.0562437
F-actin-capping protein subunit beta OS=Mus musculus GN=Capzb PE=1 SV=3	P47757	277	31 kDa	8	2	0	4	1	17		0.0288809	0.00722022	0	0.0144404	0.00361011	0.0613718		5.86533	0.882236	0	2.1598	0.577895	5.10624		0.879223	0.0559008		2.25019	1.82592	2.61564	1.32685	0.86028	-0.217121	0.0559008
Complement component 1 Q subcomponent-binding protein, mitochondrial OS=Mus musculus GN=C1qbp PE=1 SV=1	Q8R5L1	279	31 kDa	1	1	1	1	0	5		0.00358423	0.00358423	0.00358423	0.00358423	0	0.0179211		0.72791	0.437956	0.651678	0.53608	0	1.49107		0.882745	0.054165		0.606848	0.0867827	0.676716	0.43606	0.896754	-0.157215	0.054165
BTB/POZ domain-containing protein 17 OS=Mus musculus GN=Btbd17 PE=1 SV=1	Q9DB72	478	53 kDa	1	9	4	4	5	9		0.00209205	0.0188285	0.0083682	0.0083682	0.0104603	0.0188285		0.424868	2.30064	1.52149	1.2516	1.67444	1.56656		0.890583	0.0503257		1.41667	0.544068	1.49853	0.126849	0.945369	-0.0810511	0.0503257
Cytoplasmic dynein 1 heavy chain 1 OS=Mus musculus GN=Dync1h1 PE=1 SV=2	Q9JHU4	4644	532 kDa	75	142	75	76	101	213		0.0161499	0.0305771	0.0161499	0.0163652	0.0217485	0.0458656		3.27983	3.7362	2.93634	2.44768	3.48143	3.81609		0.890882	0.0501797		3.31846	0.231666	3.2494	0.411851	1.02125	0.0303384	0.0501797
RNA-binding protein EWS OS=Mus musculus GN=Ewsr1 PE=1 SV=1	Q5SUS9 (+2)	661	69 kDa	1	3	0	0	3	2		0.00151286	0.00453858	0	0	0.00453858	0.00302572		0.307242	0.554567	0	0	0.726521	0.251745		0.89129	0.049981		0.28827	0.160401	0.327089	0.212997	0.88132	-0.182262	0.049981
Septin-8 OS=Mus musculus GN=Sept8 PE=1 SV=1	B1AQZ0	484	56 kDa	6	9	3	6	6	11		0.0123967	0.018595	0.00619835	0.0123967	0.0123967	0.0227273		2.51761	2.27212	1.12697	1.85413	1.98442	1.89095		0.891706	0.0497784		1.97323	0.428531	1.91083	0.0387807	1.03266	0.0463606	0.0497784
V-type proton ATPase catalytic subunit A OS=Mus musculus GN=Atp6v1a PE=1 SV=2	P50516	617	68 kDa	2	4	2	0	2	10		0.00324149	0.00648298	0.00324149	0	0.00324149	0.0162075		0.658304	0.792153	0.589362	0	0.518888	1.34849		0.89193	0.0496692		0.68094	0.0595319	0.623458	0.392704	1.0922	0.127235	0.0496692
tRNA-splicing ligase RtcB homolog OS=Mus musculus GN=Rtcb PE=1 SV=1	Q99LF4	505	55 kDa	0	2	1	1	1	1		0	0.0039604	0.0019802	0.0019802	0.0019802	0.0019802		0	0.483919	0.360036	0.296171	0.316984	0.164756		0.892377	0.0494516		0.282318	0.145134	0.260303	0.0476542	1.08457	0.117129	0.0494516
Pyruvate dehydrogenase E1 component subunit alpha, somatic form, mitochondrial OS=Mus musculus GN=Pdha1 PE=1 SV=1	P35486	390	43 kDa	13	29	28	27	30	34		0.0333333	0.074359	0.0717949	0.0692308	0.0769231	0.0871795		6.76956	9.0859	13.0536	10.3546	12.3136	7.25347		0.892873	0.0492104		9.63736	1.83481	9.97489	1.47308	0.966162	-0.0496629	0.0492104
Synapsin-1 OS=Mus musculus GN=Syn1 PE=1 SV=2	O88935	706	74 kDa	3	4	1	1	2	11		0.00424929	0.00566572	0.00141643	0.00141643	0.00283286	0.0155807		0.862976	0.692293	0.257533	0.21185	0.453475	1.29634		0.901085	0.0452344		0.605267	0.180233	0.654889	0.328712	0.924228	-0.113679	0.0452344
60S ribosomal protein L13a OS=Mus musculus GN=Rpl13a PE=1 SV=4	P19253	203	23 kDa	1	2	0	1	1	2		0.00492611	0.00985222	0	0.00492611	0.00492611	0.00985222		1.00043	1.20384	0	0.73678	0.788556	0.81972		0.905904	0.0429178		0.735756	0.372041	0.782685	0.0241881	0.94004	-0.0892054	0.0429178
cAMP-dependent protein kinase catalytic subunit alpha OS=Mus musculus GN=Prkaca PE=1 SV=3	P05132	351	41 kDa	1	2	0	1	1	2		0.002849	0.00569801	0	0.002849	0.002849	0.00569801		0.578595	0.696237	0	0.426115	0.456059	0.474083		0.905904	0.0429178		0.425944	0.215169	0.453086	0.0139891	0.940096	-0.0891198	0.0429178
Myosin regulatory light chain 12B OS=Mus musculus GN=Myl12b PE=1 SV=2	Q3THE2	172	20 kDa	3	7	1	5	2	8		0.0174419	0.0406977	0.00581395	0.0290698	0.0116279	0.0465116		3.54221	4.97283	1.05708	4.34786	1.86136	3.86984		0.90808	0.0418761		3.19171	1.14396	3.36069	0.761766	0.94972	-0.0744259	0.0418761
T-complex protein 1 subunit zeta OS=Mus musculus GN=Cct6a PE=1 SV=3	P80317	531	58 kDa	1	4	2	1	1	10		0.00188324	0.00753296	0.00376648	0.00188324	0.00188324	0.0188324		0.382461	0.920449	0.684814	0.281669	0.301463	1.56689		0.910653	0.0406473		0.663575	0.155701	0.717672	0.425145	0.924621	-0.113066	0.0406473
Ankyrin-2 (Fragment) OS=Mus musculus GN=Ank2 PE=1 SV=2	S4R2R5	3900	114 kDa	8	28	11	19	12	30		0.00205128	0.00717949	0.00282051	0.00487179	0.00307692	0.00769231		0.416589	0.877259	0.512821	0.728656	0.492544	0.640012		0.912993	0.0395325		0.603223	0.140296	0.621404	0.0688612	0.970741	-0.0428413	0.0395325
Ubiquitin carboxyl-terminal hydrolase isozyme L1 OS=Mus musculus GN=Uchl1 PE=1 SV=1	Q9R0P9	223	25 kDa	1	2	2	3	2	1		0.0044843	0.00896861	0.00896861	0.0134529	0.00896861	0.0044843		0.910704	1.09587	1.63066	2.0121	1.43567	0.373101		0.913017	0.0395209		1.21341	0.215846	1.27462	0.480026	0.951976	-0.0710034	0.0395209
AP-2 complex subunit alpha-2 OS=Mus musculus GN=Ap2a2 PE=1 SV=2	P17427	938	104 kDa	8	15	10	10	11	25		0.00852878	0.0159915	0.010661	0.010661	0.0117271	0.0266525		1.73208	1.95399	1.93836	1.59452	1.87723	2.21753		0.916555	0.0378414		1.87581	0.0715064	1.89743	0.180102	0.988608	-0.0165295	0.0378414
ATP synthase subunit alpha, mitochondrial OS=Mus musculus GN=Atp5a1 PE=1 SV=1	Q03265	553	60 kDa	19	17	20	25	19	36		0.034358	0.0307414	0.0361664	0.045208	0.034358	0.0650995		6.97767	3.75628	6.5757	6.76158	5.49993	5.41638		0.916747	0.0377504		5.77088	1.01347	5.89363	0.435146	0.979173	-0.030364	0.0377504
Contactin-1 OS=Mus musculus GN=Cntn1 PE=1 SV=1	P12960	1020	113 kDa	5	2	0	2	0	10		0.00490196	0.00196078	0	0.00196078	0	0.00980392		0.995524	0.239588	0	0.293267	0	0.815702		0.917927	0.037192		0.412704	0.299992	0.370656	0.23855	1.11344	0.155025	0.037192
Septin-6 OS=Mus musculus GN=Sept6 PE=1 SV=4	Q9R1T4	434	50 kDa	1	10	3	4	4	10		0.00230415	0.0230415	0.00691244	0.00921659	0.00921659	0.0230415		0.467942	2.81543	1.25681	1.37849	1.47536	1.91709		0.918869	0.0367465		1.51439	0.689698	1.59131	0.165763	0.951662	-0.0714784	0.0367465
Heterogeneous nuclear ribonucleoprotein U OS=Mus musculus GN=Hnrnpu PE=1 SV=1	Q8VEK3	800	88 kDa	7	7	1	3	5	13		0.00875	0.00875	0.00125	0.00375	0.00625	0.01625		1.77701	1.06916	0.227273	0.560873	1.00048	1.35203		0.920633	0.0359136		1.02548	0.447928	0.972127	0.228857	1.05488	0.0770845	0.0359136
KCC2a-S25 variant 1 OS=Mus musculus GN=Slc12a5 PE=1 SV=1	A0A076FR46 (+1)	1133	126 kDa	2	2	0	0	0	7		0.00176523	0.00176523	0	0	0	0.00617829		0.358494	0.215692	0	0	0	0.514043		0.925181	0.0337735		0.192395	0.104199	0.172348	0.171348	1.11632	0.158752	0.0337735
Elongation factor 1-gamma OS=Mus musculus GN=Eef1g PE=1 SV=3	Q9D8N0	437	50 kDa	12	8	4	8	9	20		0.02746	0.0183066	0.00915332	0.0183066	0.020595	0.0457666		5.57676	2.23688	1.66424	2.73806	3.29678	3.80785		0.927671	0.0326058		3.16029	1.21998	3.2819	0.308926	0.962948	-0.0544709	0.0326058
Serine/threonine-protein phosphatase 2A 55 kDa regulatory subunit B alpha isoform OS=Mus musculus GN=Ppp2r2a PE=1 SV=1	Q6P1F6	447	52 kDa	1	2	0	0	0	6		0.00223714	0.00447427	0	0	0	0.0134228		0.454333	0.54671	0	0	0	1.1168		0.929343	0.031824		0.334681	0.168958	0.373267	0.372267	0.896627	-0.15742	0.031824
Visinin-like protein 1 OS=Mus musculus GN=Vsnl1 PE=1 SV=2	P62761	191	22 kDa	1	2	0	0	0	6		0.0052356	0.0104712	0	0	0	0.0314136		1.06328	1.27947	0	0	0	2.61366		0.929343	0.031824		0.781918	0.395415	0.872221	0.871221	0.896468	-0.157676	0.031824
WD repeat-containing protein 37 OS=Mus musculus GN=Wdr37 PE=1 SV=1	Q8CBE3	496	55 kDa	2	1	0	0	0	7		0.00403226	0.00201613	0	0	0	0.0141129		0.818899	0.24635	0	0	0	1.17422		0.940916	0.026449		0.356083	0.242567	0.392405	0.391405	0.907437	-0.140131	0.026449
Prohibitin-2 OS=Mus musculus GN=Phb2 PE=1 SV=1	O35129	299	33 kDa	2	1	0	0	0	7		0.00668896	0.00334448	0	0	0	0.0234114		1.35844	0.408661	0	0	0	1.94786		0.940916	0.026449		0.590034	0.402385	0.650288	0.649288	0.907343	-0.14028	0.026449
Fructose-bisphosphate aldolase OS=Mus musculus GN=Aldoa PE=1 SV=1	A6ZI44 (+1)	418	45 kDa	3	3	4	3	5	5		0.00717703	0.00717703	0.00956938	0.00717703	0.0119617	0.0119617		1.45756	0.876959	1.73989	1.07344	1.91479	0.995234		0.941602	0.0261326		1.35914	0.254018	1.32882	0.294353	1.02281	0.03254	0.0261326
Serine/threonine-protein phosphatase 2A 65 kDa regulatory subunit A alpha isoform OS=Mus musculus GN=Ppp2r1a PE=1 SV=3	Q76MZ3	589	65 kDa	8	2	2	2	3	16		0.0135823	0.00339559	0.00339559	0.00339559	0.00509338	0.0271647		2.7584	0.414905	0.617379	0.507865	0.815332	2.26015		0.94397	0.0250419		1.26456	0.7497	1.19545	0.540191	1.05781	0.0810851	0.0250419
Myosin light polypeptide 6 OS=Mus musculus GN=Myl6 PE=1 SV=3	Q60605	151	17 kDa	6	5	1	8	2	7		0.0397351	0.0331126	0.00662252	0.0529801	0.013245	0.0463576		8.06968	4.04601	1.20409	7.92404	2.12022	3.85703		0.944817	0.0246521		4.44093	1.99169	4.63476	1.71984	0.958178	-0.0616342	0.0246521
Synaptic vesicle glycoprotein 2A OS=Mus musculus GN=Sv2a PE=1 SV=1	Q9JIS5	742	83 kDa	4	2	1	1	2	10		0.00539084	0.00269542	0.00134771	0.00134771	0.00269542	0.0134771		1.09481	0.329352	0.245038	0.201572	0.431474	1.12132		0.944985	0.0245749		0.557399	0.270302	0.585787	0.276352	0.951539	-0.0716647	0.0245749
Lysine--tRNA ligase OS=Mus musculus GN=Kars PE=1 SV=1	Q99MN1	595	68 kDa	5	8	3	3	7	11		0.00840336	0.0134454	0.00504202	0.00504202	0.0117647	0.0184874		1.70661	1.64289	0.91673	0.754116	1.88326	1.53818		0.94599	0.0241135		1.42308	0.253342	1.39285	0.334066	1.0217	0.030972	0.0241135
2',3'-cyclic-nucleotide 3'-phosphodiesterase OS=Mus musculus GN=Cnp PE=1 SV=3	P16330	420	47 kDa	9	24	21	24	17	29		0.0214286	0.0571429	0.05	0.0571429	0.0404762	0.0690476		4.35186	6.98227	9.09091	8.54664	6.4793	5.74487		0.946267	0.0239865		6.80935	1.37081	6.92461	0.838756	0.983355	-0.0242157	0.0239865
Vitronectin OS=Mus musculus GN=Vtn PE=1 SV=2	P29788	478	55 kDa	2	6	8	6	7	6		0.0041841	0.0125523	0.0167364	0.0125523	0.0146444	0.0125523		0.849736	1.53376	3.04298	1.8774	2.34422	1.04437		0.946647	0.0238121		1.80983	0.647901	1.75633	0.380166	1.03046	0.0432864	0.0238121
Protein 2310035C23Rik OS=Mus musculus GN=2310035C23Rik PE=1 SV=1	A0A087WSS1	1192	132 kDa	7	8	6	4	5	24		0.00587248	0.00671141	0.00503356	0.0033557	0.00419463	0.0201342		1.19262	0.820065	0.915192	0.5019	0.671463	1.6752		0.948251	0.0230769		0.97696	0.111758	0.950521	0.366126	1.02782	0.0395815	0.0230769
Serine/threonine-protein kinase DCLK1 OS=Mus musculus GN=Dclk1 PE=1 SV=1	A0A0G2JGQ6 (+1)	739	82 kDa	1	2	0	0	0	5		0.00135318	0.00270636	0	0	0	0.0067659		0.274813	0.330689	0	0	0	0.562934		0.950239	0.022167		0.202834	0.102198	0.188645	0.187645	1.07522	0.10463	0.022167
Sodium/potassium-transporting ATPase subunit alpha OS=Mus musculus GN=Atp1a2 PE=1 SV=1	D3YYN7 (+1)	947	104 kDa	13	30	24	29	18	43		0.0137276	0.031679	0.0253432	0.030623	0.0190074	0.0454065		2.78789	3.87084	4.60785	4.58017	3.04264	3.7779		0.951465	0.0216073		3.75653	0.528533	3.80124	0.443986	0.988238	-0.0170691	0.0216073
F-actin-capping protein subunit alpha-2 OS=Mus musculus GN=Capza2 PE=1 SV=3	P47754	286	33 kDa	6	5	3	8	2	11		0.020979	0.0174825	0.0104895	0.027972	0.00699301	0.0384615		4.26056	2.13618	1.90718	4.18367	1.11942	3.20006		0.957589	0.018821		2.76898	0.749216	2.83538	0.903272	0.976579	-0.034191	0.018821
Isocitrate dehydrogenase [NAD] subunit alpha, mitochondrial OS=Mus musculus GN=Idh3a PE=1 SV=1	Q9D6R2	366	40 kDa	0	2	1	0	1	3		0	0.00546448	0.00273224	0	0.00273224	0.00819672		0	0.667703	0.496771	0	0.437368	0.68198		0.960111	0.0176785		0.389158	0.200254	0.374116	0.199475	1.04021	0.0568693	0.0176785
Cannabinoid receptor 1 OS=Mus musculus GN=Cnr1 PE=1 SV=1	P47746	473	53 kDa	0	1	1	1	0	2		0	0.00211416	0.00211416	0.00211416	0	0.00422833		0	0.258329	0.384394	0.316208	0	0.351804		0.960276	0.0176039		0.215241	0.113133	0.223671	0.111808	0.962312	-0.0554229	0.0176039
Trifunctional enzyme subunit alpha, mitochondrial OS=Mus musculus GN=Hadha PE=1 SV=1	Q8BMS1	763	83 kDa	2	5	5	6	0	13		0.00262123	0.00655308	0.00655308	0.0078637	0	0.017038		0.532338	0.800718	1.19147	1.17614	0	1.41759		0.963811	0.0160083		0.842508	0.191365	0.865578	0.437872	0.973348	-0.0389721	0.0160083
ATPase inhibitor, mitochondrial OS=Mus musculus GN=Atpif1 PE=1 SV=1	E9PV44 (+1)	74	9 kDa	2	0	1	1	0	5		0.027027	0	0.0135135	0.0135135	0	0.0675676		5.48884	0	2.457	2.02117	0	5.62173		0.966874	0.0146303		2.64961	1.58738	2.54863	1.64406	1.03962	0.0560586	0.0146303
Casein kinase II subunit alpha OS=Mus musculus GN=Csnk2a1 PE=1 SV=2	Q60737	391	45 kDa	1	2	1	1	0	6		0.00255754	0.00511509	0.00255754	0.00255754	0	0.0153453		0.519404	0.625011	0.465008	0.382522	0	1.27675		0.967321	0.0144295		0.537474	0.0469708	0.554091	0.378305	0.970011	-0.0439273	0.0144295
Protein Ogdhl OS=Mus musculus GN=Ogdhl PE=1 SV=1	E9Q7L0	1029	117 kDa	4	5	3	3	0	19		0.00388727	0.00485909	0.00291545	0.00291545	0	0.0184645		0.789454	0.59373	0.530082	0.436053	0	1.53628		0.968168	0.0140495		0.638755	0.0780428	0.658444	0.457092	0.970098	-0.0437972	0.0140495
Actin-related protein 2/3 complex subunit 4 OS=Mus musculus GN=Arpc4 PE=1 SV=3	P59999	168	20 kDa	1	1	0	1	0	2		0.00595238	0.00595238	0	0.00595238	0	0.0119048		1.20885	0.727319	0	0.890275	0	0.990495		0.970651	0.0129369		0.64639	0.351361	0.627924	0.314794	1.02941	0.041816	0.0129369
Membrane-associated progesterone receptor component 1 OS=Mus musculus GN=Pgrmc1 PE=1 SV=4	O55022	195	22 kDa	1	1	0	1	0	2		0.00512821	0.00512821	0	0.00512821	0	0.0102564		1.04147	0.626614	0	0.767006	0	0.85335		0.970651	0.0129369		0.557028	0.302711	0.541119	0.271207	1.0294	0.0418055	0.0129369
40S ribosomal protein S8 OS=Mus musculus GN=Rps8 PE=1 SV=2	P62242	208	24 kDa	1	7	0	2	4	1		0.00480769	0.0336538	0	0.00961538	0.0192308	0.00480769		0.976379	4.11215	0	1.43814	3.0784	0.400008		0.970663	0.0129317		1.69718	1.24043	1.63985	0.779671	1.03496	0.0495744	0.0129317
78 kDa glucose-regulated protein OS=Mus musculus GN=Hspa5 PE=1 SV=3	P20029	655	72 kDa	5	18	12	13	12	18		0.00763359	0.0274809	0.0183206	0.0198473	0.0183206	0.0274809		1.55028	3.35788	3.33102	2.96849	2.93271	2.28646		0.979805	0.00886035		2.7474	0.598107	2.73022	0.221622	1.00629	0.00904855	0.00886035
Poly(rC)-binding protein 1 OS=Mus musculus GN=Pcbp1 PE=1 SV=1	P60335	356	37 kDa	1	4	2	1	3	5		0.00280899	0.011236	0.00561798	0.00280899	0.00842697	0.0140449		0.570469	1.37292	1.02145	0.42013	1.34896	1.16856		0.981493	0.008113		0.989279	0.23224	0.980218	0.284353	1.00924	0.0132747	0.008113
Heterogeneous nuclear ribonucleoproteins A2/B1 OS=Mus musculus GN=Hnrnpa2b1 PE=1 SV=2	O88569	353	37 kDa	3	11	3	4	5	13		0.00849858	0.0311615	0.00849858	0.0113314	0.0141643	0.0368272		1.72595	3.80761	1.5452	1.6948	2.26738	3.06408		0.984139	0.00694351		2.36059	0.72589	2.34309	0.397038	1.00747	0.0107345	0.00694351
Dynactin subunit 4 OS=Mus musculus GN=Dctn4 PE=1 SV=1	Q8CBY8	467	53 kDa	1	1	0	0	0	4		0.00214133	0.00214133	0	0	0	0.00856531		0.434876	0.261648	0	0	0	0.712648		0.985021	0.00655452		0.233175	0.1264	0.238549	0.237549	0.97747	-0.0328763	0.00655452
AP-3 complex subunit beta-2 OS=Mus musculus GN=Ap3b2 PE=1 SV=2	Q9JME5	1082	119 kDa	1	1	0	0	0	4		0.000924214	0.000924214	0	0	0	0.00369686		0.187696	0.112929	0	0	0	0.307584		0.985021	0.00655452		0.101208	0.0545552	0.103528	0.102528	0.977593	-0.0326937	0.00655452
Potassium/sodium hyperpolarization-activated cyclic nucleotide-gated channel 2 OS=Mus musculus GN=Hcn2 PE=1 SV=1	O88703	863	95 kDa	7	0	6	6	4	12		0.00811124	0	0.00695249	0.00695249	0.00463499	0.013905		1.64729	0	1.26409	1.03986	0.741955	1.15692		0.986665	0.00583041		0.971459	0.497679	0.980577	0.123523	0.990701	-0.0134778	0.00583041
Glutamate dehydrogenase 1, mitochondrial OS=Mus musculus GN=Glud1 PE=1 SV=1	P26443	558	61 kDa	4	13	5	8	6	14		0.00716846	0.0232975	0.00896057	0.0143369	0.0107527	0.0250896		1.45582	2.84671	1.6292	2.14432	1.72126	2.0875		0.988331	0.00509754		1.97824	0.437606	1.98536	0.132569	0.996417	-0.00517911	0.00509754
Stomatin-like protein 2, mitochondrial OS=Mus musculus GN=Stoml2 PE=1 SV=1	Q99JB2	353	38 kDa	11	16	17	12	23	22		0.0311615	0.0453258	0.0481586	0.0339943	0.0651558	0.0623229		6.32849	5.53834	8.75612	5.08441	10.4299	5.18537		0.990468	0.00415947		6.87531	0.968154	6.9009	1.76526	0.996292	-0.00535941	0.00415947
Dihydropyrimidinase-related protein 2 OS=Mus musculus GN=Dpysl2 PE=1 SV=2	O08553	572	62 kDa	17	22	16	18	22	34		0.0297203	0.0384615	0.027972	0.0314685	0.0384615	0.0594406		6.0358	4.6996	5.08582	4.70663	6.1568	4.94555		0.994892	0.00222388		5.27474	0.397006	5.27066	0.4489	1.00077	0.00111667	0.00222388
Histone H1.4 OS=Mus musculus GN=Hist1h1e PE=1 SV=2	P43274	219	22 kDa	1	3	0	0	2	3		0.00456621	0.0136986	0	0	0.00913242	0.0136986		0.927338	1.67383	0	0	1.46189	1.13975		0.999822	7.75053e-05		0.868056	0.484132	0.868212	0.443466	0.99982	-0.000259595	7.75053e-05
										Total SpC/L	4.92415	8.18372	5.49908	6.68643	6.24716	12.0192

## Sheet: NSAF sorted by FC
Proteins identified by MS/MS analysis of c-myc immunoprecipitates from three replicates of brain from c-myc and WT mice after removal of non-mouse proteins, pseudogenes, redundant Uniprot entries, keratins, immunoglobulins, serum proteins, muscle proteins and proteins found in only one out of three Myc replicates. NSAF values were calculated, data sorted by NSAF p values and NSAF averages calcula…
To calculate NSAF fold change (FC), and to avoid dividing by 0, an arbitrary number 0.001 was added to all NSAF average values. Data sorted by FC
				TSC	TSC	TSC	TSC	TSC	TSC		Spc/L Myc Rep1	Spc/L Myc Rep2	Spc/L Myc Rep3	Spc/L WT Rep1	Spc/L WT Rep2	Spc/L WT Rep3		NSAF Myc Rep1	NSAF Myc Rep2	NSAF Myc Rep3	NSAF WT Rep1	NSAF WT Rep2	NSAF WT Rep3		NSAF p value Myc vs WT	-log10(p value)Myc vs WT		NSAF Myc average	NSAF Myc SEM	NSAF WT average	NSAF WT SEM	FC NSAF Myc vs NSAF WT	log2FC Myc vs WT	-log10(p value) Myc vs WT
Identified Proteins	Accession Number	Protein length	Molecular Weight	Myc Rep1	Myc Rep2	Myc Rep3	WT Rep1	WT Rep2	WT Rep3									x1000	x1000	x1000	x1000	x1000	x1000
Laforin OS=Mus musculus GN=Epm2a PE=1 SV=2	Q9WUA5	330	37 kDa	18	33	31	0	0	0		0.0545455	0.1	0.0939394	0	0	0		11.0775	12.219	17.0799	0	0	0		0.00185952	2.7306		13.4598	1.8403	0.001	0	13459.8	13.7164	2.7306
E3 ubiquitin-protein ligase NHLRC1 OS=Mus musculus GN=Nhlrc1 PE=2 SV=1	Q8BR37	401	43 kDa	17	33	35	0	0	0		0.042394	0.0822943	0.0872818	0	0	0		8.60967	10.0555	15.8694	0	0	0		0.0065667	2.18265		11.5125	2.21856	0.001	0	11512.5	13.4909	2.18265
Glycogen phosphorylase, muscle form OS=Mus musculus GN=Pygm PE=1 SV=3	Q9WUB3	842	97 kDa	8	1	8	0	0	0		0.00950119	0.00118765	0.00950119	0	0	0		1.92957	0.145118	1.72749	0	0	0		0.0879849	1.05559		1.26839	0.564161	0.001	0	1268.39	10.3088	1.05559
Glycogen [starch] synthase, muscle OS=Mus musculus GN=Gys1 PE=1 SV=1	A0A1B0GT92 (+1)	674	77 kDa	1	2	7	0	0	0		0.00148368	0.00296736	0.0103858	0	0	0		0.301316	0.362581	1.88832	0	0	0		0.176577	0.753065		0.851739	0.519092	0.001	0	851.739	9.73427	0.753065
Protein Agl OS=Mus musculus GN=Agl PE=1 SV=1	F8VPN4	1532	174 kDa	6	5	6	0	0	0		0.00391645	0.00326371	0.00391645	0	0	0		0.79538	0.398791	0.712082	0	0	0		0.00624157	2.20471		0.636417	0.120732	0.001	0	636.417	9.31383	2.20471
Cytosolic acyl coenzyme A thioester hydrolase OS=Mus musculus GN=Acot7 PE=1 SV=2	Q91V12	381	43 kDa	0	2	1	0	0	0		0	0.00524934	0.00262467	0	0	0		0	0.641415	0.477213	0	0	0		0.124616	0.904427		0.373876	0.19237	0.001	0	373.876	8.54642	0.904427
Alpha-actinin-3 OS=Mus musculus GN=Actn3 PE=2 SV=1	O88990	900	103 kDa	4	0	5	1	0	0		0.00444444	0	0.00555556	0.00111111	0	0		0.902609	0	1.0101	0.166185	0	0		0.14777	0.830414		0.63857	0.320292	0.0563949	0.0553949	11.3232	3.50121	0.830414
Glycogen phosphorylase, brain form OS=Mus musculus GN=Pygb PE=1 SV=3	Q8CI94	843	97 kDa	6	0	3	0	0	2		0.00711744	0	0.00355872	0	0	0.00237248		1.44546	0	0.64704	0	0	0.197394		0.209787	0.678222		0.698499	0.41803	0.066798	0.065798	10.4569	3.38638	0.678222
Creatine kinase M-type OS=Mus musculus GN=Ckm PE=1 SV=1	P07310	381	43 kDa	2	4	7	0	2	0		0.00524934	0.0104987	0.0183727	0	0.00524934	0		1.06607	1.28283	3.34049	0	0.840298	0		0.10598	0.974777		1.89747	0.72472	0.281099	0.280099	6.75016	2.75492	0.974777
Myosin-1 OS=Mus musculus GN=Myh1 PE=1 SV=1	Q5SX40	1942	223 kDa	64	25	59	0	38	0		0.0329557	0.0128733	0.0303811	0	0.0195675	0		6.69287	1.57299	5.52383	0	3.1323	0		0.129981	0.88612		4.59756	1.549	1.0451	1.0441	4.39917	2.13723	0.88612
Tropomyosin beta chain OS=Mus musculus GN=Tpm2 PE=1 SV=1	P58774	284	33 kDa	7	0	6	0	4	0		0.0246479	0	0.0211268	0	0.0140845	0		5.00566	0	3.84123	0	2.2546	0		0.263075	0.57992		2.94996	1.51231	0.752534	0.751534	3.92004	1.97087	0.57992
Myosin-4 OS=Mus musculus GN=Myh4 PE=2 SV=1	Q5SX39	1939	223 kDa	78	38	94	6	61	1		0.0402269	0.0195977	0.0484786	0.00309438	0.0314595	0.00051573		8.16956	2.39464	8.81429	0.462815	5.03594	0.0429095		0.149868	0.824292		6.4605	2.04093	1.84822	1.59896	3.49552	1.80551	0.824292
Sarcoplasmic/endoplasmic reticulum calcium ATPase 1 OS=Mus musculus GN=Atp2a1 PE=1 SV=1	Q8R429	994	109 kDa	11	9	11	3	7	4		0.0110664	0.00905433	0.0110664	0.00301811	0.00704225	0.00402414		2.24744	1.10634	2.01207	0.451407	1.1273	0.334815		0.0542436	1.26565		1.78962	0.347838	0.638841	0.247034	2.80135	1.48612	1.26565
Tropomyosin alpha-1 chain OS=Mus musculus GN=Tpm1 PE=1 SV=1	P58771	284	33 kDa	8	3	13	2	6	5		0.028169	0.0105634	0.0457746	0.00704225	0.0211268	0.0176056		5.72076	1.29074	8.32266	1.05328	3.38191	1.46482		0.221657	0.654318		5.11239	2.05268	1.96767	0.717521	2.59819	1.37751	0.654318
ATP synthase subunit f, mitochondrial OS=Mus musculus GN=Atp5j2 PE=1 SV=3	P56135	88	10 kDa	1	2	1	0	1	1		0.0113636	0.0227273	0.0113636	0	0.0113636	0.0113636		2.30781	2.77704	2.06612	0	1.81905	0.945473		0.0608781	1.21554		2.38465	0.2087	0.922509	0.525253	2.58496	1.37014	1.21554
Eukaryotic translation elongation factor 1 epsilon-1 OS=Mus musculus GN=Eef1e1 PE=1 SV=1	Q9D1M4	174	20 kDa	0	2	1	0	0	2		0	0.0114943	0.00574713	0	0	0.0114943		0	1.40448	1.04493	0	0	0.95634		0.399463	0.398524		0.81747	0.421223	0.31978	0.31878	2.55635	1.35409	0.398524
Gm88 protein OS=Mus musculus GN=Lrrc73 PE=1 SV=1	B2RWC4	316	33 kDa	2	8	3	1	2	4		0.00632911	0.0253165	0.00949367	0.00316456	0.00632911	0.0126582		1.28536	3.09341	1.72612	0.473311	1.01314	1.05318		0.107847	0.967192		2.03596	0.544303	0.847547	0.186976	2.40218	1.26435	0.967192
B-cell lymphoma/leukemia 11A OS=Mus musculus GN=Bcl11a PE=1 SV=1	Q5STS9 (+1)	835	91 kDa	3	0	4	1	1	3		0.00359281	0	0.00479042	0.0011976	0.0011976	0.00359281		0.729654	0	0.870985	0.179121	0.191709	0.298928		0.31846	0.496946		0.534546	0.269875	0.224253	0.0380117	2.38368	1.25319	0.496946
Collagen alpha-1(I) chain OS=Mus musculus GN=Col1a1 PE=1 SV=4	P11087	1453	138 kDa	1	3	0	0	1	1		0.000688231	0.00206469	0	0	0.000688231	0.000688231		0.139771	0.252284	0	0	0.11017	0.0572619		0.400164	0.397762		0.131685	0.0729697	0.0568106	0.0318116	2.31796	1.21286	0.397762
Glioblastoma amplified sequence OS=Mus musculus GN=Gbas PE=1 SV=1	Q7TMG8	281	33 kDa	1	3	2	0	0	5		0.00355872	0.0106762	0.00711744	0	0	0.0177936		0.722729	1.30452	1.29408	0	0	1.48046		0.311057	0.50716		1.10811	0.192213	0.494485	0.493485	2.24093	1.1641	0.50716
Calbindin OS=Mus musculus GN=Calb1 PE=1 SV=2	P12658	261	30 kDa	2	1	1	0	0	4		0.00766284	0.00383142	0.00383142	0	0	0.0153257		1.55622	0.46816	0.696621	0	0	1.27512		0.421665	0.375032		0.908001	0.331242	0.42604	0.42504	2.13126	1.0917	0.375032
60S ribosomal protein L4 OS=Mus musculus GN=Rpl4 PE=1 SV=3	Q9D8E6	419	47 kDa	0	7	1	0	1	4		0	0.0167064	0.00238663	0	0.00238663	0.00954654		0	2.04135	0.433934	0	0.382045	0.794287		0.548715	0.260654		0.826096	0.620897	0.393111	0.229346	2.10143	1.07137	0.260654
Succinate--CoA ligase [ADP-forming] subunit beta, mitochondrial OS=Mus musculus GN=Sucla2 PE=1 SV=2	Q9Z2I9	463	50 kDa	3	9	5	1	2	10		0.00647948	0.0194384	0.0107991	0.00215983	0.00431965	0.0215983		1.3159	2.37518	1.96348	0.323037	0.691477	1.79701		0.153901	0.812758		1.88585	0.308304	0.938175	0.442879	2.01013	1.00729	0.812758
Neuronal membrane glycoprotein M6-a OS=Mus musculus GN=Gpm6a PE=1 SV=1	P35802	278	31 kDa	3	4	1	1	1	4		0.0107914	0.0143885	0.00359712	0.00359712	0.00359712	0.0143885		2.19159	1.75812	0.654022	0.538008	0.575816	1.19715		0.20484	0.688586		1.53558	0.457714	0.771323	0.21369	1.99084	0.993374	0.688586
ATP-dependent RNA helicase DDX3X OS=Mus musculus GN=Ddx3x PE=1 SV=3	Q62167	662	73 kDa	2	2	0	0	0	4		0.00302115	0.00302115	0	0	0	0.0060423		0.613556	0.369153	0	0	0	0.502729		0.548923	0.260489		0.32857	0.178334	0.168576	0.167576	1.94909	0.962798	0.260489
Multiple inositol polyphosphate phosphatase 1 OS=Mus musculus GN=Minpp1 PE=1 SV=3	Q9Z2L6	481	55 kDa	1	1	0	0	0	2		0.002079	0.002079	0	0	0	0.004158		0.422218	0.254033	0	0	0	0.345953		0.548923	0.260489		0.226417	0.122721	0.116318	0.115318	1.94654	0.960913	0.260489
Neurogranin OS=Mus musculus GN=Nrgn PE=1 SV=1	P60761	78	7 kDa	1	2	1	0	1	2		0.0128205	0.025641	0.0128205	0	0.0128205	0.025641		2.60368	3.13307	2.331	0	2.05227	2.13337		0.153814	0.813003		2.69025	0.235456	1.39621	0.698	1.92682	0.94622	0.813003
Glial fibrillary acidic protein OS=Mus musculus GN=Gfap PE=1 SV=4	P03995	430	50 kDa	1	11	3	1	3	6		0.00232558	0.0255814	0.00697674	0.00232558	0.00697674	0.0139535		0.472295	3.12578	1.2685	0.347829	1.11682	1.16095		0.418643	0.378156		1.62319	0.786145	0.876199	0.263993	1.85254	0.889504	0.378156
Clathrin light chain B OS=Mus musculus GN=Cltb PE=1 SV=1	Q6IRU5	229	25 kDa	0	1	1	0	0	2		0	0.00436681	0.00436681	0	0	0.00873362		0	0.533579	0.793966	0	0	0.726652		0.583791	0.233742		0.443515	0.233677	0.243217	0.242217	1.82354	0.866738	0.233742
Brain acid soluble protein 1 OS=Mus musculus GN=Basp1 PE=1 SV=3	Q91XV3	226	22 kDa	6	2	0	1	1	6		0.0265487	0.00884956	0	0.00442478	0.00442478	0.0265487		5.39169	1.08132	0	0.661798	0.708305	2.20889		0.605526	0.217868		2.15867	1.64686	1.194	0.508124	1.80793	0.854343	0.217868
UPF0568 protein C14orf166 homolog OS=Mus musculus PE=1 SV=1	Q9CQE8	244	28 kDa	1	2	0	0	0	3		0.00409836	0.00819672	0	0	0	0.0122951		0.832323	1.00155	0	0	0	1.02297		0.588768	0.230056		0.612293	0.309526	0.34199	0.34099	1.79038	0.840267	0.230056
Tropomyosin alpha-3 chain OS=Mus musculus GN=Tpm3 PE=1 SV=1	D3Z6I8 (+1)	247	29 kDa	4	0	5	0	3	6		0.0161943	0	0.0202429	0	0.0121457	0.0242915		3.28886	0	3.68053	0	1.94425	2.02109		0.496847	0.303778		2.32413	1.16705	1.32278	0.661263	1.757	0.813115	0.303778
Sodium/potassium-transporting ATPase subunit beta-2 OS=Mus musculus GN=Atp1b2 PE=1 SV=2	P14231	290	33 kDa	2	2	1	1	1	2		0.00689655	0.00689655	0.00344828	0.00344828	0.00344828	0.00689655		1.4006	0.842687	0.626959	0.515746	0.551989	0.573804		0.151066	0.820832		0.957749	0.230498	0.54818	0.0169317	1.74714	0.804998	0.820832
60S ribosomal protein L23 OS=Mus musculus GN=Rpl23 PE=1 SV=1	P62830	140	15 kDa	1	3	0	0	1	2		0.00714286	0.0214286	0	0	0.00714286	0.0142857		1.45062	2.61835	0	0	1.14341	1.18859		0.533768	0.272648		1.35732	0.757321	0.778333	0.388886	1.74388	0.802304	0.272648
Kinesin light chain 1 OS=Mus musculus GN=Klc1 PE=1 SV=1	E9Q7C9	560	64 kDa	2	1	1	0	1	3		0.00357143	0.00178571	0.00178571	0	0.00178571	0.00535714		0.72531	0.218196	0.324675	0	0.285851	0.445723		0.426053	0.370536		0.423727	0.154383	0.244858	0.130371	1.7305	0.79119	0.370536
60S acidic ribosomal protein P0 OS=Mus musculus GN=Rplp0 PE=1 SV=3	P14869	317	34 kDa	1	5	0	0	2	2		0.00315457	0.0157729	0	0	0.00630915	0.00630915		0.640653	1.92728	0	0	1.00995	0.524931		0.617658	0.209252		0.856978	0.56668	0.512627	0.291623	1.67174	0.74135	0.209252
Voltage-dependent anion-selective channel protein 1 OS=Mus musculus GN=Vdac1 PE=1 SV=3	Q60932	296	32 kDa	1	4	0	0	0	5		0.00337838	0.0135135	0	0	0	0.0168919		0.686104	1.65121	0	0	0	1.40543		0.667003	0.175872		0.780105	0.478926	0.469477	0.468477	1.66165	0.732613	0.175872
Rab GDP dissociation inhibitor beta OS=Mus musculus GN=Gdi2 PE=1 SV=1	Q61598	445	51 kDa	5	6	2	2	2	8		0.011236	0.0134831	0.00449438	0.00449438	0.00449438	0.0179775		2.28188	1.6475	0.81716	0.672208	0.719446	1.49576		0.283875	0.546872		1.58318	0.424086	0.963471	0.266992	1.6432	0.716511	0.546872
Peroxiredoxin-2 OS=Mus musculus GN=Prdx2 PE=1 SV=3	Q61171	198	22 kDa	4	2	2	2	0	7		0.020202	0.010101	0.010101	0.010101	0	0.0353535		4.10277	1.23424	1.83655	1.51077	0	2.94147		0.497839	0.302911		2.39218	0.873275	1.48508	0.849234	1.61081	0.687787	0.302911
Transcriptional activator protein Pur-beta OS=Mus musculus GN=Purb PE=1 SV=3	O35295	324	34 kDa	2	4	0	1	1	3		0.00617284	0.0123457	0	0.00308642	0.00308642	0.00925926		1.25362	1.50851	0	0.461624	0.494064	0.770385		0.508617	0.293609		0.921712	0.466199	0.576358	0.0979623	1.5992	0.677352	0.293609
60S ribosomal protein L31 OS=Mus musculus GN=Rpl31 PE=1 SV=1	A0A0A6YX26 (+1)	129	15 kDa	1	2	1	0	2	1		0.00775194	0.0155039	0.00775194	0	0.0155039	0.00775194		1.57432	1.89441	1.40944	0	2.48181	0.644974		0.483604	0.31551		1.62706	0.142369	1.04326	0.743466	1.55959	0.641164	0.31551
Serine/threonine-protein phosphatase 2A 56 kDa regulatory subunit epsilon isoform OS=Mus musculus GN=Ppp2r5e PE=1 SV=3	Q61151	467	55 kDa	1	0	1	0	0	3		0.00214133	0	0.00214133	0	0	0.00642398		0.434876	0	0.389332	0	0	0.534486		0.690324	0.160947		0.275736	0.137996	0.179162	0.178162	1.53903	0.622024	0.160947
Malate dehydrogenase, mitochondrial OS=Mus musculus GN=Mdh2 PE=1 SV=3	P08249	338	36 kDa	1	1	1	0	0	4		0.00295858	0.00295858	0.00295858	0	0	0.0118343		0.600849	0.361508	0.537924	0	0	0.984634		0.635848	0.196647		0.501093	0.0716342	0.329211	0.328211	1.5221	0.606065	0.196647
Aconitate hydratase, mitochondrial OS=Mus musculus GN=Aco2 PE=1 SV=1	Q99KI0	780	85 kDa	0	7	2	1	0	8		0	0.00897436	0.0025641	0.00128205	0	0.0102564		0	1.09657	0.4662	0.191752	0	0.85335		0.6952	0.157891		0.521925	0.317734	0.349367	0.258488	1.49391	0.579098	0.157891
40S ribosomal protein S4, X isoform OS=Mus musculus GN=Rps4x PE=1 SV=2	P62702	263	30 kDa	1	7	0	1	2	3		0.00380228	0.026616	0	0.00380228	0.00760456	0.0114068		0.772194	3.2522	0	0.568693	1.21731	0.949068		0.689188	0.161662		1.34246	0.981028	0.912692	0.188171	1.47088	0.556683	0.161662
Sarcoplasmic/endoplasmic reticulum calcium ATPase 2 OS=Mus musculus GN=Atp2a2 PE=1 SV=2	O55143	1044	115 kDa	9	12	6	3	6	19		0.00862069	0.0114943	0.00574713	0.00287356	0.00574713	0.0181992		1.75075	1.40448	1.04493	0.429788	0.919982	1.51421		0.299445	0.523683		1.40105	0.203764	0.955658	0.313524	1.46606	0.551945	0.523683
DnaJ homolog subfamily A member 1 OS=Mus musculus GN=Dnaja1 PE=1 SV=1	P63037	397	45 kDa	3	1	0	0	0	6		0.00755668	0.00251889	0	0	0	0.0151134		1.53466	0.307782	0	0	0	1.25745		0.771971	0.112399		0.615148	0.468754	0.420152	0.419152	1.46411	0.550024	0.112399
40S ribosomal protein S3a OS=Mus musculus GN=Rps3a PE=1 SV=3	P97351	264	30 kDa	4	7	1	2	4	4		0.0151515	0.0265152	0.00378788	0.00757576	0.0151515	0.0151515		3.07707	3.23988	0.688705	1.13308	2.42541	1.26063		0.473202	0.324953		2.33622	0.824597	1.60737	0.41117	1.45344	0.539472	0.324953
Synaptogyrin-3 OS=Mus musculus GN=Syngr3 PE=1 SV=1	Q8R191	229	25 kDa	1	1	2	1	1	2		0.00436681	0.00436681	0.00873362	0.00436681	0.00436681	0.00873362		0.886842	0.533579	1.58793	0.653128	0.699025	0.726652		0.374909	0.426074		1.00378	0.309837	0.693935	0.0214418	1.44651	0.532577	0.426074
Calcium-transporting ATPase OS=Mus musculus GN=Atp2a3 PE=1 SV=1	B1ATS4 (+3)	981	108 kDa	0	3	3	1	3	0		0	0.0030581	0.0030581	0.00101937	0.0030581	0		0	0.373669	0.556019	0.152463	0.489532	0		0.683266	0.16541		0.310896	0.163645	0.214998	0.144626	1.44604	0.532107	0.16541
T-complex protein 1 subunit alpha OS=Mus musculus GN=Tcp1 PE=1 SV=3	P11983	556	60 kDa	4	5	2	0	2	11		0.00719424	0.00899281	0.00359712	0	0.00359712	0.0197842		1.46106	1.09883	0.654022	0	0.575816	1.64607		0.570511	0.243736		1.0723	0.233377	0.74163	0.482274	1.44587	0.53194	0.243736
Phosphorylase b kinase regulatory subunit beta OS=Mus musculus GN=Phkb PE=1 SV=1	Q7TSH2	1085	124 kDa	5	2	2	1	2	8		0.00460829	0.00184332	0.00184332	0.000921659	0.00184332	0.00737327		0.935884	0.225234	0.335149	0.137849	0.295073	0.613468		0.596951	0.224061		0.499756	0.220855	0.349797	0.139902	1.4287	0.514707	0.224061
Triosephosphate isomerase OS=Mus musculus GN=Tpi1 PE=1 SV=4	P17751	249	32 kDa	11	14	8	9	9	12		0.0441767	0.0562249	0.0321285	0.0361446	0.0361446	0.0481928		8.97171	6.8701	5.84155	5.40601	5.78591	4.00972		0.113047	0.946741		7.22879	0.921129	5.06821	0.540001	1.4263	0.512277	0.946741
ATP synthase subunit O, mitochondrial OS=Mus musculus GN=Atp5o PE=1 SV=1	Q9DB20	213	23 kDa	5	4	1	2	2	7		0.0234742	0.0187793	0.00469484	0.00938967	0.00938967	0.0328638		4.7673	2.29464	0.853606	1.40438	1.50307	2.73432		0.568162	0.245528		2.63952	1.14279	1.88159	0.427817	1.40281	0.48832	0.245528
Sodium/potassium-transporting ATPase subunit beta-1 OS=Mus musculus GN=Atp1b1 PE=1 SV=1	P14094	304	35 kDa	5	10	6	5	6	8		0.0164474	0.0328947	0.0197368	0.0164474	0.0197368	0.0263158		3.34025	4.0194	3.58852	2.45997	3.15941	2.18952		0.0405256	1.39227		3.65039	0.198402	2.60397	0.288969	1.40186	0.487338	1.39227
Cytoplasmic dynein 1 light intermediate chain 2 OS=Mus musculus GN=Dync1li2 PE=1 SV=2	Q6PDL0	492	54 kDa	2	2	2	1	1	5		0.00406504	0.00406504	0.00406504	0.00203252	0.00203252	0.0101626		0.825557	0.496706	0.739098	0.303996	0.325359	0.845545		0.389198	0.409829		0.68812	0.0984242	0.492634	0.177063	1.39682	0.482146	0.409829
Transcriptional activator protein Pur-alpha OS=Mus musculus GN=Pura PE=1 SV=1	P42669	321	35 kDa	4	8	6	4	5	8		0.0124611	0.0249221	0.0186916	0.0124611	0.0155763	0.0249221		2.53068	3.04522	3.39847	1.86375	2.49341	2.07356		0.0534249	1.27226		2.99246	0.251948	2.14457	0.185106	1.39536	0.48064	1.27226
Heterogeneous nuclear ribonucleoprotein A1 OS=Mus musculus GN=Hnrnpa1 PE=1 SV=2	P49312 (+1)	320	34 kDa	2	6	1	2	1	6		0.00625	0.01875	0.003125	0.00625	0.003125	0.01875		1.26929	2.29106	0.568182	0.934789	0.50024	1.56003		0.554985	0.255719		1.37718	0.500214	0.999353	0.307581	1.37807	0.462648	0.255719
Delta and Notch-like epidermal growth factor-related receptor OS=Mus musculus GN=Dner PE=1 SV=1	Q8JZM4	737	79 kDa	6	16	6	6	6	15		0.00814111	0.0217096	0.00814111	0.00814111	0.00814111	0.0203528		1.65335	2.65269	1.4802	1.21764	1.3032	1.69338		0.253942	0.595266		1.92975	0.365406	1.40574	0.14642	1.37276	0.457083	0.595266
40S ribosomal protein S15a OS=Mus musculus GN=Rps15a PE=1 SV=2	P62245	130	15 kDa	1	2	0	0	1	2		0.00769231	0.0153846	0	0	0.00769231	0.0153846		1.56221	1.87984	0	0	1.23136	1.28002		0.68723	0.162898		1.14835	0.580956	0.838128	0.4188	1.37014	0.454318	0.162898
E3 UFM1-protein ligase 1 OS=Mus musculus GN=Ufl1 PE=1 SV=2	Q8CCJ3	793	90 kDa	1	2	0	0	1	2		0.00126103	0.00252207	0	0	0.00126103	0.00252207		0.2561	0.308171	0	0	0.201862	0.20984		0.68723	0.162898		0.18909	0.0952387	0.138234	0.0686557	1.3679	0.451959	0.162898
60S ribosomal protein L27a OS=Mus musculus GN=Rpl27a PE=1 SV=5	P14115	148	17 kDa	1	3	1	1	1	3		0.00675676	0.0202703	0.00675676	0.00675676	0.00675676	0.0202703		1.37221	2.47682	1.2285	1.01058	1.0816	1.68652		0.389422	0.40958		1.69351	0.394342	1.26057	0.214458	1.34345	0.425943	0.40958
SEC23-interacting protein OS=Mus musculus GN=Sec23ip PE=1 SV=1	G3X928	998	111 kDa	11	25	9	10	10	25		0.011022	0.0250501	0.00901804	0.01002	0.01002	0.0250501		2.23843	3.06086	1.63964	1.49866	1.60398	2.08421		0.26381	0.578709		2.31398	0.41196	1.72995	0.180213	1.3376	0.419647	0.578709
Brevican core protein OS=Mus musculus GN=Bcan PE=1 SV=2	Q61361	883	96 kDa	5	2	2	1	2	9		0.00566251	0.00226501	0.00226501	0.0011325	0.00226501	0.0101925		1.14998	0.27676	0.411819	0.169384	0.362575	0.848034		0.674743	0.170862		0.613854	0.27138	0.460998	0.201874	1.33158	0.413136	0.170862
Elongation factor Tu, mitochondrial OS=Mus musculus GN=Tufm PE=1 SV=1	Q8BFR5	452	50 kDa	6	9	3	3	5	11		0.0132743	0.0199115	0.00663717	0.00663717	0.0110619	0.0243363		2.69584	2.43298	1.20676	0.992696	1.77076	2.02482		0.404591	0.392984		2.11286	0.458869	1.59709	0.310484	1.32294	0.40375	0.392984
Junction plakoglobin OS=Mus musculus GN=Jup PE=1 SV=3	Q02257	745	82 kDa	2	8	0	1	1	9		0.00268456	0.0107383	0	0.00134228	0.00134228	0.0120805		0.5452	1.3121	0	0.20076	0.214868	1.00512		0.769582	0.113745		0.620101	0.38057	0.474583	0.2658	1.30662	0.385844	0.113745
Heterogeneous nuclear ribonucleoprotein Q OS=Mus musculus GN=Syncrip PE=1 SV=1	A0A0R4J259 (+3)	561	63 kDa	2	3	1	0	1	7		0.00356506	0.00534759	0.00178253	0	0.00178253	0.0124777		0.724018	0.653421	0.324097	0	0.285342	1.03817		0.724572	0.139918		0.568178	0.123238	0.442169	0.309655	1.28498	0.361744	0.139918
Tubulin alpha-1B chain OS=Mus musculus GN=Tuba1b PE=1 SV=2	P05213	451	50 kDa	52	89	57	52	64	81		0.115299	0.197339	0.126386	0.115299	0.141907	0.179601		23.4158	24.1128	22.9792	17.2449	22.716	14.9431		0.0892575	1.04936		23.5036	0.330101	18.3023	2.30518	1.28419	0.360856	1.04936
Cytochrome c oxidase subunit NDUFA4 OS=Mus musculus GN=Ndufa4 PE=1 SV=2	Q62425	82	9 kDa	1	3	3	2	2	3		0.0121951	0.0365854	0.0365854	0.0243902	0.0243902	0.0365854		2.47667	4.47035	6.65188	3.64796	3.90431	3.04396		0.462261	0.335113		4.53397	1.20569	3.53308	0.255031	1.28329	0.359849	0.335113
Tubulin alpha-1A chain OS=Mus musculus GN=Tuba1a PE=1 SV=1	P68369	451	50 kDa	50	87	58	51	63	82		0.110865	0.192905	0.128603	0.113082	0.13969	0.181818		22.5152	23.571	23.3824	16.9133	22.3611	15.1276		0.0844903	1.07319		23.1572	0.325085	18.135	2.17551	1.27694	0.352685	1.07319
Peptidyl-prolyl cis-trans isomerase FKBP2 OS=Mus musculus GN=Fkbp2 PE=1 SV=1	P45878	140	15 kDa	1	2	1	0	1	4		0.00714286	0.0142857	0.00714286	0	0.00714286	0.0285714		1.45062	1.74557	1.2987	0	1.14341	2.37719		0.666294	0.176334		1.4993	0.131183	1.17453	0.686401	1.27651	0.3522	0.176334
Histone H2A type 2-C OS=Mus musculus GN=Hist2h2ac PE=1 SV=3	Q64523	129	14 kDa	1	6	2	2	3	3		0.00775194	0.0465116	0.0155039	0.0155039	0.0232558	0.0232558		1.57432	5.68324	2.81889	2.31886	3.72272	1.93492		0.62709	0.20267		3.35981	1.21648	2.65983	0.543366	1.26317	0.337047	0.20267
ADP/ATP translocase 1 OS=Mus musculus GN=Slc25a4 PE=1 SV=4	P48962	298	33 kDa	2	8	3	2	3	9		0.00671141	0.0268456	0.0100671	0.00671141	0.0100671	0.0302013		1.363	3.28026	1.83038	1.0038	1.61151	2.5128		0.569528	0.244485		2.15888	0.57718	1.71037	0.43835	1.26223	0.335975	0.244485
Syntaxin-binding protein 1 OS=Mus musculus GN=Stxbp1 PE=1 SV=2	O08599	594	68 kDa	8	1	0	1	2	11		0.013468	0.0016835	0	0.0016835	0.003367	0.0185185		2.73518	0.205706	0	0.251795	0.538979	1.54077		0.843153	0.0740934		0.981295	0.879448	0.778182	0.390692	1.26101	0.33458	0.0740934
Destrin OS=Mus musculus GN=Dstn PE=1 SV=3	Q9R0P5	165	19 kDa	7	5	7	5	5	13		0.0424242	0.030303	0.0424242	0.030303	0.030303	0.0787879		8.61581	3.70272	7.7135	4.53231	4.85081	6.55528		0.450985	0.345838		6.67834	1.50995	5.3138	0.628005	1.25679	0.329746	0.345838
Dihydrolipoyllysine-residue succinyltransferase component of 2-oxoglutarate dehydrogenase complex, mitochondrial OS=Mus musculus GN=Dlst PE=1 SV=1	Q9D2G2	454	49 kDa	9	9	1	4	6	11		0.0198238	0.0198238	0.00220264	0.00881057	0.0132159	0.0242291		4.02595	2.42226	0.400481	1.31776	2.11555	2.0159		0.687651	0.162632		2.2839	1.0489	1.81741	0.250975	1.25668	0.329618	0.162632
Dihydrolipoyl dehydrogenase, mitochondrial OS=Mus musculus GN=Dld PE=1 SV=2	O08749	509	54 kDa	3	3	4	2	1	11		0.00589391	0.00589391	0.00785855	0.00392927	0.00196464	0.021611		1.19698	0.720175	1.42883	0.587687	0.314493	1.79807		0.689788	0.161285		1.11633	0.208604	0.901083	0.455867	1.23887	0.309026	0.161285
Tubulin alpha-4A chain OS=Mus musculus GN=Tuba4a PE=1 SV=1	P68368	448	50 kDa	46	77	56	53	58	77		0.102679	0.171875	0.125	0.118304	0.129464	0.171875		20.8527	21.0013	22.7273	17.6942	20.7242	14.3003		0.112566	0.948593		21.5281	0.60162	17.5739	1.85543	1.225	0.292786	0.948593
Pyruvate kinase PKM OS=Mus musculus GN=Pkm PE=1 SV=4	P52480	531	58 kDa	2	8	5	1	4	13		0.00376648	0.0150659	0.0094162	0.00188324	0.00753296	0.0244821		0.764922	1.8409	1.71204	0.281669	1.20585	2.03695		0.686964	0.163066		1.44029	0.339227	1.17582	0.506944	1.22492	0.292683	0.163066
V-type proton ATPase subunit E 1 OS=Mus musculus GN=Atp6v1e1 PE=1 SV=2	P50518	226	26 kDa	1	1	1	0	0	5		0.00442478	0.00442478	0.00442478	0	0	0.0221239		0.898615	0.540662	0.804505	0	0	1.84074		0.839781	0.0758341		0.748927	0.107134	0.614581	0.613581	1.2186	0.285222	0.0758341
T-complex protein 1 subunit epsilon OS=Mus musculus GN=Cct5 PE=1 SV=1	P80316	541	60 kDa	2	2	3	1	0	10		0.00369686	0.00369686	0.00554529	0.00184843	0	0.0184843		0.750783	0.451718	1.00823	0.276463	0	1.53792		0.804621	0.0944087		0.737912	0.160802	0.605795	0.47334	1.21809	0.284619	0.0944087
Dihydrolipoyllysine-residue acetyltransferase component of pyruvate dehydrogenase complex, mitochondrial OS=Mus musculus GN=Dlat PE=1 SV=2	Q8BMF4	642	68 kDa	14	41	23	23	20	39		0.0218069	0.0638629	0.0358255	0.0358255	0.0311526	0.0607477		4.42869	7.80339	6.51374	5.35829	4.98682	5.0543		0.322782	0.49109		6.2496	0.983171	5.13414	0.114251	1.21726	0.283643	0.49109
40S ribosomal protein S18 OS=Mus musculus GN=Rps18 PE=1 SV=3	P62270	152	18 kDa	2	8	5	4	6	4		0.0131579	0.0526316	0.0328947	0.0263158	0.0394737	0.0263158		2.6722	6.43103	5.98086	3.93595	6.31882	2.18952		0.62895	0.201384		5.02903	1.18506	4.1491	1.19674	1.21208	0.277483	0.201384
Cysteine and glycine-rich protein 1 OS=Mus musculus GN=Csrp1 PE=1 SV=3	P97315	193	21 kDa	5	6	5	6	3	10		0.0259067	0.0310881	0.0259067	0.0310881	0.015544	0.0518135		5.26132	3.79864	4.71032	4.64973	2.48824	4.31096		0.385642	0.413816		4.59109	0.426496	3.81731	0.671197	1.2027	0.266281	0.413816
Adenylosuccinate lyase OS=Mus musculus GN=Adsl PE=1 SV=2	P54822	484	55 kDa	9	19	8	9	11	19		0.018595	0.0392562	0.0165289	0.018595	0.0227273	0.0392562		3.77641	4.7967	3.00526	2.78119	3.63811	3.26618		0.334175	0.476026		3.86046	0.518809	3.22949	0.248088	1.19538	0.257464	0.476026
Tubulin beta-4A chain OS=Mus musculus GN=Tubb4a PE=1 SV=3	Q9D6F9	444	50 kDa	47	125	91	96	76	98		0.105856	0.281532	0.204955	0.216216	0.171171	0.220721		21.4979	34.4002	37.2645	32.3387	27.4005	18.3643		0.47311	0.325038		31.0552	4.84916	26.0355	4.09146	1.1928	0.254356	0.325038
Receptor-type tyrosine-protein phosphatase zeta OS=Mus musculus GN=Ptprz1 PE=1 SV=1	B9EKR1	2312	254 kDa	3	3	3	2	3	6		0.00129758	0.00129758	0.00129758	0.000865052	0.00129758	0.00259516		0.263521	0.158551	0.235923	0.129383	0.207712	0.215921		0.449664	0.347111		0.220332	0.0314174	0.185339	0.02758	1.18881	0.249513	0.347111
Guanine nucleotide-binding protein G(I)/G(S)/G(T) subunit beta-1 OS=Mus musculus GN=Gnb1 PE=1 SV=3	P62874	340	37 kDa	5	12	8	8	7	12		0.0147059	0.0352941	0.0235294	0.0235294	0.0205882	0.0352941		2.98657	4.31258	4.27807	3.51921	3.2957	2.93653		0.2635	0.579219		3.86007	0.436365	3.25148	0.169718	1.18718	0.247533	0.579219
Acetyl-CoA acetyltransferase, mitochondrial OS=Mus musculus GN=Acat1 PE=1 SV=1	Q8QZT1	424	45 kDa	10	20	13	12	13	23		0.0235849	0.0471698	0.0306604	0.0283019	0.0306604	0.0542453		4.78979	5.76366	5.57461	4.23301	4.90802	4.51329		0.0818754	1.08685		5.37702	0.298154	4.55244	0.195789	1.18113	0.240167	1.08685
T-complex protein 1 subunit beta OS=Mus musculus GN=Cct2 PE=1 SV=4	P80314	535	57 kDa	3	4	4	2	0	15		0.00560748	0.00747664	0.00747664	0.00373832	0	0.0280374		1.13881	0.913567	1.35939	0.559126	0	2.33276		0.820379	0.0859856		1.13825	0.1287	0.96496	0.703172	1.17959	0.23828	0.0859856
40S ribosomal protein S5 (Fragment) OS=Mus musculus GN=Rps5 PE=1 SV=1	D3YYM6 (+2)	182	20 kDa	1	0	1	0	1	2		0.00549451	0	0.00549451	0	0.00549451	0.010989		1.11586	0	0.999001	0	0.879543	0.914303		0.82876	0.081571		0.705954	0.354088	0.598949	0.299143	1.17866	0.237142	0.081571
ATP synthase subunit gamma OS=Mus musculus GN=Atp5c1 PE=1 SV=1	Q8C2Q8 (+1)	274	30 kDa	2	3	2	2	0	8		0.00729927	0.0109489	0.00729927	0.00729927	0	0.0291971		1.48239	1.33784	1.32714	1.09172	0	2.42924		0.781613	0.107008		1.38346	0.0500604	1.17466	0.702458	1.17775	0.236039	0.107008
Anion exchange protein OS=Mus musculus GN=Slc4a4 PE=1 SV=1	E9Q8N8	1094	123 kDa	4	5	2	3	2	9		0.00365631	0.00457038	0.00182815	0.00274223	0.00182815	0.00822669		0.742548	0.558454	0.332392	0.410145	0.292645	0.684474		0.64699	0.189103		0.545464	0.118608	0.463421	0.116092	1.17704	0.235161	0.189103
Histone H4 OS=Mus musculus GN=Hist1h4a PE=1 SV=2	P62806	103	11 kDa	4	8	4	4	6	7		0.038835	0.0776699	0.038835	0.038835	0.0582524	0.0679612		7.88687	9.49046	7.0609	5.8084	9.32486	5.65448		0.432221	0.364294		8.14708	0.713227	6.93025	1.19863	1.17558	0.233376	0.364294
AP-2 complex subunit beta OS=Mus musculus GN=Ap2b1 PE=1 SV=1	Q9DBG3	937	105 kDa	16	17	10	10	12	32		0.0170758	0.018143	0.0106724	0.0106724	0.0128068	0.0341515		3.46787	2.21689	1.94043	1.59622	2.05008	2.84146		0.558188	0.25322		2.54273	0.469896	2.16359	0.363845	1.17524	0.232951	0.25322
Nucleolin OS=Mus musculus GN=Ncl PE=1 SV=2	P09405	707	77 kDa	2	8	0	3	1	7		0.00282885	0.0113154	0	0.00424328	0.00141443	0.00990099		0.574503	1.38263	0	0.634652	0.226417	0.823778		0.845981	0.0726396		0.653377	0.401025	0.562616	0.176268	1.16132	0.215765	0.0726396
Tubulin beta-2B chain OS=Mus musculus GN=Tubb2b PE=1 SV=1	Q9CWF2	445	50 kDa	61	137	94	108	83	126		0.137079	0.307865	0.211236	0.242697	0.186517	0.283146		27.8389	37.6179	38.4065	36.2992	29.857	23.5582		0.39964	0.398331		34.6221	3.39875	29.9058	3.67809	1.15771	0.211268	0.398331
Tubulin beta-2A chain OS=Mus musculus GN=Tubb2a PE=1 SV=1	Q7TMM9	445	50 kDa	62	139	96	112	87	129		0.139326	0.31236	0.21573	0.251685	0.195506	0.289888		28.2953	38.1671	39.2237	37.6436	31.2959	24.1191		0.466198	0.331429		35.2297	3.48011	31.0206	3.90664	1.13569	0.183567	0.331429
Tubulin beta-4B chain OS=Mus musculus GN=Tubb4b PE=1 SV=1	P68372	445	50 kDa	51	140	96	112	87	107		0.114607	0.314607	0.21573	0.251685	0.195506	0.240449		23.2751	38.4417	39.2237	37.6436	31.2959	20.0058		0.613834	0.211949		33.6478	5.19076	29.6494	5.15782	1.13486	0.182509	0.211949
Pyruvate carboxylase OS=Mus musculus GN=Pcx PE=1 SV=1	E9QPD7 (+2)	1179	130 kDa	3	7	3	2	4	10		0.00254453	0.00593723	0.00254453	0.00169635	0.00339271	0.00848176		0.516761	0.725469	0.462642	0.253717	0.543094	0.705696		0.685059	0.164272		0.56929	0.0801269	0.501836	0.132175	1.13442	0.181949	0.164272
Putative adenosylhomocysteinase 2 OS=Mus musculus GN=Ahcyl1 PE=1 SV=1	Q80SW1	530	59 kDa	4	6	4	3	4	11		0.00754717	0.0113208	0.00754717	0.00566038	0.00754717	0.0207547		1.53273	1.38328	1.37221	0.846601	1.20813	1.72683		0.55231	0.257817		1.43041	0.0517606	1.26152	0.255446	1.13388	0.181266	0.257817
Creatine kinase B-type OS=Mus musculus GN=Ckb PE=1 SV=1	Q04447	381	43 kDa	21	29	29	27	23	46		0.0551181	0.0761155	0.0761155	0.0708661	0.0603675	0.120735		11.1938	9.30052	13.8392	10.5992	9.66343	10.0453		0.374566	0.426471		11.4455	1.31618	10.1037	0.271644	1.13281	0.179903	0.426471
Elongation factor 1-beta OS=Mus musculus GN=Eef1b PE=1 SV=5	O70251	225	25 kDa	2	6	4	5	2	7		0.00888889	0.0266667	0.0177778	0.0222222	0.00888889	0.0311111		1.80522	3.25839	3.23232	3.32369	1.42291	2.58849		0.684554	0.164592		2.76631	0.480106	2.44603	0.553379	1.13094	0.17752	0.164592
Thioredoxin OS=Mus musculus GN=Txn PE=1 SV=3	P10639	105	12 kDa	1	2	2	1	2	3		0.00952381	0.0190476	0.0190476	0.00952381	0.0190476	0.0285714		1.93416	2.32742	3.4632	1.42444	3.04908	2.37719		0.680578	0.167122		2.57593	0.458417	2.28457	0.471324	1.12753	0.17317	0.167122
KCC2a-S25 variant 1 OS=Mus musculus GN=Slc12a5 PE=1 SV=1	A0A076FR46 (+1)	1133	126 kDa	2	2	0	0	0	7		0.00176523	0.00176523	0	0	0	0.00617829		0.358494	0.215692	0	0	0	0.514043		0.925181	0.0337735		0.192395	0.104199	0.172348	0.171348	1.11632	0.158752	0.0337735
Contactin-1 OS=Mus musculus GN=Cntn1 PE=1 SV=1	P12960	1020	113 kDa	5	2	0	2	0	10		0.00490196	0.00196078	0	0.00196078	0	0.00980392		0.995524	0.239588	0	0.293267	0	0.815702		0.917927	0.037192		0.412704	0.299992	0.370656	0.23855	1.11344	0.155025	0.037192
E3 ubiquitin-protein ligase TRIM21 OS=Mus musculus GN=Trim21 PE=1 SV=1	Q3U7K7	462	53 kDa	6	13	6	10	6	13		0.012987	0.0281385	0.012987	0.021645	0.012987	0.0281385		2.63749	3.43824	2.36128	3.23736	2.07892	2.34117		0.614691	0.211343		2.81333	0.322949	2.55349	0.350708	1.10176	0.139814	0.211343
Dynamin-1 OS=Mus musculus GN=Dnm1 PE=1 SV=1	A0A0J9YUN4	864	97 kDa	29	52	32	38	36	60		0.0335648	0.0601852	0.037037	0.0439815	0.0416667	0.0694444		6.81657	7.35401	6.73401	6.57815	6.66987	5.77789		0.142412	0.846453		6.9692	0.194372	6.34297	0.28328	1.09873	0.135834	0.846453
V-type proton ATPase catalytic subunit A OS=Mus musculus GN=Atp6v1a PE=1 SV=2	P50516	617	68 kDa	2	4	2	0	2	10		0.00324149	0.00648298	0.00324149	0	0.00324149	0.0162075		0.658304	0.792153	0.589362	0	0.518888	1.34849		0.89193	0.0496692		0.68094	0.0595319	0.623458	0.392704	1.0922	0.127235	0.0496692
Tubulin beta-5 chain OS=Mus musculus GN=Tubb5 PE=1 SV=1	P99024	444	50 kDa	56	133	94	110	89	124		0.126126	0.29955	0.211712	0.247748	0.20045	0.279279		25.6146	36.6019	38.493	37.0547	32.0875	23.2365		0.651431	0.186132		33.5708	4.01492	30.7939	4.04115	1.09018	0.124564	0.186132
Microtubule-associated protein OS=Mus musculus GN=Mapt PE=1 SV=1	B1AQW2	390	41 kDa	1	6	2	2	3	5		0.0025641	0.0153846	0.00512821	0.00512821	0.00769231	0.0128205		0.520736	1.87984	0.932401	0.767006	1.23136	1.06669		0.843727	0.0737981		1.11199	0.402373	1.02268	0.135923	1.08733	0.120786	0.0737981
tRNA-splicing ligase RtcB homolog OS=Mus musculus GN=Rtcb PE=1 SV=1	Q99LF4	505	55 kDa	0	2	1	1	1	1		0	0.0039604	0.0019802	0.0019802	0.0019802	0.0019802		0	0.483919	0.360036	0.296171	0.316984	0.164756		0.892377	0.0494516		0.282318	0.145134	0.260303	0.0476542	1.08457	0.117129	0.0494516
Elongation factor 1-alpha 1 OS=Mus musculus GN=Eef1a1 PE=1 SV=3	P10126	462	50 kDa	8	19	9	10	12	21		0.017316	0.0411255	0.0194805	0.021645	0.025974	0.0454545		3.51666	5.02511	3.54191	3.23736	4.15784	3.78189		0.621536	0.206534		4.02889	0.498663	3.7267	0.2672	1.08109	0.112486	0.206534
Tubulin beta-3 chain OS=Mus musculus GN=Tubb3 PE=1 SV=1	Q9ERD7	450	50 kDa	46	87	66	74	65	99		0.102222	0.193333	0.146667	0.164444	0.144444	0.22		20.76	23.6233	26.6667	24.5953	23.1222	18.3044		0.547334	0.261748		23.6843	1.70537	22.0083	1.89968	1.07615	0.105885	0.261748
Serine/threonine-protein kinase DCLK1 OS=Mus musculus GN=Dclk1 PE=1 SV=1	A0A0G2JGQ6 (+1)	739	82 kDa	1	2	0	0	0	5		0.00135318	0.00270636	0	0	0	0.0067659		0.274813	0.330689	0	0	0	0.562934		0.950239	0.022167		0.202834	0.102198	0.188645	0.187645	1.07522	0.10463	0.022167
Clathrin coat assembly protein AP180 OS=Mus musculus GN=Snap91 PE=1 SV=1	Q61548	901	92 kDa	6	8	5	7	5	13		0.00665927	0.00887902	0.00554939	0.00776915	0.00554939	0.0144284		1.35241	1.08492	1.00898	1.162	0.888329	1.20047		0.672617	0.172232		1.14977	0.104153	1.0846	0.0982646	1.06009	0.0841852	0.172232
Heat shock protein HSP 90-beta OS=Mus musculus GN=Hsp90ab1 PE=1 SV=3	P11499	724	83 kDa	3	6	6	5	5	9		0.00414365	0.00828729	0.00828729	0.00690608	0.00690608	0.0124309		0.84152	1.01262	1.50678	1.03292	1.1055	1.03427		0.770392	0.113288		1.12131	0.199449	1.05856	0.0239725	1.05927	0.0830728	0.113288
Serine/threonine-protein phosphatase 2A 65 kDa regulatory subunit A alpha isoform OS=Mus musculus GN=Ppp2r1a PE=1 SV=3	Q76MZ3	589	65 kDa	8	2	2	2	3	16		0.0135823	0.00339559	0.00339559	0.00339559	0.00509338	0.0271647		2.7584	0.414905	0.617379	0.507865	0.815332	2.26015		0.94397	0.0250419		1.26456	0.7497	1.19545	0.540191	1.05781	0.0810851	0.0250419
Beta-centractin OS=Mus musculus GN=Actr1b PE=1 SV=1	Q8R5C5	376	42 kDa	3	7	3	4	4	8		0.00797872	0.018617	0.00797872	0.0106383	0.0106383	0.0212766		1.62037	2.27481	1.45068	1.59113	1.70295	1.77025		0.733111	0.13483		1.78295	0.251249	1.68911	0.052236	1.05556	0.0780075	0.13483
Excitatory amino acid transporter 2 OS=Mus musculus GN=Slc1a2 PE=1 SV=1	P43006	572	62 kDa	13	10	6	9	10	21		0.0227273	0.0174825	0.0104895	0.0157343	0.0174825	0.0367133		4.61561	2.13618	1.90718	2.35332	2.79855	3.0546		0.873791	0.0585926		2.88733	0.867166	2.73649	0.204885	1.05512	0.0774082	0.0585926
Heterogeneous nuclear ribonucleoprotein U OS=Mus musculus GN=Hnrnpu PE=1 SV=1	Q8VEK3	800	88 kDa	7	7	1	3	5	13		0.00875	0.00875	0.00125	0.00375	0.00625	0.01625		1.77701	1.06916	0.227273	0.560873	1.00048	1.35203		0.920633	0.0359136		1.02548	0.447928	0.972127	0.228857	1.05488	0.0770845	0.0359136
Sodium/potassium-transporting ATPase subunit alpha-1 OS=Mus musculus GN=Atp1a1 PE=1 SV=1	Q8VDN2	1023	113 kDa	17	30	19	23	19	43		0.0166178	0.0293255	0.0185728	0.0224829	0.0185728	0.0420332		3.37486	3.58327	3.37688	3.36268	2.97308	3.49723		0.384954	0.414591		3.446	0.0691382	3.27866	0.157168	1.05104	0.0718154	0.414591
Isocitrate dehydrogenase [NAD] subunit alpha, mitochondrial OS=Mus musculus GN=Idh3a PE=1 SV=1	Q9D6R2	366	40 kDa	0	2	1	0	1	3		0	0.00546448	0.00273224	0	0.00273224	0.00819672		0	0.667703	0.496771	0	0.437368	0.68198		0.960111	0.0176785		0.389158	0.200254	0.374116	0.199475	1.04021	0.0568693	0.0176785
ATPase inhibitor, mitochondrial OS=Mus musculus GN=Atpif1 PE=1 SV=1	E9PV44 (+1)	74	9 kDa	2	0	1	1	0	5		0.027027	0	0.0135135	0.0135135	0	0.0675676		5.48884	0	2.457	2.02117	0	5.62173		0.966874	0.0146303		2.64961	1.58738	2.54863	1.64406	1.03962	0.0560586	0.0146303
40S ribosomal protein S8 OS=Mus musculus GN=Rps8 PE=1 SV=2	P62242	208	24 kDa	1	7	0	2	4	1		0.00480769	0.0336538	0	0.00961538	0.0192308	0.00480769		0.976379	4.11215	0	1.43814	3.0784	0.400008		0.970663	0.0129317		1.69718	1.24043	1.63985	0.779671	1.03496	0.0495744	0.0129317
Septin-8 OS=Mus musculus GN=Sept8 PE=1 SV=1	B1AQZ0	484	56 kDa	6	9	3	6	6	11		0.0123967	0.018595	0.00619835	0.0123967	0.0123967	0.0227273		2.51761	2.27212	1.12697	1.85413	1.98442	1.89095		0.891706	0.0497784		1.97323	0.428531	1.91083	0.0387807	1.03266	0.0463606	0.0497784
Vitronectin OS=Mus musculus GN=Vtn PE=1 SV=2	P29788	478	55 kDa	2	6	8	6	7	6		0.0041841	0.0125523	0.0167364	0.0125523	0.0146444	0.0125523		0.849736	1.53376	3.04298	1.8774	2.34422	1.04437		0.946647	0.0238121		1.80983	0.647901	1.75633	0.380166	1.03046	0.0432864	0.0238121
Actin-related protein 2/3 complex subunit 4 OS=Mus musculus GN=Arpc4 PE=1 SV=3	P59999	168	20 kDa	1	1	0	1	0	2		0.00595238	0.00595238	0	0.00595238	0	0.0119048		1.20885	0.727319	0	0.890275	0	0.990495		0.970651	0.0129369		0.64639	0.351361	0.627924	0.314794	1.02941	0.041816	0.0129369
Membrane-associated progesterone receptor component 1 OS=Mus musculus GN=Pgrmc1 PE=1 SV=4	O55022	195	22 kDa	1	1	0	1	0	2		0.00512821	0.00512821	0	0.00512821	0	0.0102564		1.04147	0.626614	0	0.767006	0	0.85335		0.970651	0.0129369		0.557028	0.302711	0.541119	0.271207	1.0294	0.0418055	0.0129369
Protein 2310035C23Rik OS=Mus musculus GN=2310035C23Rik PE=1 SV=1	A0A087WSS1	1192	132 kDa	7	8	6	4	5	24		0.00587248	0.00671141	0.00503356	0.0033557	0.00419463	0.0201342		1.19262	0.820065	0.915192	0.5019	0.671463	1.6752		0.948251	0.0230769		0.97696	0.111758	0.950521	0.366126	1.02782	0.0395815	0.0230769
Fructose-bisphosphate aldolase OS=Mus musculus GN=Aldoa PE=1 SV=1	A6ZI44 (+1)	418	45 kDa	3	3	4	3	5	5		0.00717703	0.00717703	0.00956938	0.00717703	0.0119617	0.0119617		1.45756	0.876959	1.73989	1.07344	1.91479	0.995234		0.941602	0.0261326		1.35914	0.254018	1.32882	0.294353	1.02281	0.03254	0.0261326
Lysine--tRNA ligase OS=Mus musculus GN=Kars PE=1 SV=1	Q99MN1	595	68 kDa	5	8	3	3	7	11		0.00840336	0.0134454	0.00504202	0.00504202	0.0117647	0.0184874		1.70661	1.64289	0.91673	0.754116	1.88326	1.53818		0.94599	0.0241135		1.42308	0.253342	1.39285	0.334066	1.0217	0.030972	0.0241135
Cytoplasmic dynein 1 heavy chain 1 OS=Mus musculus GN=Dync1h1 PE=1 SV=2	Q9JHU4	4644	532 kDa	75	142	75	76	101	213		0.0161499	0.0305771	0.0161499	0.0163652	0.0217485	0.0458656		3.27983	3.7362	2.93634	2.44768	3.48143	3.81609		0.890882	0.0501797		3.31846	0.231666	3.2494	0.411851	1.02125	0.0303384	0.0501797
Poly(rC)-binding protein 1 OS=Mus musculus GN=Pcbp1 PE=1 SV=1	P60335	356	37 kDa	1	4	2	1	3	5		0.00280899	0.011236	0.00561798	0.00280899	0.00842697	0.0140449		0.570469	1.37292	1.02145	0.42013	1.34896	1.16856		0.981493	0.008113		0.989279	0.23224	0.980218	0.284353	1.00924	0.0132747	0.008113
Heterogeneous nuclear ribonucleoproteins A2/B1 OS=Mus musculus GN=Hnrnpa2b1 PE=1 SV=2	O88569	353	37 kDa	3	11	3	4	5	13		0.00849858	0.0311615	0.00849858	0.0113314	0.0141643	0.0368272		1.72595	3.80761	1.5452	1.6948	2.26738	3.06408		0.984139	0.00694351		2.36059	0.72589	2.34309	0.397038	1.00747	0.0107345	0.00694351
78 kDa glucose-regulated protein OS=Mus musculus GN=Hspa5 PE=1 SV=3	P20029	655	72 kDa	5	18	12	13	12	18		0.00763359	0.0274809	0.0183206	0.0198473	0.0183206	0.0274809		1.55028	3.35788	3.33102	2.96849	2.93271	2.28646		0.979805	0.00886035		2.7474	0.598107	2.73022	0.221622	1.00629	0.00904855	0.00886035
Dihydropyrimidinase-related protein 2 OS=Mus musculus GN=Dpysl2 PE=1 SV=2	O08553	572	62 kDa	17	22	16	18	22	34		0.0297203	0.0384615	0.027972	0.0314685	0.0384615	0.0594406		6.0358	4.6996	5.08582	4.70663	6.1568	4.94555		0.994892	0.00222388		5.27474	0.397006	5.27066	0.4489	1.00077	0.00111667	0.00222388
Histone H1.4 OS=Mus musculus GN=Hist1h1e PE=1 SV=2	P43274	219	22 kDa	1	3	0	0	2	3		0.00456621	0.0136986	0	0	0.00913242	0.0136986		0.927338	1.67383	0	0	1.46189	1.13975		0.999822	7.75053e-05		0.868056	0.484132	0.868212	0.443466	0.99982	-0.000259595	7.75053e-05
Glutamate dehydrogenase 1, mitochondrial OS=Mus musculus GN=Glud1 PE=1 SV=1	P26443	558	61 kDa	4	13	5	8	6	14		0.00716846	0.0232975	0.00896057	0.0143369	0.0107527	0.0250896		1.45582	2.84671	1.6292	2.14432	1.72126	2.0875		0.988331	0.00509754		1.97824	0.437606	1.98536	0.132569	0.996417	-0.00517911	0.00509754
Stomatin-like protein 2, mitochondrial OS=Mus musculus GN=Stoml2 PE=1 SV=1	Q99JB2	353	38 kDa	11	16	17	12	23	22		0.0311615	0.0453258	0.0481586	0.0339943	0.0651558	0.0623229		6.32849	5.53834	8.75612	5.08441	10.4299	5.18537		0.990468	0.00415947		6.87531	0.968154	6.9009	1.76526	0.996292	-0.00535941	0.00415947
Potassium/sodium hyperpolarization-activated cyclic nucleotide-gated channel 2 OS=Mus musculus GN=Hcn2 PE=1 SV=1	O88703	863	95 kDa	7	0	6	6	4	12		0.00811124	0	0.00695249	0.00695249	0.00463499	0.013905		1.64729	0	1.26409	1.03986	0.741955	1.15692		0.986665	0.00583041		0.971459	0.497679	0.980577	0.123523	0.990701	-0.0134778	0.00583041
AP-2 complex subunit alpha-2 OS=Mus musculus GN=Ap2a2 PE=1 SV=2	P17427	938	104 kDa	8	15	10	10	11	25		0.00852878	0.0159915	0.010661	0.010661	0.0117271	0.0266525		1.73208	1.95399	1.93836	1.59452	1.87723	2.21753		0.916555	0.0378414		1.87581	0.0715064	1.89743	0.180102	0.988608	-0.0165295	0.0378414
Sodium/potassium-transporting ATPase subunit alpha OS=Mus musculus GN=Atp1a2 PE=1 SV=1	D3YYN7 (+1)	947	104 kDa	13	30	24	29	18	43		0.0137276	0.031679	0.0253432	0.030623	0.0190074	0.0454065		2.78789	3.87084	4.60785	4.58017	3.04264	3.7779		0.951465	0.0216073		3.75653	0.528533	3.80124	0.443986	0.988238	-0.0170691	0.0216073
2',3'-cyclic-nucleotide 3'-phosphodiesterase OS=Mus musculus GN=Cnp PE=1 SV=3	P16330	420	47 kDa	9	24	21	24	17	29		0.0214286	0.0571429	0.05	0.0571429	0.0404762	0.0690476		4.35186	6.98227	9.09091	8.54664	6.4793	5.74487		0.946267	0.0239865		6.80935	1.37081	6.92461	0.838756	0.983355	-0.0242157	0.0239865
ATP synthase subunit alpha, mitochondrial OS=Mus musculus GN=Atp5a1 PE=1 SV=1	Q03265	553	60 kDa	19	17	20	25	19	36		0.034358	0.0307414	0.0361664	0.045208	0.034358	0.0650995		6.97767	3.75628	6.5757	6.76158	5.49993	5.41638		0.916747	0.0377504		5.77088	1.01347	5.89363	0.435146	0.979173	-0.030364	0.0377504
AP-3 complex subunit beta-2 OS=Mus musculus GN=Ap3b2 PE=1 SV=2	Q9JME5	1082	119 kDa	1	1	0	0	0	4		0.000924214	0.000924214	0	0	0	0.00369686		0.187696	0.112929	0	0	0	0.307584		0.985021	0.00655452		0.101208	0.0545552	0.103528	0.102528	0.977593	-0.0326937	0.00655452
Dynactin subunit 4 OS=Mus musculus GN=Dctn4 PE=1 SV=1	Q8CBY8	467	53 kDa	1	1	0	0	0	4		0.00214133	0.00214133	0	0	0	0.00856531		0.434876	0.261648	0	0	0	0.712648		0.985021	0.00655452		0.233175	0.1264	0.238549	0.237549	0.97747	-0.0328763	0.00655452
F-actin-capping protein subunit alpha-2 OS=Mus musculus GN=Capza2 PE=1 SV=3	P47754	286	33 kDa	6	5	3	8	2	11		0.020979	0.0174825	0.0104895	0.027972	0.00699301	0.0384615		4.26056	2.13618	1.90718	4.18367	1.11942	3.20006		0.957589	0.018821		2.76898	0.749216	2.83538	0.903272	0.976579	-0.034191	0.018821
Trifunctional enzyme subunit alpha, mitochondrial OS=Mus musculus GN=Hadha PE=1 SV=1	Q8BMS1	763	83 kDa	2	5	5	6	0	13		0.00262123	0.00655308	0.00655308	0.0078637	0	0.017038		0.532338	0.800718	1.19147	1.17614	0	1.41759		0.963811	0.0160083		0.842508	0.191365	0.865578	0.437872	0.973348	-0.0389721	0.0160083
Ankyrin-2 (Fragment) OS=Mus musculus GN=Ank2 PE=1 SV=2	S4R2R5	3900	114 kDa	8	28	11	19	12	30		0.00205128	0.00717949	0.00282051	0.00487179	0.00307692	0.00769231		0.416589	0.877259	0.512821	0.728656	0.492544	0.640012		0.912993	0.0395325		0.603223	0.140296	0.621404	0.0688612	0.970741	-0.0428413	0.0395325
Protein Ogdhl OS=Mus musculus GN=Ogdhl PE=1 SV=1	E9Q7L0	1029	117 kDa	4	5	3	3	0	19		0.00388727	0.00485909	0.00291545	0.00291545	0	0.0184645		0.789454	0.59373	0.530082	0.436053	0	1.53628		0.968168	0.0140495		0.638755	0.0780428	0.658444	0.457092	0.970098	-0.0437972	0.0140495
Casein kinase II subunit alpha OS=Mus musculus GN=Csnk2a1 PE=1 SV=2	Q60737	391	45 kDa	1	2	1	1	0	6		0.00255754	0.00511509	0.00255754	0.00255754	0	0.0153453		0.519404	0.625011	0.465008	0.382522	0	1.27675		0.967321	0.0144295		0.537474	0.0469708	0.554091	0.378305	0.970011	-0.0439273	0.0144295
Potassium channel subfamily T member 1 OS=Mus musculus GN=Kcnt1 PE=1 SV=2	Q6ZPR4	1224	138 kDa	11	17	9	12	10	33		0.00898693	0.0138889	0.00735294	0.00980392	0.00816993	0.0269608		1.82513	1.69708	1.3369	1.46634	1.30782	2.24318		0.87853	0.0562437		1.6207	0.146153	1.67344	0.289014	0.968482	-0.0462024	0.0562437
Pyruvate dehydrogenase E1 component subunit alpha, somatic form, mitochondrial OS=Mus musculus GN=Pdha1 PE=1 SV=1	P35486	390	43 kDa	13	29	28	27	30	34		0.0333333	0.074359	0.0717949	0.0692308	0.0769231	0.0871795		6.76956	9.0859	13.0536	10.3546	12.3136	7.25347		0.892873	0.0492104		9.63736	1.83481	9.97489	1.47308	0.966162	-0.0496629	0.0492104
Elongation factor 1-gamma OS=Mus musculus GN=Eef1g PE=1 SV=3	Q9D8N0	437	50 kDa	12	8	4	8	9	20		0.02746	0.0183066	0.00915332	0.0183066	0.020595	0.0457666		5.57676	2.23688	1.66424	2.73806	3.29678	3.80785		0.927671	0.0326058		3.16029	1.21998	3.2819	0.308926	0.962948	-0.0544709	0.0326058
Cannabinoid receptor 1 OS=Mus musculus GN=Cnr1 PE=1 SV=1	P47746	473	53 kDa	0	1	1	1	0	2		0	0.00211416	0.00211416	0.00211416	0	0.00422833		0	0.258329	0.384394	0.316208	0	0.351804		0.960276	0.0176039		0.215241	0.113133	0.223671	0.111808	0.962312	-0.0554229	0.0176039
Myosin light polypeptide 6 OS=Mus musculus GN=Myl6 PE=1 SV=3	Q60605	151	17 kDa	6	5	1	8	2	7		0.0397351	0.0331126	0.00662252	0.0529801	0.013245	0.0463576		8.06968	4.04601	1.20409	7.92404	2.12022	3.85703		0.944817	0.0246521		4.44093	1.99169	4.63476	1.71984	0.958178	-0.0616342	0.0246521
Elongation factor 1-alpha 2 OS=Mus musculus GN=Eef1a2 PE=1 SV=1	P62631	463	50 kDa	7	10	6	7	8	19		0.0151188	0.0215983	0.012959	0.0151188	0.0172786	0.0410367		3.07043	2.63909	2.35618	2.26126	2.76591	3.41432		0.765904	0.115826		2.68956	0.207666	2.81483	0.333721	0.955498	-0.0656757	0.115826
Ubiquitin carboxyl-terminal hydrolase isozyme L1 OS=Mus musculus GN=Uchl1 PE=1 SV=1	Q9R0P9	223	25 kDa	1	2	2	3	2	1		0.0044843	0.00896861	0.00896861	0.0134529	0.00896861	0.0044843		0.910704	1.09587	1.63066	2.0121	1.43567	0.373101		0.913017	0.0395209		1.21341	0.215846	1.27462	0.480026	0.951976	-0.0710034	0.0395209
Glyceraldehyde-3-phosphate dehydrogenase OS=Mus musculus GN=Gapdh PE=1 SV=1	A0A0A0MQF6	359	39 kDa	18	39	23	29	39	32		0.0501393	0.108635	0.0640669	0.0807799	0.108635	0.0891365		10.1826	13.2741	11.6485	12.082	17.39	7.4163		0.853405	0.0688451		11.7027	0.892822	12.2971	2.88114	0.951669	-0.0714679	0.0688451
Septin-6 OS=Mus musculus GN=Sept6 PE=1 SV=4	Q9R1T4	434	50 kDa	1	10	3	4	4	10		0.00230415	0.0230415	0.00691244	0.00921659	0.00921659	0.0230415		0.467942	2.81543	1.25681	1.37849	1.47536	1.91709		0.918869	0.0367465		1.51439	0.689698	1.59131	0.165763	0.951662	-0.0714784	0.0367465
Synaptic vesicle glycoprotein 2A OS=Mus musculus GN=Sv2a PE=1 SV=1	Q9JIS5	742	83 kDa	4	2	1	1	2	10		0.00539084	0.00269542	0.00134771	0.00134771	0.00269542	0.0134771		1.09481	0.329352	0.245038	0.201572	0.431474	1.12132		0.944985	0.0245749		0.557399	0.270302	0.585787	0.276352	0.951539	-0.0716647	0.0245749
Cofilin-1 OS=Mus musculus GN=Cfl1 PE=1 SV=3	P18760	166	19 kDa	5	6	7	6	8	12		0.0301205	0.0361446	0.0421687	0.0361446	0.0481928	0.0722892		6.11708	4.41649	7.66703	5.40601	7.71455	6.01457		0.802468	0.0955725		6.06787	0.938685	6.37938	0.690797	0.951169	-0.072226	0.0955725
Myosin regulatory light chain 12B OS=Mus musculus GN=Myl12b PE=1 SV=2	Q3THE2	172	20 kDa	3	7	1	5	2	8		0.0174419	0.0406977	0.00581395	0.0290698	0.0116279	0.0465116		3.54221	4.97283	1.05708	4.34786	1.86136	3.86984		0.90808	0.0418761		3.19171	1.14396	3.36069	0.761766	0.94972	-0.0744259	0.0418761
Guanine nucleotide-binding protein G(o) subunit alpha OS=Mus musculus GN=Gnao1 PE=1 SV=3	P18872	354	40 kDa	3	13	8	10	8	13		0.00847458	0.0367232	0.0225989	0.0282486	0.0225989	0.0367232		1.72108	4.48719	4.10889	4.22504	3.61756	3.05543		0.845154	0.073064		3.44005	0.865902	3.63367	0.337722	0.946715	-0.0789986	0.073064
BTB/POZ domain-containing protein 17 OS=Mus musculus GN=Btbd17 PE=1 SV=1	Q9DB72	478	53 kDa	1	9	4	4	5	9		0.00209205	0.0188285	0.0083682	0.0083682	0.0104603	0.0188285		0.424868	2.30064	1.52149	1.2516	1.67444	1.56656		0.890583	0.0503257		1.41667	0.544068	1.49853	0.126849	0.945369	-0.0810511	0.0503257
ATP synthase subunit beta, mitochondrial OS=Mus musculus GN=Atp5b PE=1 SV=2	P56480	529	56 kDa	19	20	13	16	16	51		0.0359168	0.0378072	0.0245747	0.0302457	0.0302457	0.0964083		7.29424	4.61965	4.46812	4.52374	4.84164	8.02133		0.828146	0.0818933		5.46167	0.917827	5.79657	1.11665	0.942224	-0.085858	0.0818933
cAMP-dependent protein kinase catalytic subunit alpha OS=Mus musculus GN=Prkaca PE=1 SV=3	P05132	351	41 kDa	1	2	0	1	1	2		0.002849	0.00569801	0	0.002849	0.002849	0.00569801		0.578595	0.696237	0	0.426115	0.456059	0.474083		0.905904	0.0429178		0.425944	0.215169	0.453086	0.0139891	0.940096	-0.0891198	0.0429178
60S ribosomal protein L13a OS=Mus musculus GN=Rpl13a PE=1 SV=4	P19253	203	23 kDa	1	2	0	1	1	2		0.00492611	0.00985222	0	0.00492611	0.00492611	0.00985222		1.00043	1.20384	0	0.73678	0.788556	0.81972		0.905904	0.0429178		0.735756	0.372041	0.782685	0.0241881	0.94004	-0.0892054	0.0429178
Serine/threonine-protein phosphatase 2B catalytic subunit alpha isoform OS=Mus musculus GN=Ppp3ca PE=1 SV=1	P63328	521	59 kDa	2	8	5	6	6	7		0.00383877	0.0153551	0.00959693	0.0115163	0.0115163	0.0134357		0.779604	1.87623	1.7449	1.72245	1.8435	1.11787		0.830156	0.0808403		1.46791	0.345738	1.56227	0.224437	0.9396	-0.0898821	0.0808403
Eukaryotic translation initiation factor 5A-1 OS=Mus musculus GN=Eif5a PE=1 SV=2	P63242	154	17 kDa	3	5	1	3	4	5		0.0194805	0.0324675	0.00649351	0.0194805	0.025974	0.0324675		3.95624	3.9672	1.18064	2.91363	4.15784	2.70135		0.839607	0.0759241		3.03569	0.927032	3.25861	0.454269	0.931592	-0.10223	0.0759241
Cytoplasmic dynein 1 intermediate chain 1 OS=Mus musculus GN=Dync1i1 PE=1 SV=1	D3Z0M6 (+1)	645	73 kDa	3	6	2	3	5	7		0.00465116	0.00930233	0.00310078	0.00465116	0.00775194	0.0108527		0.94459	1.13665	0.563777	0.695657	1.24091	0.902963		0.793299	0.100563		0.882672	0.168339	0.947509	0.158898	0.931571	-0.102262	0.100563
Tenascin-R OS=Mus musculus GN=Tnr PE=1 SV=2	Q8BYI9	1358	150 kDa	14	21	16	19	21	33		0.0103093	0.0154639	0.011782	0.0139912	0.0154639	0.0243004		2.09368	1.88953	2.14219	2.09261	2.47542	2.02184		0.390043	0.408888		2.0428	0.0774114	2.19762	0.140887	0.929551	-0.105394	0.408888
Excitatory amino acid transporter 1 OS=Mus musculus GN=Slc1a3 PE=1 SV=2	P56564	543	60 kDa	12	18	17	23	17	26		0.0220994	0.0331492	0.0313076	0.0423573	0.0313076	0.0478821		4.48811	4.05049	5.69228	6.33522	5.01161	3.98387		0.684735	0.164477		4.74463	0.490863	5.11123	0.680565	0.928274	-0.107378	0.164477
Heat shock cognate 71 kDa protein OS=Mus musculus GN=Hspa8 PE=1 SV=1	P63017	646	71 kDa	16	39	40	39	40	51		0.0247678	0.0603715	0.0619195	0.0603715	0.0619195	0.0789474		5.03002	7.37677	11.2581	9.02954	9.91188	6.56855		0.781504	0.107069		7.88929	1.81599	8.50432	1.00036	0.92768	-0.1083	0.107069
T-complex protein 1 subunit zeta OS=Mus musculus GN=Cct6a PE=1 SV=3	P80317	531	58 kDa	1	4	2	1	1	10		0.00188324	0.00753296	0.00376648	0.00188324	0.00188324	0.0188324		0.382461	0.920449	0.684814	0.281669	0.301463	1.56689		0.910653	0.0406473		0.663575	0.155701	0.717672	0.425145	0.924621	-0.113066	0.0406473
Synapsin-1 OS=Mus musculus GN=Syn1 PE=1 SV=2	O88935	706	74 kDa	3	4	1	1	2	11		0.00424929	0.00566572	0.00141643	0.00141643	0.00283286	0.0155807		0.862976	0.692293	0.257533	0.21185	0.453475	1.29634		0.901085	0.0452344		0.605267	0.180233	0.654889	0.328712	0.924228	-0.113679	0.0452344
Calcium-transporting ATPase OS=Mus musculus GN=Atp2b3 PE=1 SV=1	A2ALL9	1173	129 kDa	7	7	5	5	7	19		0.0059676	0.0059676	0.00426257	0.00426257	0.0059676	0.0161978		1.21194	0.729179	0.775014	0.637537	0.955275	1.34768		0.785207	0.105016		0.906378	0.153852	0.981165	0.205378	0.923778	-0.114382	0.105016
Actin, cytoplasmic 2 OS=Mus musculus GN=Actg1 PE=1 SV=1	P63260	375	42 kDa	78	78	52	111	65	131		0.208	0.208	0.138667	0.296	0.173333	0.349333		42.2421	25.4154	25.2121	44.2716	27.7467	29.0651		0.741499	0.129889		30.9575	5.64307	33.6955	5.30226	0.918746	-0.122263	0.129889
Cytoplasmic dynein 1 light intermediate chain 1 OS=Mus musculus GN=Dync1li1 PE=1 SV=1	Q8R1Q8	523	57 kDa	3	7	2	3	5	9		0.00573614	0.0133843	0.00382409	0.00573614	0.00956023	0.0172084		1.16493	1.63543	0.695289	0.857933	1.53037	1.43177		0.768275	0.114483		1.16622	0.271394	1.27436	0.209654	0.915141	-0.127934	0.114483
60 kDa heat shock protein, mitochondrial OS=Mus musculus GN=Hspd1 PE=1 SV=1	P63038	573	61 kDa	2	6	3	3	3	11		0.0034904	0.0104712	0.0052356	0.0052356	0.0052356	0.0191972		0.708855	1.27947	0.951928	0.783069	0.838099	1.59724		0.780036	0.107885		0.981085	0.165324	1.0738	0.262699	0.913655	-0.130278	0.107885
Trifunctional enzyme subunit beta, mitochondrial OS=Mus musculus GN=Hadhb PE=1 SV=1	Q99JY0	475	51 kDa	0	9	5	6	3	10		0	0.0189474	0.0105263	0.0126316	0.00631579	0.0210526		0	2.31517	1.91388	1.88926	1.01101	1.75161		0.862715	0.0641328		1.41068	0.714298	1.55163	0.272718	0.909163	-0.137389	0.0641328
Isoleucine--tRNA ligase, cytoplasmic OS=Mus musculus GN=Iars PE=1 SV=2	Q8BU30	1262	144 kDa	2	6	1	1	4	8		0.00158479	0.00475436	0.000792393	0.000792393	0.00316957	0.00633914		0.321849	0.580933	0.144071	0.118515	0.507375	0.527427		0.856342	0.0673527		0.349951	0.126837	0.385439	0.133088	0.907929	-0.139348	0.0673527
WD repeat-containing protein 37 OS=Mus musculus GN=Wdr37 PE=1 SV=1	Q8CBE3	496	55 kDa	2	1	0	0	0	7		0.00403226	0.00201613	0	0	0	0.0141129		0.818899	0.24635	0	0	0	1.17422		0.940916	0.026449		0.356083	0.242567	0.392405	0.391405	0.907437	-0.140131	0.026449
Prohibitin-2 OS=Mus musculus GN=Phb2 PE=1 SV=1	O35129	299	33 kDa	2	1	0	0	0	7		0.00668896	0.00334448	0	0	0	0.0234114		1.35844	0.408661	0	0	0	1.94786		0.940916	0.026449		0.590034	0.402385	0.650288	0.649288	0.907343	-0.14028	0.026449
Tubulin polymerization-promoting protein OS=Mus musculus GN=Tppp PE=1 SV=1	Q7TQD2	218	24 kDa	2	3	1	1	2	7		0.00917431	0.0137615	0.00458716	0.00458716	0.00917431	0.0321101		1.86318	1.68151	0.834028	0.686084	1.46859	2.67161		0.831947	0.0799042		1.46057	0.317139	1.60976	0.577441	0.907322	-0.140314	0.0799042
Voltage-dependent anion-selective channel protein 2 (Fragment) OS=Mus musculus GN=Vdac2 PE=1 SV=1	G3UX26 (+1)	283	30 kDa	3	2	2	3	2	7		0.0106007	0.00706714	0.00706714	0.0106007	0.00706714	0.024735		2.15286	0.863531	1.28493	1.58551	1.13129	2.05799		0.751066	0.124322		1.43478	0.379566	1.59259	0.267534	0.900905	-0.150553	0.124322
Vacuolar protein sorting-associated protein 29 OS=Mus musculus GN=Vps29 PE=1 SV=1	D3Z645 (+1)	144	16 kDa	3	1	3	4	1	8		0.0208333	0.00694444	0.0208333	0.0277778	0.00694444	0.0555556		4.23098	0.848539	3.78788	4.15462	1.11164	4.62231		0.834732	0.0784531		2.9568	1.06137	3.29719	1.10059	0.896763	-0.157202	0.0784531
Complement component 1 Q subcomponent-binding protein, mitochondrial OS=Mus musculus GN=C1qbp PE=1 SV=1	Q8R5L1	279	31 kDa	1	1	1	1	0	5		0.00358423	0.00358423	0.00358423	0.00358423	0	0.0179211		0.72791	0.437956	0.651678	0.53608	0	1.49107		0.882745	0.054165		0.606848	0.0867827	0.676716	0.43606	0.896754	-0.157215	0.054165
Serine/threonine-protein phosphatase 2A 55 kDa regulatory subunit B alpha isoform OS=Mus musculus GN=Ppp2r2a PE=1 SV=1	Q6P1F6	447	52 kDa	1	2	0	0	0	6		0.00223714	0.00447427	0	0	0	0.0134228		0.454333	0.54671	0	0	0	1.1168		0.929343	0.031824		0.334681	0.168958	0.373267	0.372267	0.896627	-0.15742	0.031824
Peroxiredoxin-1 OS=Mus musculus GN=Prdx1 PE=1 SV=1	P35700	199	22 kDa	1	8	5	3	5	13		0.00502513	0.040201	0.0251256	0.0150754	0.0251256	0.0653266		1.02054	4.91215	4.5683	2.25477	4.02203	5.43528		0.807028	0.0931116		3.50133	1.24386	3.90503	0.920029	0.89662	-0.157431	0.0931116
Visinin-like protein 1 OS=Mus musculus GN=Vsnl1 PE=1 SV=2	P62761	191	22 kDa	1	2	0	0	0	6		0.0052356	0.0104712	0	0	0	0.0314136		1.06328	1.27947	0	0	0	2.61366		0.929343	0.031824		0.781918	0.395415	0.872221	0.871221	0.896468	-0.157676	0.031824
D-beta-hydroxybutyrate dehydrogenase, mitochondrial OS=Mus musculus GN=Bdh1 PE=1 SV=2	Q80XN0	343	38 kDa	0	2	1	1	1	2		0	0.0058309	0.00291545	0.00291545	0.00291545	0.0058309		0	0.712476	0.530082	0.436053	0.466696	0.485141		0.832132	0.079808		0.415186	0.213682	0.46363	0.0143154	0.895512	-0.159216	0.079808
Neuron-specific calcium-binding protein hippocalcin (Fragment) OS=Mus musculus GN=Hpca PE=1 SV=1	E9PV73 (+1)	187	22 kDa	0	2	1	1	1	2		0	0.0106952	0.00534759	0.00534759	0.00534759	0.0106952		0	1.30684	0.97229	0.79982	0.856026	0.889857		0.832132	0.079808		0.76071	0.39194	0.849567	0.0262576	0.895409	-0.159381	0.079808
Calcium-transporting ATPase OS=Mus musculus GN=Atp2b2 PE=1 SV=1	F8WHB1 (+2)	1243	137 kDa	8	10	10	7	11	29		0.00643604	0.00804505	0.00804505	0.00563154	0.00884956	0.0233307		1.30708	0.983022	1.46274	0.842288	1.41661	1.94115		0.689916	0.161204		1.25194	0.141297	1.40101	0.317322	0.893599	-0.162301	0.161204
Dual 3',5'-cyclic-AMP and -GMP phosphodiesterase 11A OS=Mus musculus GN=Pde11a PE=1 SV=1	P0C1Q2	933	105 kDa	19	23	24	25	26	54		0.0203644	0.0246517	0.0257235	0.0267953	0.0278671	0.0578778		4.13575	3.01218	4.677	4.00767	4.46088	4.81553		0.421166	0.375546		3.94264	0.490293	4.42902	0.233786	0.890182	-0.167827	0.375546
Actin, cytoplasmic 1 OS=Mus musculus GN=Actb PE=1 SV=1	P60710	375	42 kDa	77	83	48	118	65	132		0.205333	0.221333	0.128	0.314667	0.173333	0.352		41.7005	27.0446	23.2727	47.0635	27.7467	29.287		0.655497	0.183429		30.6736	5.62043	34.7	6.19821	0.883965	-0.177939	0.183429
T-complex protein 1 subunit delta OS=Mus musculus GN=Cct4 PE=1 SV=3	P80315	539	58 kDa	3	5	3	4	2	13		0.00556586	0.00927644	0.00556586	0.00742115	0.00371058	0.0241187		1.13035	1.13348	1.01198	1.10995	0.593977	2.00672		0.744305	0.128249		1.09294	0.0399916	1.23788	0.412732	0.882909	-0.179663	0.128249
RNA-binding protein EWS OS=Mus musculus GN=Ewsr1 PE=1 SV=1	Q5SUS9 (+2)	661	69 kDa	1	3	0	0	3	2		0.00151286	0.00453858	0	0	0.00453858	0.00302572		0.307242	0.554567	0	0	0.726521	0.251745		0.89129	0.049981		0.28827	0.160401	0.327089	0.212997	0.88132	-0.182262	0.049981
Myelin proteolipid protein OS=Mus musculus GN=Plp1 PE=1 SV=2	P60202	277	30 kDa	0	3	3	2	2	5		0	0.0108303	0.0108303	0.00722022	0.00722022	0.0180505		0	1.32335	1.96915	1.0799	1.15579	1.50183		0.815073	0.0888036		1.0985	0.579553	1.24684	0.129857	0.881027	-0.182742	0.0888036
Calcium/calmodulin-dependent protein kinase type II subunit alpha OS=Mus musculus GN=Camk2a PE=1 SV=2	P11798	478	54 kDa	30	49	38	57	53	55		0.0627615	0.10251	0.0794979	0.119247	0.110879	0.115063		12.746	12.5257	14.4542	17.8353	17.7491	9.57341		0.55399	0.256498		13.243	0.609424	15.0536	2.73971	0.879721	-0.184882	0.256498
Phytanoyl-CoA hydroxylase-interacting protein OS=Mus musculus GN=Phyhip PE=1 SV=1	Q8K0S0	330	38 kDa	1	6	1	3	1	8		0.0030303	0.0181818	0.0030303	0.00909091	0.0030303	0.0242424		0.615415	2.22163	0.550964	1.35969	0.485081	2.01701		0.833478	0.0791057		1.13034	0.546464	1.28826	0.44371	0.877412	-0.188673	0.0791057
AP-2 complex subunit alpha-1 OS=Mus musculus GN=Ap2a1 PE=1 SV=1	P17426	977	108 kDa	5	19	13	14	14	26		0.00511771	0.0194473	0.013306	0.0143296	0.0143296	0.0266121		1.03934	2.37626	2.41928	2.14322	2.29383	2.21417		0.582068	0.235026		1.94596	0.45298	2.21807	0.0435023	0.877319	-0.188827	0.235026
Thioredoxin-dependent peroxide reductase, mitochondrial OS=Mus musculus GN=Prdx3 PE=1 SV=1	P20108	257	28 kDa	2	2	4	4	4	4		0.0077821	0.0077821	0.0155642	0.0155642	0.0155642	0.0155642		1.58044	0.950892	2.82985	2.32788	2.49147	1.29497		0.725835	0.139162		1.78806	0.552161	2.0391	0.374558	0.876886	-0.189538	0.139162
60S ribosomal protein L14 OS=Mus musculus GN=Rpl14 PE=1 SV=3	Q9CR57	217	24 kDa	1	2	1	1	2	3		0.00460829	0.00921659	0.00460829	0.00460829	0.00921659	0.0138249		0.935884	1.12617	0.837872	0.689245	1.47536	1.15025		0.600044	0.221817		0.967643	0.0846341	1.10595	0.22806	0.87494	-0.192744	0.221817
Microtubule-associated protein 1A OS=Mus musculus GN=Map1a PE=1 SV=1	A2ARP8 (+1)	3014	326 kDa	12	61	30	33	45	65		0.00398142	0.0202389	0.00995355	0.0109489	0.0149303	0.021566		0.808574	2.47298	1.80974	1.63759	2.39	1.79433		0.672741	0.172152		1.6981	0.483763	1.94164	0.229191	0.87457	-0.193355	0.172152
Glutamine synthetase OS=Mus musculus GN=Glul PE=1 SV=6	P15105	373	42 kDa	16	45	34	38	39	62		0.0428954	0.120643	0.0911528	0.101877	0.104558	0.16622		8.7115	14.7414	16.5732	15.2373	16.7373	13.8298		0.4871	0.312382		13.343	2.37489	15.2691	0.839464	0.873858	-0.194528	0.312382
Clathrin heavy chain OS=Mus musculus GN=Cltc PE=1 SV=1	Q5SXR6 (+1)	1679	192 kDa	17	27	21	18	25	65		0.0101251	0.016081	0.0125074	0.0107207	0.0148898	0.0387135		2.05627	1.96493	2.27408	1.60345	2.38351	3.22103		0.557466	0.253782		2.09943	0.0916992	2.40366	0.467052	0.873428	-0.195239	0.253782
Sodium/potassium-transporting ATPase subunit alpha OS=Mus musculus GN=Atp1a3 PE=1 SV=1	A0A0G2JGX4	1026	113 kDa	21	43	30	44	36	58		0.0204678	0.0419103	0.0292398	0.042885	0.0350877	0.0565302		4.15675	5.12101	5.31632	6.41415	5.61673	4.7034		0.307491	0.512168		4.86569	0.358434	5.57909	0.494227	0.87213	-0.197386	0.512168
Protein Sptbn4 OS=Mus musculus GN=Sptbn4 PE=1 SV=1	E9PX29	2561	289 kDa	0	3	1	2	0	4		0	0.00117142	0.000390472	0.000780945	0	0.00156189		0	0.143135	0.070995	0.116803	0	0.129952		0.86139	0.0648003		0.0723767	0.04132	0.0832516	0.0413006	0.869373	-0.201953	0.0648003
Serine/arginine repetitive matrix protein 2 OS=Mus musculus GN=Srrm2 PE=1 SV=3	Q8BTI8	2703	295 kDa	1	2	1	1	1	5		0.000369959	0.000739919	0.000369959	0.000369959	0.000369959	0.0018498		0.0751339	0.0904104	0.0672653	0.0553334	0.0592219	0.153906		0.736494	0.132831		0.0786032	0.00679452	0.0904871	0.032229	0.868667	-0.203124	0.132831
F-actin-capping protein subunit beta OS=Mus musculus GN=Capzb PE=1 SV=3	P47757	277	31 kDa	8	2	0	4	1	17		0.0288809	0.00722022	0	0.0144404	0.00361011	0.0613718		5.86533	0.882236	0	2.1598	0.577895	5.10624		0.879223	0.0559008		2.25019	1.82592	2.61564	1.32685	0.86028	-0.217121	0.0559008
Kinesin-like protein KIF21A OS=Mus musculus GN=Kif21a PE=1 SV=2	E9Q0J5 (+1)	1672	187 kDa	3	11	1	4	3	17		0.00179426	0.00657895	0.000598086	0.00239234	0.00179426	0.0101675		0.36439	0.803879	0.108743	0.357814	0.287219	0.845949		0.803612	0.0949538		0.426671	0.202994	0.497994	0.175664	0.856779	-0.223005	0.0949538
Phosphofurin acidic cluster sorting protein 1 OS=Mus musculus GN=Pacs1 PE=1 SV=2	Q8K212	961	105 kDa	3	1	4	1	4	11		0.00312175	0.00104058	0.00416233	0.00104058	0.00416233	0.0114464		0.633986	0.127148	0.756787	0.155636	0.666293	0.95236		0.791496	0.101551		0.506974	0.192702	0.592429	0.23302	0.855754	-0.224732	0.101551
Alpha-centractin OS=Mus musculus GN=Actr1a PE=1 SV=1	P61164	376	43 kDa	3	7	2	5	4	9		0.00797872	0.018617	0.00531915	0.0132979	0.0106383	0.0239362		1.62037	2.27481	0.967118	1.98891	1.70295	1.99153		0.520947	0.283206		1.62177	0.377497	1.89546	0.0957614	0.855605	-0.224983	0.283206
Reticulocalbin-2 OS=Mus musculus GN=Rcn2 PE=1 SV=1	Q8BP92	320	37 kDa	3	8	4	5	6	12		0.009375	0.025	0.0125	0.015625	0.01875	0.0375		1.90394	3.05474	2.27273	2.33697	3.00144	3.12006		0.382926	0.416885		2.41147	0.339271	2.82049	0.243677	0.854982	-0.226034	0.416885
Synaptosomal-associated protein 25 OS=Mus musculus GN=Snap25 PE=1 SV=1	P60879	206	23 kDa	4	4	3	4	3	13		0.0194175	0.0194175	0.0145631	0.0194175	0.0145631	0.0631068		3.94344	2.37261	2.64784	2.9042	2.33122	5.25059		0.643709	0.19131		2.98896	0.484298	3.49633	0.893077	0.854885	-0.226198	0.19131
Phosphorylase b kinase regulatory subunit alpha, skeletal muscle isoform OS=Mus musculus GN=Phka1 PE=1 SV=1	A2AI87 (+3)	1241	139 kDa	4	0	2	1	2	11		0.00322321	0	0.0016116	0.000805802	0.0016116	0.00886382		0.654591	0	0.293019	0.120521	0.25798	0.737484		0.84326	0.0740384		0.31687	0.189309	0.372995	0.187003	0.849529	-0.235265	0.0740384
CaM kinase-like vesicle-associated protein OS=Mus musculus GN=Camkv PE=1 SV=1	A0A0A6YW88 (+1)	484	52 kDa	4	1	2	3	0	13		0.00826446	0.00206612	0.00413223	0.00619835	0	0.0268595		1.6784	0.252458	0.751315	0.927064	0	2.23475		0.84589	0.0726859		0.895059	0.417777	1.05494	0.648229	0.848446	-0.237105	0.0726859
Calcium/calmodulin-dependent protein kinase type II subunit beta OS=Mus musculus GN=Camk2b PE=1 SV=2	P28652	542	60 kDa	21	41	27	39	45	45		0.0387454	0.0756458	0.0498155	0.0719557	0.0830258	0.0830258		7.86868	9.24313	9.05736	10.7621	13.2905	6.90788		0.448992	0.347762		8.72406	0.430541	10.3212	1.85571	0.845258	-0.242537	0.347762
14-3-3 protein gamma OS=Mus musculus GN=Ywhag PE=1 SV=2	P61982	247	28 kDa	4	5	8	8	6	15		0.0161943	0.0202429	0.0323887	0.0323887	0.0242915	0.0607287		3.28886	2.47347	5.88885	4.84425	3.88851	5.05273		0.549708	0.259868		3.88473	1.02982	4.59616	0.358417	0.845211	-0.242617	0.259868
Inositol 1,4,5-trisphosphate receptor type 1 OS=Mus musculus GN=Itpr1 PE=1 SV=2	P11881	2749	313 kDa	17	7	5	10	10	37		0.00618407	0.00254638	0.00181884	0.00363769	0.00363769	0.0134594		1.2559	0.311141	0.330699	0.544075	0.582309	1.11985		0.764935	0.116375		0.633581	0.311712	0.749744	0.18588	0.845063	-0.242868	0.116375
Probable ATP-dependent RNA helicase DDX5 OS=Mus musculus GN=Ddx5 PE=1 SV=2	Q61656 (+1)	614	69 kDa	1	4	0	0	2	6		0.00162866	0.00651466	0	0	0.00325733	0.00977199		0.33076	0.796024	0	0	0.521423	0.813045		0.844761	0.0732662		0.376595	0.230883	0.445823	0.23781	0.844719	-0.243457	0.0732662
Pyruvate dehydrogenase E1 component subunit beta, mitochondrial OS=Mus musculus GN=Pdhb PE=1 SV=1	Q9D051	359	39 kDa	11	20	16	21	20	32		0.0306407	0.0557103	0.0445682	0.0584958	0.0557103	0.0891365		6.22272	6.80722	8.10332	8.749	8.91793	7.4163		0.146026	0.835569		7.04542	0.555686	8.36208	0.474899	0.842544	-0.247176	0.835569
Stress-70 protein, mitochondrial OS=Mus musculus GN=Hspa9 PE=1 SV=3	P38647	679	73 kDa	5	19	12	14	16	23		0.00736377	0.0279823	0.017673	0.0206186	0.0235641	0.0338733		1.49549	3.41915	3.21328	3.08384	3.77206	2.81832		0.486316	0.313082		2.71031	0.609813	3.22574	0.284193	0.840212	-0.251174	0.313082
Peroxiredoxin-5, mitochondrial OS=Mus musculus GN=Prdx5 PE=1 SV=2	P99029	210	22 kDa	1	4	7	6	7	4		0.0047619	0.0190476	0.0333333	0.0285714	0.0333333	0.0190476		0.967081	2.32742	6.06061	4.27332	5.33589	1.58479		0.7617	0.118216		3.11937	1.52263	3.73234	1.11624	0.835769	-0.258825	0.118216
Dynein light chain 1, cytoplasmic OS=Mus musculus GN=Dynll1 PE=1 SV=1	P63168	89	10 kDa	4	3	3	4	5	8		0.0449438	0.0337079	0.0337079	0.0449438	0.0561798	0.0898876		9.1275	4.11875	6.1287	6.72208	8.99308	7.4788		0.47108	0.326906		6.45932	1.45526	7.73232	0.66763	0.835366	-0.259519	0.326906
Septin-5 OS=Mus musculus GN=Sept5 PE=1 SV=2	Q9Z2Q6	369	43 kDa	3	12	2	5	7	13		0.00813008	0.0325203	0.00542005	0.0135501	0.0189702	0.0352304		1.65111	3.97365	0.985464	2.02664	3.03669	2.93122		0.656116	0.183019		2.20441	0.905737	2.66585	0.320553	0.826906	-0.274205	0.183019
Myosin-9 OS=Mus musculus GN=Myh9 PE=1 SV=4	Q8VDD5	1960	226 kDa	28	16	3	23	10	59		0.0142857	0.00816327	0.00153061	0.0117347	0.00510204	0.030102		2.90124	0.997466	0.278293	1.75511	0.816719	2.50454		0.761444	0.118362		1.39333	0.782497	1.69312	0.488248	0.822937	-0.281146	0.118362
14-3-3 protein eta OS=Mus musculus GN=Ywhah PE=1 SV=2	P68510	246	28 kDa	2	6	6	5	5	14		0.00813008	0.0243902	0.0243902	0.0203252	0.0203252	0.0569106		1.65111	2.98024	4.43459	3.03996	3.25359	4.73505		0.534774	0.271829		3.02298	0.803792	3.6772	0.533003	0.822087	-0.282638	0.271829
ADP-ribosylation factor 4 OS=Mus musculus GN=Arf4 PE=1 SV=2	P61750	180	20 kDa	2	2	0	2	1	4		0.0111111	0.0111111	0	0.0111111	0.00555556	0.0222222		2.25652	1.35766	0	1.66185	0.889316	1.84892		0.733911	0.134357		1.20573	0.655874	1.4677	0.293698	0.821511	-0.283649	0.134357
Aspartate--tRNA ligase, cytoplasmic OS=Mus musculus GN=Dars PE=1 SV=2	Q922B2	501	57 kDa	1	6	0	0	3	8		0.00199601	0.011976	0	0	0.00598802	0.0159681		0.405363	1.46335	0	0	0.958544	1.32857		0.824473	0.0838237		0.623904	0.436211	0.763371	0.395869	0.817301	-0.29106	0.0838237
Cytoplasmic FMR1-interacting protein 2 OS=Mus musculus GN=Cyfip2 PE=1 SV=2	Q5SQX6	1253	146 kDa	4	5	2	2	4	15		0.00319234	0.00399042	0.00159617	0.00159617	0.00319234	0.0119713		0.648322	0.487588	0.290213	0.238733	0.511019	0.996029		0.685451	0.164023		0.476374	0.103558	0.582927	0.221469	0.817211	-0.29122	0.164023
60S ribosomal protein L22 OS=Mus musculus GN=Rpl22 PE=1 SV=2	P67984	128	15 kDa	1	1	0	1	0	3		0.0078125	0.0078125	0	0.0078125	0	0.0234375		1.58662	0.954607	0	1.16849	0	1.95004		0.80525	0.0940692		0.848074	0.461162	1.04051	0.566609	0.815058	-0.295025	0.0940692
Abl interactor 1 OS=Mus musculus GN=Abi1 PE=1 SV=1	B7ZCU0 (+6)	480	52 kDa	2	1	0	1	0	6		0.00416667	0.00208333	0	0.00208333	0	0.0125		0.846196	0.254562	0	0.311596	0	1.04002		0.84356	0.0738843		0.367919	0.250652	0.451539	0.308161	0.814812	-0.295461	0.0738843
MCG23028 OS=Mus musculus GN=Zkscan4 PE=4 SV=1	Q5SZT6	480	54 kDa	3	0	1	1	1	8		0.00625	0	0.00208333	0.00208333	0.00208333	0.0166667		1.26929	0	0.378788	0.311596	0.333493	1.38669		0.816822	0.0878728		0.55036	0.376208	0.678261	0.354772	0.811429	-0.301464	0.0878728
Bifunctional glutamate/proline--tRNA ligase OS=Mus musculus GN=Eprs PE=1 SV=4	Q8CGC7	1512	170 kDa	2	16	1	3	8	17		0.00132275	0.010582	0.000661376	0.00198413	0.00529101	0.0112434		0.268633	1.29301	0.12025	0.296758	0.846967	0.935468		0.767938	0.114674		0.561632	0.368687	0.694065	0.199793	0.809193	-0.305445	0.114674
60S ribosomal protein L30 OS=Mus musculus GN=Rpl30 PE=1 SV=2	P62889	115	13 kDa	1	0	1	1	1	2		0.00869565	0	0.00869565	0.00869565	0.00869565	0.0173913		1.76597	0	1.58103	1.30058	1.39197	1.44698		0.662794	0.178621		1.11667	0.560383	1.38084	0.0426972	0.808684	-0.306352	0.178621
TRAF-interacting protein with FHA domain-containing protein A OS=Mus musculus GN=Tifa PE=1 SV=1	Q793I8	184	22 kDa	1	8	4	5	7	6		0.00543478	0.0434783	0.0217391	0.0271739	0.0380435	0.0326087		1.10373	5.31259	3.95257	4.0643	6.08988	2.7131		0.626297	0.20322		3.4573	1.24007	4.29009	0.981252	0.80588	-0.311363	0.20322
Kazrin OS=Mus musculus GN=Kazn PE=1 SV=2	Q69ZS8	779	87 kDa	12	6	17	15	20	28		0.0154044	0.00770218	0.0218228	0.0192555	0.0256739	0.0359435		3.12842	0.941127	3.96779	2.87997	4.1098	2.99056		0.546351	0.262528		2.68011	0.902143	3.32778	0.392813	0.805377	-0.312264	0.262528
Regulating synaptic membrane exocytosis protein 1 OS=Mus musculus GN=Rims1 PE=1 SV=2	Q99NE5	1463	163 kDa	2	0	2	2	1	6		0.00136705	0	0.00136705	0.00136705	0.000683527	0.00410116		0.277631	0	0.248555	0.204465	0.109417	0.341223		0.718004	0.143873		0.176395	0.0880984	0.219368	0.0672769	0.804106	-0.314543	0.143873
V-type proton ATPase subunit B, brain isoform OS=Mus musculus GN=Atp6v1b2 PE=1 SV=1	P62814	511	57 kDa	6	6	4	7	7	14		0.0117417	0.0117417	0.00782779	0.0136986	0.0136986	0.0273973		2.38458	1.43471	1.42323	2.04885	2.19283	2.2795		0.260634	0.583969		1.74851	0.318554	2.17473	0.0672627	0.804013	-0.314709	0.583969
Vacuolar protein sorting-associated protein 26B OS=Mus musculus GN=Vps26b PE=1 SV=1	Q8C0E2	336	39 kDa	7	4	5	9	9	9		0.0208333	0.0119048	0.014881	0.0267857	0.0267857	0.0267857		4.23098	1.45464	2.70563	4.00624	4.28777	2.22861		0.528096	0.277287		2.79808	0.802763	3.50854	0.644608	0.797505	-0.326434	0.277287
Histone H2B type 1-F/J/L OS=Mus musculus GN=Hist1h2bf PE=1 SV=2	P10853 (+4)	126	14 kDa	2	5	3	6	3	7		0.015873	0.0396825	0.0238095	0.047619	0.0238095	0.0555556		3.2236	4.8488	4.329	7.1222	3.81135	4.62231		0.395429	0.402931		4.1348	0.479198	5.18629	0.99635	0.797256	-0.326885	0.402931
Peroxiredoxin 6 OS=Mus musculus GN=Prdx6 PE=1 SV=1	Q6GT24	224	25 kDa	3	4	2	3	4	9		0.0133929	0.0178571	0.00892857	0.0133929	0.0178571	0.0401786		2.71991	2.18196	1.62338	2.00312	2.85851	3.34292		0.328651	0.483264		2.17608	0.316562	2.73585	0.391679	0.795395	-0.330257	0.483264
Profilin-2 OS=Mus musculus GN=Pfn2 PE=1 SV=3	Q9JJV2	140	15 kDa	2	5	2	4	3	8		0.0142857	0.0357143	0.0142857	0.0285714	0.0214286	0.0571429		2.90124	4.36392	2.5974	4.27332	3.43022	4.75438		0.265383	0.576127		3.28852	0.545298	4.15364	0.386985	0.79172	-0.336937	0.576127
Elongation factor 1-delta OS=Mus musculus GN=Eef1d PE=1 SV=1	A0A0R4J1E2	660	73 kDa	2	4	1	2	3	7		0.0030303	0.00606061	0.00151515	0.0030303	0.00454545	0.0106061		0.615415	0.740543	0.275482	0.453231	0.727622	0.882441		0.484859	0.314384		0.544813	0.138943	0.688765	0.125495	0.791001	-0.338249	0.314384
14-3-3 protein zeta/delta OS=Mus musculus GN=Ywhaz PE=1 SV=1	P63101	245	28 kDa	4	11	11	15	10	17		0.0163265	0.044898	0.044898	0.0612245	0.0408163	0.0693878		3.3157	5.48607	8.16327	9.15712	6.53375	5.77317		0.43655	0.359966		5.65601	1.40192	7.15568	1.02501	0.790423	-0.339304	0.359966
Microtubule-associated protein 1B OS=Mus musculus GN=Map1b PE=1 SV=2	P14873	2464	270 kDa	22	30	25	36	34	63		0.00892857	0.0121753	0.0101461	0.0146104	0.0137987	0.0255682		1.81328	1.4877	1.84475	2.18522	2.20885	2.12731		0.0171001	1.767		1.71624	0.114133	2.1748	0.0242216	0.78915	-0.341628	1.767
Vacuolar protein sorting-associated protein 35 OS=Mus musculus GN=Vps35 PE=1 SV=1	Q9EQH3	796	92 kDa	15	4	9	11	13	34		0.0188442	0.00502513	0.0113065	0.0138191	0.0163317	0.0427136		3.82701	0.614018	2.05573	2.06687	2.61432	3.55384		0.602277	0.220204		2.16659	0.929137	2.74601	0.434195	0.788995	-0.341911	0.220204
Dynein light chain roadblock-type 1 OS=Mus musculus GN=Dynlrb1 PE=1 SV=3	P62627	96	11 kDa	1	3	2	3	2	5		0.0104167	0.03125	0.0208333	0.03125	0.0208333	0.0520833		2.11549	3.81843	3.78788	4.67395	3.33493	4.33342		0.27505	0.560588		3.2416	0.562624	4.1151	0.401793	0.787733	-0.344222	0.560588
Myosin-14 OS=Mus musculus GN=Myh14 PE=1 SV=1	K3W4R2 (+1)	2000	229 kDa	6	5	2	6	4	15		0.003	0.0025	0.001	0.003	0.002	0.0075		0.609261	0.305474	0.181818	0.448699	0.320154	0.624012		0.557499	0.253756		0.366518	0.126992	0.465288	0.088062	0.787722	-0.344242	0.253756
Alpha-internexin OS=Mus musculus GN=Ina PE=1 SV=3	P46660	501	55 kDa	14	13	9	21	14	28		0.0279441	0.0259481	0.0179641	0.0419162	0.0279441	0.0558882		5.67508	3.17059	3.26619	6.26924	4.47321	4.64999		0.335167	0.474739		4.03829	0.819362	5.13181	0.571499	0.786913	-0.345724	0.474739
Potassium/sodium hyperpolarization-activated cyclic nucleotide-gated channel 1 OS=Mus musculus GN=Hcn1 PE=1 SV=1	O88704	910	102 kDa	2	0	2	1	0	10		0.0021978	0	0.0021978	0.0010989	0	0.010989		0.446345	0	0.3996	0.164359	0	0.914303		0.817622	0.0874473		0.282982	0.141635	0.360554	0.281403	0.784853	-0.349506	0.0874473
Dynactin subunit 2 OS=Mus musculus GN=Dctn2 PE=1 SV=3	Q99KJ8	402	44 kDa	4	8	6	5	11	14		0.00995025	0.0199005	0.0149254	0.0124378	0.0273632	0.0348259		2.02077	2.43163	2.7137	1.86028	4.38021	2.89757		0.434989	0.361522		2.3897	0.201183	3.04702	0.73122	0.784275	-0.350568	0.361522
60S ribosomal protein L18 OS=Mus musculus GN=Rpl18 PE=1 SV=1	A0A1B0GQU8 (+1)	159	18 kDa	1	2	1	1	2	4		0.00628931	0.0125786	0.00628931	0.00628931	0.0125786	0.0251572		1.27728	1.53698	1.14351	0.940668	2.01355	2.09312		0.403489	0.394168		1.32025	0.115507	1.68345	0.371599	0.784258	-0.350601	0.394168
Sorting nexin-17 OS=Mus musculus GN=Snx17 PE=1 SV=2	Q8BVL3	470	53 kDa	13	1	9	13	9	27		0.0276596	0.00212766	0.0191489	0.0276596	0.0191489	0.0574468		5.6173	0.259978	3.48162	4.13694	3.0653	4.77967		0.62124	0.206741		3.12063	1.55708	3.99497	0.500031	0.781141	-0.356345	0.206741
Microtubule-associated protein 6 OS=Mus musculus GN=Map6 PE=1 SV=2	Q7TSJ2	906	96 kDa	18	12	11	19	17	43		0.0198675	0.013245	0.0121413	0.0209713	0.0187638	0.0474614		4.03484	1.61841	2.20751	3.1366	3.00365	3.94886		0.397693	0.400452		2.62125	0.727451	3.36404	0.295416	0.779198	-0.359938	0.400452
Calcium/calmodulin-dependent protein kinase type II subunit gamma OS=Mus musculus GN=Camk2g PE=1 SV=1	Q923T9	529	60 kDa	12	24	17	25	31	26		0.0226843	0.0453686	0.0321361	0.047259	0.0586011	0.0491493		4.60689	5.54358	5.84293	7.06835	9.38068	4.0893		0.390881	0.407956		5.33213	0.37229	6.84711	1.53153	0.778741	-0.360784	0.407956
Heterogeneous nuclear ribonucleoprotein K OS=Mus musculus GN=Hnrnpk PE=1 SV=1	B2M1R6	440	49 kDa	5	7	2	5	5	16		0.0113636	0.0159091	0.00454545	0.0113636	0.0113636	0.0363636		2.30781	1.94393	0.826446	1.69962	1.81905	3.02551		0.471196	0.326799		1.69373	0.445695	2.18239	0.423465	0.776086	-0.365711	0.326799
Heat shock 70 kDa protein 12A OS=Mus musculus GN=Hspa12a PE=1 SV=1	Q8K0U4	675	75 kDa	2	3	1	1	0	13		0.00296296	0.00444444	0.00148148	0.00148148	0	0.0192593		0.601739	0.543065	0.26936	0.22158	0	1.6024		0.80268	0.0954578		0.472388	0.102424	0.608994	0.501301	0.775687	-0.366454	0.0954578
Guanine nucleotide-binding protein G(I)/G(S)/G(T) subunit beta-2 OS=Mus musculus GN=Gnb2 PE=1 SV=3	P62880	340	37 kDa	3	5	4	6	5	10		0.00882353	0.0147059	0.0117647	0.0176471	0.0147059	0.0294118		1.79194	1.79691	2.13904	2.6394	2.35407	2.44711		0.0159793	1.79644		1.9103	0.11488	2.48119	0.0840137	0.76991	-0.377238	1.79644
Septin-7 OS=Mus musculus GN=Sept7 PE=1 SV=2	E9Q1G8 (+2)	437	51 kDa	6	9	7	10	12	15		0.01373	0.020595	0.0160183	0.0228833	0.02746	0.0343249		2.78838	2.51649	2.91242	3.42257	4.3957	2.85589		0.152726	0.816087		2.7401	0.116921	3.55905	0.449638	0.769895	-0.377267	0.816087
Rho guanine nucleotide exchange factor 25 OS=Mus musculus GN=Arhgef25 PE=1 SV=1	A0A0R4J211 (+1)	609	67 kDa	1	4	1	1	1	10		0.00164204	0.00656814	0.00164204	0.00164204	0.00164204	0.0164204		0.333476	0.802559	0.298552	0.245593	0.262852	1.3662		0.735377	0.13349		0.479196	0.162495	0.625882	0.370693	0.765633	-0.385275	0.13349
MCG10343, isoform CRA_b OS=Mus musculus GN=Slc25a3 PE=1 SV=1	G5E902 (+1)	358	40 kDa	0	2	1	1	1	3		0	0.00558659	0.0027933	0.0027933	0.0027933	0.00837989		0	0.682624	0.507872	0.417783	0.447142	0.69722		0.608293	0.215887		0.397832	0.204728	0.521715	0.0886586	0.762546	-0.391103	0.215887
Aminoacyl tRNA synthase complex-interacting multifunctional protein 2 OS=Mus musculus GN=Aimp2 PE=1 SV=2	Q8R010	320	35 kDa	0	1	1	1	0	3		0	0.003125	0.003125	0.003125	0	0.009375		0	0.381843	0.568182	0.467395	0	0.780015		0.742638	0.129223		0.317675	0.167225	0.416803	0.226644	0.76217	-0.391816	0.129223
ATP synthase subunit e, mitochondrial OS=Mus musculus GN=Atp5i PE=1 SV=2	Q06185	71	8 kDa	0	1	1	1	0	3		0	0.0140845	0.0140845	0.0140845	0	0.0422535		0	1.72098	2.56082	2.10657	0	3.51556		0.742638	0.129223		1.42827	0.753691	1.87504	1.02149	0.761725	-0.392658	0.129223
Spectrin alpha chain, non-erythrocytic 1 OS=Mus musculus GN=Sptan1 PE=1 SV=1	A3KGU7	2477	285 kDa	73	73	41	101	80	159		0.0294711	0.0294711	0.0165523	0.0407751	0.0322971	0.0641906		5.9852	3.60107	3.00951	6.09858	5.17002	5.34076		0.233119	0.632423		4.19959	0.909481	5.53745	0.285353	0.758398	-0.398974	0.632423
Synaptotagmin-1 OS=Mus musculus GN=Syt1 PE=1 SV=1	P46096	421	47 kDa	0	2	1	1	0	5		0	0.00475059	0.0023753	0.0023753	0	0.0118765		0	0.580473	0.431872	0.355264	0	0.988142		0.759993	0.11919		0.338449	0.174092	0.448802	0.28898	0.754115	-0.407144	0.11919
ATP-dependent 6-phosphofructokinase OS=Mus musculus GN=Pfkp PE=1 SV=1	Q8C605 (+1)	784	86 kDa	7	2	0	0	2	23		0.00892857	0.00255102	0	0	0.00255102	0.0293367		1.81328	0.311708	0	0	0.408359	2.44086		0.809931	0.091552		0.709328	0.559754	0.950741	0.754823	0.746079	-0.422599	0.091552
Calcium-transporting ATPase OS=Mus musculus GN=Atp2b4 PE=1 SV=1	E9Q828 (+1)	1172	129 kDa	3	5	4	0	7	18		0.00255973	0.00426621	0.00341297	0	0.0059727	0.0153584		0.519847	0.521287	0.62054	0	0.95609	1.27784		0.646407	0.189494		0.554891	0.0333269	0.745644	0.383732	0.744178	-0.426281	0.189494
Neurofilament light polypeptide OS=Mus musculus GN=Nefl PE=1 SV=5	P08551	543	62 kDa	11	10	7	20	8	26		0.0202578	0.0184162	0.0128913	0.0368324	0.014733	0.0478821		4.1141	2.25027	2.34388	5.50889	2.35841	3.98387		0.39215	0.406548		2.90375	0.606277	3.95139	0.909619	0.734868	-0.444442	0.406548
Protein kinase C gamma type OS=Mus musculus GN=Prkcg PE=1 SV=1	P63318	697	78 kDa	0	6	3	4	3	8		0	0.00860832	0.00430416	0.00573888	0.00430416	0.0114778		0	1.05185	0.782575	0.858343	0.688996	0.954968		0.53085	0.275028		0.612474	0.315464	0.835102	0.0777302	0.733412	-0.447304	0.275028
Huntingtin-associated protein 1 OS=Mus musculus GN=Hap1 PE=1 SV=1	O35668	628	70 kDa	0	2	1	0	0	7		0	0.00318471	0.00159236	0	0	0.0111465		0	0.389139	0.289519	0	0	0.927406		0.81423	0.089253		0.227219	0.116708	0.310135	0.309135	0.732646	-0.448812	0.089253
14-3-3 protein beta/alpha OS=Mus musculus GN=Ywhab PE=1 SV=3	Q9CQV8	246	28 kDa	2	5	7	8	5	14		0.00813008	0.0203252	0.0284553	0.0325203	0.0203252	0.0569106		1.65111	2.48353	5.17369	4.86394	3.25359	4.73505		0.374067	0.427051		3.10378	1.06297	4.2852	0.516642	0.724302	-0.465336	0.427051
14-3-3 protein epsilon OS=Mus musculus GN=Ywhae PE=1 SV=1	P62259	255	29 kDa	5	7	7	11	6	21		0.0196078	0.027451	0.027451	0.0431373	0.0235294	0.0823529		3.9821	3.35423	4.99109	6.45188	3.76651	6.8519		0.216964	0.663612		4.11014	0.476772	5.6911	0.968698	0.722205	-0.46952	0.663612
Pyruvate dehydrogenase protein X component, mitochondrial OS=Mus musculus GN=Pdhx PE=1 SV=1	Q8BKZ9	501	54 kDa	4	10	6	10	12	11		0.00798403	0.0199601	0.011976	0.0199601	0.0239521	0.0219561		1.62145	2.43891	2.17746	2.98535	3.83418	1.82678		0.271375	0.56643		2.08028	0.241034	2.8831	0.58178	0.721541	-0.470847	0.56643
Valine--tRNA ligase OS=Mus musculus GN=Vars PE=1 SV=1	Q9Z1Q9	1263	140 kDa	1	6	1	1	2	13		0.000791766	0.00475059	0.000791766	0.000791766	0.00158353	0.010293		0.160797	0.580473	0.143957	0.118421	0.253487	0.85639		0.691609	0.160139		0.296076	0.142781	0.410433	0.226854	0.721375	-0.471178	0.160139
Calcineurin subunit B type 1 OS=Mus musculus GN=Ppp3r1 PE=1 SV=3	Q63810	170	19 kDa	1	1	1	2	1	3		0.00588235	0.00588235	0.00588235	0.0117647	0.00588235	0.0176471		1.19463	0.718763	1.06952	1.7596	0.941628	1.46826		0.228617	0.640891		0.995303	0.142426	1.39083	0.239363	0.715617	-0.48274	0.640891
Ankyrin-2 OS=Mus musculus GN=Ank2 PE=1 SV=2	Q8C8R3	3898	426 kDa	38	54	30	72	51	105		0.00974859	0.0138533	0.00769625	0.018471	0.0130836	0.0269369		1.97981	1.69272	1.39932	2.76264	2.09439	2.24119		0.0621233	1.20675		1.69162	0.167577	2.36707	0.202762	0.714646	-0.4847	1.20675
Neural cell adhesion molecule 1 (Fragment) OS=Mus musculus GN=Ncam1 PE=1 SV=1	A0A0A6YY91	1089	116 kDa	2	1	0	0	1	7		0.00183655	0.000918274	0	0	0.000918274	0.00642792		0.372979	0.112204	0	0	0.146994	0.534813		0.752519	0.123483		0.162727	0.11048	0.228269	0.159519	0.712875	-0.488278	0.123483
Citrate synthase, mitochondrial OS=Mus musculus GN=Cs PE=1 SV=1	Q9CZU6	464	52 kDa	2	4	3	6	2	10		0.00431034	0.00862069	0.00646552	0.012931	0.00431034	0.0215517		0.875375	1.05336	1.17555	1.93405	0.689986	1.79314		0.338417	0.470548		1.03576	0.0871503	1.47339	0.393311	0.702978	-0.508449	0.470548
AP-2 complex subunit mu OS=Mus musculus GN=Ap2m1 PE=1 SV=1	P84091	435	50 kDa	2	7	6	5	7	18		0.0045977	0.016092	0.0137931	0.0114943	0.016092	0.0413793		0.933733	1.96627	2.50784	1.71915	2.57595	3.44282		0.316352	0.49983		1.80361	0.461714	2.58031	0.497584	0.698991	-0.516654	0.49983
2-oxoglutarate dehydrogenase, mitochondrial OS=Mus musculus GN=Ogdh PE=1 SV=3	Q60597	1023	116 kDa	5	8	7	10	8	23		0.00488759	0.00782014	0.00684262	0.00977517	0.00782014	0.0224829		0.992605	0.95554	1.24411	1.46204	1.25182	1.87061		0.0842454	1.07445		1.06509	0.0906472	1.52916	0.181663	0.696518	-0.521767	1.07445
Ornithine aminotransferase, mitochondrial OS=Mus musculus GN=Oat PE=1 SV=1	P29758	439	48 kDa	0	4	1	1	2	6		0	0.00911162	0.0022779	0.0022779	0.00455581	0.0136674		0	1.11335	0.414164	0.340698	0.729279	1.13715		0.599684	0.222077		0.51017	0.324887	0.73671	0.229939	0.692498	-0.530118	0.222077
60S ribosomal protein L6 OS=Mus musculus GN=Rpl6 PE=1 SV=3	P47911	296	34 kDa	2	3	0	1	5	2		0.00675676	0.0101351	0	0.00337838	0.0168919	0.00675676		1.37221	1.23841	0	0.505291	2.704	0.562173		0.670859	0.173369		0.871206	0.436814	1.25815	0.723609	0.692447	-0.530224	0.173369
Transgelin-3 OS=Mus musculus GN=Tagln3 PE=1 SV=1	Q9R1Q8	199	22 kDa	5	2	0	5	1	11		0.0251256	0.0100503	0	0.0251256	0.00502513	0.0552764		5.10269	1.22804	0	3.75795	0.804406	4.59908		0.64894	0.187796		2.11124	1.53765	3.05481	1.15062	0.69112	-0.532992	0.187796
Synaptojanin-1 OS=Mus musculus GN=Synj1 PE=1 SV=1	D3Z656	1607	176 kDa	2	2	1	2	1	9		0.00124456	0.00124456	0.000622278	0.00124456	0.000622278	0.0056005		0.252753	0.152072	0.113141	0.186143	0.0996122	0.46597		0.545522	0.263188		0.173655	0.0415957	0.251575	0.110556	0.690272	-0.534764	0.263188
PEX5-related protein OS=Mus musculus GN=Pex5l PE=1 SV=1	F8SLQ3	615	69 kDa	7	2	5	9	4	21		0.0113821	0.00325203	0.00813008	0.0146341	0.00650407	0.0341463		2.31156	0.397365	1.4782	2.18877	1.04115	2.84103		0.457338	0.339762		1.39671	0.554117	2.02465	0.526099	0.68985	-0.535645	0.339762
Myosin-10 OS=Mus musculus GN=Myh10 PE=1 SV=1	Q3UH59 (+1)	2013	233 kDa	34	41	5	56	25	75		0.0168902	0.0203676	0.00248385	0.0278192	0.0124193	0.0372578		3.43018	2.48871	0.45161	4.16081	1.98804	3.09991		0.4245	0.372122		2.1245	0.879016	3.08392	0.627283	0.688896	-0.537641	0.372122
Spectrin beta chain, non-erythrocytic 1 OS=Mus musculus GN=Sptbn1 PE=1 SV=2	Q62261	2363	274 kDa	46	74	30	102	65	112		0.0194668	0.0313161	0.0126957	0.0431655	0.0275074	0.0473974		3.95345	3.82651	2.30831	6.4561	4.4033	3.94354		0.168409	0.773635		3.36376	0.528493	4.93531	0.772382	0.681569	-0.553068	0.773635
ATP-dependent 6-phosphofructokinase, liver type OS=Mus musculus GN=Pfkl PE=1 SV=4	P12382	780	85 kDa	12	8	4	10	11	35		0.0153846	0.0102564	0.00512821	0.0128205	0.0141026	0.0448718		3.12441	1.25323	0.932401	1.91752	2.25749	3.73341		0.381666	0.418316		1.77101	0.683504	2.63714	0.557342	0.671567	-0.574398	0.418316
Pyrroline-5-carboxylate reductase 2 OS=Mus musculus GN=Pycr2 PE=1 SV=1	Q922Q4	320	34 kDa	2	4	2	4	4	8		0.00625	0.0125	0.00625	0.0125	0.0125	0.025		1.26929	1.52737	1.13636	1.86958	2.00096	2.08004		0.00666723	2.17605		1.31201	0.114785	1.98453	0.0613772	0.66112	-0.597017	2.17605
Syntaxin-1B OS=Mus musculus GN=Stx1b PE=1 SV=1	P61264	288	33 kDa	0	2	1	1	0	6		0	0.00694444	0.00347222	0.00347222	0	0.0208333		0	0.848539	0.631313	0.519327	0	1.73337		0.676394	0.1698		0.494284	0.254489	0.751898	0.513601	0.657382	-0.605196	0.1698
Myosin-11 OS=Mus musculus GN=Myh11 PE=1 SV=1	E9QPE7	1972	223 kDa	6	12	0	11	8	14		0.0030426	0.00608519	0	0.00557809	0.0040568	0.00709939		0.617912	0.743547	0	0.834295	0.649399	0.590681		0.380339	0.41983		0.45482	0.22979	0.692458	0.0734022	0.656819	-0.606432	0.41983
Vesicle-fusing ATPase OS=Mus musculus GN=Nsf PE=1 SV=2	P46460	744	83 kDa	7	15	11	20	21	20		0.0094086	0.0201613	0.0147849	0.0268817	0.0282258	0.0268817		1.91076	2.4635	2.68817	4.0206	4.5183	2.2366		0.165311	0.781699		2.35515	0.230983	3.59283	0.692679	0.655512	-0.609306	0.781699
Heat shock 70 kDa protein 4 OS=Mus musculus GN=Hspa4 PE=1 SV=1	Q3U2G2	842	94 kDa	1	1	0	0	0	6		0.00118765	0.00118765	0	0	0	0.00712589		0.241196	0.145118	0	0	0	0.592885		0.759104	0.119699		0.129771	0.0701053	0.198628	0.197628	0.653337	-0.6141	0.119699
Intercellular adhesion molecule 5 OS=Mus musculus GN=Icam5 PE=1 SV=2	Q60625	917	97 kDa	2	1	2	2	2	9		0.00218103	0.00109051	0.00218103	0.00218103	0.00218103	0.00981461		0.442938	0.133249	0.39655	0.326208	0.349132	0.816591		0.406235	0.391223		0.325246	0.0964325	0.49831	0.159778	0.652697	-0.615514	0.391223
Nck-associated protein 1 OS=Mus musculus GN=Nckap1 PE=1 SV=1	A2AS98 (+1)	1134	130 kDa	3	1	1	0	2	13		0.0026455	0.000881834	0.000881834	0	0.00176367	0.0114638		0.537267	0.107751	0.160333	0	0.282322	0.95381		0.670758	0.173434		0.26945	0.135263	0.413044	0.282878	0.652353	-0.616276	0.173434
TBC1 domain family member 5 OS=Mus musculus GN=Tbc1d5 PE=1 SV=2	Q80XQ2	815	92 kDa	14	4	18	23	21	40		0.0171779	0.00490798	0.0220859	0.0282209	0.0257669	0.0490798		3.48861	0.599704	4.01562	4.22089	4.12468	4.08351		0.246346	0.608454		2.70231	1.06176	4.14403	0.0407038	0.652098	-0.61684	0.608454
60S ribosomal protein L3 OS=Mus musculus GN=Rpl3 PE=1 SV=3	P27659	403	46 kDa	0	3	0	0	2	3		0	0.00744417	0	0	0.00496278	0.00744417		0	0.9096	0	0	0.794426	0.619367		0.686718	0.163221		0.3042	0.3032	0.472264	0.24099	0.644131	-0.634574	0.163221
Septin-11 OS=Mus musculus GN=Sept11 PE=1 SV=1	A0A0J9YTY0 (+2)	425	49 kDa	2	12	2	8	8	12		0.00470588	0.0282353	0.00470588	0.0188235	0.0188235	0.0282353		0.955703	3.45006	0.855615	2.81536	3.01321	2.34922		0.326967	0.485496		1.75479	0.848626	2.72693	0.196824	0.643504	-0.635978	0.485496
Methylglutaconyl-CoA hydratase, mitochondrial OS=Mus musculus GN=Auh PE=1 SV=1	A0A0R4J023 (+1)	314	33 kDa	0	1	1	1	1	2		0	0.00318471	0.00318471	0.00318471	0.00318471	0.00636943		0	0.389139	0.579039	0.476326	0.509799	0.529946		0.346024	0.460894		0.323726	0.170421	0.506357	0.0156375	0.639323	-0.645382	0.460894
Ankyrin repeat and sterile alpha motif domain-containing protein 1B OS=Mus musculus GN=Anks1b PE=1 SV=3	Q8BIZ1	1259	139 kDa	3	1	0	0	1	12		0.00238284	0.000794281	0	0	0.000794281	0.00953137		0.483924	0.0970529	0	0	0.127146	0.793026		0.713631	0.146526		0.194659	0.147812	0.307724	0.245905	0.632577	-0.660687	0.146526
T-complex protein 1 subunit gamma OS=Mus musculus GN=Cct3 PE=1 SV=1	P80318	545	61 kDa	4	2	2	3	5	12		0.00733945	0.00366972	0.00366972	0.00550459	0.00917431	0.0220183		1.49055	0.448402	0.667223	0.823301	1.46859	1.83196		0.307727	0.511834		0.869724	0.317263	1.37562	0.294942	0.632242	-0.661452	0.511834
Ankyrin-2 (Fragment) OS=Mus musculus GN=Ank2 PE=1 SV=2	S4R2T7	1219	131 kDa	19	26	13	41	31	46		0.0155865	0.021329	0.0106645	0.0336341	0.0254307	0.0377358		3.16542	2.60618	1.939	5.03053	4.07086	3.13968		0.0811174	1.09089		2.5712	0.354496	4.08136	0.545861	0.629986	-0.666608	1.09089
DmX-like protein 2 OS=Mus musculus GN=Dmxl2 PE=1 SV=3	Q8BPN8	3032	338 kDa	5	3	2	2	2	26		0.00164908	0.000989446	0.000659631	0.000659631	0.000659631	0.0085752		0.334906	0.1209	0.119933	0.0986585	0.105592	0.71347		0.625545	0.203741		0.192913	0.071497	0.306907	0.203792	0.628572	-0.669851	0.203741
Heterogeneous nuclear ribonucleoprotein H OS=Mus musculus GN=Hnrnph1 PE=1 SV=1	Q8C2Q7	472	51 kDa	2	4	0	3	2	8		0.00423729	0.00847458	0	0.00635593	0.00423729	0.0169492		0.860538	1.03551	0	0.950633	0.678292	1.4102		0.378067	0.422432		0.633014	0.320018	1.01404	0.213575	0.62425	-0.679805	0.422432
Calcium/calmodulin-dependent protein kinase type II subunit delta OS=Mus musculus GN=Camk2d PE=1 SV=1	E9Q1T1 (+1)	533	60 kDa	9	28	0	22	22	20		0.0168856	0.0525328	0	0.0412758	0.0412758	0.0375235		3.42924	6.41897	0	6.17347	6.6073	3.12201		0.401915	0.395866		3.28373	1.85444	5.30193	1.09663	0.619347	-0.691179	0.395866
Succinate--CoA ligase [ADP/GDP-forming] subunit alpha, mitochondrial OS=Mus musculus GN=Suclg1 PE=1 SV=4	Q9WUM5	346	36 kDa	2	5	2	3	7	8		0.00578035	0.0144509	0.00578035	0.00867052	0.0202312	0.0231214		1.17391	1.76575	1.05097	1.29682	3.23855	1.92374		0.250756	0.600749		1.33121	0.220641	2.15403	0.572134	0.618008	-0.694302	0.600749
Voltage-gated potassium channel subunit beta-2 OS=Mus musculus GN=Kcnab2 PE=1 SV=1	P62482	367	41 kDa	2	4	2	5	2	12		0.00544959	0.0108992	0.00544959	0.013624	0.00544959	0.0326975		1.10674	1.33177	0.990835	2.03769	0.872353	2.72049		0.252161	0.598322		1.14411	0.100085	1.87784	0.539538	0.60927	-0.714845	0.598322
Cadherin-2 OS=Mus musculus GN=Cdh2 PE=1 SV=1	D3YYT0 (+1)	849	94 kDa	2	6	9	11	13	10		0.00235571	0.00706714	0.0106007	0.0129564	0.0153121	0.0117786		0.478414	0.863531	1.9274	1.93784	2.45112	0.979995		0.316055	0.500237		1.09078	0.433314	1.79065	0.431092	0.609154	-0.715122	0.500237
Neurofilament 3, medium OS=Mus musculus GN=Nefm PE=1 SV=1	A0A0R4J036	848	96 kDa	13	10	6	23	15	28		0.0153302	0.0117925	0.00707547	0.0271226	0.0176887	0.0330189		3.11336	1.44092	1.28645	4.05663	2.83155	2.74722		0.154632	0.810699		1.94791	0.584928	3.2128	0.423116	0.606296	-0.721906	0.810699
Dynamin-1-like protein OS=Mus musculus GN=Dnm1l PE=1 SV=2	Q8K1M6	742	83 kDa	0	4	9	9	11	5		0	0.00539084	0.0121294	0.0121294	0.0148248	0.00673854		0	0.658704	2.20534	1.81415	2.37311	0.560658		0.498761	0.302107		0.955682	0.653602	1.58364	0.535861	0.603473	-0.728639	0.302107
Methionine--tRNA ligase, cytoplasmic OS=Mus musculus GN=Mars PE=1 SV=1	E9QB02	910	102 kDa	0	5	1	0	1	14		0	0.00549451	0.0010989	0	0.0010989	0.0153846		0	0.671372	0.1998	0	0.175909	1.28002		0.685493	0.163997		0.291391	0.199031	0.486311	0.400588	0.599186	-0.738925	0.163997
Potassium voltage-gated channel subfamily A member 1 OS=Mus musculus GN=Kcna1 PE=1 SV=1	P16388	495	56 kDa	1	2	2	2	4	5		0.0020202	0.0040404	0.0040404	0.0040404	0.00808081	0.010101		0.410277	0.493696	0.734619	0.604308	1.29355	0.84042		0.177685	0.75035		0.547197	0.0972399	0.913759	0.202228	0.598841	-0.739754	0.75035
Kinesin heavy chain isoform 5C OS=Mus musculus GN=Kif5c PE=1 SV=3	P28738	956	109 kDa	1	2	3	3	2	11		0.00104603	0.00209205	0.00313808	0.00313808	0.00209205	0.0115063		0.212434	0.255627	0.570559	0.46935	0.334889	0.957341		0.335303	0.474562		0.347207	0.112867	0.588193	0.1891	0.590294	-0.760495	0.474562
Aminoacyl tRNA synthase complex-interacting multifunctional protein 1 OS=Mus musculus GN=Aimp1 PE=1 SV=2	P31230 (+1)	310	34 kDa	1	3	2	3	5	4		0.00322581	0.00967742	0.00645161	0.00967742	0.016129	0.0129032		0.655119	1.18248	1.17302	1.44742	2.58188	1.07357		0.224459	0.648862		1.00454	0.174232	1.70196	0.453492	0.590227	-0.760659	0.648862
Protein enabled homolog OS=Mus musculus GN=Enah PE=1 SV=1	A0A0A6YW06	785	84 kDa	0	12	4	7	11	11		0	0.0152866	0.00509554	0.0089172	0.0140127	0.0140127		0	1.86787	0.926462	1.33371	2.24311	1.16588		0.363971	0.438933		0.932443	0.539213	1.5819	0.334632	0.589444	-0.762574	0.438933
Neurochondrin OS=Mus musculus GN=Ncdn PE=1 SV=1	Q9Z0E0	729	79 kDa	0	2	1	1	1	5		0	0.00274348	0.00137174	0.00137174	0.00137174	0.00685871		0	0.335225	0.249408	0.205166	0.219584	0.570656		0.430107	0.366424		0.195878	0.100539	0.332802	0.119499	0.588571	-0.764711	0.366424
Isocitrate dehydrogenase [NAD] subunit, mitochondrial OS=Mus musculus GN=Idh3b PE=1 SV=1	Q91VA7	384	42 kDa	2	7	3	8	5	13		0.00520833	0.0182292	0.0078125	0.0208333	0.0130208	0.0338542		1.05774	2.22742	1.42045	3.11596	2.08433	2.81672		0.0752113	1.12372		1.56954	0.345678	2.67334	0.306431	0.587108	-0.768303	1.12372
Dynactin subunit 1 OS=Mus musculus GN=Dctn1 PE=1 SV=3	O08788	1281	142 kDa	1	5	1	2	1	15		0.00078064	0.0039032	0.00078064	0.00156128	0.00078064	0.0117096		0.158538	0.476931	0.141935	0.233515	0.124962	0.974258		0.555716	0.255147		0.260134	0.109004	0.445245	0.266853	0.58425	-0.775342	0.255147
Cysteine-rich protein 2 OS=Mus musculus GN=Crip2 PE=1 SV=1	Q9DCT8	208	23 kDa	1	1	0	1	1	3		0.00480769	0.00480769	0	0.00480769	0.00480769	0.0144231		0.976379	0.58745	0	0.719069	0.7696	1.20002		0.309238	0.509708		0.522277	0.283792	0.897231	0.152595	0.582098	-0.780665	0.509708
40S ribosomal protein S24 OS=Mus musculus GN=Rps24 PE=1 SV=1	P62849	133	15 kDa	1	1	0	1	1	3		0.0075188	0.0075188	0	0.0075188	0.0075188	0.0225564		1.52697	0.918719	0	1.12456	1.20359	1.87673		0.309238	0.509708		0.816229	0.443825	1.40262	0.238645	0.58193	-0.781081	0.509708
WD repeat-containing protein 7 OS=Mus musculus GN=Wdr7 PE=1 SV=3	Q920I9	1489	163 kDa	6	0	1	2	7	12		0.00402955	0	0.000671592	0.00134318	0.00470114	0.0080591		0.818349	0	0.122108	0.200895	0.752544	0.67053		0.499746	0.301251		0.314485	0.254881	0.542323	0.171853	0.579886	-0.786159	0.301251
Crmp1 protein OS=Mus musculus GN=Crmp1 PE=1 SV=1	Q6P1J1	686	74 kDa	1	4	0	3	0	9		0.00145773	0.0058309	0	0.00437318	0	0.0131195		0.296045	0.712476	0	0.65408	0	1.09157		0.551674	0.258317		0.337174	0.20665	0.582882	0.317169	0.57846	-0.789712	0.258317
ATP-dependent 6-phosphofructokinase, muscle type OS=Mus musculus GN=Pfkm PE=1 SV=3	P47857	780	85 kDa	9	7	3	5	10	39		0.0115385	0.00897436	0.00384615	0.00641026	0.0128205	0.05		2.34331	1.09657	0.699301	0.958758	2.05227	4.16008		0.395178	0.403207		1.38073	0.495252	2.39137	0.939477	0.57738	-0.792407	0.403207
Heat shock protein HSP 90-alpha OS=Mus musculus GN=Hsp90aa1 PE=1 SV=4	P07901	733	85 kDa	1	2	3	4	5	4		0.00136426	0.00272851	0.00409277	0.00545703	0.00682128	0.00545703		0.277063	0.333396	0.74414	0.816187	1.09193	0.454033		0.228104	0.641867		0.452533	0.147205	0.788383	0.184707	0.574001	-0.800874	0.641867
Plasma membrane calcium-transporting ATPase 1 OS=Mus musculus GN=Atp2b1 PE=1 SV=1	G5E829	1220	135 kDa	6	8	6	10	12	28		0.00491803	0.00655738	0.00491803	0.00819672	0.00983607	0.0229508		0.998788	0.801244	0.894188	1.22595	1.57453	1.90954		0.0307649	1.51194		0.899073	0.0570593	1.57101	0.197349	0.572291	-0.80518	1.51194
EF-hand domain-containing protein D2 OS=Mus musculus GN=Efhd2 PE=1 SV=1	Q8C845	240	27 kDa	2	1	0	4	1	2		0.00833333	0.00416667	0	0.0166667	0.00416667	0.00833333		1.69239	0.509123	0	2.49277	0.666987	0.693347		0.521827	0.282474		0.734838	0.501305	1.28537	0.604249	0.571695	-0.806683	0.282474
Rho GTPase-activating protein 35 OS=Mus musculus GN=Arhgap35 PE=1 SV=3	Q91YM2	1499	170 kDa	23	4	19	28	38	58		0.0153436	0.00266845	0.0126751	0.0186791	0.0253502	0.0386925		3.11608	0.326056	2.30457	2.79377	4.05799	3.21927		0.18759	0.726791		1.91657	0.828562	3.35801	0.37139	0.570745	-0.809082	0.726791
Interleukin enhancer-binding factor 2 OS=Mus musculus GN=Ilf2 PE=1 SV=1	Q9CXY6	390	43 kDa	1	1	0	0	1	5		0.0025641	0.0025641	0	0	0.0025641	0.0128205		0.520736	0.313307	0	0	0.410453	1.06669		0.568617	0.245181		0.279014	0.151356	0.49338	0.310639	0.565516	-0.822361	0.245181
Ankyrin-3 (Fragment) OS=Mus musculus GN=Ank3 PE=1 SV=1	S4R2K9	2622	285 kDa	5	5	3	10	6	17		0.00190694	0.00190694	0.00114416	0.00381388	0.00228833	0.0064836		0.387275	0.233008	0.20803	0.570428	0.366309	0.539446		0.0633402	1.19832		0.277104	0.056051	0.493061	0.0635091	0.562009	-0.831336	1.19832
60S ribosomal protein L7 OS=Mus musculus GN=Rpl7 PE=1 SV=2	P14148	270	31 kDa	1	3	0	2	3	3		0.0037037	0.0111111	0	0.00740741	0.0111111	0.0111111		0.752174	1.35766	0	1.1079	1.77863	0.924462		0.294759	0.530533		0.704279	0.392685	1.27133	0.259608	0.55397	-0.852121	0.530533
40S ribosomal protein S9 OS=Mus musculus GN=Rps9 PE=1 SV=3	Q6ZWN5	194	23 kDa	1	3	0	1	5	1		0.00515464	0.0154639	0	0.00515464	0.0257732	0.00515464		1.04684	1.88953	0	0.77096	4.12569	0.428874		0.573217	0.241681		0.97979	0.546521	1.77618	1.1794	0.551629	-0.858229	0.241681
Guanine nucleotide-binding protein G(i) subunit alpha-1 OS=Mus musculus GN=Gnai1 PE=1 SV=1	B2RSH2	354	40 kDa	1	4	0	2	3	6		0.00282486	0.0112994	0	0.00564972	0.00847458	0.0169492		0.573692	1.38067	0	0.845007	1.35658	1.4102		0.276761	0.557896		0.652455	0.400458	1.20493	0.180127	0.541489	-0.884997	0.557896
Aspartate aminotransferase, mitochondrial OS=Mus musculus GN=Got2 PE=1 SV=1	P05202	430	47 kDa	2	0	1	3	2	4		0.00465116	0	0.00232558	0.00697674	0.00465116	0.00930233		0.94459	0	0.422833	1.04349	0.744543	0.773968		0.240678	0.618564		0.456808	0.273178	0.854999	0.0951232	0.534279	-0.904336	0.618564
Calcium-activated potassium channel subunit alpha-1 OS=Mus musculus GN=Kcnma1 PE=1 SV=1	J3QMT8 (+1)	1135	128 kDa	2	0	2	2	3	8		0.00176211	0	0.00176211	0.00176211	0.00264317	0.00704846		0.357862	0	0.320384	0.263553	0.423111	0.586443		0.248447	0.604766		0.227082	0.113558	0.425369	0.0932125	0.533848	-0.905499	0.604766
Neuronal-specific septin-3 OS=Mus musculus GN=Sept3 PE=1 SV=2	Q9Z1S5	350	40 kDa	2	4	1	2	4	13		0.00571429	0.0114286	0.00285714	0.00571429	0.0114286	0.0371429		1.1605	1.39645	0.519481	0.854664	1.82945	3.09035		0.267162	0.573225		1.02648	0.262007	1.92582	0.647145	0.533008	-0.907772	0.573225
Calmodulin OS=Mus musculus GN=Calm1 PE=1 SV=2	P62204	149	17 kDa	3	3	0	3	4	9		0.0201342	0.0201342	0	0.0201342	0.0268456	0.0604027		4.089	2.46019	0	3.0114	4.29736	5.0256		0.219651	0.658268		2.18406	1.1885	4.11246	0.588832	0.531085	-0.912985	0.658268
Protein Kcnt2 OS=Mus musculus GN=Kcnt2 PE=1 SV=1	D3YTU6 (+1)	1111	128 kDa	3	2	0	2	1	14		0.00270027	0.00180018	0	0.00180018	0.00090009	0.0126013		0.54839	0.219963	0	0.269246	0.144084	1.04844		0.51586	0.287468		0.257118	0.159335	0.488258	0.28291	0.526602	-0.925216	0.287468
Thy-1 membrane glycoprotein OS=Mus musculus GN=Thy1 PE=1 SV=1	P01831	162	18 kDa	3	1	1	3	5	6		0.0185185	0.00617284	0.00617284	0.0185185	0.0308642	0.037037		3.76087	0.754257	1.12233	2.76975	4.94064	3.08154		0.21408	0.669424		1.88015	0.946839	3.59831	0.677671	0.52251	-0.936469	0.669424
LanC-like protein 1 OS=Mus musculus GN=Lancl1 PE=1 SV=1	O89112	399	45 kDa	0	2	1	0	2	6		0	0.00501253	0.00250627	0	0.00501253	0.0150376		0	0.612479	0.455685	0	0.80239	1.25115		0.46741	0.330302		0.357055	0.183691	0.685514	0.365954	0.520857	-0.941041	0.330302
Isocitrate dehydrogenase [NAD] subunit gamma 1, mitochondrial OS=Mus musculus GN=Idh3g PE=1 SV=1	P70404	393	43 kDa	1	1	1	1	1	8		0.00254453	0.00254453	0.00254453	0.00254453	0.00254453	0.0203562		0.516761	0.310915	0.462642	0.380576	0.40732	1.69367		0.415578	0.381347		0.431106	0.0616091	0.828189	0.43331	0.52054	-0.941918	0.381347
Neurofilament heavy polypeptide OS=Mus musculus GN=Nefh PE=1 SV=3	P19246	1090	117 kDa	6	0	3	7	7	15		0.00550459	0	0.00275229	0.00642202	0.00642202	0.0137615		1.11791	0	0.500417	0.960517	1.02802	1.14498		0.198182	0.702935		0.540442	0.323302	1.0455	0.053883	0.516921	-0.951985	0.702935
cAMP-dependent protein kinase type II-alpha regulatory subunit OS=Mus musculus GN=Prkar2a PE=1 SV=1	A0A0A6YX73 (+1)	380	43 kDa	1	2	1	1	2	9		0.00263158	0.00526316	0.00263158	0.00263158	0.00526316	0.0236842		0.534439	0.643103	0.478469	0.393595	0.84251	1.97056		0.334604	0.475468		0.553004	0.0483305	1.06989	0.469093	0.516879	-0.952101	0.475468
Succinate-semialdehyde dehydrogenase, mitochondrial OS=Mus musculus GN=Aldh5a1 PE=1 SV=1	Q8BWF0	523	56 kDa	2	3	1	2	4	11		0.00382409	0.00573614	0.00191205	0.00382409	0.00764818	0.0210325		0.776623	0.700897	0.347645	0.571955	1.2243	1.74994		0.191558	0.7177		0.609388	0.132192	1.18306	0.340709	0.515093	-0.957094	0.7177
AP-1 complex subunit beta-1 OS=Mus musculus GN=Ap1b1 PE=1 SV=2	O35643 (+2)	943	104 kDa	5	0	4	4	6	22		0.00530223	0	0.00424178	0.00424178	0.00636267	0.0233298		1.07681	0	0.771233	0.634427	1.01852	1.94108		0.311624	0.506369		0.617015	0.320391	1.19901	0.387727	0.514605	-0.958462	0.506369
Elongation factor 2 OS=Mus musculus GN=Eef2 PE=1 SV=2	P58252	858	95 kDa	1	1	0	1	1	4		0.0011655	0.0011655	0	0.0011655	0.0011655	0.004662		0.236698	0.142412	0	0.17432	0.18657	0.387886		0.275378	0.56007		0.12737	0.068798	0.250592	0.0692375	0.508277	-0.976313	0.56007
Alpha-adducin OS=Mus musculus GN=Add1 PE=1 SV=2	Q9QYC0	735	81 kDa	4	2	0	4	2	14		0.00544218	0.00272109	0	0.00544218	0.00272109	0.0190476		1.10523	0.332489	0	0.813966	0.435583	1.58479		0.378591	0.42183		0.480241	0.327383	0.945781	0.338134	0.507772	-0.977746	0.42183
Dynein light chain 2, cytoplasmic OS=Mus musculus GN=Dynll2 PE=1 SV=1	Q9D0M5	89	10 kDa	1	4	3	6	6	7		0.011236	0.0449438	0.0337079	0.0674157	0.0674157	0.0786517		2.28188	5.49167	6.1287	10.0831	10.7917	6.54395		0.0638925	1.19455		4.63508	1.19039	9.14059	1.31384	0.507088	-0.979692	1.19455
Catenin beta-1 OS=Mus musculus GN=Ctnnb1 PE=1 SV=1	Q02248	781	85 kDa	3	2	1	4	3	12		0.00384123	0.00256082	0.00128041	0.00512164	0.00384123	0.0153649		0.780103	0.312906	0.232802	0.766024	0.614892	1.27839		0.166903	0.777536		0.442937	0.170657	0.887434	0.200773	0.499121	-1.00254	0.777536
Plectin OS=Mus musculus GN=Plec PE=1 SV=3	Q9QXS1	4691	534 kDa	17	10	8	16	21	79		0.00362396	0.00213174	0.00170539	0.00341079	0.00447666	0.0168408		0.735979	0.260477	0.310072	0.510139	0.716609	1.40118		0.226772	0.644411		0.436509	0.150916	0.876975	0.269281	0.497744	-1.00652	0.644411
40S ribosomal protein S16 OS=Mus musculus GN=Rps16 PE=1 SV=4	P14131	146	16 kDa	0	2	1	3	1	3		0	0.0136986	0.00684932	0.0205479	0.00684932	0.0205479		0	1.67383	1.24533	3.07328	1.09642	1.70962		0.26942	0.56957		0.974054	0.502005	1.96077	0.584217	0.49677	-1.00935	0.56957
Liprin-alpha-3 OS=Mus musculus GN=Ppfia3 PE=1 SV=2	P60469	1194	133 kDa	3	5	5	7	11	19		0.00251256	0.0041876	0.0041876	0.00586265	0.00921273	0.0159129		0.510269	0.511682	0.761383	0.876854	1.47474	1.32398		0.0333464	1.47695		0.595444	0.0834701	1.22619	0.179525	0.485604	-1.04215	1.47695
V-type proton ATPase subunit a OS=Mus musculus GN=Atp6v0a1 PE=1 SV=1	K3W4T3 (+1)	838	96 kDa	3	1	0	4	0	11		0.00357995	0.00119332	0	0.00477327	0	0.0131265		0.727041	0.145811	0	0.71392	0	1.09215		0.469413	0.328445		0.291951	0.222071	0.603022	0.320201	0.484146	-1.04648	0.328445
Protein Sptbn2 OS=Mus musculus GN=Sptbn2 PE=1 SV=1	Q68FG2	2388	271 kDa	14	10	1	20	13	45		0.00586265	0.0041876	0.00041876	0.00837521	0.00544389	0.0188442		1.19063	0.511682	0.0761383	1.25265	0.87144	1.56787		0.170029	0.769477		0.593816	0.324273	1.23165	0.201342	0.482129	-1.05251	0.769477
Microtubule-associated protein 2 OS=Mus musculus GN=Map2 PE=1 SV=2	P20357	1828	199 kDa	14	8	23	30	37	76		0.00765864	0.00437637	0.0125821	0.0164114	0.0202407	0.0415755		1.55537	0.534747	2.28765	2.45459	3.24007	3.45915		0.0549003	1.26043		1.46025	0.508296	3.05227	0.304969	0.478416	-1.06366	1.26043
Microtubule-associated protein OS=Mus musculus GN=Map4 PE=1 SV=3	E9PZ43	933	98 kDa	2	1	1	3	1	11		0.00214362	0.00107181	0.00107181	0.00321543	0.00107181	0.0117899		0.435342	0.130964	0.194875	0.48092	0.171572	0.980941		0.315094	0.501559		0.254727	0.0926626	0.545478	0.235796	0.46698	-1.09857	0.501559
Unconventional myosin-Va OS=Mus musculus GN=Myo5a PE=1 SV=1	D3Z4J3	1855	216 kDa	7	1	0	10	3	17		0.00377358	0.000539084	0	0.00539084	0.00161725	0.00916442		0.766366	0.0658704	0	0.806287	0.258884	0.762494		0.333047	0.477494		0.278412	0.245215	0.610222	0.175624	0.456247	-1.13211	0.477494
Serine/threonine-protein phosphatase 2A catalytic subunit alpha isoform OS=Mus musculus GN=Ppp2ca PE=1 SV=1	P63330	309	36 kDa	1	2	1	2	3	8		0.00323625	0.00647249	0.00323625	0.00647249	0.00970874	0.02589		0.657239	0.790871	0.588408	0.968066	1.55414	2.15409		0.0645176	1.19032		0.67984	0.0594356	1.55977	0.342382	0.43586	-1.19806	1.19032
Creatine kinase U-type, mitochondrial OS=Mus musculus GN=Ckmt1 PE=1 SV=1	P30275	418	47 kDa	0	1	1	1	1	5		0	0.00239234	0.00239234	0.00239234	0.00239234	0.0119617		0	0.29232	0.434972	0.357814	0.382959	0.995234		0.241203	0.617617		0.24343	0.128019	0.579669	0.208409	0.419947	-1.25172	0.617617
Amphiphysin OS=Mus musculus GN=Amph PE=1 SV=1	A0A0G2JEG8 (+1)	690	75 kDa	0	2	1	2	1	7		0	0.00289855	0.00144928	0.00289855	0.00144928	0.0101449		0	0.354173	0.263505	0.433525	0.231995	0.844074		0.228107	0.641861		0.206892	0.106221	0.504198	0.180093	0.41034	-1.28511	0.641861
ATP synthase-coupling factor 6, mitochondrial OS=Mus musculus GN=Atp5j PE=1 SV=1	P97450	108	12 kDa	1	0	1	2	2	4		0.00925926	0	0.00925926	0.0185185	0.0185185	0.037037		1.88043	0	1.6835	2.76975	2.96439	3.08154		0.0441061	1.3555		1.18898	0.596704	2.93956	0.0909292	0.404475	-1.30588	1.3555
Sodium- and chloride-dependent GABA transporter 3 OS=Mus musculus GN=Slc6a11 PE=1 SV=2	P31650	627	70 kDa	1	0	2	3	3	6		0.0015949	0	0.00318979	0.00478469	0.00478469	0.00956938		0.323903	0	0.579962	0.715628	0.765918	0.796188		0.0539386	1.2681		0.302288	0.167802	0.760244	0.0234937	0.39762	-1.33054	1.2681
40S ribosomal protein S3 OS=Mus musculus GN=Rps3 PE=1 SV=1	P62908	243	27 kDa	3	1	1	4	7	7		0.0123457	0.00411523	0.00411523	0.0164609	0.0288066	0.0288066		2.50725	0.502838	0.748223	2.462	4.61127	2.39675		0.11926	0.923505		1.25377	0.631226	3.15767	0.727541	0.397055	-1.33259	0.923505
Ryanodine receptor 2 OS=Mus musculus GN=Ryr2 PE=1 SV=1	E9Q401	4966	565 kDa	5	3	0	1	3	35		0.00100685	0.000604108	0	0.000201369	0.000604108	0.00704793		0.204477	0.0738157	0	0.0301181	0.0967037	0.586399		0.477701	0.320844		0.0937644	0.059783	0.23874	0.175386	0.392747	-1.34833	0.320844
WAS/WASL-interacting protein family member 3 OS=Mus musculus GN=Wipf3 PE=1 SV=1	E9Q2D0 (+1)	483	49 kDa	2	0	1	3	4	6		0.00414079	0	0.00207039	0.00621118	0.00828157	0.0124224		0.84094	0	0.376435	0.928983	1.32569	1.03356		0.0632589	1.19888		0.406792	0.243202	1.09708	0.118708	0.370796	-1.4313	1.19888
40S ribosomal protein S25 OS=Mus musculus GN=Rps25 PE=1 SV=1	P62852	125	14 kDa	0	1	1	2	2	3		0	0.008	0.008	0.016	0.016	0.024		0	0.977517	1.45455	2.39306	2.56123	1.99684		0.0305769	1.51461		0.811688	0.428096	2.31804	0.1673	0.350161	-1.51391	1.51461
Nucleobindin-1 OS=Mus musculus GN=Nucb1 PE=1 SV=2	Q02819	459	53 kDa	2	0	5	10	3	22		0.0043573	0	0.0108932	0.0217865	0.00653595	0.0479303		0.88491	0	1.98059	3.25852	1.04625	3.98788		0.161146	0.792782		0.956167	0.572825	2.76522	0.884409	0.345784	-1.53206	0.792782
Acyl-coenzyme A thioesterase 8 OS=Mus musculus GN=Acot8 PE=1 SV=1	P58137	320	36 kDa	1	2	0	1	2	10		0.003125	0.00625	0	0.003125	0.00625	0.03125		0.634647	0.763685	0	0.467395	1.00048	2.60005		0.262484	0.580897		0.467111	0.236013	1.35697	0.64079	0.344229	-1.53856	0.580897
Protein NipSnap homolog 1 OS=Mus musculus GN=Nipsnap1 PE=1 SV=1	O55125	284	33 kDa	1	2	0	1	2	10		0.00352113	0.00704225	0	0.00352113	0.00704225	0.0352113		0.715095	0.86049	0	0.526642	1.1273	2.92963		0.262484	0.580897		0.526195	0.265931	1.52886	0.722017	0.344175	-1.53879	0.580897
Calmodulin-regulated spectrin-associated protein 2 OS=Mus musculus GN=Camsap2 PE=1 SV=1	A0A0A6YY67 (+2)	1472	166 kDa	4	1	0	3	7	14		0.00271739	0.000679348	0	0.00203804	0.00475543	0.00951087		0.551867	0.0830093	0	0.304823	0.761235	0.79132		0.155205	0.809093		0.212625	0.1718	0.620126	0.157391	0.342875	-1.54425	0.809093
LanC-like protein 2 (Fragment) OS=Mus musculus GN=Lancl2 PE=1 SV=1	F6RJV6 (+1)	441	50 kDa	1	1	0	2	2	4		0.00226757	0.00226757	0	0.00453515	0.00453515	0.00907029		0.460515	0.277074	0	0.678305	0.725972	0.754663		0.0250859	1.60057		0.246863	0.133852	0.720647	0.0222684	0.342557	-1.54558	1.60057
MICOS complex subunit MIC60 OS=Mus musculus GN=Immt PE=1 SV=1	E9Q800	679	76 kDa	1	1	0	1	1	9		0.00147275	0.00147275	0	0.00147275	0.00147275	0.0132548		0.299097	0.179955	0	0.220274	0.235754	1.10282		0.302407	0.519409		0.160684	0.0869348	0.520616	0.291636	0.308642	-1.69599	0.519409
Jouberin OS=Mus musculus GN=Ahi1 PE=1 SV=1	E9QP54	1047	120 kDa	1	1	0	0	1	12		0.00095511	0.00095511	0	0	0.00095511	0.0114613		0.19397	0.116705	0	0	0.152891	0.9536		0.42796	0.368596		0.104558	0.0563789	0.36983	0.295697	0.28272	-1.82256	0.368596
Gephyrin OS=Mus musculus GN=Gphn PE=1 SV=2	Q8BUV3	769	83 kDa	2	0	1	5	3	11		0.00260078	0	0.00130039	0.00650195	0.00390117	0.0143043		0.528184	0	0.236435	0.972472	0.624487	1.19014		0.0399063	1.39896		0.255873	0.152752	0.930033	0.164728	0.275122	-1.86185	1.39896
Ras/Rap GTPase-activating protein SynGAP (Fragment) OS=Mus musculus GN=Syngap1 PE=1 SV=3	A0A0J9YUM2 (+2)	1289	144 kDa	1	1	0	4	1	6		0.000775795	0.000775795	0	0.00310318	0.000775795	0.00465477		0.157554	0.0947941	0	0.464131	0.124187	0.387284		0.0990822	1.004		0.085116	0.0457942	0.326201	0.102926	0.260931	-1.93826	1.004
Drebrin OS=Mus musculus GN=Dbn1 PE=1 SV=4	Q9QXS6	706	77 kDa	2	1	0	7	2	8		0.00283286	0.00141643	0	0.00991501	0.00283286	0.0113314		0.575317	0.173073	0	1.48295	0.453475	0.942794		0.106903	0.971009		0.250463	0.170415	0.96074	0.297305	0.260698	-1.93955	0.971009
Protein Ahnak OS=Mus musculus GN=Ahnak PE=1 SV=1	E9Q616	5656	604 kDa	0	1	1	1	4	6		0	0.000176803	0.000176803	0.000176803	0.000707214	0.00106082		0	0.0216035	0.0321461	0.0264438	0.113209	0.0882619		0.102102	0.990965		0.0189165	0.00946111	0.0769714	0.0257897	0.245761	-2.02467	0.990965
Aldehyde dehydrogenase, mitochondrial OS=Mus musculus GN=Aldh2 PE=1 SV=1	P47738	519	57 kDa	0	1	1	1	2	10		0	0.00192678	0.00192678	0.00192678	0.00385356	0.0192678		0	0.235433	0.350324	0.288182	0.616866	1.60311		0.19165	0.71749		0.196252	0.103106	0.837054	0.395092	0.234456	-2.09261	0.71749
SRC kinase-signaling inhibitor 1 OS=Mus musculus GN=Srcin1 PE=1 SV=1	B1AQX9	1217	131 kDa	4	1	0	8	4	26		0.00328677	0.000821693	0	0.00657354	0.00328677	0.021364		0.6675	0.100402	0	0.98318	0.526136	1.77752		0.116557	0.933461		0.256967	0.207798	1.09661	0.365591	0.234329	-2.0934	0.933461
ATP synthase subunit delta, mitochondrial OS=Mus musculus GN=Atp5d PE=1 SV=1	Q9D3D9	168	18 kDa	0	1	0	2	0	3		0	0.00595238	0	0.0119048	0	0.0178571		0	0.727319	0	1.78055	0	1.48574		0.232469	0.633636		0.24344	0.24244	1.08976	0.550994	0.223387	-2.16238	0.633636
Serine/arginine repetitive matrix protein 1 OS=Mus musculus GN=Srrm1 PE=1 SV=2	Q52KI8	946	107 kDa	0	1	1	2	4	8		0	0.00105708	0.00105708	0.00211416	0.00422833	0.00845666		0	0.129165	0.192197	0.316208	0.676858	0.703608		0.0287499	1.54136		0.10812	0.0565667	0.566558	0.124914	0.190837	-2.38958	1.54136
Rho GTPase-activating protein 5 OS=Mus musculus GN=Arhgap5 PE=1 SV=1	E9PYT0 (+1)	1503	172 kDa	1	0	1	4	4	23		0.000665336	0	0.000665336	0.00266134	0.00266134	0.0153027		0.135121	0	0.12097	0.398047	0.42602	1.27321		0.102063	0.991133		0.0863637	0.0428769	0.700093	0.287173	0.12336	-3.01905	0.991133
										Total SpC/L	4.92415	8.18372	5.49908	6.68643	6.24716	12.0192

## Sheet: Volcano
				Volcano Plot of Malin-myc vs WT - Brain
