# Supplementary material for: Impaired malin expression and interaction with partner proteins in Lafora disease
Source: J Biol Chem. 2024 Apr 7;300(5):107271. doi: 10.1016/j.jbc.2024.107271 (PMC11063907; doi:10.1016/j.jbc.2024.107271)
Supplement: Supplementary File 5 [file mmc5.xlsx]

## Sheet: Info
SupplementaryFile 5, Related to Figure 6B, C and D
LC-MS/MS data of immunoprecipitates from sleletal muscle of c-myc, c-myc/LKO and LKO mice
Explanation of the sheets in this file:
Sheet name
Raw data				List of all proteins identified by MS/MS analysis of c-myc immunoprecipitates from skeletal muscle of 3 biological replicates of c-myc, c-myc/LKO and LKO mice, including gene name, Uniprot accession number, molecular weight, total spectrum count (TSC) and number of unique peptides.
Filtered data NSAF				List of proteins after removal of non-mouse proteins, pseudogenes, redundant Uniprot entries, keratins immunoglobulins, serum proteins and and proteins found in only one out of three replicates. Includes length of protein, SpC/L, a total spectrum count of each individual protein divided by protein length, NSAF, normalized spectral abundance factor, p values and fold change (FC) values for NSAF My…
Sorted by p-value of Myc vs MycLKO				Proteins sorted by p value of NSAF Myc vs Myc/LKO, NSAF averages for Myc and Myc/LKO and NSAF fold change (FC) calculated.
Sorted by p-value of Myc vs LKO				Proteins sorted by p value of NSAF Myc vs LKO, NSAF averages for Myc and LKO and NSAF fold change (FC) calculated.
Volcano				Volcano plots comparing proteins in c-myc IPs, Myc vs Myc/LKO and Myc vs LKO

## Sheet: Raw data
	All Proteins identified by MS/MS analysis of c-myc immunoprecipitates from three replicates of skeletal muscle of c-myc, c-myc/LKO and LKO mice before removal of non-specific proteins
				TSC	TSC	TSC	TSC	TSC	TSC	TSC	TSC	TSC		Number of unique peptides	Number of unique peptides	Number of unique peptides	Number of unique peptides	Number of unique peptides	Number of unique peptides	Number of unique peptides	Number of unique peptides	Number of unique peptides
#	Identified Proteins	Accession Number	Molecular Weight	Myc Rep1	Myc Rep2	Myc Rep3	Myc/LKO Rep1	Myc/LKO Rep2	Myc/LKO Rep3	LKO Rep1	LKO Rep2	LKO Rep3		Myc Rep1	Myc Rep2	Myc Rep3	Myc/LKO Rep1	Myc/LKO Rep2	Myc/LKO Rep3	LKO Rep1	LKO Rep2	LKO Rep3
1	gamma heavy chain, partial CONTAMINANT [Oryctolagus cuniculus cuniculus]	gi|0000000C|emb|AKM12456.1|Immunoglobulin	35 kDa	261	246	203	347	349	251	350	315	191		26	22	25	26	25	26	29	26	21
2	Myosin-4 OS=Mus musculus GN=Myh4 PE=2 SV=1	Q5SX39	223 kDa	82	82	191	177	116	279	282	1026	218		62	63	118	95	82	141	131	203	120
3	gamma H-chain, partial CONTAMINANT [Oryctolagus cuniculus]	gi|0000000B|emb|AAA64252.1|Ig	44 kDa	218	206	180	289	302	224	306	282	163		4	4	4	4	4	5	4	4	3
4	Plectin OS=Mus musculus GN=Plec PE=1 SV=3	Q9QXS1	534 kDa	86	61	120	139	136	192	196	139	144		81	56	112	113	110	168	147	116	130
5	Sarcoplasmic/endoplasmic reticulum calcium ATPase 1 OS=Mus musculus GN=Atp2a1 PE=1 SV=1	Q8R429	109 kDa	111	118	113	184	167	153	149	194	104		38	36	46	50	48	55	44	51	42
6	Ryanodine receptor 1 OS=Mus musculus GN=Ryr1 PE=1 SV=1	E9PZQ0	565 kDa	50	49	89	117	85	143	153	118	116		48	45	83	87	71	121	112	101	105
7	Phosphorylase b kinase regulatory subunit alpha, skeletal muscle isoform OS=Mus musculus GN=Phka1 PE=1 SV=1	A2AI87 (+3)	139 kDa	75	58	95	120	118	126	169	101	121		44	38	44	47	51	56	56	49	52
8	Glyceraldehyde-3-phosphate dehydrogenase OS=Mus musculus GN=Gapdh PE=1 SV=2	P16858	36 kDa	83	62	62	137	101	109	117	120	80		18	18	20	20	20	26	20	20	21
9	Phosphorylase b kinase regulatory subunit beta OS=Mus musculus GN=Phkb PE=1 SV=1	Q7TSH2	124 kDa	72	65	87	102	117	101	135	77	89		35	34	43	40	46	50	49	37	43
10	Keratin, type II cytoskeletal 1 CONTAMINANT OS=Homo sapiens GN=KRT1 PE=1 SV=6	P04264	66 kDa	62	37	151	97	46	105	201	42	88		31	23	47	36	26	45	44	23	35
11	Titin OS=Mus musculus GN=Ttn PE=1 SV=1	E9Q8K5	3716 kDa	0	0	0	7	0	8	12	656	0		0	0	0	0	0	1	0	3	0
12	Titin OS=Mus musculus GN=Ttn PE=1 SV=1	A2ASS6	3906 kDa	0	0	2	7	0	8	12	655	4		0	0	2	7	0	9	12	531	4
13	Serum albumin OS=Mus musculus GN=Alb PE=1 SV=3	P07724	69 kDa	0	294	2	2	460	2	0	1	0		0	46	1	2	56	2	0	1	0
14	Glycogen phosphorylase, muscle form OS=Mus musculus GN=Pygm PE=1 SV=3	Q9WUB3	97 kDa	115	80	112	43	41	51	60	47	56		58	41	52	29	29	38	35	35	38
15	Protein Myh13 OS=Mus musculus GN=Myh13 PE=1 SV=1	B1AR69	224 kDa	0	0	33	0	0	0	42	198	0		0	0	1	0	0	0	0	3	0
16	Keratin, type I cytoskeletal 10 CONTAMINANT OS=Homo sapiens GN=KRT10 PE=1 SV=6	P13645	59 kDa	24	39	68	57	47	52	94	30	83		15	24	32	25	24	26	32	22	36
17	Keratin, type I cytoskeletal 9 CONTAMINANT OS=Homo sapiens GN=KRT9 PE=1 SV=3	P35527	62 kDa	36	10	122	48	8	71	112	23	46		22	9	37	25	8	34	36	20	23
18	Actin, alpha skeletal muscle OS=Mus musculus GN=Acta1 PE=1 SV=1	P68134	42 kDa	6	15	23	14	19	31	63	268	38		4	11	14	9	13	18	19	27	17
19	Glycogen [starch] synthase, muscle OS=Mus musculus GN=Gys1 PE=1 SV=2	Q9Z1E4	84 kDa	148	111	144	0	0	0	0	1	0		40	35	43	0	0	0	0	1	0
20	Trypsin CONTAMINANT OS=Sus scrofa PE=1 SV=1	P00761	24 kDa	49	39	61	62	52	53	71	50	51		11	8	13	10	8	11	10	8	10
21	Actin, alpha cardiac muscle 1 OS=Mus musculus GN=Actc1 PE=1 SV=1	P68033	42 kDa	0	0	0	0	0	0	56	235	0		0	0	0	0	0	0	1	2	0
22	Phosphorylase b kinase gamma catalytic chain, skeletal muscle/heart isoform OS=Mus musculus GN=Phkg1 PE=1 SV=3	P07934	45 kDa	32	21	33	43	43	37	50	38	34		15	10	17	18	18	20	20	19	18
23	Keratin, type II cytoskeletal 2 epidermal CONTAMINANT OS=Homo sapiens GN=KRT2 PE=1 SV=2	P35908	65 kDa	16	18	50	41	34	41	83	21	83		14	15	31	30	27	32	46	19	45
24	Protein Agl OS=Mus musculus GN=Agl PE=1 SV=1	F8VPN4	174 kDa	115	73	139	6	6	6	6	2	5		66	49	74	6	6	5	6	2	5
25	Adenylosuccinate lyase OS=Mus musculus GN=Adsl PE=1 SV=2	P54822	55 kDa	19	16	21	42	37	49	49	26	29		13	11	15	23	19	28	23	14	21
26	E3 ubiquitin-protein ligase NHLRC1 OS=Mus musculus GN=Nhlrc1 PE=2 SV=1	Q8BR37	43 kDa	80	71	87	53	35	39	0	0	0		19	17	18	16	13	18	0	0	0
27	Laforin OS=Mus musculus GN=Epm2a PE=1 SV=2	Q9WUA5	37 kDa	134	106	100	0	0	0	0	0	0		19	19	17	0	0	0	0	0	0
28	Calsequestrin-1 OS=Mus musculus GN=Casq1 PE=1 SV=3	O09165	46 kDa	24	21	26	46	34	38	48	53	30		11	11	10	14	14	13	15	15	12
29	Actin, cytoplasmic 2 OS=Mus musculus GN=Actg1 PE=1 SV=1	P63260	42 kDa	0	0	20	0	0	25	0	110	29		0	0	7	0	0	7	0	1	5
30	Myomesin 2 OS=Mus musculus GN=Myom2 PE=1 SV=1	Q14BI5	165 kDa	14	17	26	21	36	19	25	55	22		13	16	24	19	22	19	21	42	20
31	Dihydrolipoyllysine-residue acetyltransferase component of pyruvate dehydrogenase complex, mitochondrial OS=Mus musculus GN=Dlat PE=1 SV=2	Q8BMF4	68 kDa	25	12	21	41	22	26	44	26	22		14	9	16	17	15	16	19	15	14
32	Dehydrogenase/reductase SDR family member 7C OS=Mus musculus GN=Dhrs7c PE=1 SV=3	Q8CHS7	34 kDa	10	7	13	39	18	34	32	27	36		9	7	11	14	12	14	15	13	17
33	Myosin light chain 1/3, skeletal muscle isoform OS=Mus musculus GN=Myl1 PE=1 SV=2	P05977	21 kDa	12	11	24	17	11	22	27	94	27		10	9	12	12	9	14	13	22	16
34	TBC1 domain family member 5 OS=Mus musculus GN=Tbc1d5 PE=1 SV=2	Q80XQ2	92 kDa	10	11	16	27	26	34	27	18	29		9	11	15	20	20	28	20	16	22
35	Pyruvate dehydrogenase E1 component subunit alpha, somatic form, mitochondrial OS=Mus musculus GN=Pdha1 PE=1 SV=1	P35486	43 kDa	19	18	28	19	21	31	25	16	19		13	13	18	11	14	18	16	10	14
36	Triosephosphate isomerase OS=Mus musculus GN=Tpi1 PE=1 SV=4	P17751	32 kDa	17	15	22	16	28	23	26	27	25		11	8	10	10	11	13	14	15	13
37	Myomesin-1 OS=Mus musculus GN=Myom1 PE=1 SV=1	Z4YJF5	175 kDa	5	11	12	9	17	26	20	48	19		5	9	12	8	16	23	19	39	17
38	ADP/ATP translocase 1 OS=Mus musculus GN=Slc25a4 PE=1 SV=4	P48962	33 kDa	23	15	17	22	22	32	21	26	23		12	11	12	13	14	18	12	14	14
39	Four and a half LIM domains 1, isoform CRA_b OS=Mus musculus GN=Fhl1 PE=1 SV=1	A2AEX8	34 kDa	9	39	14	26	47	23	11	17	14		7	18	13	14	20	20	11	14	12
40	Pregnancy zone protein OS=Mus musculus GN=Pzp PE=1 SV=3	Q61838	166 kDa	0	69	0	0	111	0	0	0	0		0	34	0	0	50	0	0	0	0
41	Serotransferrin OS=Mus musculus GN=Tf PE=1 SV=1	Q921I1	77 kDa	0	85	0	0	118	0	0	0	0		0	34	0	0	45	0	0	0	0
42	L-lactate dehydrogenase A chain OS=Mus musculus GN=Ldha PE=1 SV=3	P06151	36 kDa	9	13	13	15	19	17	17	18	15		8	7	11	10	11	13	12	12	11
43	Tropomyosin alpha-1 chain OS=Mus musculus GN=Tpm1 PE=1 SV=1	P58771	33 kDa	0	0	4	0	0	12	13	116	13		0	0	4	0	0	11	10	38	13
44	2-oxoglutarate dehydrogenase, mitochondrial OS=Mus musculus GN=Ogdh PE=1 SV=3	Q60597	116 kDa	8	5	17	17	14	30	17	8	28		7	5	17	14	11	27	11	8	24
45	Myosin regulatory light chain 2, skeletal muscle isoform OS=Mus musculus GN=Mylpf PE=1 SV=3	P97457	19 kDa	4	4	8	9	8	12	17	99	10		4	4	7	8	7	9	11	23	9
46	Nascent polypeptide-associated complex subunit alpha, muscle-specific form OS=Mus musculus GN=Naca PE=1 SV=2	P70670	220 kDa	7	6	11	20	14	32	25	17	16		6	6	11	20	13	31	25	17	15
47	Myosin light chain 1/3, skeletal muscle isoform OS=Mus musculus GN=Myl1 PE=1 SV=1	E9PWG4	18 kDa	10	9	18	15	10	19	21	58	21		1	2	1	2	1	2	2	2	1
48	Protein Neb OS=Mus musculus GN=Neb PE=1 SV=1	E9Q1W3	829 kDa	0	0	0	0	0	1	1	149	0		0	0	0	0	0	1	1	125	0
49	ATP synthase subunit alpha, mitochondrial OS=Mus musculus GN=Atp5a1 PE=1 SV=1	Q03265	60 kDa	15	9	8	17	16	25	22	26	12		14	6	8	12	11	20	16	17	12
50	Keratin, type II cytoskeletal 5 OS=Mus musculus GN=Krt5 PE=1 SV=1	Q922U2	62 kDa	10	0	30	11	9	16	35	0	20		2	0	7	0	0	2	5	0	4
51	light chain CONTAMINANT [Oryctolagus cuniculus]	gi|000000A|emb|BAQ55250.1|IgG	23 kDa	14	19	15	17	33	23	22	27	13		6	7	7	5	7	7	6	7	7
52	Pyruvate dehydrogenase E1 component subunit beta, mitochondrial OS=Mus musculus GN=Pdhb PE=1 SV=1	Q9D051	39 kDa	13	7	17	13	16	21	23	15	14		9	5	7	10	10	11	12	9	8
53	Alpha-actinin-3 OS=Mus musculus GN=Actn3 PE=2 SV=1	O88990	103 kDa	0	0	2	2	6	8	11	125	7		0	0	2	2	5	8	10	54	7
54	Creatine kinase M-type OS=Mus musculus GN=Ckm PE=1 SV=1	P07310	43 kDa	13	6	18	15	16	22	22	26	18		10	6	11	9	8	15	13	11	15
55	Complement C3 OS=Mus musculus GN=C3 PE=1 SV=3	P01027	186 kDa	0	48	1	0	80	2	0	0	1		0	35	1	0	45	2	0	0	1
56	Glycogenin-1 OS=Mus musculus GN=Gyg1 PE=1 SV=3	Q9R062	37 kDa	42	34	41	0	0	0	0	0	0		15	12	15	0	0	0	0	0	0
57	Calcium-activated potassium channel subunit alpha-1 OS=Mus musculus GN=Kcnma1 PE=1 SV=1	A0A087WSJ2 (+2)	134 kDa	6	9	9	8	8	24	16	17	25		6	9	8	8	8	20	15	14	21
58	ATP synthase subunit beta, mitochondrial OS=Mus musculus GN=Atp5b PE=1 SV=2	P56480	56 kDa	9	4	16	20	15	22	19	16	9		8	4	13	13	12	20	15	14	8
59	Myosin-binding protein C, fast-type OS=Mus musculus GN=Mybpc2 PE=1 SV=1	Q5XKE0	127 kDa	3	7	7	3	7	8	8	74	2		3	7	6	3	6	8	8	46	2
60	Serum albumin CONTAMINANT OS=Bos taurus GN=ALB PE=1 SV=4	P02769	69 kDa	9	21	6	13	31	6	17	13	3		5	5	4	5	5	3	5	5	2
61	SEC23-interacting protein OS=Mus musculus GN=Sec23ip PE=1 SV=1	G3X928	111 kDa	5	2	10	8	11	16	17	12	15		4	2	9	6	10	15	13	11	14
62	Serine protease inhibitor A3K OS=Mus musculus GN=Serpina3k PE=1 SV=2	P07759	47 kDa	0	51	0	0	77	0	0	0	0		0	20	0	0	25	0	0	0	0
63	Stomatin-like protein 2, mitochondrial OS=Mus musculus GN=Stoml2 PE=1 SV=1	Q99JB2	38 kDa	7	4	9	18	12	20	22	13	16		7	4	8	12	10	15	14	12	13
64	Trifunctional enzyme subunit alpha, mitochondrial OS=Mus musculus GN=Hadha PE=1 SV=1	Q8BMS1	83 kDa	2	17	9	8	11	20	22	10	7		2	15	9	7	9	20	15	10	7
65	Dihydrolipoyllysine-residue succinyltransferase component of 2-oxoglutarate dehydrogenase complex, mitochondrial OS=Mus musculus GN=Dlst PE=1 SV=1	Q9D2G2	49 kDa	8	5	13	8	11	15	11	9	12		6	4	9	8	8	11	8	7	7
66	Tropomyosin beta chain OS=Mus musculus GN=Tpm2 PE=1 SV=1	P58774	33 kDa	0	0	5	0	0	9	9	59	13		0	0	2	0	0	1	3	14	4
67	Alpha-1-antitrypsin 1-3 OS=Mus musculus GN=Serpina1c PE=1 SV=2	Q00896	46 kDa	0	39	0	0	61	0	0	0	0		0	14	0	0	16	0	0	0	0
68	Hemopexin OS=Mus musculus GN=Hpx PE=1 SV=2	Q91X72	51 kDa	0	36	0	0	56	0	0	0	0		0	16	0	0	18	0	0	0	0
69	Heat shock cognate 71 kDa protein OS=Mus musculus GN=Hspa8 PE=1 SV=1	P63017	71 kDa	8	7	8	17	13	19	8	9	10		8	7	8	11	12	18	7	9	10
70	Major vault protein OS=Mus musculus GN=Mvp PE=1 SV=4	Q9EQK5	96 kDa	0	0	7	5	6	15	15	9	26		0	0	7	5	6	15	14	8	22
71	Keratin, type II cytoskeletal 6A OS=Mus musculus GN=Krt6a PE=1 SV=3	P50446	59 kDa	5	0	19	7	0	0	27	3	11		1	0	4	0	0	0	6	0	0
72	Fructose-bisphosphate aldolase A OS=Mus musculus GN=Aldoa PE=1 SV=2	P05064	39 kDa	3	3	16	10	4	12	11	10	12		3	3	13	8	4	11	9	9	10
73	PDZ and LIM domain protein 5 OS=Mus musculus GN=Pdlim5 PE=1 SV=1	Q9CRA2	24 kDa	11	33	4	8	25	3	1	4	2		10	14	4	7	12	3	1	4	2
74	Trifunctional enzyme subunit beta, mitochondrial OS=Mus musculus GN=Hadhb PE=1 SV=1	Q99JY0	51 kDa	4	16	6	5	16	8	12	8	5		4	13	6	5	11	7	11	8	5
75	Troponin T, fast skeletal muscle OS=Mus musculus GN=Tnnt3 PE=1 SV=1	A2A6I3	29 kDa	0	4	1	0	1	2	2	76	4		0	4	1	0	1	2	2	17	4
76	LIM domain-binding protein 3 OS=Mus musculus GN=Ldb3 PE=1 SV=1	E9PYJ9	72 kDa	12	10	19	4	5	11	3	15	6		11	9	16	4	5	10	3	10	6
77	Keratin, type I cytoskeletal 14 OS=Mus musculus GN=Krt14 PE=1 SV=2	Q61781	53 kDa	6	6	17	8	0	5	22	1	7		2	1	8	2	0	2	8	0	2
78	Pyruvate kinase PKM OS=Mus musculus GN=Pkm PE=1 SV=4	P52480	58 kDa	6	4	14	7	12	12	7	5	11		6	4	12	7	8	12	7	5	11
79	Apolipoprotein A-I OS=Mus musculus GN=Apoa1 PE=1 SV=2	Q00623	31 kDa	0	28	0	0	51	0	0	0	0		0	15	0	0	24	0	0	0	0
80	Tubulin beta-4B chain OS=Mus musculus GN=Tubb4b PE=1 SV=1	P68372	50 kDa	6	6	11	5	10	15	5	11	6		6	6	10	5	10	14	5	9	6
81	Protein Ahnak OS=Mus musculus GN=Ahnak PE=1 SV=1	E9Q616	604 kDa	3	1	9	9	6	10	5	4	6		4	1	9	7	6	11	5	3	8
82	Alpha-1-antitrypsin 1-2 OS=Mus musculus GN=Serpina1b PE=1 SV=2	P22599	46 kDa	0	37	0	0	50	0	0	0	0		0	6	0	0	8	0	0	0	0
83	Complement C1q subcomponent subunit A OS=Mus musculus GN=C1qa PE=1 SV=2	P98086	26 kDa	6	5	8	14	6	7	14	10	7		5	3	4	5	4	4	6	4	4
84	Beta-globin OS=Mus musculus GN=Hbbt1 PE=1 SV=1	A8DUK4	16 kDa	2	21	3	11	32	4	4	1	5		2	9	3	6	10	4	4	1	5
85	Vitronectin OS=Mus musculus GN=Vtn PE=1 SV=2	P29788	55 kDa	6	7	7	11	13	9	11	7	8		3	4	3	4	7	3	3	2	3
86	Protein Neb OS=Mus musculus GN=Neb PE=1 SV=1	A2AQB2	353 kDa	0	0	0	0	0	0	0	60	0		0	0	0	0	0	0	0	10	0
87	Bifunctional glutamate/proline--tRNA ligase OS=Mus musculus GN=Eprs PE=1 SV=4	Q8CGC7	170 kDa	2	3	6	10	3	14	10	7	7		2	3	6	10	3	14	10	7	7
88	Copper homeostasis protein cutC homolog OS=Mus musculus GN=Cutc PE=1 SV=1	Q9D8X1	29 kDa	2	2	7	8	5	13	14	5	9		2	2	6	4	4	8	9	4	7
89	Keratin, type I cytoskeletal 42 OS=Mus musculus GN=Krt42 PE=1 SV=1	Q6IFX2	50 kDa	5	0	13	4	0	4	16	0	7		1	0	4	1	0	2	4	0	4
90	Protein Ighg2b (Fragment) OS=Mus musculus GN=Ighg2b PE=1 SV=1	A0A075B5P3	37 kDa	2	6	0	13	13	5	16	1	5		2	4	0	7	7	5	7	1	5
91	Lysine--tRNA ligase OS=Mus musculus GN=Kars PE=1 SV=1	Q99MN1	68 kDa	2	0	6	5	7	14	9	6	7		2	0	6	5	7	12	8	6	7
92	Keratin, type I cytoskeletal 16 OS=Mus musculus GN=Krt16 PE=1 SV=3	Q9Z2K1	52 kDa	5	0	12	0	0	4	18	2	0		0	0	3	0	0	1	2	1	0
93	Pyruvate dehydrogenase protein X component, mitochondrial OS=Mus musculus GN=Pdhx PE=1 SV=1	Q8BKZ9	54 kDa	7	3	11	8	6	10	12	4	6		7	3	10	6	6	9	9	4	6
94	Complement C1q subcomponent subunit B OS=Mus musculus GN=C1qb PE=1 SV=2	P14106	27 kDa	8	5	6	10	4	6	8	5	5		5	5	5	6	3	6	6	5	4
95	Alpha-1-antitrypsin 1-4 OS=Mus musculus GN=Serpina1d PE=1 SV=1	Q00897	46 kDa	0	25	0	0	39	0	0	0	0		0	1	0	0	2	0	0	0	0
96	AMP deaminase 1 OS=Mus musculus GN=Ampd1 PE=1 SV=2	Q3V1D3	86 kDa	3	2	7	5	6	11	4	13	5		3	2	7	4	5	11	4	11	5
97	Alpha globin 1 OS=Mus musculus GN=Hba-a1 PE=1 SV=1	Q91VB8	15 kDa	1	14	2	11	30	2	1	1	2		1	5	2	4	7	2	1	1	2
98	Tubulin alpha chain (Fragment) OS=Mus musculus GN=Tuba4a PE=1 SV=1	A0A0A0MQA5 (+1)	53 kDa	3	2	8	6	5	12	5	11	5		3	2	7	5	5	9	4	9	5
99	Peroxiredoxin-1 OS=Mus musculus GN=Prdx1 PE=1 SV=1	P35700	22 kDa	5	1	9	7	8	5	7	3	7		4	1	7	6	6	5	6	3	6
100	E3 ubiquitin-protein ligase TRIM21 OS=Mus musculus GN=Trim21 PE=1 SV=1	Q3U7K7	53 kDa	3	0	6	5	2	11	10	6	10		3	0	6	5	2	11	10	6	10
101	Nucleobindin-1 OS=Mus musculus GN=Nucb1 PE=1 SV=2	Q02819	53 kDa	1	1	2	4	7	10	11	5	8		1	1	2	4	7	10	11	5	8
102	Microtubule-associated protein (Fragment) OS=Mus musculus GN=Map4 PE=1 SV=1	A0A0G2JFH2	153 kDa	1	4	0	4	10	8	10	2	2		1	4	0	4	9	8	10	2	2
103	Protein Igha (Fragment) OS=Mus musculus GN=Igha PE=1 SV=1	A0A075B6A3	37 kDa	0	24	0	0	39	0	0	0	0		0	11	0	0	12	0	0	0	0
104	Elongation factor 1-alpha 2 OS=Mus musculus GN=Eef1a2 PE=1 SV=1	P62631	50 kDa	1	11	4	4	5	5	7	3	6		1	7	4	3	5	5	5	3	5
105	Ig mu chain C region (Fragment) OS=Mus musculus GN=Ighm PE=1 SV=1	A0A075B5P6 (+1)	50 kDa	2	4	4	6	8	9	3	7	3		2	4	3	6	6	6	3	6	3
106	Type I wool keratin intermediate filament 8c1 CONTAMINANT OS=Ovis aries PE=2 SV=1	Q9BGM6	47 kDa	40	0	0	0	0	2	4	0	0		20	0	0	0	0	1	0	0	0
107	Complement C1q subcomponent subunit C OS=Mus musculus GN=C1qc PE=1 SV=2	Q02105	26 kDa	5	7	4	9	4	8	11	6	7		3	4	2	5	3	5	5	3	4
108	Troponin C, skeletal muscle OS=Mus musculus GN=Tnnc2 PE=1 SV=2	P20801	18 kDa	2	4	4	5	4	7	5	22	4		2	4	4	4	4	6	5	10	4
109	ATP-dependent 6-phosphofructokinase, muscle type OS=Mus musculus GN=Pfkm PE=1 SV=3	P47857	85 kDa	2	4	2	2	3	11	3	17	3		1	4	2	2	3	10	3	15	3
110	Troponin I, fast skeletal muscle OS=Mus musculus GN=Tnni2 PE=2 SV=2	P13412	21 kDa	0	1	0	0	1	4	2	34	3		0	1	0	0	1	4	2	9	3
111	Tubulin alpha-1B chain OS=Mus musculus GN=Tuba1b PE=1 SV=2	P05213	50 kDa	0	0	9	5	0	12	3	0	7		0	0	3	1	0	3	1	0	3
112	immunoglobulin heavy chain of monoclonal antibody M5 CONTAMINANT [Oryctolagus cuniculus]	ABG56910.1	12 kDa	4	3	5	3	6	5	10	5	3		1	1	1	1	1	1	2	2	1
113	Protein Igkc (Fragment) OS=Mus musculus GN=Igkc PE=1 SV=1	A0A075B5P2 (+1)	12 kDa	3	6	3	6	10	5	11	1	6		2	4	2	4	8	5	7	1	4
114	Carbonic anhydrase 3 OS=Mus musculus GN=Ca3 PE=1 SV=3	P16015	29 kDa	1	3	2	2	4	8	4	13	2		1	3	2	2	4	8	4	8	2
115	Myoglobin OS=Mus musculus GN=Mb PE=1 SV=3	P04247	17 kDa	3	4	5	3	5	3	7	2	3		3	3	4	3	5	3	7	2	3
116	Ankyrin-1 (Fragment) OS=Mus musculus GN=Ank1 PE=1 SV=1	G3UXF4	12 kDa	3	2	2	6	5	8	5	6	7		3	2	2	5	3	6	4	3	4
117	Kininogen-1 OS=Mus musculus GN=Kng1 PE=1 SV=1	A0A0R4J038 (+1)	73 kDa	0	14	0	0	17	0	0	0	0		0	11	0	0	11	0	0	0	0
118	Calmodulin OS=Mus musculus GN=Calm1 PE=1 SV=2	P62204	17 kDa	2	3	1	3	2	8	9	5	3		2	3	1	3	2	6	6	4	3
119	Acylphosphatase-2 OS=Mus musculus GN=Acyp2 PE=1 SV=2	P56375	12 kDa	2	3	5	7	3	4	5	5	6		1	3	4	4	3	4	3	4	6
120	ATP synthase subunit O, mitochondrial OS=Mus musculus GN=Atp5o PE=1 SV=1	Q9DB20	23 kDa	1	8	1	4	18	4	2	3	3		1	6	1	3	10	4	2	3	3
121	60S ribosomal protein L9 OS=Mus musculus GN=Rpl9 PE=2 SV=2	P51410	22 kDa	0	16	0	2	19	0	0	0	0		0	6	0	2	8	0	0	0	0
122	Sarcalumenin OS=Mus musculus GN=Srl PE=1 SV=1	Q7TQ48	99 kDa	2	3	6	5	3	7	4	3	3		2	3	6	4	3	6	4	3	3
123	Vitamin D-binding protein OS=Mus musculus GN=Gc PE=1 SV=2	P21614	54 kDa	1	10	1	1	21	0	1	1	0		1	9	1	1	15	0	1	1	0
124	Transthyretin OS=Mus musculus GN=Ttr PE=1 SV=1	P07309	16 kDa	0	11	0	0	17	0	0	0	0		0	5	0	0	7	0	0	0	0
125	Stress-70 protein, mitochondrial OS=Mus musculus GN=Hspa9 PE=1 SV=3	P38647	73 kDa	5	1	3	3	2	7	4	4	2		5	1	3	3	2	7	4	4	2
126	Protein Ighg3 (Fragment) OS=Mus musculus GN=Ighg3 PE=4 SV=1	A0A075B5P5 (+1)	36 kDa	1	1	1	4	4	0	7	2	1		1	1	1	4	4	0	6	2	1
127	40S ribosomal protein S19 OS=Mus musculus GN=Rps19 PE=1 SV=3	Q9CZX8	16 kDa	1	13	0	3	15	0	1	0	0		1	9	0	3	9	0	1	0	0
128	Isocitrate dehydrogenase [NAD] subunit, mitochondrial OS=Mus musculus GN=Idh3b PE=1 SV=1	Q91VA7	42 kDa	0	0	4	2	3	6	3	1	1		0	0	4	2	3	5	3	1	1
129	Plasminogen OS=Mus musculus GN=Plg PE=1 SV=3	P20918	91 kDa	0	11	0	0	17	0	0	0	0		0	9	0	0	15	0	0	0	0
130	Carboxylesterase 1C OS=Mus musculus GN=Ces1c PE=1 SV=4	P23953	61 kDa	0	12	0	0	21	0	0	0	0		0	10	0	0	14	0	0	0	0
131	Microtubule-associated protein 4 OS=Mus musculus GN=Map4 PE=1 SV=3	P27546	117 kDa	0	0	0	0	8	3	4	1	2		0	0	0	0	2	1	1	1	1
132	Cytochrome c oxidase subunit NDUFA4 OS=Mus musculus GN=Ndufa4 PE=1 SV=2	Q62425	9 kDa	3	3	2	1	5	3	2	3	2		2	3	2	1	3	3	2	3	2
133	Ankyrin-1 OS=Mus musculus GN=Ank1 PE=1 SV=1	A0A0R4J1N7	210 kDa	4	3	2	6	3	5	7	4	4		2	3	2	3	2	3	3	2	3
134	Obscurin OS=Mus musculus GN=Obscn PE=1 SV=2	E9QQ96	816 kDa	3	1	1	1	0	3	2	4	3		3	1	1	1	0	3	2	4	3
135	Heat shock protein HSP 90-beta OS=Mus musculus GN=Hsp90ab1 PE=1 SV=3	P11499	83 kDa	0	0	6	5	2	9	3	2	1		0	0	6	5	2	9	2	2	1
136	Alpha-2-HS-glycoprotein OS=Mus musculus GN=Ahsg PE=1 SV=1	P29699	37 kDa	0	8	0	0	17	0	0	0	0		0	4	0	0	7	0	0	0	0
137	Keratin, type I cuticular Ha3-II CONTAMINANT OS=Homo sapiens GN=KRT33B PE=1 SV=3	Q14525	46 kDa	14	0	0	0	0	0	0	0	0		2	0	0	0	0	0	0	0	0
138	Vacuolar protein sorting-associated protein 35 OS=Mus musculus GN=Vps35 PE=1 SV=1	Q9EQH3	92 kDa	0	0	3	2	2	3	6	2	5		0	0	3	2	2	3	5	2	5
139	Myelin basic protein (Fragment) OS=Mus musculus GN=Mbp PE=1 SV=1	F6RT34 (+1)	23 kDa	1	9	0	4	10	2	1	0	0		1	4	0	4	5	2	1	0	0
140	Inward rectifier potassium channel 2 OS=Mus musculus GN=Kcnj2 PE=1 SV=1	P35561	48 kDa	1	2	4	3	3	6	2	4	4		1	2	4	3	3	6	2	3	4
141	Aspartate--tRNA ligase, cytoplasmic OS=Mus musculus GN=Dars PE=1 SV=2	Q922B2	57 kDa	0	0	3	1	0	8	3	1	5		0	0	3	1	0	8	3	1	5
142	Complement C4-B OS=Mus musculus GN=C4b PE=1 SV=3	P01029	193 kDa	0	6	0	1	13	2	0	1	2		0	6	0	1	12	2	0	1	2
143	Histone H1.4 OS=Mus musculus GN=Hist1h1e PE=1 SV=2	P43274	22 kDa	0	2	2	3	3	6	3	2	3		0	2	2	3	3	6	3	2	3
144	Junctional sarcoplasmic reticulum protein 1 OS=Mus musculus GN=Jsrp1 PE=1 SV=1	M0QW57 (+1)	36 kDa	0	1	1	3	3	3	1	4	2		0	1	1	2	3	3	1	4	2
145	MCG10343, isoform CRA_b OS=Mus musculus GN=Slc25a3 PE=1 SV=1	G5E902 (+1)	40 kDa	2	1	3	5	3	4	2	2	1		2	1	3	4	2	3	2	2	1
146	Arginine and glutamate-rich protein 1 OS=Mus musculus GN=Arglu1 PE=1 SV=2	Q3UL36	33 kDa	1	2	3	3	1	2	3	1	1		1	2	3	3	1	2	2	1	1
147	Antithrombin-III OS=Mus musculus GN=Serpinc1 PE=1 SV=1	P32261	52 kDa	0	6	0	0	14	0	0	0	0		0	6	0	0	10	0	0	0	0
148	40S ribosomal protein S10 OS=Mus musculus GN=Rps10 PE=1 SV=1	P63325	19 kDa	0	10	0	3	6	0	0	1	0		0	7	0	2	4	0	0	1	0
149	Keratin, type I microfibrillar, 47.6 kDa CONTAMINANT OS=Ovis aries PE=3 SV=2	P25690	46 kDa	28	0	0	0	0	1	0	0	0		3	0	0	0	0	0	0	0	0
150	Pyrroline-5-carboxylate reductase 2 OS=Mus musculus GN=Pycr2 PE=1 SV=1	Q922Q4	34 kDa	4	5	4	3	4	2	3	2	2		4	3	4	3	2	2	3	2	2
151	TRAF-interacting protein with FHA domain-containing protein A OS=Mus musculus GN=Tifa PE=1 SV=1	Q793I8	22 kDa	1	0	3	2	3	2	2	4	3		1	0	2	2	3	2	2	4	3
152	Histone H2B type 1-B OS=Mus musculus GN=Hist1h2bb PE=1 SV=3	Q64475	14 kDa	0	1	1	0	2	8	0	3	3		0	1	1	0	2	5	0	2	3
153	Murinoglobulin-1 OS=Mus musculus GN=Mug1 PE=1 SV=3	P28665	165 kDa	0	4	0	0	15	0	0	0	0		0	4	0	0	14	0	0	0	0
154	Serine protease inhibitor A3N OS=Mus musculus GN=Serpina3n PE=1 SV=1	Q91WP6	47 kDa	0	0	0	0	19	0	0	0	0		0	0	0	0	2	0	0	0	0
155	Histone H2A type 2-C OS=Mus musculus GN=Hist2h2ac PE=1 SV=3	Q64523	14 kDa	1	1	0	0	4	5	2	7	3		1	1	0	0	2	4	2	3	2
156	Keratin, type II cuticular Hb3 CONTAMINANT OS=Homo sapiens GN=KRT83 PE=1 SV=2	P78385	54 kDa	21	0	0	0	0	3	1	0	0		12	0	0	0	0	3	0	0	0
157	Galectin-1 OS=Mus musculus GN=Lgals1 PE=1 SV=3	P16045	15 kDa	1	3	2	3	4	5	2	3	4		1	2	2	2	2	4	2	2	3
158	Thioredoxin-dependent peroxide reductase, mitochondrial OS=Mus musculus GN=Prdx3 PE=1 SV=1	P20108	28 kDa	1	0	4	2	3	6	1	0	6		1	0	4	2	2	4	1	0	5
159	40S ribosomal protein S29 OS=Mus musculus GN=Rps29 PE=3 SV=2	P62274	7 kDa	0	4	1	2	10	1	0	0	1		0	2	1	1	3	1	0	0	1
160	Vimentin OS=Mus musculus GN=Vim PE=1 SV=3	P20152	54 kDa	1	0	6	0	0	11	0	1	0		1	1	3	1	3	1	1	1	2
161	40S ribosomal protein S9 OS=Mus musculus GN=Rps9 PE=1 SV=3	Q6ZWN5	23 kDa	1	1	3	1	3	1	2	1	2		0	2	2	2	1	2	2	2	0
162	Protein Gm5786 OS=Mus musculus GN=Gm5786 PE=3 SV=1	J3QMG5	31 kDa	0	2	2	2	1	2	2	2	0		1	5	0	2	3	2	1	1	1
163	Protein Ighg2c OS=Mus musculus GN=Ighg2c PE=1 SV=1	F6TQW2	44 kDa	1	5	0	3	5	3	2	1	1		0	2	4	2	1	3	0	0	3
164	Plasminogen activator inhibitor 1 RNA-binding protein OS=Mus musculus GN=Serbp1 PE=1 SV=1	A0A0N4SV32 (+2)	40 kDa	0	3	4	2	1	3	0	0	3		1	0	3	0	3	6	2	0	3
165	Dihydrolipoyl dehydrogenase, mitochondrial OS=Mus musculus GN=Dld PE=1 SV=2	O08749	54 kDa	1	0	4	0	3	7	2	0	3		0	0	5	0	0	10	0	1	0
166	Stromal interaction molecule 1 OS=Mus musculus GN=Stim1 PE=1 SV=1	A0A1B0GRA5	89 kDa	1	0	6	3	1	3	2	2	2		1	0	6	3	1	3	2	2	2
167	78 kDa glucose-regulated protein OS=Mus musculus GN=Hspa5 PE=1 SV=3	P20029	72 kDa	0	0	2	3	0	4	2	1	2		0	0	0	0	0	2	0	0	0
168	Protein Coq10a OS=Mus musculus GN=Coq10a PE=1 SV=1	E9Q3H6	29 kDa	0	7	0	1	14	0	0	0	0		0	5	0	1	5	0	0	0	0
169	Adenylosuccinate synthetase isozyme 1 OS=Mus musculus GN=Adssl1 PE=1 SV=1	J3QN31 (+1)	53 kDa	2	1	3	2	5	5	2	2	1		2	1	3	2	5	5	2	2	1
170	Protein deglycase DJ-1 OS=Mus musculus GN=Park7 PE=1 SV=1	Q99LX0	20 kDa	1	1	2	3	2	2	2	3	1		1	1	2	3	2	2	2	3	1
171	Succinate dehydrogenase [ubiquinone] flavoprotein subunit, mitochondrial OS=Mus musculus GN=Sdha PE=1 SV=1	Q8K2B3	73 kDa	1	1	5	1	2	5	0	1	0		1	1	5	1	2	5	0	1	0
172	Myotilin OS=Mus musculus GN=Myot PE=1 SV=1	Q9JIF9	55 kDa	0	3	1	1	9	1	1	4	0		0	3	1	1	6	1	1	4	0
173	Apolipoprotein A-IV OS=Mus musculus GN=Apoa4 PE=1 SV=3	P06728	45 kDa	0	8	0	0	13	0	0	0	0		0	8	0	0	10	0	0	0	0
174	Keratin, type II microfibrillar, component 5 CONTAMINANT OS=Ovis aries PE=1 SV=1	P25691	55 kDa	21	0	0	0	0	0	0	0	0		4	0	0	0	0	0	0	0	0
175	PDZ and LIM domain 3, isoform CRA_a OS=Mus musculus GN=Pdlim3 PE=1 SV=1	A0A1B0GSX6	39 kDa	2	2	2	2	2	2	0	5	2		2	2	2	2	2	2	0	5	2
176	Reticulocalbin-2 OS=Mus musculus GN=Rcn2 PE=1 SV=1	Q8BP92	37 kDa	0	0	0	3	4	6	5	2	4		0	0	0	3	4	6	5	2	4
177	ATP-dependent zinc metalloprotease YME1L1 OS=Mus musculus GN=Yme1l1 PE=1 SV=1	O88967	80 kDa	0	0	0	2	2	4	2	0	6		0	0	0	2	2	4	2	0	6
178	Complement factor H OS=Mus musculus GN=Cfh PE=1 SV=2	P06909	139 kDa	0	5	0	0	13	0	0	0	0		0	4	0	0	13	0	0	0	0
179	Arginine--tRNA ligase, cytoplasmic OS=Mus musculus GN=Rars PE=1 SV=2	Q9D0I9	76 kDa	0	1	1	3	2	5	5	1	3		0	1	1	3	2	5	5	1	3
180	Beta-enolase OS=Mus musculus GN=Eno3 PE=1 SV=3	P21550	47 kDa	0	0	0	1	1	2	1	3	2		0	0	0	1	1	2	1	3	2
181	Succinate--CoA ligase [ADP/GDP-forming] subunit alpha, mitochondrial OS=Mus musculus GN=Suclg1 PE=1 SV=4	Q9WUM5	36 kDa	0	4	1	2	3	2	1	0	0		0	4	1	2	3	2	1	0	0
182	Ig gamma-1 chain C region secreted form (Fragment) OS=Mus musculus GN=Ighg1 PE=1 SV=1	A0A075B5P4 (+1)	36 kDa	0	0	0	1	0	2	16	0	1		0	0	0	1	0	2	8	0	1
183	Myosin-9 OS=Mus musculus GN=Myh9 PE=1 SV=4	Q8VDD5	226 kDa	1	0	3	0	0	3	0	10	1		0	0	2	0	0	2	0	0	0
184	Myozenin-1 OS=Mus musculus GN=Myoz1 PE=1 SV=1	Q9JK37	31 kDa	0	1	0	0	1	0	0	20	0		0	1	0	0	1	0	0	11	0
185	Haptoglobin OS=Mus musculus GN=Hp PE=1 SV=1	Q61646	39 kDa	0	9	0	0	12	0	0	0	0		0	5	0	0	8	0	0	0	0
186	Keratin, type II microfibrillar, component 7C CONTAMINANT OS=Ovis aries PE=1 SV=1	P15241	54 kDa	18	0	0	0	0	0	0	0	0		3	0	0	0	0	0	0	0	0
187	Elongation factor Tu OS=Mus musculus GN=Gm9755 PE=3 SV=1	D3YVN7 (+1)	50 kDa	2	1	2	3	2	5	2	3	2		2	1	2	3	2	5	2	2	2
188	Elongation factor 1-gamma OS=Mus musculus GN=Eef1g PE=1 SV=3	Q9D8N0	50 kDa	1	1	0	2	2	3	4	1	1		1	1	0	2	2	3	4	1	1
189	Aminoacyl tRNA synthase complex-interacting multifunctional protein 1 OS=Mus musculus GN=Aimp1 PE=1 SV=2	P31230 (+1)	34 kDa	0	1	1	2	1	5	2	1	2		0	1	1	2	1	5	2	1	2
190	Histone H1.0 OS=Mus musculus GN=H1f0 PE=2 SV=4	P10922	21 kDa	0	1	2	2	3	4	2	2	2		0	1	2	1	3	4	2	2	2
191	40S ribosomal protein S14 OS=Mus musculus GN=Rps14 PE=1 SV=3	P62264	16 kDa	0	6	0	1	3	2	1	1	1		0	4	0	1	3	2	1	1	1
192	Carnitine O-palmitoyltransferase 1, muscle isoform OS=Mus musculus GN=Cpt1b PE=1 SV=1	Q924X2	88 kDa	1	0	2	1	3	4	2	0	0		1	0	2	1	3	4	2	0	0
193	Succinate dehydrogenase [ubiquinone] iron-sulfur subunit, mitochondrial OS=Mus musculus GN=Sdhb PE=1 SV=1	Q9CQA3	32 kDa	2	1	3	3	1	5	3	0	1		2	1	3	3	1	5	3	0	1
194	60S ribosomal protein L38 OS=Mus musculus GN=Rpl38 PE=1 SV=3	Q9JJI8	8 kDa	1	4	1	2	5	1	1	1	0		1	2	1	2	2	1	1	1	0
195	Cysteine and glycine-rich protein 3 OS=Mus musculus GN=Csrp3 PE=1 SV=1	P50462	21 kDa	0	5	1	3	4	3	0	2	0		0	5	1	3	4	3	0	2	0
196	Gelsolin OS=Mus musculus GN=Gsn PE=1 SV=3	P13020	86 kDa	0	5	0	0	10	0	0	0	0		0	5	0	0	8	0	0	0	0
197	H-2 class I histocompatibility antigen, Q10 alpha chain OS=Mus musculus GN=H2-Q10 PE=1 SV=3	P01898	37 kDa	0	10	0	0	10	0	0	0	0		0	7	0	0	8	0	0	0	0
198	Aspartyl/asparaginyl beta-hydroxylase OS=Mus musculus GN=Asph PE=1 SV=1	A2AL78 (+1)	26 kDa	2	2	2	3	3	3	2	2	3		2	2	2	2	3	2	2	2	3
199	40S ribosomal protein S4, X isoform OS=Mus musculus GN=Rps4x PE=1 SV=2	P62702	30 kDa	0	3	2	1	2	1	1	1	1		0	3	2	1	2	1	1	1	1
200	40S ribosomal protein S13 OS=Mus musculus GN=Rps13 PE=1 SV=2	P62301 (+1)	17 kDa	0	0	0	1	1	4	1	1	0		0	0	0	1	1	4	1	1	0
201	Dynamin-1-like protein OS=Mus musculus GN=Dnm1l PE=1 SV=2	Q8K1M6	83 kDa	0	0	5	1	0	4	1	0	0		0	0	5	1	0	4	1	0	0
202	Serine/threonine-protein phosphatase 2A 56 kDa regulatory subunit epsilon isoform OS=Mus musculus GN=Ppp2r5e PE=1 SV=3	Q61151	55 kDa	3	0	0	0	0	1	2	0	0		2	0	0	0	0	1	1	0	0
203	40S ribosomal protein S8 OS=Mus musculus GN=Rps8 PE=1 SV=2	P62242	24 kDa	0	0	3	2	1	4	2	2	2		0	0	3	2	1	4	2	2	2
204	DNA segment, Chr 10, ERATO Doi 610, expressed, isoform CRA_b OS=Mus musculus GN=Arhgef25 PE=1 SV=1	G5E825	68 kDa	0	0	2	1	0	3	4	1	2		0	0	2	1	0	3	4	1	2
205	40S ribosomal protein S3 OS=Mus musculus GN=Rps3 PE=1 SV=1	P62908	27 kDa	0	6	0	0	8	1	0	0	1		0	6	0	0	7	1	0	0	1
206	Ceruloplasmin OS=Mus musculus GN=Cp PE=1 SV=1	E9PZD8 (+3)	124 kDa	0	8	0	0	13	0	0	0	0		0	8	0	0	12	0	0	0	0
207	Inter alpha-trypsin inhibitor, heavy chain 4 OS=Mus musculus GN=Itih4 PE=1 SV=2	A6X935 (+2)	105 kDa	0	6	0	0	8	0	0	0	0		0	6	0	0	8	0	0	0	0
208	Parvalbumin alpha OS=Mus musculus GN=Pvalb PE=1 SV=3	P32848	12 kDa	2	0	0	2	3	2	3	2	1		2	0	0	2	3	2	3	2	1
209	Polymerase I and transcript release factor OS=Mus musculus GN=Ptrf PE=1 SV=1	O54724	44 kDa	0	1	1	1	3	2	3	1	1		0	1	1	1	3	2	3	1	1
210	60S ribosomal protein L13 OS=Mus musculus GN=Rpl13 PE=1 SV=3	P47963	24 kDa	1	0	0	2	1	2	1	0	1		1	0	0	2	1	2	1	0	1
211	PDZ and LIM domain 7, isoform CRA_f OS=Mus musculus GN=Pdlim7 PE=1 SV=1	Q8BVJ7	25 kDa	1	4	1	1	3	1	1	2	1		1	3	1	1	3	1	1	2	1
212	IgG heavy chain VDJ region CONTAMINANT [Oryctolagus cuniculus]	AAF98339.1	15 kDa	1	2	2	2	2	2	2	0	1		1	2	2	1	2	2	1	0	1
213	Atypical kinase COQ8A, mitochondrial OS=Mus musculus GN=Coq8a PE=1 SV=2	Q60936	72 kDa	1	0	3	2	2	3	1	2	2		1	0	3	2	2	3	1	2	2
214	60S ribosomal protein L12 OS=Mus musculus GN=Rpl12 PE=1 SV=2	P35979	18 kDa	0	6	1	0	5	1	0	0	2		0	4	1	0	4	1	0	0	2
215	Multiple inositol polyphosphate phosphatase 1 OS=Mus musculus GN=Minpp1 PE=1 SV=3	Q9Z2L6	55 kDa	0	0	0	1	2	3	3	2	2		0	0	0	1	2	3	3	2	2
216	Histone H4 OS=Mus musculus GN=Hist1h4a PE=1 SV=2	P62806	11 kDa	0	1	0	0	0	4	0	9	2		0	1	0	0	0	3	0	5	2
217	60S ribosomal protein L27a OS=Mus musculus GN=Rpl27a PE=1 SV=5	P14115	17 kDa	1	2	2	3	2	2	2	1	2		1	2	1	2	2	2	1	1	2
218	Glioblastoma amplified sequence OS=Mus musculus GN=Gbas PE=1 SV=1	Q7TMG8	33 kDa	1	0	2	2	1	3	1	1	1		1	0	2	2	1	3	1	1	1
219	Protein Srsf11 (Fragment) OS=Mus musculus GN=Srsf11 PE=1 SV=1	F6RDI8	56 kDa	0	0	2	0	0	2	1	0	2		0	0	2	0	0	2	1	0	2
220	3-ketoacyl-CoA thiolase, mitochondrial OS=Mus musculus GN=Acaa2 PE=1 SV=3	Q8BWT1	42 kDa	0	0	2	1	3	5	1	1	1		0	0	2	1	3	5	1	1	1
221	Protein Ighv1-31 OS=Mus musculus GN=Ighv1-31 PE=4 SV=1	A0A075B5V1	11 kDa	0	4	0	3	3	2	3	0	1		0	2	0	3	3	2	3	0	1
222	Eukaryotic translation initiation factor 5A-1 OS=Mus musculus GN=Eif5a PE=1 SV=2	P63242	17 kDa	2	1	2	1	1	2	2	1	1		2	1	2	1	1	2	2	1	1
223	Immunoglobulin J chain OS=Mus musculus GN=Jchain PE=1 SV=4	P01592	18 kDa	0	5	0	0	10	0	0	0	0		0	4	0	0	4	0	0	0	0
224	Peroxiredoxin-2 OS=Mus musculus GN=Prdx2 PE=1 SV=3	Q61171	22 kDa	0	0	1	1	1	2	1	2	1		0	0	1	1	1	2	1	2	1
225	Elongation factor 1-delta OS=Mus musculus GN=Eef1d PE=1 SV=1	A0A0R4J1L2 (+4)	29 kDa	1	0	3	1	2	4	2	1	3		1	0	3	1	2	4	2	1	3
226	40S ribosomal protein S28 (Fragment) OS=Mus musculus GN=Rps28 PE=1 SV=1	G3UYV7 (+1)	6 kDa	1	5	1	1	4	2	0	1	1		1	4	1	1	2	2	0	1	1
227	MCG55033 OS=Mus musculus GN=Gm10250 PE=4 SV=1	G3X9L6 (+1)	19 kDa	0	1	0	1	2	3	1	2	2		0	1	0	1	2	3	1	2	2
228	Citrate synthase, mitochondrial OS=Mus musculus GN=Cs PE=1 SV=1	Q9CZU6	52 kDa	0	1	4	1	1	4	2	1	1		0	1	4	1	1	4	2	1	1
229	Transmembrane protein 109 OS=Mus musculus GN=Tmem109 PE=1 SV=2	Q3UBX0	26 kDa	0	0	1	2	2	4	1	0	3		0	0	1	1	1	3	1	0	2
230	Protein phosphatase 1 regulatory subunit 3A OS=Mus musculus GN=Ppp1r3a PE=1 SV=2	Q99MR9	121 kDa	0	2	4	0	0	0	1	0	0		0	2	3	0	0	0	1	0	0
231	Calcium-binding mitochondrial carrier protein Aralar1 OS=Mus musculus GN=Slc25a12 PE=1 SV=1	Q8BH59	75 kDa	0	0	2	2	1	4	0	5	1		0	0	2	2	1	4	0	4	1
232	Inter-alpha-trypsin inhibitor heavy chain H1 OS=Mus musculus GN=Itih1 PE=1 SV=1	F8WJ05 (+1)	102 kDa	0	4	0	0	7	1	0	0	0		0	4	0	0	6	1	0	0	0
233	40S ribosomal protein S25 OS=Mus musculus GN=Rps25 PE=1 SV=1	P62852	14 kDa	2	1	0	1	1	2	2	2	2		2	1	0	1	1	2	2	2	2
234	Poly(U)-binding-splicing factor PUF60 OS=Mus musculus GN=Puf60 PE=1 SV=2	Q3UEB3	60 kDa	0	1	1	3	1	2	3	1	1		0	1	1	2	1	2	2	1	1
235	Protein enabled homolog OS=Mus musculus GN=Enah PE=1 SV=2	E9QKR1	62 kDa	0	0	1	1	0	4	0	0	2		0	0	1	1	0	4	0	0	2
236	Complement C5 OS=Mus musculus GN=C5 PE=1 SV=2	P06684	189 kDa	0	1	0	0	6	0	0	0	0		0	1	0	0	4	0	0	0	0
237	Creatine kinase S-type, mitochondrial OS=Mus musculus GN=Ckmt2 PE=1 SV=1	Q6P8J7	47 kDa	0	0	3	1	1	1	2	0	0		0	0	3	1	1	1	2	0	0
238	60S ribosomal protein L15 OS=Mus musculus GN=Rpl15 PE=2 SV=4	Q9CZM2	24 kDa	0	0	0	1	0	3	1	1	1		0	0	0	1	0	3	1	1	1
239	40S ribosomal protein S15a OS=Mus musculus GN=Rps15a PE=1 SV=2	P62245	15 kDa	0	5	0	1	4	3	0	0	0		0	3	0	1	3	3	0	0	0
240	Glycosylphosphatidylinositol specific phospholipase D1 OS=Mus musculus GN=Gpld1 PE=1 SV=1	Q8VCU2	94 kDa	0	4	0	0	7	0	0	0	0		0	4	0	0	6	0	0	0	0
241	Cysteine-rich protein 1 OS=Mus musculus GN=Crip1 PE=1 SV=1	A0A0G2JEK2	14 kDa	0	4	0	0	4	0	0	1	0		0	2	0	0	2	0	0	1	0
242	Beta-2-glycoprotein 1 OS=Mus musculus GN=Apoh PE=1 SV=1	Q01339	39 kDa	0	3	0	0	6	0	0	0	0		0	3	0	0	6	0	0	0	0
243	60S ribosomal protein L35 OS=Mus musculus GN=Rpl35 PE=1 SV=1	Q6ZWV7	15 kDa	1	1	1	2	1	0	1	1	1		1	1	1	2	1	0	1	1	1
244	Probable threonine--tRNA ligase 2, cytoplasmic OS=Mus musculus GN=Tarsl2 PE=1 SV=1	Q8BLY2	91 kDa	1	1	0	2	1	3	3	1	1		1	1	0	2	1	3	3	1	1
245	ATP synthase subunit f, mitochondrial OS=Mus musculus GN=Atp5j2 PE=1 SV=3	P56135	10 kDa	0	1	1	0	0	2	2	2	1		0	1	1	0	0	2	2	2	1
246	Aconitate hydratase, mitochondrial OS=Mus musculus GN=Aco2 PE=1 SV=1	Q99KI0	85 kDa	1	0	1	0	3	3	0	0	1		1	0	1	0	3	3	0	0	1
247	Prothrombin OS=Mus musculus GN=F2 PE=1 SV=1	P19221	70 kDa	0	0	1	0	6	0	0	0	0		0	0	1	0	6	0	0	0	0
248	Histidine-rich glycoprotein OS=Mus musculus GN=Hrg PE=1 SV=1	A0A0R4J039 (+1)	60 kDa	0	6	0	0	8	0	0	0	0		0	6	0	0	8	0	0	0	0
249	Protein Rpl23a-ps3 OS=Mus musculus GN=Rpl23a-ps3 PE=3 SV=1	A0A140T8M7 (+1)	18 kDa	1	0	1	2	2	1	1	1	1		1	0	1	2	2	1	1	1	1
250	Protein Rps18-ps3 OS=Mus musculus GN=Rps18-ps3 PE=3 SV=1	A0A140T8T3 (+2)	17 kDa	0	1	0	0	1	3	1	1	1		0	1	0	0	1	3	1	1	1
251	Ig heavy chain V region MOPC 21 (Fragment) OS=Mus musculus PE=1 SV=1	P01783	15 kDa	0	1	0	0	3	0	1	0	0		0	1	0	0	3	0	1	0	0
252	14-3-3 protein epsilon OS=Mus musculus GN=Ywhae PE=1 SV=1	P62259	29 kDa	0	0	0	2	1	2	0	1	0		0	0	0	1	1	2	0	1	0
253	40S ribosomal protein S7 OS=Mus musculus GN=Rps7 PE=2 SV=1	P62082	22 kDa	0	1	0	1	1	2	0	0	0		0	1	0	1	1	2	0	0	0
254	Desmin OS=Mus musculus GN=Des PE=1 SV=3	P31001	53 kDa	0	0	0	0	0	0	0	9	0		0	0	0	0	0	0	0	8	0
255	RNA-binding protein EWS OS=Mus musculus GN=Ewsr1 PE=1 SV=1	Q5SUS9 (+2)	69 kDa	1	0	1	1	0	1	1	1	2		1	0	1	1	0	1	1	1	2
256	Cellular nucleic acid-binding protein OS=Mus musculus GN=Cnbp PE=1 SV=2	P53996	20 kDa	1	0	1	6	1	1	1	1	1		1	0	1	4	1	1	1	1	1
257	Y-box-binding protein 3 OS=Mus musculus GN=Ybx3 PE=1 SV=2	Q9JKB3	39 kDa	1	1	0	0	0	2	2	1	3		1	1	0	0	0	2	2	1	3
258	60S ribosomal protein L18 OS=Mus musculus GN=Rpl18 PE=1 SV=3	P35980	22 kDa	1	0	1	0	1	4	1	0	3		1	0	1	0	1	4	1	0	3
259	Protein-cysteine N-palmitoyltransferase HHAT-like protein OS=Mus musculus GN=Hhatl PE=1 SV=2	Q9D1G3	56 kDa	0	0	0	2	1	2	1	3	0		0	0	0	2	1	2	1	3	0
260	Desmoplakin OS=Mus musculus GN=Dsp PE=1 SV=1	E9Q557	333 kDa	0	0	3	0	0	1	0	0	0		0	0	3	0	0	1	0	0	0
261	Annexin A2 OS=Mus musculus GN=Anxa2 PE=1 SV=2	P07356	39 kDa	0	0	2	0	0	5	0	0	5		0	0	2	0	0	4	0	0	4
262	Protein Ighv1-81 (Fragment) OS=Mus musculus GN=Ighv1-81 PE=4 SV=1	A0A075B5Y4	13 kDa	0	4	0	1	3	0	3	0	0		0	2	0	0	2	0	2	0	0
263	Protein Col6a3 OS=Mus musculus GN=Col6a3 PE=1 SV=1	A0A087WS16 (+1)	289 kDa	0	0	0	0	0	3	0	4	0		0	0	0	0	0	3	0	4	0
264	Protein 1300017J02Rik OS=Mus musculus GN=1300017J02Rik PE=1 SV=1	D3YY36 (+1)	69 kDa	0	4	0	0	7	0	0	0	0		0	3	0	0	5	0	0	0	0
265	Protein Ighv6-3 (Fragment) OS=Mus musculus GN=Ighv6-3 PE=4 SV=7	A0A075B5T2	13 kDa	0	1	0	0	3	0	0	0	0		0	1	0	0	2	0	0	0	0
266	Thioredoxin OS=Mus musculus GN=Txn PE=1 SV=3	P10639	12 kDa	1	1	1	2	1	2	1	0	1		1	1	1	2	1	2	1	0	1
267	60S ribosomal protein L22 OS=Mus musculus GN=Rpl22 PE=1 SV=2	P67984	15 kDa	1	0	1	2	1	1	1	1	2		1	0	1	1	1	1	1	1	2
268	Protein Gm10036 OS=Mus musculus GN=Gm10036 PE=3 SV=1	E9PYL9 (+1)	20 kDa	0	2	1	1	2	1	1	1	1		0	2	1	1	2	1	1	1	1
269	Ubiquitin-40S ribosomal protein S27a OS=Mus musculus GN=Rps27a PE=1 SV=2	P62983	18 kDa	0	1	2	1	1	1	1	1	1		0	1	2	1	1	1	1	1	1
270	WAS/WASL-interacting protein family member 3 OS=Mus musculus GN=Wipf3 PE=1 SV=1	E9Q2D0 (+1)	49 kDa	2	0	0	1	1	1	3	1	2		2	0	0	1	1	1	3	1	2
271	Protein Ighv4-1 (Fragment) OS=Mus musculus GN=Ighv4-1 PE=1 SV=7	A0A075B5R5	13 kDa	0	2	1	2	2	2	0	1	0		0	2	1	2	2	2	0	1	0
272	60S ribosomal protein L7 (Fragment) OS=Mus musculus GN=Rpl7 PE=1 SV=1	F6XI62 (+1)	33 kDa	0	0	1	1	0	3	0	1	2		0	0	1	1	0	3	0	1	2
273	Kelch-like protein 41 OS=Mus musculus GN=Klhl41 PE=1 SV=1	A2AUC9	68 kDa	0	0	1	0	0	2	1	3	1		0	0	1	0	0	2	1	2	1
274	Cytoplasmic dynein 1 heavy chain 1 OS=Mus musculus GN=Dync1h1 PE=1 SV=2	Q9JHU4	532 kDa	0	0	1	0	0	2	2	1	0		0	0	1	0	0	2	2	1	0
275	Sodium/potassium-transporting ATPase subunit alpha OS=Mus musculus GN=Atp1a3 PE=1 SV=1	A0A0G2JGX4	113 kDa	0	0	1	2	0	2	0	0	0		0	0	1	2	0	2	0	0	0
276	Pyruvate carboxylase OS=Mus musculus GN=Pcx PE=1 SV=1	E9QPD7 (+2)	130 kDa	0	1	0	1	0	7	0	1	0		0	1	0	1	0	6	0	1	0
277	Glutathione peroxidase OS=Mus musculus GN=Gpx4 PE=1 SV=1	F7A8H6	29 kDa	0	2	0	0	3	2	0	0	2		0	2	0	0	3	2	0	0	2
278	40S ribosomal protein S5 (Fragment) OS=Mus musculus GN=Rps5 PE=1 SV=1	D3YYM6 (+2)	20 kDa	0	3	0	2	4	0	0	0	0		0	3	0	2	3	0	0	0	0
279	Protein Gm20547 OS=Mus musculus GN=Gm20547 PE=3 SV=1	B8JJN0	142 kDa	0	4	0	0	6	0	0	0	0		0	4	0	0	6	0	0	0	0
280	Voltage-dependent anion-selective channel protein 1 OS=Mus musculus GN=Vdac1 PE=1 SV=3	Q60932	32 kDa	0	0	0	0	0	2	0	8	0		0	0	0	0	0	1	0	5	0
281	Apolipoprotein E OS=Mus musculus GN=Apoe PE=1 SV=2	P08226	36 kDa	0	3	0	0	8	0	0	0	0		0	3	0	0	8	0	0	0	0
282	Carboxypeptidase N subunit 2 OS=Mus musculus GN=Cpn2 PE=1 SV=2	Q9DBB9	60 kDa	0	1	0	0	4	0	0	0	0		0	1	0	0	4	0	0	0	0
283	Reticulon-2 OS=Mus musculus GN=Rtn2 PE=1 SV=1	O70622	51 kDa	1	1	1	1	1	1	1	0	2		1	1	1	1	1	1	1	0	2
284	Protein Igkv1-117 (Fragment) OS=Mus musculus GN=Igkv1-117 PE=4 SV=2	A0A140T8M0	13 kDa	1	1	0	2	1	1	2	0	0		1	1	0	2	1	1	2	0	0
285	Triadin OS=Mus musculus GN=Trdn PE=1 SV=1	E9Q9K5	78 kDa	0	0	0	1	1	4	0	2	0		0	0	0	1	1	4	0	2	0
286	Protein Qars OS=Mus musculus GN=Qars PE=1 SV=2	D3Z158 (+1)	85 kDa	0	0	0	2	0	3	2	1	2		0	0	0	2	0	3	2	1	2
287	C->U-editing enzyme APOBEC-2 OS=Mus musculus GN=Apobec2 PE=1 SV=1	Q9WV35	26 kDa	0	0	0	0	0	0	0	3	0		0	0	0	0	0	0	0	3	0
288	Tripartite motif-containing protein 72 OS=Mus musculus GN=Trim72 PE=1 SV=1	Q1XH17	53 kDa	0	0	3	0	0	4	0	0	0		0	0	3	0	0	4	0	0	0
289	Peptidyl-prolyl cis-trans isomerase FKBP1A OS=Mus musculus GN=Fkbp1a PE=1 SV=2	P26883	12 kDa	1	1	1	2	1	1	1	1	1		1	1	1	2	1	1	1	1	1
290	RNA-binding protein FUS OS=Mus musculus GN=Fus PE=1 SV=1	P56959 (+1)	53 kDa	0	0	0	2	1	1	0	0	1		0	0	0	2	1	1	0	0	1
291	60S ribosomal protein L4 OS=Mus musculus GN=Rpl4 PE=1 SV=3	Q9D8E6	47 kDa	0	0	0	1	0	3	1	0	0		0	0	0	1	0	3	1	0	0
292	Isocitrate dehydrogenase [NAD] subunit gamma 1, mitochondrial OS=Mus musculus GN=Idh3g PE=1 SV=1	P70404	43 kDa	0	0	2	0	0	0	0	0	0		0	0	2	0	0	0	0	0	0
293	Junction plakoglobin OS=Mus musculus GN=Jup PE=1 SV=3	Q02257	82 kDa	0	0	3	0	0	0	1	0	0		0	0	3	0	0	0	1	0	0
294	Alpha-1-acid glycoprotein 1 OS=Mus musculus GN=Orm1 PE=1 SV=1	Q60590	24 kDa	0	2	0	0	6	0	0	0	0		0	2	0	0	3	0	0	0	0
295	Alpha-2-antiplasmin OS=Mus musculus GN=Serpinf2 PE=1 SV=1	Q61247	55 kDa	0	0	0	0	5	0	0	0	0		0	0	0	0	3	0	0	0	0
296	Keratin, type II microfibrillar (Fragment) CONTAMINANT OS=Ovis aries PE=1 SV=1	P02539	13 kDa	9	0	0	0	0	0	0	0	0		2	0	0	0	0	0	0	0	0
297	Aminoacyl tRNA synthase complex-interacting multifunctional protein 2 OS=Mus musculus GN=Aimp2 PE=1 SV=2	Q8R010	35 kDa	0	0	1	0	0	2	0	0	2		0	0	1	0	0	2	0	0	2
298	Peptidyl-prolyl cis-trans isomerase FKBP3 OS=Mus musculus GN=Fkbp3 PE=1 SV=2	Q62446	25 kDa	0	0	0	2	0	3	1	1	0		0	0	0	2	0	3	1	1	0
299	60S ribosomal protein L26 OS=Mus musculus GN=Rpl26 PE=1 SV=1	P61255	17 kDa	0	1	0	0	0	1	2	0	0		0	1	0	0	0	1	2	0	0
300	Long-chain specific acyl-CoA dehydrogenase, mitochondrial OS=Mus musculus GN=Acadl PE=1 SV=2	P51174	48 kDa	0	0	1	0	0	2	1	0	1		0	0	1	0	0	2	1	0	1
301	Ig kappa chain V-III region PC 2880/PC 1229 OS=Mus musculus PE=1 SV=1	P01654	12 kDa	0	3	0	0	2	0	2	0	1		0	2	0	0	2	0	2	0	1
302	Rab GDP dissociation inhibitor beta OS=Mus musculus GN=Gdi2 PE=1 SV=1	Q61598	51 kDa	0	0	0	0	0	1	2	0	0		0	0	0	0	0	1	2	0	0
303	Epidermal growth factor receptor OS=Mus musculus GN=Egfr PE=1 SV=1	Q01279	135 kDa	0	4	0	0	3	0	0	0	0		0	4	0	0	3	0	0	0	0
304	Bin1 protein OS=Mus musculus GN=Bin1 PE=1 SV=1	Q6P1B9	53 kDa	0	6	0	0	0	0	0	0	0		0	5	0	0	0	0	0	0	0
305	Leucine-rich HEV glycoprotein OS=Mus musculus GN=Lrg1 PE=1 SV=1	Q91XL1	37 kDa	0	2	0	0	2	0	0	0	0		0	2	0	0	2	0	0	0	0
306	Myosin-binding protein H OS=Mus musculus GN=Mybph PE=2 SV=2	P70402	53 kDa	0	0	0	0	0	0	0	9	0		0	0	0	0	0	0	0	9	0
307	Profilin-2 OS=Mus musculus GN=Pfn2 PE=1 SV=3	Q9JJV2	15 kDa	0	0	0	0	1	2	0	1	1		0	0	0	0	1	2	0	1	1
308	60S ribosomal protein L14 OS=Mus musculus GN=Rpl14 PE=1 SV=3	Q9CR57	24 kDa	0	0	1	0	1	1	2	1	1		0	0	1	0	1	1	2	1	1
309	Phosphoglycerate mutase 2 OS=Mus musculus GN=Pgam2 PE=1 SV=3	O70250	29 kDa	0	0	2	0	1	0	1	0	1		0	0	2	0	1	0	1	0	1
310	60S ribosomal protein L36 OS=Mus musculus GN=Rpl36 PE=1 SV=1	Q6ZWZ4	12 kDa	0	0	1	0	0	1	2	0	0		0	0	1	0	0	1	2	0	0
311	Ig kappa chain V-VI region XRPC 44 OS=Mus musculus PE=1 SV=1	P01675 (+4)	12 kDa	0	0	0	0	2	1	0	1	0		0	0	0	0	2	1	0	1	0
312	Complement factor I OS=Mus musculus GN=Cfi PE=1 SV=3	Q61129	67 kDa	0	2	0	0	2	0	0	0	0		0	2	0	0	2	0	0	0	0
313	ATP synthase subunit gamma OS=Mus musculus GN=Atp5c1 PE=1 SV=1	A2AKU9 (+4)	33 kDa	0	0	0	0	0	3	1	1	0		0	0	0	0	0	3	1	1	0
314	Myozenin-3 OS=Mus musculus GN=Myoz3 PE=1 SV=1	E9QJU4 (+1)	27 kDa	0	1	0	0	1	0	0	4	0		0	1	0	0	1	0	0	3	0
315	Clusterin OS=Mus musculus GN=Clu PE=1 SV=1	Q06890	52 kDa	0	3	0	0	3	0	0	0	0		0	3	0	0	2	0	0	0	0
316	Glutathione peroxidase 3 OS=Mus musculus GN=Gpx3 PE=1 SV=2	P46412	25 kDa	0	1	0	0	3	0	0	0	0		0	1	0	0	2	0	0	0	0
317	Apolipoprotein A-II OS=Mus musculus GN=Apoa2 PE=1 SV=2	P09813	11 kDa	0	4	0	0	4	0	0	0	0		0	2	0	0	2	0	0	0	0
318	Retinol-binding protein 4 OS=Mus musculus GN=Rbp4 PE=1 SV=1	H7BWY6 (+1)	28 kDa	0	2	0	0	3	0	0	0	0		0	2	0	0	1	0	0	0	0
319	Complement component C8 beta chain OS=Mus musculus GN=C8b PE=1 SV=1	Q8BH35	66 kDa	0	1	0	0	6	0	0	0	0		0	1	0	0	5	0	0	0	0
320	60S ribosomal protein L8 OS=Mus musculus GN=Rpl8 PE=1 SV=2	P62918	28 kDa	0	1	0	3	1	1	0	0	0		0	1	0	2	1	1	0	0	0
321	60S ribosomal protein L36a OS=Mus musculus GN=Rpl36a PE=1 SV=2	P83882	12 kDa	0	1	0	0	0	2	0	0	1		0	1	0	0	0	2	0	0	1
322	Pre-mRNA-processing factor 40 homolog A OS=Mus musculus GN=Prpf40a PE=1 SV=1	Q9R1C7	108 kDa	0	0	0	0	0	3	1	0	1		0	0	0	0	0	3	1	0	1
323	Protein Igkv4-57 (Fragment) OS=Mus musculus GN=Igkv4-57 PE=4 SV=2	A0A0A6YYE7	13 kDa	0	2	0	1	2	0	2	0	0		0	2	0	1	2	0	2	0	0
324	Peroxiredoxin-5, mitochondrial OS=Mus musculus GN=Prdx5 PE=1 SV=1	G3UZJ4 (+2)	17 kDa	1	0	0	0	1	0	2	0	0		1	0	0	0	1	0	2	0	0
325	Zinc-alpha-2-glycoprotein OS=Mus musculus GN=Azgp1 PE=1 SV=2	Q64726	35 kDa	0	1	0	0	2	0	0	0	0		0	1	0	0	2	0	0	0	0
326	Filamin-C OS=Mus musculus GN=Flnc PE=1 SV=3	Q8VHX6	291 kDa	0	0	0	0	0	2	0	1	1		0	0	0	0	0	2	0	1	1
327	Serine/arginine repetitive matrix protein 1 OS=Mus musculus GN=Srrm1 PE=1 SV=2	Q52KI8	107 kDa	0	0	0	0	0	0	2	0	1		0	0	0	0	0	0	2	0	1
328	60S ribosomal protein L13a OS=Mus musculus GN=Rpl13a PE=1 SV=4	P19253	23 kDa	0	0	0	1	0	2	1	0	0		0	0	0	1	0	2	1	0	0
329	CD5 antigen-like OS=Mus musculus GN=Cd5l PE=1 SV=3	Q9QWK4	39 kDa	0	1	0	0	2	0	0	0	0		0	1	0	0	2	0	0	0	0
330	Isoleucine--tRNA ligase, cytoplasmic OS=Mus musculus GN=Iars PE=1 SV=2	Q8BU30	144 kDa	0	0	1	0	0	2	0	0	0		0	0	1	0	0	2	0	0	0
331	Inter-alpha trypsin inhibitor, heavy chain 2 OS=Mus musculus GN=Itih2 PE=1 SV=1	G3X977 (+1)	106 kDa	0	1	0	0	4	0	0	0	0		0	1	0	0	4	0	0	0	0
332	Serum paraoxonase/arylesterase 1 OS=Mus musculus GN=Pon1 PE=1 SV=2	P52430	40 kDa	0	1	0	0	2	0	0	0	0		0	1	0	0	2	0	0	0	0
333	Thrombospondin-1 OS=Mus musculus GN=Thbs1 PE=1 SV=1	P35441 (+1)	130 kDa	0	1	0	0	5	0	0	0	0		0	1	0	0	4	0	0	0	0
334	Complement component C8 gamma chain OS=Mus musculus GN=C8g PE=1 SV=1	Q8VCG4	23 kDa	0	1	0	0	4	0	0	0	0		0	1	0	0	4	0	0	0	0
335	Fc of IgG, low affinity IIIa, receptor OS=Mus musculus GN=Fcgr4 PE=1 SV=1	A0A0B4J1G0	28 kDa	0	0	0	2	0	2	0	0	0		0	0	0	2	0	2	0	0	0
336	Ig kappa chain V-V region HP R16.7 OS=Mus musculus PE=1 SV=1	P01644 (+1)	12 kDa	0	0	0	0	3	0	0	0	0		0	0	0	0	2	0	0	0	0
337	Aldehyde dehydrogenase, mitochondrial OS=Mus musculus GN=Aldh2 PE=1 SV=1	A0A0G2JEU1 (+1)	51 kDa	0	0	0	0	0	5	0	0	0		0	0	0	0	0	5	0	0	0
338	Protein Igkv12-46 (Fragment) OS=Mus musculus GN=Igkv12-46 PE=1 SV=2	A0A140T8P6	13 kDa	0	1	0	0	1	0	2	0	0		0	1	0	0	1	0	2	0	0
339	Collagen alpha-1(VI) chain OS=Mus musculus GN=Col6a1 PE=1 SV=1	Q04857	108 kDa	0	0	0	0	0	2	0	2	0		0	0	0	0	0	2	0	2	0
340	Protein-L-isoaspartate O-methyltransferase OS=Mus musculus GN=Pcmt1 PE=1 SV=1	E0CYV0 (+1)	30 kDa	0	0	0	0	0	1	2	0	0		0	0	0	0	0	1	2	0	0
341	40S ribosomal protein S30 OS=Mus musculus GN=Fau PE=1 SV=1	P62862 (+1)	7 kDa	0	2	0	0	0	0	0	0	0		0	2	0	0	0	0	0	0	0
342	Protein kinase C and casein kinase II substrate protein 3 OS=Mus musculus GN=Pacsin3 PE=1 SV=1	Q99JB8	49 kDa	0	4	0	0	1	0	0	0	0		0	4	0	0	1	0	0	0	0
343	Plasma kallikrein OS=Mus musculus GN=Cyp4v3 PE=1 SV=2	H9H9R5 (+1)	71 kDa	0	2	0	0	2	0	0	0	0		0	2	0	0	2	0	0	0	0
344	Complement component C8 alpha chain OS=Mus musculus GN=C8a PE=1 SV=1	A2A997 (+2)	65 kDa	0	3	0	0	2	0	0	0	0		0	3	0	0	2	0	0	0	0
345	Apolipoprotein C-III OS=Mus musculus GN=Apoc3 PE=1 SV=1	E9QP56	15 kDa	0	2	0	0	3	0	0	0	0		0	1	0	0	2	0	0	0	0
346	6.8 kDa mitochondrial proteolipid OS=Mus musculus GN=Mp68 PE=1 SV=1	P56379	7 kDa	0	0	0	0	0	2	0	0	0		0	0	0	0	0	2	0	0	0
347	Acetyl-CoA acetyltransferase, mitochondrial OS=Mus musculus GN=Acat1 PE=1 SV=1	Q8QZT1	45 kDa	0	2	0	0	0	0	0	0	0		0	2	0	0	0	0	0	0	0
348	60S ribosomal protein L28 OS=Mus musculus GN=Rpl28 PE=1 SV=2	P41105	16 kDa	0	0	0	0	0	2	1	0	1		0	0	0	0	0	2	1	0	1
349	Oxidation resistance protein 1 OS=Mus musculus GN=C7 PE=1 SV=2	D3YXF5	93 kDa	0	1	0	0	2	0	0	0	0		0	1	0	0	2	0	0	0	0
350	Methionine--tRNA ligase, cytoplasmic OS=Mus musculus GN=Mars PE=1 SV=1	E9QB02 (+1)	102 kDa	0	0	0	0	0	3	0	0	0		0	0	0	0	0	3	0	0	0
351	28S ribosomal protein S36, mitochondrial OS=Mus musculus GN=Mrps36 PE=1 SV=1	Q9CQX8 (+1)	11 kDa	0	0	1	0	0	2	0	0	1		0	0	1	0	0	2	0	0	1
352	Cytochrome c oxidase subunit 6B1 OS=Mus musculus GN=Cox6b1 PE=1 SV=2	P56391	10 kDa	0	1	0	0	2	0	0	0	0		0	1	0	0	2	0	0	0	0
353	Protein AMBP OS=Mus musculus GN=Ambp PE=1 SV=2	Q07456	39 kDa	0	1	0	0	2	0	0	0	0		0	1	0	0	2	0	0	0	0
354	Protein-arginine deiminase type-2 OS=Mus musculus GN=Padi2 PE=1 SV=2	Q08642	76 kDa	0	0	2	0	0	1	0	0	0		0	0	2	0	0	1	0	0	0
355	Carboxypeptidase N catalytic chain OS=Mus musculus GN=Cpn1 PE=1 SV=1	Q9JJN5	52 kDa	0	1	0	0	2	0	0	0	0		0	1	0	0	2	0	0	0	0
356	Glutamine synthetase OS=Mus musculus GN=Glul PE=1 SV=6	P15105	42 kDa	0	0	0	0	0	2	0	0	2		0	0	0	0	0	2	0	0	2
357	Fetuin-B OS=Mus musculus GN=Fetub PE=1 SV=1	Q6YJU1 (+1)	34 kDa	0	1	0	0	2	0	0	0	0		0	1	0	0	2	0	0	0	0
358	Major urinary protein 5 OS=Mus musculus GN=Mup8 PE=3 SV=1	A2AKN8 (+9)	21 kDa	0	2	0	0	2	0	0	0	0		0	2	0	0	2	0	0	0	0
359	Ig lambda-2 chain C region OS=Mus musculus GN=Iglc2 PE=1 SV=1	P01844 (+1)	11 kDa	0	0	0	0	0	0	3	0	0		0	0	0	0	0	0	2	0	0
360	Ig kappa chain V-II region 7S34.1 OS=Mus musculus PE=1 SV=1	P01630	12 kDa	0	1	0	0	2	0	0	0	0		0	1	0	0	2	0	0	0	0
361	NADH dehydrogenase [ubiquinone] 1 alpha subcomplex subunit 2 OS=Mus musculus GN=Ndufa2 PE=1 SV=3	Q9CQ75	11 kDa	0	1	0	0	2	0	0	0	0		0	1	0	0	2	0	0	0	0
362	Beta-2-microglobulin OS=Mus musculus GN=B2m PE=1 SV=2	P01887	14 kDa	0	1	0	0	2	0	0	0	0		0	1	0	0	2	0	0	0	0
363	NADH dehydrogenase [ubiquinone] 1 alpha subcomplex subunit 7 OS=Mus musculus GN=Ndufa7 PE=1 SV=3	Q9Z1P6	13 kDa	0	0	0	0	2	0	0	0	0		0	0	0	0	2	0	0	0	0
364	C4b-binding protein OS=Mus musculus GN=C4bpa PE=1 SV=3	P08607	52 kDa	0	1	0	0	2	0	0	0	0		0	1	0	0	2	0	0	0	0
365	Up-regulated during skeletal muscle growth protein 5 OS=Mus musculus GN=Usmg5 PE=1 SV=1	Q78IK2	6 kDa	0	0	0	0	1	2	0	0	0		0	0	0	0	1	2	0	0	0
366	Tropomodulin-4 OS=Mus musculus GN=Tmod4 PE=2 SV=1	Q9JLH8	39 kDa	0	0	0	0	0	0	0	2	0		0	0	0	0	0	0	0	2	0
367	Protein Igkv1-135 (Fragment) OS=Mus musculus GN=Igkv1-135 PE=4 SV=1	A0A0B4J1H7 (+1)	13 kDa	0	0	0	0	0	2	0	0	0		0	0	0	0	0	2	0	0	0
368	F-actin-capping protein subunit alpha-2 (Fragment) OS=Mus musculus GN=Capza2 PE=1 SV=1	A0A0N4SVM0 (+2)	20 kDa	0	0	0	0	0	0	0	3	0		0	0	0	0	0	0	0	3	0
369	F-actin-capping protein subunit beta OS=Mus musculus GN=Capzb PE=1 SV=3	P47757	31 kDa	0	0	0	0	0	0	0	2	0		0	0	0	0	0	0	0	2	0
370	Elongation factor 2 OS=Mus musculus GN=Eef2 PE=1 SV=2	P58252	95 kDa	0	0	0	0	0	2	0	0	0		0	0	0	0	0	2	0	0	0
371	Protein phosphatase 1 regulatory subunit 3C OS=Mus musculus GN=Ppp1r3c PE=1 SV=1	Q7TMB3	36 kDa	0	0	2	0	0	0	0	0	0		0	0	2	0	0	0	0	0	0
372	Granulins (Fragment) OS=Mus musculus GN=Grn PE=1 SV=1	H3BJ90	36 kDa	0	0	0	0	0	0	2	0	0		0	0	0	0	0	0	2	0	0
373	Prohibitin-2 OS=Mus musculus GN=Phb2 PE=1 SV=1	O35129	33 kDa	0	0	0	0	0	2	0	0	0		0	0	0	0	0	2	0	0	0

## Sheet: Filtered data NSAF p-value&FC
	Proteins identified by MS/MS analysis of c-myc immunoprecipitates from skeletal muscle of c-myc, c-myc/LKO and WT mice
	after removal of non-mouse proteins, pseudogenes, redundant Uniprot entries, keratins, immunoglobulins, serum proteins and proteins found in only one out of three replicates. NSAF values were calculated, data sorted by NSAF p values and NSAF averages calculated.
	To calculate NSAF fold change (FC), and to avoid dividing by 0, an arbitrary number 0.001 was added to all NSAF average values.
					TSC	TSC	TSC	TSC	TSC	TSC	TSC	TSC	TSC		Spc/L	Spc/L	Spc/L	Spc/L	Spc/L	Spc/L	Spc/L	Spc/L	Spc/L		NSAF Myc Rep1	NSAF Myc Rep2	NSAF Myc Rep3	NSAF Myc/LKO Rep1	NSAF Myc/LKO Rep2	NSAF Myc/LKO Rep3	NSAF LKO Rep1	NSAF LKO Rep2	NSAF LKO Rep3		NSAF p value Myc vs Myc/LKO	NSAF p value Myc vs LKO	NSAF p value Myc/LKO vs LKO		NSAF Myc average	NSAF Myc SEM	NSAF Myc/LKO average	NSAF Myc/LKO SEM	NSAF LKO average	NSAF LKO SEM		FC NSAF Myc vs Myc/LKO	FC NSAF Myc vs LKO	FC NSAF Myc/LKO vs LKO
#	Identified Proteins	Accession Number	Protein Length	Molecular Weight	Myc Rep1	Myc Rep2	Myc Rep3	Myc/LKO Rep1	Myc/LKO Rep2	Myc/LKO Rep3	LKO Rep1	LKO Rep2	LKO Rep3		Myc Rep1	Myc Rep2	Myc Rep3	Myc/LKO Rep1	Myc/LKO Rep2	Myc/LKO Rep3	LKO Rep1	LKO Rep2	LKO Rep3		x1000	x1000	x1000	x1000	x1000	x1000	x1000	x1000	x1000
2	Myosin-4 OS=Mus musculus GN=Myh4 PE=2 SV=1	Q5SX39	1939	223 kDa	82	82	191	177	116	279	282	1026	218		0.0422898	0.0422898	0.0985044	0.0912842	0.0598247	0.143889	0.145436	0.529139	0.112429		13.1991	11.3378	24.6261	23.7719	13.4892	30.178	35.0279	78.2402	32.494		0.394659	0.104963	0.169957		16.3886	4.15412	22.4807	4.86076	48.5884	14.8445		0.729009	0.337296	0.462677
4	Plectin OS=Mus musculus GN=Plec PE=1 SV=3	Q9QXS1	4691	534 kDa	86	61	120	139	136	192	196	139	144		0.018333	0.0130036	0.0255809	0.0296312	0.0289917	0.0409294	0.0417821	0.0296312	0.0306971		5.7219	3.48623	6.39522	7.71646	6.53702	8.58419	10.0631	4.38137	8.87199		0.0853882	0.255814	0.934649		5.20212	0.879201	7.61356	0.593247	7.77316	1.72992		0.68327	0.669241	0.979467
5	Sarcoplasmic/endoplasmic reticulum calcium ATPase 1 OS=Mus musculus GN=Atp2a1 PE=1 SV=1	Q8R429	994	109 kDa	111	118	113	184	167	153	149	194	104		0.11167	0.118712	0.113682	0.185111	0.168008	0.153924	0.149899	0.195171	0.104628		34.8533	31.8263	28.4205	48.2059	37.8823	32.2826	36.1029	28.8586	30.2392		0.197197	0.991311	0.209177		31.7011	1.85806	39.4579	4.66359	31.7346	2.22072		0.803414	0.998943	1.24337
6	Ryanodine receptor 1 OS=Mus musculus GN=Ryr1 PE=1 SV=1	E9PZQ0	5035	565 kDa	50	49	89	117	85	143	153	118	116		0.00993049	0.00973188	0.0176763	0.0232373	0.0168818	0.0284012	0.0303873	0.0234359	0.0230387		3.0994	2.60908	4.41907	6.05139	3.8065	5.95663	7.31871	3.46532	6.65859		0.105845	0.135474	0.717545		3.37685	0.540471	5.27251	0.733013	5.81521	1.1898		0.640464	0.580693	0.906675
7	Phosphorylase b kinase regulatory subunit alpha, skeletal muscle isoform OS=Mus musculus GN=Phka1 PE=1 SV=1	A2AI87 (+3)	1241	139 kDa	75	58	95	120	118	126	169	101	121		0.0604351	0.0467365	0.0765512	0.0966962	0.0950846	0.101531	0.13618	0.081386	0.097502		18.8624	12.5299	19.1378	25.1813	21.4396	21.2943	32.7988	12.034	28.1798		0.0817474	0.32307	0.804403		16.8444	2.1582	22.6394	1.27215	24.3385	6.2946		0.744029	0.692087	0.930188
8	Glyceraldehyde-3-phosphate dehydrogenase OS=Mus musculus GN=Gapdh PE=1 SV=2	P16858	333	36 kDa	83	62	62	137	101	109	117	120	80		0.249249	0.186186	0.186186	0.411411	0.303303	0.327327	0.351351	0.36036	0.24024		77.7931	49.9159	46.5465	107.138	68.3886	68.6509	84.6222	53.2841	69.4336		0.224581	0.457155	0.478759		58.0862	9.90187	81.3936	12.8731	69.1143	9.04795		0.713646	0.840437	1.17767
9	Phosphorylase b kinase regulatory subunit beta OS=Mus musculus GN=Phkb PE=1 SV=1	Q7TSH2	1085	124 kDa	72	65	87	102	117	101	135	77	89		0.0663594	0.0599078	0.0801843	0.0940092	0.107834	0.0930876	0.124424	0.0709677	0.0820276		20.7114	16.0611	20.0461	24.4816	24.3143	19.5234	29.9672	10.4935	23.7074		0.153427	0.700256	0.827961		18.9405	1.45199	22.7741	1.62557	21.3904	5.73981		0.83167	0.885469	1.06469
11	Titin OS=Mus musculus GN=Ttn PE=1 SV=1	E9Q8K5	33467	3716 kDa	0	0	0	7	0	8	12	656	0		0	0	0	0.000209161	0	0.000239041	0.000358562	0.0196014	0		0	0	0	0.0544691	0	0.0501345	0.0863589	2.89833	0		0.116799	0.355009	0.370387		0.001	0	0.0358679	0.0174788	0.995896	0.952043		0.0278801	0.00100412	0.0360157
12	Titin OS=Mus musculus GN=Ttn PE=1 SV=1	A2ASS6	35213	3906 kDa	0	0	2	7	0	8	12	655	4		0	0	5.67972e-05	0.00019879	0	0.000227189	0.000340783	0.0186011	0.000113594		0	0	0.0141993	0.0517683	0	0.0476487	0.0820769	2.75042	0.0328308		0.175418	0.34948	0.362556		0.0057331	0.0047331	0.034139	0.0166121	0.956109	0.897768		0.167934	0.00599628	0.0357062
14	Glycogen phosphorylase, muscle form OS=Mus musculus GN=Pygm PE=1 SV=3	Q9WUB3	842	97 kDa	115	80	112	43	41	51	60	47	56		0.13658	0.0950119	0.133017	0.0510689	0.0486936	0.0605701	0.0712589	0.0558195	0.0665083		42.6278	25.4724	33.2542	13.2992	10.9794	12.7035	17.1625	8.25366	19.2221		0.0128005	0.0343755	0.498995		33.7858	4.95946	12.3283	0.695572	14.8804	3.36581		2.7405	2.27049	0.828494
15	Protein Myh13 OS=Mus musculus GN=Myh13 PE=1 SV=1	B1AR69	1938	224 kDa	0	0	33	0	0	0	42	198	0		0	0	0.0170279	0	0	0	0.0216718	0.102167	0		0	0	4.25697	0	0	0	5.21961	15.1068	0		0.373901	0.313651	0.200872		1.41999	1.41899	0.001	0	6.77647	4.42979		1419.99	0.209547	0.00014757
18	Actin, alpha skeletal muscle OS=Mus musculus GN=Acta1 PE=1 SV=1	P68134	377	42 kDa	6	15	23	14	19	31	63	268	38		0.0159151	0.0397878	0.061008	0.0371353	0.0503979	0.0822281	0.167109	0.710875	0.100796		4.96727	10.667	15.252	9.67065	11.3637	17.2458	40.2478	105.112	29.1317		0.547682	0.1155	0.129125		10.2964	2.97475	12.761	2.29552	58.165	23.6925		0.806862	0.177021	0.219394
19	Glycogen [starch] synthase, muscle OS=Mus musculus GN=Gys1 PE=1 SV=2	Q9Z1E4	738	84 kDa	148	111	144	0	0	0	0	1	0		0.200542	0.150407	0.195122	0	0	0	0	0.00135501	0		62.5911	40.3235	48.7805	0	0	0	0	0.200357	0		0.00146358	0.00147123	0.373901		50.566	6.48976	0.001	0	0.0677856	0.0667856		50566	745.97	0.0147524
22	Phosphorylase b kinase gamma catalytic chain, skeletal muscle/heart isoform OS=Mus musculus GN=Phkg1 PE=1 SV=3	P07934	388	45 kDa	32	21	33	43	43	37	50	38	34		0.0824742	0.0541237	0.0850515	0.110825	0.110825	0.0953608	0.128866	0.0979381	0.0876289		25.741	14.5104	21.2629	28.8606	24.9887	20.0002	31.0371	14.4815	25.3263		0.377988	0.623143	0.864139		20.5058	3.26409	24.6175	2.56455	23.6159	4.85519		0.832976	0.868302	1.04241
24	Protein Agl OS=Mus musculus GN=Agl PE=1 SV=1	F8VPN4	1532	174 kDa	115	73	139	6	6	6	6	2	5		0.0750653	0.0476501	0.0907311	0.00391645	0.00391645	0.00391645	0.00391645	0.00130548	0.00326371		23.4286	12.7748	22.6828	1.01991	0.883078	0.821403	0.943268	0.193033	0.943268		0.00550208	0.005328	0.449795		19.6297	3.43371	0.90913	0.0586567	0.69419	0.250078		21.5918	28.2772	1.30963
25	Adenylosuccinate lyase OS=Mus musculus GN=Adsl PE=1 SV=2	P54822	484	55 kDa	19	16	21	42	37	49	49	26	29		0.0392562	0.0330579	0.0433884	0.0867769	0.0764463	0.10124	0.10124	0.053719	0.0599174		12.2522	8.86269	10.8471	22.5981	17.237	21.2332	24.3834	7.94307	17.3172		0.00676162	0.292122	0.490797		10.655	0.983231	20.3571	1.60854	16.5489	4.76146		0.523405	0.643852	1.23012
26	E3 ubiquitin-protein ligase NHLRC1 OS=Mus musculus GN=Nhlrc1 PE=2 SV=1	Q8BR37	401	43 kDa	80	71	87	53	35	39	0	0	0		0.199501	0.177057	0.216958	0.13217	0.0872818	0.0972569	0	0	0		62.2663	47.4685	54.2394	34.4192	19.6802	20.3978	0	0	0		0.00973105	0.000216036	0.00662575		54.6591	4.2769	24.8334	4.79785	0.001	0		2.20103	54659.1	24833.4
27	Laforin OS=Mus musculus GN=Epm2a PE=1 SV=2	Q9WUA5	330	37 kDa	134	106	100	0	0	0	0	0	0		0.406061	0.321212	0.30303	0	0	0	0	0	0		126.736	86.1159	75.7576	0	0	0	0	0	0		0.00347436	0.00347436	#DIV/0!		96.204	15.5564	0.001	0	0.001	0		96204	96204	1
28	Calsequestrin-1 OS=Mus musculus GN=Casq1 PE=1 SV=3	O09165	405	46 kDa	24	21	26	46	34	38	48	53	30		0.0592593	0.0518519	0.0641975	0.11358	0.0839506	0.0938272	0.118519	0.130864	0.0740741		18.4954	13.9013	16.0494	29.5782	18.9291	19.6785	28.5449	19.35	21.4087		0.148234	0.0873569	0.93687		16.1497	1.32713	22.7296	3.43162	23.1022	2.78598		0.710514	0.699054	0.983871
30	Myomesin 2 OS=Mus musculus GN=Myom2 PE=1 SV=1	Q14BI5	1463	165 kDa	14	17	26	21	36	19	25	55	22		0.00956938	0.01162	0.0177717	0.0143541	0.024607	0.012987	0.0170882	0.037594	0.0150376		2.9867	3.11527	4.44293	3.73804	5.54836	2.72379	4.11565	5.55877	4.34613		0.633638	0.147246	0.515113		3.51596	0.465463	4.00439	0.826108	4.67452	0.447601		0.878026	0.752156	0.856644
31	Dihydrolipoyllysine-residue acetyltransferase component of pyruvate dehydrogenase complex, mitochondrial OS=Mus musculus GN=Dlat PE=1 SV=2	Q8BMF4	642	68 kDa	25	12	21	41	22	26	44	26	22		0.0389408	0.0186916	0.0327103	0.0638629	0.0342679	0.0404984	0.0685358	0.0404984	0.0342679		12.1538	5.01115	8.17757	16.631	7.7267	8.4938	16.5067	5.98824	9.90402		0.51623	0.559515	0.972993		8.44851	2.06632	10.9515	2.84886	10.8007	3.06926		0.771448	0.782222	1.01397
32	Dehydrogenase/reductase SDR family member 7C OS=Mus musculus GN=Dhrs7c PE=1 SV=3	Q8CHS7	311	34 kDa	10	7	13	39	18	34	32	27	36		0.0321543	0.022508	0.0418006	0.125402	0.0578778	0.109325	0.102894	0.0868167	0.115756		10.0357	6.03433	10.4502	32.6568	13.0502	22.9289	24.7818	12.837	33.4554		0.0737966	0.0728751	0.926096		8.84106	1.40796	22.8796	5.65997	23.6924	5.97693		0.386416	0.37316	0.965695
33	Myosin light chain 1/3, skeletal muscle isoform OS=Mus musculus GN=Myl1 PE=1 SV=2	P05977	188	21 kDa	12	11	24	17	11	22	27	94	27		0.0638298	0.0585106	0.12766	0.0904255	0.0585106	0.117021	0.143617	0.5	0.143617		19.9219	15.6865	31.9149	23.5483	13.1929	24.5431	34.5898	73.9317	41.5078		0.74895	0.103052	0.0796379		22.5088	4.85988	20.4291	3.62896	50.0108	12.1265		1.1018	0.450078	0.408494
34	TBC1 domain family member 5 OS=Mus musculus GN=Tbc1d5 PE=1 SV=2	Q80XQ2	815	92 kDa	10	11	16	27	26	34	27	18	29		0.0122699	0.0134969	0.0196319	0.0331288	0.0319018	0.0417178	0.0331288	0.0220859	0.0355828		3.82957	3.61848	4.90798	8.6273	7.1932	8.74954	7.97901	3.26569	10.2841		0.00312329	0.219762	0.658208		4.11967	0.399327	8.19101	0.499654	7.17725	2.0654		0.502951	0.573991	1.14125
35	Pyruvate dehydrogenase E1 component subunit alpha, somatic form, mitochondrial OS=Mus musculus GN=Pdha1 PE=1 SV=1	P35486	390	43 kDa	19	18	28	19	21	31	25	16	19		0.0487179	0.0461538	0.0717949	0.0487179	0.0538462	0.0794872	0.0641026	0.0410256	0.0487179		15.2054	12.3737	17.9487	12.687	12.1412	16.671	15.439	6.06619	14.0803		0.566341	0.376972	0.577369		15.1769	1.60944	13.834	1.42768	11.8628	2.92424		1.09707	1.27937	1.16617
36	Triosephosphate isomerase OS=Mus musculus GN=Tpi1 PE=1 SV=4	P17751	249	32 kDa	17	15	22	16	28	23	26	27	25		0.0682731	0.060241	0.0883534	0.064257	0.11245	0.0923695	0.104418	0.108434	0.100402		21.3087	16.1504	22.0884	16.7336	25.3551	19.3728	25.1488	16.0334	29.0178		0.849771	0.453006	0.562382		19.8502	1.86302	20.4882	2.55042	23.401	3.84892		0.96886	0.848261	0.875526
37	Myomesin-1 OS=Mus musculus GN=Myom1 PE=1 SV=1	Z4YJF5	1569	175 kDa	5	11	12	9	17	26	20	48	19		0.00318674	0.00701083	0.00764818	0.00573614	0.0108349	0.0165711	0.012747	0.0305927	0.0121096		0.994614	1.87958	1.91205	1.49379	2.44305	3.47547	3.07008	4.52354	3.49989		0.247095	0.0161212	0.161924		1.59641	0.300546	2.47177	0.572232	3.69884	0.431094		0.645858	0.431599	0.668256
38	ADP/ATP translocase 1 OS=Mus musculus GN=Slc25a4 PE=1 SV=4	P48962	298	33 kDa	23	15	17	22	22	32	21	26	23		0.0771812	0.0503356	0.057047	0.0738255	0.0738255	0.107383	0.0704698	0.0872483	0.0771812		24.089	13.4948	14.2617	19.2254	16.6461	22.5215	16.9725	12.9008	22.3067		0.597521	0.980844	0.554026		17.2829	3.41078	19.4653	1.70028	17.3943	2.72338		0.887878	0.99359	1.11906
39	Four and a half LIM domains 1, isoform CRA_b OS=Mus musculus GN=Fhl1 PE=1 SV=1	A2AEX8	296	34 kDa	9	39	14	26	47	23	11	17	14		0.0304054	0.131757	0.0472973	0.0878378	0.158784	0.0777027	0.0371622	0.0574324	0.0472973		9.48983	35.3235	11.8243	22.8744	35.8024	16.2967	8.95042	8.49215	13.6697		0.575709	0.369111	0.0703234		18.8802	8.24972	24.9922	5.72942	10.3718	1.65478		0.755445	1.82035	2.40964
42	L-lactate dehydrogenase A chain OS=Mus musculus GN=Ldha PE=1 SV=3	P06151	332	36 kDa	9	13	13	15	19	17	17	18	15		0.0271084	0.0391566	0.0391566	0.0451807	0.0572289	0.0512048	0.0512048	0.0542169	0.0451807		8.46081	10.4978	9.78916	11.7658	12.9039	10.7393	12.3326	8.01669	13.058		0.0620686	0.408302	0.713628		9.58357	0.597019	11.804	0.62516	11.1368	1.57353		0.811892	0.860535	1.05991
44	2-oxoglutarate dehydrogenase, mitochondrial OS=Mus musculus GN=Ogdh PE=1 SV=3	Q60597	1023	116 kDa	8	5	17	17	14	30	17	8	28		0.00782014	0.00488759	0.0166178	0.0166178	0.0136852	0.0293255	0.0166178	0.00782014	0.0273705		2.44074	1.31034	4.15445	4.32755	3.08574	6.15049	4.00236	1.15631	7.91054		0.195465	0.46342	0.94258		2.63618	0.826758	4.52226	0.890003	4.3574	1.9578		0.582934	0.604988	1.03783
45	Myosin regulatory light chain 2, skeletal muscle isoform OS=Mus musculus GN=Mylpf PE=1 SV=3	P97457	169	19 kDa	4	4	8	9	8	12	17	99	10		0.0236686	0.0236686	0.0473373	0.0532544	0.0473373	0.0710059	0.100592	0.585799	0.0591716		7.38722	6.34548	11.8343	13.8683	10.6736	14.8922	24.2273	86.6182	17.1016		0.0934812	0.198149	0.253088		8.52334	1.68307	13.1457	1.27042	42.65	22.0806		0.648375	0.199844	0.308222
46	Nascent polypeptide-associated complex subunit alpha, muscle-specific form OS=Mus musculus GN=Naca PE=1 SV=2	P70670	2187	220 kDa	7	6	11	20	14	32	25	17	16		0.00320073	0.00274348	0.00502972	0.00914495	0.00640146	0.0146319	0.0114312	0.00777321	0.00731596		0.99898	0.735519	1.25743	2.3815	1.4434	3.06877	2.75318	1.14937	2.11444		0.0582042	0.108667	0.682037		0.99831	0.150665	2.29889	0.471065	2.00666	0.466162		0.434257	0.497498	1.14563
47	Myosin light chain 1/3, skeletal muscle isoform OS=Mus musculus GN=Myl1 PE=1 SV=1	E9PWG4	161	18 kDa	10	9	18	15	10	19	21	58	21		0.0621118	0.0559006	0.111801	0.0931677	0.0621118	0.118012	0.130435	0.360248	0.130435		19.3857	14.9868	27.9503	24.2624	14.0049	24.7509	31.4149	53.2676	37.6979		0.966403	0.05644	0.0551588		20.7753	3.80611	21.0071	3.50343	40.7945	6.49541		0.988964	0.509267	0.514949
49	ATP synthase subunit alpha, mitochondrial OS=Mus musculus GN=Atp5a1 PE=1 SV=1	Q03265	553	60 kDa	15	9	8	17	16	25	22	26	12		0.0271248	0.0162749	0.0144665	0.0307414	0.0289331	0.045208	0.039783	0.0470163	0.0216998		8.46591	4.36323	3.61664	8.00558	6.52381	9.48153	9.58165	6.95199	6.27162		0.21922	0.307492	0.77628		5.48293	1.50748	8.00464	0.853822	7.60275	1.00924		0.684969	0.721177	1.05286
52	Pyruvate dehydrogenase E1 component subunit beta, mitochondrial OS=Mus musculus GN=Pdhb PE=1 SV=1	Q9D051	359	39 kDa	13	7	17	13	16	21	23	15	14		0.0362117	0.0194986	0.0473538	0.0362117	0.0445682	0.0584958	0.0640669	0.0417827	0.0389972		11.302	5.22751	11.8384	9.43013	10.0492	12.2684	15.4304	6.17814	11.2709		0.64829	0.682303	0.899726		9.45699	2.1199	10.5836	0.861653	10.9608	2.67541		0.893553	0.862802	0.965586
53	Alpha-actinin-3 OS=Mus musculus GN=Actn3 PE=2 SV=1	O88990	900	103 kDa	0	0	2	2	6	8	11	125	7		0	0	0.00222222	0.00222222	0.00666667	0.00888889	0.0122222	0.138889	0.00777778		0	0	0.555556	0.578704	1.50319	1.86428	2.9437	20.5366	2.24791		0.0565224	0.233649	0.292568		0.186185	0.185185	1.31639	0.382809	8.57706	5.98363		0.141436	0.0217073	0.153478
54	Creatine kinase M-type OS=Mus musculus GN=Ckm PE=1 SV=1	P07310	381	43 kDa	13	6	18	15	16	22	22	26	18		0.0341207	0.015748	0.0472441	0.0393701	0.0419948	0.0577428	0.0577428	0.0682415	0.0472441		10.6494	4.22199	11.811	10.2526	9.46894	12.1105	13.9072	10.0904	13.6544		0.527963	0.241576	0.254705		8.89514	2.36002	10.6117	0.783282	12.5517	1.23229		0.838241	0.708682	0.84544
56	Glycogenin-1 OS=Mus musculus GN=Gyg1 PE=1 SV=3	Q9R062	333	37 kDa	42	34	41	0	0	0	0	0	0		0.126126	0.102102	0.123123	0	0	0	0	0	0		39.3652	27.3732	30.7808	0	0	0	0	0	0		0.000804877	0.000804877	#DIV/0!		32.5074	3.56769	0.001	0	0.001	0		32507.4	32507.4	1
57	Calcium-activated potassium channel subunit alpha-1 OS=Mus musculus GN=Kcnma1 PE=1 SV=1	A0A087WSJ2 (+2)	1192	134 kDa	6	9	9	8	8	24	16	17	25		0.00503356	0.00755034	0.00755034	0.00671141	0.00671141	0.0201342	0.0134228	0.0142617	0.0209732		1.57102	2.02422	1.88758	1.74776	1.51328	4.22278	3.23286	2.10879	6.06161		0.48932	0.170758	0.42169		1.82861	0.134219	2.49561	0.866734	3.80208	1.17592		0.73273	0.480949	0.656379
58	ATP synthase subunit beta, mitochondrial OS=Mus musculus GN=Atp5b PE=1 SV=2	P56480	529	56 kDa	9	4	16	20	15	22	19	16	9		0.0170132	0.00756144	0.0302457	0.0378072	0.0283554	0.0415879	0.0359168	0.0302457	0.0170132		5.31	2.02719	7.56144	9.84562	6.39355	8.72229	8.65049	4.47224	4.91712		0.152483	0.64154	0.239241		4.96721	1.60682	8.32149	1.01658	6.01428	1.32484		0.596914	0.825902	1.38362
59	Myosin-binding protein C, fast-type OS=Mus musculus GN=Mybpc2 PE=1 SV=1	Q5XKE0	1136	127 kDa	3	7	7	3	7	8	8	74	2		0.00264085	0.00616197	0.00616197	0.00264085	0.00616197	0.00704225	0.00704225	0.0651408	0.00176056		0.824234	1.652	1.54049	0.68772	1.3894	1.47698	1.69611	9.63195	0.508833		0.690497	0.415922	0.391217		1.33991	0.259344	1.1857	0.249773	3.94663	2.86374		1.13006	0.339507	0.300433
61	SEC23-interacting protein OS=Mus musculus GN=Sec23ip PE=1 SV=1	G3X928	998	111 kDa	5	2	10	8	11	16	17	12	15		0.00501002	0.00200401	0.01002	0.00801603	0.011022	0.0160321	0.0170341	0.012024	0.0150301		1.56368	0.537268	2.50501	2.08751	2.48524	3.36243	4.10262	1.77792	4.34395		0.178872	0.133244	0.444545		1.53632	0.568215	2.64606	0.376613	3.40916	0.818094		0.580606	0.450644	0.776162
63	Stomatin-like protein 2, mitochondrial OS=Mus musculus GN=Stoml2 PE=1 SV=1	Q99JB2	353	38 kDa	7	4	9	18	12	20	22	13	16		0.01983	0.0113314	0.0254958	0.0509915	0.0339943	0.0566572	0.0623229	0.0368272	0.0453258		6.18915	3.03792	6.37394	13.279	7.66501	11.8828	15.0103	5.44539	13.0999		0.0457433	0.127212	0.946066		5.20134	1.08252	10.9433	1.68748	11.1862	2.92242		0.475299	0.464977	0.978282
64	Trifunctional enzyme subunit alpha, mitochondrial OS=Mus musculus GN=Hadha PE=1 SV=1	Q8BMS1	763	83 kDa	2	17	9	8	11	20	22	10	7		0.00262123	0.0222805	0.0117955	0.0104849	0.0144168	0.0262123	0.0288336	0.0131062	0.00917431		0.818112	5.97332	2.94889	2.73045	3.25068	5.49755	6.9445	1.93792	2.65154		0.753106	0.795989	0.992234		3.24777	1.49561	3.82723	0.849049	3.84565	1.56355		0.848596	0.844531	0.995209
65	Dihydrolipoyllysine-residue succinyltransferase component of 2-oxoglutarate dehydrogenase complex, mitochondrial OS=Mus musculus GN=Dlst PE=1 SV=1	Q9D2G2	454	49 kDa	8	5	13	8	11	15	11	9	12		0.0176211	0.0110132	0.0286344	0.0176211	0.0242291	0.0330396	0.0242291	0.0198238	0.0264317		5.49973	2.9526	7.15859	4.58884	5.46315	6.92946	5.83552	2.93121	7.63922		0.760685	0.892307	0.906394		5.20464	1.22316	5.66148	0.682844	5.46965	1.37141		0.919307	0.951549	1.03507
69	Heat shock cognate 71 kDa protein OS=Mus musculus GN=Hspa8 PE=1 SV=1	P63017	646	71 kDa	8	7	8	17	13	19	8	9	10		0.0123839	0.0108359	0.0123839	0.0263158	0.0201238	0.0294118	0.0123839	0.0139319	0.0154799		3.86514	2.90507	3.09598	6.85307	4.53751	6.16857	2.98264	2.06002	4.47395		0.026452	0.885867	0.0525935		3.28973	0.293427	5.85405	0.686811	3.1732	0.70326		0.561958	1.03672	1.84484
70	Major vault protein OS=Mus musculus GN=Mvp PE=1 SV=4	Q9EQK5	861	96 kDa	0	0	7	5	6	15	15	9	26		0	0	0.00813008	0.0058072	0.00696864	0.0174216	0.0174216	0.010453	0.0301974		0	0	2.03252	1.51229	1.57128	3.65386	4.19595	1.54561	8.72759		0.183793	0.133084	0.308703		0.678507	0.677507	2.24681	0.70423	4.82405	2.09683		0.301987	0.140651	0.465752
72	Fructose-bisphosphate aldolase A OS=Mus musculus GN=Aldoa PE=1 SV=2	P05064	364	39 kDa	3	3	16	10	4	12	11	10	12		0.00824176	0.00824176	0.043956	0.0274725	0.010989	0.032967	0.0302198	0.0274725	0.032967		2.57233	2.20959	10.989	7.1543	2.47779	6.91423	7.27837	4.06218	9.52804		0.94036	0.631482	0.547784		5.25798	2.86793	5.51644	1.5204	6.9572	1.58606		0.953147	0.755761	0.792911
73	PDZ and LIM domain protein 5 OS=Mus musculus GN=Pdlim5 PE=1 SV=1	Q9CRA2	214	24 kDa	11	33	4	8	25	3	1	4	2		0.0514019	0.154206	0.0186916	0.0373832	0.116822	0.0140187	0.0046729	0.0186916	0.00934579		16.043	41.342	4.6729	9.7352	26.341	2.94016	1.12546	2.7638	2.7011		0.582914	0.163581	0.195952		20.687	10.837	13.0065	6.95032	2.19778	0.53597		1.59051	9.41265	5.91799
74	Trifunctional enzyme subunit beta, mitochondrial OS=Mus musculus GN=Hadhb PE=1 SV=1	Q99JY0	475	51 kDa	4	16	6	5	16	8	12	8	5		0.00842105	0.0336842	0.0126316	0.0105263	0.0336842	0.0168421	0.0252632	0.0168421	0.0105263		2.62829	9.03062	3.15789	2.74123	7.59509	3.53232	6.08458	2.49033	3.04229		0.907104	0.671697	0.709185		4.93994	2.05155	4.62388	1.50355	3.8734	1.11751		1.06835	1.27535	1.19375
75	Troponin T, fast skeletal muscle OS=Mus musculus GN=Tnnt3 PE=1 SV=1	A2A6I3	248	29 kDa	0	4	1	0	1	2	2	76	4		0	0.016129	0.00403226	0	0.00403226	0.00806452	0.00806452	0.306452	0.016129		0	4.32414	1.00806	0	0.90919	1.69138	1.94232	45.313	4.66157		0.54945	0.332171	0.306476		1.7784	1.3062	0.867858	0.488719	17.3066	14.0257		2.04918	0.102758	0.050146
76	LIM domain-binding protein 3 OS=Mus musculus GN=Ldb3 PE=1 SV=1	E9PYJ9	679	72 kDa	12	10	19	4	5	11	3	15	6		0.017673	0.0147275	0.0279823	0.00589102	0.00736377	0.0162003	0.00441826	0.0220913	0.00883652		5.51593	3.9484	6.99558	1.53412	1.66038	3.39771	1.06413	3.2665	2.55391		0.0366902	0.0432511	0.917592		5.48764	0.879767	2.1984	0.601261	2.29584	0.64883		2.49619	2.39025	0.957557
78	Pyruvate kinase PKM OS=Mus musculus GN=Pkm PE=1 SV=4	P52480	531	58 kDa	6	4	14	7	12	12	7	5	11		0.0112994	0.00753296	0.0263653	0.0131827	0.0225989	0.0225989	0.0131827	0.0094162	0.0207156		3.52667	2.01956	6.59134	3.43299	5.09557	4.7397	3.17502	1.39231	5.98718		0.806042	0.794653	0.561312		4.04685	1.34505	4.42375	0.505433	3.51917	1.33747		0.914801	1.14995	1.25704
80	Tubulin beta-4B chain OS=Mus musculus GN=Tubb4b PE=1 SV=1	P68372	445	50 kDa	6	6	11	5	10	15	5	11	6		0.0134831	0.0134831	0.0247191	0.011236	0.0224719	0.0337079	0.011236	0.0247191	0.0134831		4.20822	3.61478	6.17978	2.92603	5.06695	7.0696	2.70615	3.65505	3.89686		0.816488	0.218611	0.269465		4.66859	0.775255	5.02186	1.19637	3.42036	0.363369		0.929654	1.36494	1.46823
81	Protein Ahnak OS=Mus musculus GN=Ahnak PE=1 SV=1	E9Q616	5656	604 kDa	3	1	9	9	6	10	5	4	6		0.00053041	0.000176803	0.00159123	0.00159123	0.00106082	0.00176803	0.000884017	0.000707214	0.00106082		0.165546	0.0474004	0.397808	0.414383	0.239193	0.370812	0.212914	0.104571	0.306595		0.298948	0.971853	0.164863		0.204585	0.102926	0.342463	0.0526591	0.209027	0.0583706		0.597393	0.97875	1.63837
85	Vitronectin OS=Mus musculus GN=Vtn PE=1 SV=2	P29788	478	55 kDa	6	7	7	11	13	9	11	7	8		0.0125523	0.0146444	0.0146444	0.0230126	0.0271967	0.0188285	0.0230126	0.0146444	0.0167364		3.9177	3.9261	3.66109	5.99285	6.13228	3.94892	5.54252	2.16536	4.83711		0.0988629	0.753831	0.399033		3.83596	0.0869706	5.35902	0.705697	4.18267	1.02851		0.715796	0.917109	1.28124
87	Bifunctional glutamate/proline--tRNA ligase OS=Mus musculus GN=Eprs PE=1 SV=4	Q8CGC7	1512	170 kDa	2	3	6	10	3	14	10	7	7		0.00132275	0.00198413	0.00396825	0.00661376	0.00198413	0.00925926	0.00661376	0.00462963	0.00462963		0.412844	0.531938	0.992063	1.72233	0.447379	1.94196	1.59291	0.684553	1.33804		0.219383	0.158295	0.774174		0.646615	0.176603	1.37156	0.465923	1.20617	0.270505		0.471446	0.53609	1.13712
88	Copper homeostasis protein cutC homolog OS=Mus musculus GN=Cutc PE=1 SV=1	Q9D8X1	272	29 kDa	2	2	7	8	5	13	14	5	9		0.00735294	0.00735294	0.0257353	0.0294118	0.0183824	0.0477941	0.0514706	0.0183824	0.0330882		2.29493	1.9713	6.43382	7.65931	4.14484	10.0239	12.3966	2.71808	9.56307		0.171838	0.220515	0.790355		3.56768	1.43661	7.27703	1.70793	8.22691	2.87282		0.490266	0.43366	0.88454
91	Lysine--tRNA ligase OS=Mus musculus GN=Kars PE=1 SV=1	Q99MN1	595	68 kDa	2	0	6	5	7	14	9	6	7		0.00336134	0	0.010084	0.00840336	0.0117647	0.0235294	0.0151261	0.010084	0.0117647		1.04911	0	2.52101	2.18838	2.6527	4.93486	3.64308	1.49106	3.4002		0.138544	0.172922	0.722961		1.19104	0.731156	3.25964	0.848759	2.84578	0.680482		0.365389	0.418528	1.14543
93	Pyruvate dehydrogenase protein X component, mitochondrial OS=Mus musculus GN=Pdhx PE=1 SV=1	Q8BKZ9	501	54 kDa	7	3	11	8	6	10	12	4	6		0.0139721	0.00598802	0.0219561	0.0159681	0.011976	0.0199601	0.0239521	0.00798403	0.011976		4.36082	1.60537	5.48902	4.15835	2.70035	4.18626	5.76881	1.18055	3.46129		0.918381	0.852522	0.888253		3.8194	1.15345	3.68265	0.490718	3.47121	1.32453		1.03713	1.10031	1.06091
96	AMP deaminase 1 OS=Mus musculus GN=Ampd1 PE=1 SV=2	Q3V1D3	745	86 kDa	3	2	7	5	6	11	4	13	5		0.00402685	0.00268456	0.00939597	0.00671141	0.00805369	0.0147651	0.00536913	0.0174497	0.00671141		1.25682	0.719722	2.34899	1.74776	1.81594	3.09671	1.29314	2.58017	1.93971		0.297143	0.459505	0.64894		1.44284	0.479342	2.22114	0.438727	1.93867	0.371533		0.649597	0.744243	1.1457
98	Tubulin alpha chain (Fragment) OS=Mus musculus GN=Tuba4a PE=1 SV=1	A0A0A0MQA5 (+1)	477	53 kDa	3	2	8	6	5	12	5	11	5		0.00628931	0.00419287	0.0167715	0.0125786	0.0104822	0.0251572	0.0104822	0.0230608	0.0104822		1.96296	1.12409	4.19287	3.27568	2.36351	5.27627	2.52461	3.40985	3.02953		0.389385	0.586712	0.508749		2.42764	0.915715	3.63949	0.860184	2.989	0.256388		0.667028	0.812193	1.21763
99	Peroxiredoxin-1 OS=Mus musculus GN=Prdx1 PE=1 SV=1	P35700	199	22 kDa	5	1	9	7	8	5	7	3	7		0.0251256	0.00502513	0.0452261	0.0351759	0.040201	0.0251256	0.0351759	0.0150754	0.0351759		7.84196	1.34722	11.3065	9.16039	9.06449	5.26964	8.47203	2.2291	10.1664		0.769521	0.975461	0.764662		6.8329	2.91903	7.8325	1.28123	6.95686	2.41347		0.872378	0.982183	1.12587
100	E3 ubiquitin-protein ligase TRIM21 OS=Mus musculus GN=Trim21 PE=1 SV=1	Q3U7K7	462	53 kDa	3	0	6	5	2	11	10	6	10		0.00649351	0	0.012987	0.0108225	0.004329	0.0238095	0.021645	0.012987	0.021645		2.02669	0	3.24675	2.81836	0.9761	4.99361	5.21316	1.9203	6.25579		0.477935	0.168929	0.429774		1.75881	0.946849	2.93036	1.16108	4.46408	1.30653		0.600205	0.393992	0.65643
101	Nucleobindin-1 OS=Mus musculus GN=Nucb1 PE=1 SV=2	Q02819	459	53 kDa	1	1	2	4	7	10	11	5	8		0.00217865	0.00217865	0.0043573	0.0087146	0.0152505	0.0217865	0.0239651	0.0108932	0.0174292		0.679978	0.584088	1.08932	2.26943	3.43868	4.56931	5.77195	1.61071	5.03734		0.0179302	0.0601799	0.646819		0.785464	0.154924	3.42681	0.663952	4.141	1.2823		0.229212	0.18968	0.827531
102	Microtubule-associated protein (Fragment) OS=Mus musculus GN=Map4 PE=1 SV=1	A0A0G2JFH2	1441	153 kDa	1	4	0	4	10	8	10	2	2		0.000693963	0.00277585	0	0.00277585	0.00693963	0.0055517	0.00693963	0.00138793	0.00138793		0.216593	0.744196	0	0.722878	1.56474	1.16437	1.67139	0.205223	0.401134		0.064841	0.437857	0.493427		0.321263	0.220996	1.15166	0.243122	0.76025	0.459565		0.278956	0.422575	1.51485
104	Elongation factor 1-alpha 2 OS=Mus musculus GN=Eef1a2 PE=1 SV=1	P62631	463	50 kDa	1	11	4	4	5	5	7	3	6		0.00215983	0.0237581	0.00863931	0.00863931	0.0107991	0.0107991	0.0151188	0.00647948	0.012959		0.674103	6.36946	2.15983	2.24982	2.43498	2.26492	3.64133	0.958078	3.74537		0.682554	0.889528	0.637756		3.0688	1.70564	2.31757	0.0593636	2.78259	0.912251		1.32414	1.10286	0.832883
108	Troponin C, skeletal muscle OS=Mus musculus GN=Tnnc2 PE=1 SV=2	P20801	160	18 kDa	2	4	4	5	4	7	5	22	4		0.0125	0.025	0.025	0.03125	0.025	0.04375	0.03125	0.1375	0.025		3.90137	6.70241	6.25	8.13802	5.63698	9.17576	7.52649	20.3312	7.22543		0.210106	0.239919	0.414398		5.61893	0.868157	7.65125	1.05027	11.6954	4.31929		0.73438	0.48044	0.654211
109	ATP-dependent 6-phosphofructokinase, muscle type OS=Mus musculus GN=Pfkm PE=1 SV=3	P47857	780	85 kDa	2	4	2	2	3	11	3	17	3		0.0025641	0.00512821	0.0025641	0.0025641	0.00384615	0.0141026	0.00384615	0.0217949	0.00384615		0.800282	1.37485	0.641026	0.667735	0.867227	2.95775	0.926338	3.22266	1.11161		0.505826	0.34935	0.817473		0.93972	0.22286	1.49857	0.732358	1.75454	0.736508		0.627077	0.535595	0.854113
110	Troponin I, fast skeletal muscle OS=Mus musculus GN=Tnni2 PE=2 SV=2	P13412	182	21 kDa	0	1	0	0	1	4	2	34	3		0	0.00549451	0	0	0.00549451	0.021978	0.010989	0.186813	0.0164835		0	1.47306	0	0	1.2389	4.60948	2.64668	27.6228	4.76402		0.374997	0.235088	0.296694		0.492019	0.491019	1.95046	1.37726	11.6788	7.99589		0.252258	0.0421291	0.167008
111	Tubulin alpha-1B chain OS=Mus musculus GN=Tuba1b PE=1 SV=2	P05213	451	50 kDa	0	0	9	5	0	12	3	0	7		0	0	0.0199557	0.0110865	0	0.0266075	0.00665188	0	0.0155211		0	0	4.98891	2.8871	0	5.58044	1.60209	0	4.48586		0.642834	0.871106	0.722104		1.66397	1.66297	2.82351	1.61126	2.03032	1.31246		0.589326	0.819563	1.39068
114	Carbonic anhydrase 3 OS=Mus musculus GN=Ca3 PE=1 SV=3	P16015	260	29 kDa	1	3	2	2	4	8	4	13	2		0.00384615	0.0115385	0.00769231	0.00769231	0.0153846	0.0307692	0.0153846	0.05	0.00769231		1.20042	3.09342	1.92308	2.00321	3.46891	6.45328	3.70535	7.39317	2.22321		0.251505	0.220597	0.828998		2.07331	0.551532	3.97613	1.30932	4.44158	1.53705		0.521438	0.466795	0.895207
115	Myoglobin OS=Mus musculus GN=Mb PE=1 SV=3	P04247	154	17 kDa	3	4	5	3	5	3	7	2	3		0.0194805	0.025974	0.0324675	0.0194805	0.0324675	0.0194805	0.0454545	0.012987	0.0194805		6.08006	6.96355	8.11688	5.07305	7.32075	4.08568	10.9476	1.9203	5.63021		0.237486	0.757615	0.82122		7.0545	0.589697	5.49416	0.957217	6.16705	2.6197		1.284	1.1439	0.89089
116	Ankyrin-1 (Fragment) OS=Mus musculus GN=Ank1 PE=1 SV=1	G3UXF4	109	12 kDa	3	2	2	6	5	8	5	6	7		0.0275229	0.0183486	0.0183486	0.0550459	0.0458716	0.0733945	0.0458716	0.0550459	0.0642202		8.59018	4.9192	4.58716	14.3349	10.3431	15.3931	11.0481	8.13927	18.5607		0.0216153	0.122956	0.834099		6.03318	1.28259	13.358	1.53763	12.5837	3.10473		0.451652	0.479444	1.06153
118	Calmodulin OS=Mus musculus GN=Calm1 PE=1 SV=2	P62204	149	17 kDa	2	3	1	3	2	8	9	5	3		0.0134228	0.0201342	0.00671141	0.0201342	0.0134228	0.0536913	0.0604027	0.033557	0.0201342		4.18939	5.39792	1.67785	5.24329	3.02657	11.2608	14.5479	4.96186	5.81914		0.364095	0.222945	0.64848		3.75605	1.09563	6.5112	2.45996	8.44395	3.06247		0.57686	0.444822	0.771109
119	Acylphosphatase-2 OS=Mus musculus GN=Acyp2 PE=1 SV=2	P56375	106	12 kDa	2	3	5	7	3	4	5	5	6		0.0188679	0.0283019	0.0471698	0.0660377	0.0283019	0.0377358	0.0471698	0.0471698	0.0566038		5.88887	7.58764	11.7925	17.1973	6.38149	7.9144	11.3607	6.97469	16.3595		0.614757	0.385675	0.817533		8.42399	1.75465	10.4987	3.3789	11.566	2.71108		0.802381	0.728342	0.907727
120	ATP synthase subunit O, mitochondrial OS=Mus musculus GN=Atp5o PE=1 SV=1	Q9DB20	213	23 kDa	1	8	1	4	18	4	2	3	3		0.00469484	0.0375587	0.00469484	0.0187793	0.084507	0.0187793	0.00938967	0.0140845	0.0140845		1.4653	10.0694	1.17371	4.89045	19.0546	3.93862	2.26148	2.08258	4.07067		0.424415	0.65676	0.258319		4.23712	2.91783	9.29555	4.88774	2.80591	0.634982		0.455823	1.51007	3.31285
121	60S ribosomal protein L9 OS=Mus musculus GN=Rpl9 PE=2 SV=2	P51410	192	22 kDa	0	16	0	2	19	0	0	0	0		0	0.0833333	0	0.0104167	0.0989583	0	0	0	0		0	22.3414	0	2.71267	22.313	0	0	0	0		0.934573	0.373901	0.301		7.44813	7.44713	8.3429	7.02932	0.001	0		0.89275	7448.13	8342.9
122	Sarcalumenin OS=Mus musculus GN=Srl PE=1 SV=1	Q7TQ48	472	99 kDa	2	3	6	5	3	7	4	3	3		0.00423729	0.00635593	0.0127119	0.0105932	0.00635593	0.0148305	0.00847458	0.00635593	0.00635593		1.3225	1.704	3.17797	2.75865	1.43313	3.11043	2.04108	0.93981	1.83697		0.656215	0.521813	0.247777		2.06916	0.565728	2.43507	0.510668	1.60696	0.338245		0.849732	1.28762	1.51533
123	Vitamin D-binding protein OS=Mus musculus GN=Gc PE=1 SV=2	P21614	476	54 kDa	1	10	1	1	21	0	1	1	0		0.00210084	0.0210084	0.00210084	0.00210084	0.0441176	0	0.00210084	0.00210084	0		0.655693	5.63228	0.52521	0.547094	9.94761	0	0.505983	0.310637	0		0.752961	0.301779	0.374683		2.27206	1.68103	3.49923	3.22855	0.273207	0.147323		0.649302	8.31627	12.808
125	Stress-70 protein, mitochondrial OS=Mus musculus GN=Hspa9 PE=1 SV=3	P38647	679	73 kDa	5	1	3	3	2	7	4	4	2		0.00736377	0.00147275	0.00441826	0.00441826	0.00294551	0.0103093	0.00589102	0.00589102	0.00294551		2.29831	0.39484	1.10457	1.15059	0.664151	2.16218	1.41884	0.871066	0.851303		0.936929	0.727632	0.591911		1.2669	0.555373	1.32664	0.441213	1.04807	0.185972		0.954972	1.2088	1.26579
127	40S ribosomal protein S19 OS=Mus musculus GN=Rps19 PE=1 SV=3	Q9CZX8	145	16 kDa	1	13	0	3	15	0	1	0	0		0.00689655	0.0896552	0	0.0206897	0.103448	0	0.00689655	0	0		2.15248	24.0362	0	5.38793	23.3254	0	1.66102	0	0		0.939537	0.348093	0.271335		8.73057	7.67852	9.57212	7.05084	0.554673	0.553673		0.912084	15.74	17.2572
128	Isocitrate dehydrogenase [NAD] subunit, mitochondrial OS=Mus musculus GN=Idh3b PE=1 SV=1	Q91VA7	384	42 kDa	0	0	4	2	3	6	3	1	1		0	0	0.0104167	0.00520833	0.0078125	0.015625	0.0078125	0.00260417	0.00260417		0	0	2.60417	1.35634	1.76156	3.27706	1.88162	0.385061	0.752649		0.293778	0.894302	0.201951		0.869056	0.868056	2.13265	0.584527	1.00744	0.450272		0.4075	0.862634	2.11689
131	Microtubule-associated protein 4 OS=Mus musculus GN=Map4 PE=1 SV=3	P27546	1125	117 kDa	0	0	0	0	8	3	4	1	2		0	0	0	0	0.00711111	0.00266667	0.00355556	0.000888889	0.00177778		0	0	0	0	1.60341	0.559284	0.856348	0.131434	0.513809		0.19975	0.0751147	0.690424		0.001	0	0.721897	0.469864	0.50153	0.20937		0.00138524	0.0019939	1.43939
132	Cytochrome c oxidase subunit NDUFA4 OS=Mus musculus GN=Ndufa4 PE=1 SV=2	Q62425	82	9 kDa	3	3	2	1	5	3	2	3	2		0.0365854	0.0365854	0.0243902	0.0121951	0.0609756	0.0365854	0.0243902	0.0365854	0.0243902		11.4187	9.80841	6.09756	3.17581	13.7487	7.67311	5.87434	5.40964	7.0492		0.804915	0.143333	0.537741		9.10921	1.57546	8.20022	3.06345	6.11206	0.487878		1.11085	1.49037	1.34165
133	Ankyrin-1 OS=Mus musculus GN=Ank1 PE=1 SV=1	A0A0R4J1N7	1907	210 kDa	4	3	2	6	3	5	7	4	4		0.00209754	0.00157315	0.00104877	0.0031463	0.00157315	0.00262192	0.00367069	0.00209754	0.00209754		0.654661	0.421756	0.262192	0.81935	0.354713	0.549899	0.884077	0.310149	0.606224		0.506923	0.486649	0.910721		0.447203	0.113954	0.575654	0.134699	0.60115	0.165707		0.776861	0.743913	0.957588
134	Obscurin OS=Mus musculus GN=Obscn PE=1 SV=2	E9QQ96	7496	816 kDa	3	1	1	1	0	3	2	4	3		0.000400213	0.000133404	0.000133404	0.000133404	0	0.000400213	0.000266809	0.000533618	0.000400213		0.124911	0.0357653	0.0333511	0.0347408	0	0.0839374	0.0642603	0.0789025	0.115669		0.552071	0.557347	0.179536		0.0656757	0.0301255	0.0405594	0.0243501	0.0872772	0.0152915		1.61925	0.752495	0.464719
135	Heat shock protein HSP 90-beta OS=Mus musculus GN=Hsp90ab1 PE=1 SV=3	P11499	724	83 kDa	0	0	6	5	2	9	3	2	1		0	0	0.00828729	0.00690608	0.00276243	0.0124309	0.00414365	0.00276243	0.00138122		0	0	2.07182	1.79846	0.622871	2.60716	0.997988	0.408462	0.399195		0.334684	0.907671	0.15259		0.691608	0.690608	1.67716	0.57607	0.602882	0.198071		0.412368	1.14717	2.78191
138	Vacuolar protein sorting-associated protein 35 OS=Mus musculus GN=Vps35 PE=1 SV=1	Q9EQH3	796	92 kDa	0	0	3	2	2	3	6	2	5		0	0	0.00376884	0.00251256	0.00251256	0.00376884	0.00753769	0.00251256	0.00628141		0	0	0.942211	0.654313	0.566531	0.790446	1.81544	0.371516	1.81544		0.328846	0.150577	0.243557		0.31507	0.31407	0.67143	0.0651391	1.33513	0.481307		0.469253	0.235985	0.502895
140	Inward rectifier potassium channel 2 OS=Mus musculus GN=Kcnj2 PE=1 SV=1	P35561	428	48 kDa	1	2	4	3	3	6	2	4	4		0.00233645	0.0046729	0.00934579	0.00700935	0.00700935	0.0140187	0.0046729	0.00934579	0.00934579		0.729229	1.25279	2.33645	1.82535	1.58046	2.94016	1.12546	1.3819	2.7011		0.344952	0.685104	0.58705		1.44049	0.473262	2.11632	0.418434	1.73715	0.488119		0.680656	0.829224	1.21827
141	Aspartate--tRNA ligase, cytoplasmic OS=Mus musculus GN=Dars PE=1 SV=2	Q922B2	501	57 kDa	0	0	3	1	0	8	3	1	5		0	0	0.00598802	0.00199601	0	0.0159681	0.00598802	0.00199601	0.00998004		0	0	1.49701	0.519794	0	3.34901	1.4422	0.295136	2.8844		0.530937	0.311578	0.854348		0.500002	0.499002	1.2906	1.04058	1.54158	0.749074		0.387418	0.324344	0.837192
143	Histone H1.4 OS=Mus musculus GN=Hist1h1e PE=1 SV=2	P43274	219	22 kDa	0	2	2	3	3	6	3	2	3		0	0.00913242	0.00913242	0.0136986	0.0136986	0.0273973	0.0136986	0.00913242	0.0136986		0	2.44837	2.28311	3.56735	3.08876	5.74607	3.29928	1.35035	3.95914		0.0877686	0.309902	0.326652		1.57816	0.790021	4.13506	0.817761	2.87059	0.78314		0.381653	0.549768	1.44049
144	Junctional sarcoplasmic reticulum protein 1 OS=Mus musculus GN=Jsrp1 PE=1 SV=1	M0QW57 (+1)	332	36 kDa	0	1	1	3	3	3	1	4	2		0	0.00301205	0.00301205	0.00903614	0.00903614	0.00903614	0.00301205	0.0120482	0.0060241		0	0.80752	0.753012	2.35316	2.03746	1.89516	0.725445	1.78149	1.74107		0.00582881	0.107204	0.14111		0.521177	0.260564	2.09626	0.135334	1.417	0.345474		0.248622	0.367803	1.47937
145	MCG10343, isoform CRA_b OS=Mus musculus GN=Slc25a3 PE=1 SV=1	G5E902 (+1)	358	40 kDa	2	1	3	5	3	4	2	2	1		0.00558659	0.0027933	0.00837989	0.0139665	0.00837989	0.0111732	0.00558659	0.00558659	0.0027933		1.74363	0.748873	2.09497	3.6371	1.88949	2.34337	1.34552	0.826052	0.807311		0.173081	0.289941	0.0419233		1.53016	0.403111	2.62432	0.523552	0.993961	0.176362		0.583068	1.53946	2.64027
146	Arginine and glutamate-rich protein 1 OS=Mus musculus GN=Arglu1 PE=1 SV=2	Q3UL36	271	33 kDa	1	2	3	3	1	2	3	1	1		0.00369004	0.00738007	0.0110701	0.0110701	0.00369004	0.00738007	0.0110701	0.00369004	0.00369004		1.1517	1.97857	2.76753	2.88284	0.832026	1.54783	2.66621	0.545621	1.06648		0.794595	0.532113	0.727129		1.96693	0.466493	1.75523	0.600947	1.42711	0.638023		1.12061	1.37827	1.22993
148	40S ribosomal protein S10 OS=Mus musculus GN=Rps10 PE=1 SV=1	P63325	165	19 kDa	0	10	0	3	6	0	0	1	0		0	0.0606061	0	0.0181818	0.0363636	0	0	0.00606061	0		0	16.2483	0	4.73485	8.19924	0	0	0.896142	0		0.860921	0.398887	0.16917		5.41709	5.41609	4.31236	2.37637	0.299714	0.298714		1.25618	18.0742	14.3883
150	Pyrroline-5-carboxylate reductase 2 OS=Mus musculus GN=Pycr2 PE=1 SV=1	Q922Q4	320	34 kDa	4	5	4	3	4	2	3	2	2		0.0125	0.015625	0.0125	0.009375	0.0125	0.00625	0.009375	0.00625	0.00625		3.90137	4.18901	3.125	2.44141	2.81849	1.31082	2.25795	0.924146	1.80636		0.0489101	0.0146676	0.42819		3.73946	0.31777	2.19124	0.452982	1.66382	0.391667		1.70655	2.24752	1.31699
151	TRAF-interacting protein with FHA domain-containing protein A OS=Mus musculus GN=Tifa PE=1 SV=1	Q793I8	184	22 kDa	1	0	3	2	3	2	2	4	3		0.00543478	0	0.0163043	0.0108696	0.0163043	0.0108696	0.0108696	0.0217391	0.0163043		1.69625	0	4.07609	2.83062	3.67629	2.27969	2.61791	3.21442	4.71224		0.466559	0.299693	0.474781		1.92511	1.18217	2.92987	0.406145	3.51586	0.622963		0.657065	0.547551	0.833329
152	Histone H2B type 1-B OS=Mus musculus GN=Hist1h2bb PE=1 SV=3	Q64475	126	14 kDa	0	1	1	0	2	8	0	3	3		0	0.00793651	0.00793651	0	0.015873	0.0634921	0	0.0238095	0.0238095		0	2.12775	1.98413	0	3.57903	13.3163	0	3.52056	6.88137		0.350778	0.374978	0.65193		1.37163	0.686566	5.63277	3.97874	3.46831	1.98666		0.243508	0.395474	1.62407
155	Histone H2A type 2-C OS=Mus musculus GN=Hist2h2ac PE=1 SV=3	Q64523	129	14 kDa	1	1	0	0	4	5	2	7	3		0.00775194	0.00775194	0	0	0.0310078	0.0387597	0.0155039	0.0542636	0.0232558		2.41946	2.07827	0	0	6.9916	8.12913	3.73407	8.02359	6.72133		0.25265	0.0343925	0.713662		1.50024	0.756063	5.04124	2.54143	6.16067	1.26972		0.297593	0.243519	0.818295
157	Galectin-1 OS=Mus musculus GN=Lgals1 PE=1 SV=3	P16045	135	15 kDa	1	3	2	3	4	5	2	3	4		0.00740741	0.0222222	0.0148148	0.0222222	0.0296296	0.037037	0.0148148	0.0222222	0.0296296		2.31192	5.9577	3.7037	5.78704	6.68086	7.76783	3.56812	3.28585	8.56348		0.0845773	0.599591	0.42438		3.99211	1.06221	6.74625	0.572713	5.14015	1.7141		0.591753	0.776653	1.31246
158	Thioredoxin-dependent peroxide reductase, mitochondrial OS=Mus musculus GN=Prdx3 PE=1 SV=1	P20108	257	28 kDa	1	0	4	2	3	6	1	0	6		0.00389105	0	0.0155642	0.0077821	0.0116732	0.0233463	0.00389105	0	0.0233463		1.21444	0	3.89105	2.02659	2.63205	4.89646	0.937151	0	6.74749		0.362272	0.738605	0.79838		1.70283	1.14938	3.18603	0.873379	2.56255	2.11038		0.534467	0.664507	1.24331
159	40S ribosomal protein S29 OS=Mus musculus GN=Rps29 PE=3 SV=2	P62274	56	7 kDa	0	4	1	2	10	1	0	0	1		0	0.0714286	0.0178571	0.0357143	0.178571	0.0178571	0	0	0.0178571		0	19.1498	4.46429	9.3006	40.2641	3.74521	0	0	5.16102		0.480843	0.365726	0.23499		7.87235	5.78459	17.771	11.3608	1.72134	1.72034		0.442989	4.57338	10.3239
160	Vimentin OS=Mus musculus GN=Vim PE=1 SV=3	P20152	466	54 kDa	1	0	6	0	0	11	0	1	0		0.00214592	0	0.0128755	0	0	0.0236052	0	0.00214592	0		0.669764	0	3.21888	0	0	4.95074	0	0.317303	0		0.862649	0.29392	0.403183		1.29722	0.980584	1.65125	1.65025	0.106768	0.105768		0.785597	12.1499	15.4658
161	40S ribosomal protein S9 OS=Mus musculus GN=Rps9 PE=1 SV=3	Q6ZWN5	194	23 kDa	1	1	3	1	3	1	2	1	2		0.00515464	0.00515464	0.0154639	0.00515464	0.0154639	0.00515464	0.0103093	0.00515464	0.0103093		1.60881	1.38194	3.86598	1.34235	3.48679	1.08109	2.48297	0.762182	2.97956		0.788453	0.849251	0.922787		2.28658	0.79291	1.97108	0.762097	2.0759	0.671833		1.16006	1.10149	0.949504
164	Plasminogen activator inhibitor 1 RNA-binding protein OS=Mus musculus GN=Serbp1 PE=1 SV=1	A0A0N4SV32 (+2)	362	40 kDa	0	3	4	2	1	3	0	0	3		0	0.00828729	0.0110497	0.00552486	0.00276243	0.00828729	0	0	0.00828729		0	2.22179	2.76243	1.43877	0.622871	1.73811	0	0	2.39517		0.686295	0.499152	0.617123		1.66241	0.845238	1.26758	0.333253	0.79939	0.79839		1.31148	2.0796	1.58568
165	Dihydrolipoyl dehydrogenase, mitochondrial OS=Mus musculus GN=Dld PE=1 SV=2	O08749	509	54 kDa	1	0	4	0	3	7	2	0	3		0.00196464	0	0.00785855	0	0.00589391	0.0137525	0.00392927	0	0.00589391		0.613182	0	1.96464	0	1.32895	2.88432	0.946357	0	1.70344		0.619893	0.976368	0.618959		0.860273	0.580336	1.40543	0.833487	0.884266	0.492752		0.612108	0.972866	1.58937
166	Stromal interaction molecule 1 OS=Mus musculus GN=Stim1 PE=1 SV=1	A0A1B0GRA5	793	89 kDa	1	0	6	3	1	3	2	2	2		0.00126103	0	0.0075662	0.0037831	0.00126103	0.0037831	0.00252207	0.00252207	0.00252207		0.393581	0	1.89155	0.985183	0.284337	0.793436	0.607435	0.372921	0.728921		0.909665	0.759523	0.640547		0.762711	0.576232	0.688652	0.209116	0.570759	0.104481		1.10754	1.33631	1.20655
167	78 kDa glucose-regulated protein OS=Mus musculus GN=Hspa5 PE=1 SV=3	P20029	655	72 kDa	0	0	2	3	0	4	2	1	2		0	0	0.00305344	0.00458015	0	0.00610687	0.00305344	0.00152672	0.00305344		0	0	0.763359	1.19275	0	1.2808	0.735413	0.225746	0.882496		0.305136	0.3274	0.670751		0.255453	0.254453	0.825517	0.413041	0.615551	0.198986		0.309446	0.414998	1.3411
168	Protein Coq10a OS=Mus musculus GN=Coq10a PE=1 SV=1	E9Q3H6	259	29 kDa	0	7	0	1	14	0	0	0	0		0	0.027027	0	0.003861	0.0540541	0	0	0	0		0	7.24585	0	1.00547	12.1881	0	0	0	0		0.688204	0.373901	0.32317		2.41628	2.41528	4.39884	3.90591	0.001	0		0.5493	2416.28	4398.84
169	Adenylosuccinate synthetase isozyme 1 OS=Mus musculus GN=Adssl1 PE=1 SV=1	J3QN31 (+1)	480	53 kDa	2	1	3	2	5	5	2	2	1		0.00416667	0.00208333	0.00625	0.00416667	0.0104167	0.0104167	0.00416667	0.00416667	0.00208333		1.30046	0.558534	1.5625	1.08507	2.34874	2.1847	1.00353	0.616097	0.602119		0.215194	0.289941	0.0535919		1.1415	0.300653	1.87384	0.396721	0.741583	0.131537		0.609176	1.53927	2.52681
170	Protein deglycase DJ-1 OS=Mus musculus GN=Park7 PE=1 SV=1	Q99LX0	189	20 kDa	1	1	2	3	2	2	2	3	1		0.00529101	0.00529101	0.010582	0.015873	0.010582	0.010582	0.010582	0.015873	0.00529101		1.65137	1.4185	2.6455	4.1336	2.38602	2.21938	2.54865	2.34704	1.52919		0.233377	0.653655	0.324337		1.90613	0.376243	2.914	0.612192	2.14263	0.3117		0.654127	0.889621	1.36001
171	Succinate dehydrogenase [ubiquinone] flavoprotein subunit, mitochondrial OS=Mus musculus GN=Sdha PE=1 SV=1	Q8K2B3	664	73 kDa	1	1	5	1	2	5	0	1	0		0.00150602	0.00150602	0.00753012	0.00150602	0.00301205	0.00753012	0	0.00150602	0		0.470045	0.40376	1.88253	0.392194	0.679154	1.5793	0	0.222686	0		0.956024	0.158522	0.0910217		0.919778	0.482256	0.884551	0.357604	0.0752286	0.0742286		1.03983	12.2264	11.7582
172	Myotilin OS=Mus musculus GN=Myot PE=1 SV=1	Q9JIF9	496	55 kDa	0	3	1	1	9	1	1	4	0		0	0.00604839	0.00201613	0.00201613	0.0181452	0.00201613	0.00201613	0.00806452	0		0	1.62155	0.504032	0.525034	4.09136	0.422846	0.48558	1.19245	0		0.495862	0.813188	0.422401		0.709528	0.479139	1.68074	1.20617	0.560342	0.3462		0.422151	1.26624	2.9995
175	PDZ and LIM domain 3, isoform CRA_a OS=Mus musculus GN=Pdlim3 PE=1 SV=1	A0A1B0GSX6	364	39 kDa	2	2	2	2	2	2	0	5	2		0.00549451	0.00549451	0.00549451	0.00549451	0.00549451	0.00549451	0	0.0137363	0.00549451		1.71489	1.47306	1.37363	1.43086	1.2389	1.15237	0	2.03109	1.58801		0.132025	0.641552	0.918605		1.52152	0.101333	1.27504	0.0822913	1.20737	0.616595		1.19331	1.2602	1.05605
176	Reticulocalbin-2 OS=Mus musculus GN=Rcn2 PE=1 SV=1	Q8BP92	320	37 kDa	0	0	0	3	4	6	5	2	4		0	0	0	0.009375	0.0125	0.01875	0.015625	0.00625	0.0125		0	0	0	2.44141	2.81849	3.93247	3.76325	0.924146	3.61272		0.00238308	0.0399507	0.786149		0.001	0	3.06512	0.447611	2.7677	0.922303		0.000326251	0.00036131	1.10746
177	ATP-dependent zinc metalloprotease YME1L1 OS=Mus musculus GN=Yme1l1 PE=1 SV=1	O88967	715	80 kDa	0	0	0	2	2	4	2	0	6		0	0	0	0.0027972	0.0027972	0.00559441	0.0027972	0	0.00839161		0	0	0	0.728438	0.630711	1.17332	0.6737	0	2.42532		0.00720404	0.22617	0.81161		0.001	0	0.845157	0.166983	1.03401	0.722812		0.00118321	0.000967112	0.817362
179	Arginine--tRNA ligase, cytoplasmic OS=Mus musculus GN=Rars PE=1 SV=2	Q9D0I9	660	76 kDa	0	1	1	3	2	5	5	1	3		0	0.00151515	0.00151515	0.00454545	0.0030303	0.00757576	0.00757576	0.00151515	0.00454545		0	0.406207	0.378788	1.18371	0.68327	1.58888	1.8246	0.224035	1.31372		0.0384087	0.154333	0.956726		0.262665	0.131072	1.15295	0.261908	1.12179	0.472007		0.227819	0.234149	1.02778
180	Beta-enolase OS=Mus musculus GN=Eno3 PE=1 SV=3	P21550	434	47 kDa	0	0	0	1	1	2	1	3	2		0	0	0	0.00230415	0.00230415	0.00460829	0.00230415	0.00691244	0.00460829		0	0	0	0.600038	0.519537	0.966505	0.554949	1.0221	1.33188		0.00720404	0.0127049	0.358161		0.001	0	0.69636	0.13755	0.970641	0.225808		0.00143604	0.00103025	0.717423
181	Succinate--CoA ligase [ADP/GDP-forming] subunit alpha, mitochondrial OS=Mus musculus GN=Suclg1 PE=1 SV=4	Q9WUM5	346	36 kDa	0	4	1	2	3	2	1	0	0		0	0.0115607	0.00289017	0.00578035	0.00867052	0.00578035	0.00289017	0	0		0	3.09938	0.722543	1.5053	1.95502	1.21232	0.696092	0	0		0.782576	0.340822	0.0139018		1.27498	0.936233	1.55855	0.215985	0.233031	0.232031		0.818054	5.47128	6.68816
183	Myosin-9 OS=Mus musculus GN=Myh9 PE=1 SV=4	Q8VDD5	1960	226 kDa	1	0	3	0	0	3	0	10	1		0.000510204	0	0.00153061	0	0	0.00153061	0	0.00510204	0.000510204		0.15924	0	0.382653	0	0	0.321018	0	0.754405	0.147458		0.657878	0.663849	0.489086		0.181631	0.110979	0.108006	0.107006	0.301621	0.230851		1.68168	0.602183	0.358085
188	Elongation factor 1-gamma OS=Mus musculus GN=Eef1g PE=1 SV=3	Q9D8N0	437	50 kDa	1	1	0	2	2	3	4	1	1		0.00228833	0.00228833	0	0.00457666	0.00457666	0.00686499	0.00915332	0.00228833	0.00228833		0.71421	0.613493	0	1.19184	1.03194	1.4398	2.20456	0.33836	0.661367		0.0369158	0.368405	0.807406		0.443568	0.223186	1.22219	0.118651	1.06909	0.575831		0.362927	0.4149	1.14321
189	Aminoacyl tRNA synthase complex-interacting multifunctional protein 1 OS=Mus musculus GN=Aimp1 PE=1 SV=2	P31230 (+1)	310	34 kDa	0	1	1	2	1	5	2	1	2		0	0.00322581	0.00322581	0.00645161	0.00322581	0.016129	0.00645161	0.00322581	0.00645161		0	0.864827	0.806452	1.68011	0.727352	3.38277	1.55386	0.476979	1.86463		0.171516	0.215706	0.514046		0.558093	0.279056	1.93108	0.776675	1.29949	0.420437		0.289006	0.429472	1.48603
190	Histone H1.0 OS=Mus musculus GN=H1f0 PE=2 SV=4	P10922	194	21 kDa	0	1	2	2	3	4	2	2	2		0	0.00515464	0.0103093	0.0103093	0.0154639	0.0206186	0.0103093	0.0103093	0.0103093		0	1.38194	2.57732	2.68471	3.48679	4.32436	2.48297	1.52436	2.97956		0.0689974	0.304936	0.140474		1.32075	0.744658	3.49962	0.473364	2.32996	0.427078		0.377399	0.566856	1.50201
191	40S ribosomal protein S14 OS=Mus musculus GN=Rps14 PE=1 SV=3	P62264	151	16 kDa	0	6	0	1	3	2	1	1	1		0	0.0397351	0	0.00662252	0.0198675	0.013245	0.00662252	0.00662252	0.00662252		0	10.6528	0	1.72461	4.47972	2.7779	1.59502	0.979228	1.91402		0.885833	0.594882	0.152146		3.55195	3.55095	2.99508	0.802641	1.49709	0.274348		1.18593	2.37257	2.0006
192	Carnitine O-palmitoyltransferase 1, muscle isoform OS=Mus musculus GN=Cpt1b PE=1 SV=1	Q924X2	772	88 kDa	1	0	2	1	3	4	2	0	0		0.00129534	0	0.00259067	0.00129534	0.00388601	0.00518135	0.00259067	0	0		0.404287	0	0.647668	0.337327	0.876214	1.08669	0.623958	0	0		0.227745	0.638317	0.140941		0.351652	0.188879	0.767745	0.22314	0.208986	0.207986		0.458032	1.68266	3.67366
193	Succinate dehydrogenase [ubiquinone] iron-sulfur subunit, mitochondrial OS=Mus musculus GN=Sdhb PE=1 SV=1	Q9CQA3	282	32 kDa	2	1	3	3	1	5	3	0	1		0.0070922	0.0035461	0.0106383	0.0106383	0.0035461	0.0177305	0.0106383	0	0.0035461		2.21355	0.950697	2.65957	2.77039	0.799571	3.71864	2.56221	0	1.02488		0.651082	0.455611	0.338994		1.94227	0.51175	2.43054	0.859725	1.1967	0.744561		0.799113	1.62303	2.03103
194	60S ribosomal protein L38 OS=Mus musculus GN=Rpl38 PE=1 SV=3	Q9JJI8	70	8 kDa	1	4	1	2	5	1	1	1	0		0.0142857	0.0571429	0.0142857	0.0285714	0.0714286	0.0142857	0.0142857	0.0142857	0		4.45871	15.3198	3.57143	7.44048	16.1057	2.99616	3.44068	2.11233	0		0.853195	0.203583	0.153391		7.78431	3.77694	8.84843	3.84921	1.85201	1.0018		0.879739	4.20318	4.77776
195	Cysteine and glycine-rich protein 3 OS=Mus musculus GN=Csrp3 PE=1 SV=1	P50462	194	21 kDa	0	5	1	3	4	3	0	2	0		0	0.0257732	0.00515464	0.0154639	0.0206186	0.0154639	0	0.0103093	0		0	6.9097	1.28866	4.02706	4.64905	3.24327	0	1.52436	0		0.596553	0.365457	0.00598999		2.73379	2.12133	3.97413	0.40671	0.509122	0.508122		0.687896	5.36962	7.80586
198	Aspartyl/asparaginyl beta-hydroxylase OS=Mus musculus GN=Asph PE=1 SV=1	A2AL78 (+1)	245	26 kDa	2	2	2	3	3	3	2	2	3		0.00816327	0.00816327	0.00816327	0.0122449	0.0122449	0.0122449	0.00816327	0.00816327	0.0122449		2.54784	2.18854	2.04082	3.18878	2.76097	2.56814	1.9661	1.20705	3.53899		0.070794	0.97687	0.444771		2.26006	0.150551	2.8403	0.183392	2.23838	0.686702		0.795715	1.00969	1.26891
199	40S ribosomal protein S4, X isoform OS=Mus musculus GN=Rps4x PE=1 SV=2	P62702	263	30 kDa	0	3	2	1	2	1	1	1	1		0	0.0114068	0.00760456	0.00380228	0.00760456	0.00380228	0.00380228	0.00380228	0.00380228		0	3.05814	1.90114	0.990177	1.71467	0.797458	0.915771	0.562218	1.09893		0.630596	0.429903	0.390438		1.65409	0.891477	1.16844	0.279216	0.859971	0.157515		1.41565	1.92343	1.35869
200	40S ribosomal protein S13 OS=Mus musculus GN=Rps13 PE=1 SV=2	P62301 (+1)	151	17 kDa	0	0	0	1	1	4	1	1	0		0	0	0	0.00662252	0.00662252	0.0264901	0.00662252	0.00662252	0		0	0	0	1.72461	1.49324	5.5558	1.59502	0.979228	0		0.0906044	0.13836	0.213114		0.001	0	2.92555	1.31732	0.859082	0.464409		0.000341816	0.00116403	3.40544
201	Dynamin-1-like protein OS=Mus musculus GN=Dnm1l PE=1 SV=2	Q8K1M6	742	83 kDa	0	0	5	1	0	4	1	0	0		0	0	0.00673854	0.00134771	0	0.00539084	0.00134771	0	0		0	0	1.68464	0.350966	0	1.13063	0.324593	0	0		0.922489	0.472296	0.333799		0.562545	0.561545	0.494865	0.334113	0.109198	0.108198		1.13677	5.15163	4.53183
203	40S ribosomal protein S8 OS=Mus musculus GN=Rps8 PE=1 SV=2	P62242	208	24 kDa	0	0	3	2	1	4	2	2	2		0	0	0.0144231	0.00961538	0.00480769	0.0192308	0.00961538	0.00961538	0.00961538		0	0	3.60577	2.50401	1.08403	4.0333	2.31584	1.42176	2.77901		0.414911	0.486226	0.715259		1.20292	1.20192	2.54145	0.851574	2.17321	0.398332		0.473322	0.553524	1.16945
204	DNA segment, Chr 10, ERATO Doi 610, expressed, isoform CRA_b OS=Mus musculus GN=Arhgef25 PE=1 SV=1	G5E825	618	68 kDa	0	0	2	1	0	3	4	1	2		0	0	0.00323625	0.00161812	0	0.00485437	0.00647249	0.00161812	0.00323625		0	0	0.809061	0.421386	0	1.01811	1.55889	0.239261	0.935331		0.627068	0.241436	0.421598		0.270687	0.269687	0.480833	0.295354	0.912159	0.381134		0.562954	0.296754	0.527138
205	40S ribosomal protein S3 OS=Mus musculus GN=Rps3 PE=1 SV=1	P62908	243	27 kDa	0	6	0	0	8	1	0	0	1		0	0.0246914	0	0	0.0329218	0.00411523	0	0	0.00411523		0	6.61967	0	0	7.42318	0.863093	0	0	1.18937		0.871364	0.46471	0.37598		2.20756	2.20656	2.76309	2.34383	0.397457	0.396457		0.798944	5.5542	6.95192
208	Parvalbumin alpha OS=Mus musculus GN=Pvalb PE=1 SV=3	P32848	110	12 kDa	2	0	0	2	3	2	3	2	1		0.0181818	0	0	0.0181818	0.0272727	0.0181818	0.0272727	0.0181818	0.00909091		5.67472	0	0	4.73485	6.14943	3.8133	6.56858	2.68842	2.62743		0.208882	0.418526	0.558242		1.89257	1.89157	4.90019	0.679371	3.96248	1.30367		0.386225	0.477624	1.23665
209	Polymerase I and transcript release factor OS=Mus musculus GN=Ptrf PE=1 SV=1	O54724	392	44 kDa	0	1	1	1	3	2	3	1	1		0	0.00255102	0.00255102	0.00255102	0.00765306	0.00510204	0.00765306	0.00255102	0.00255102		0	0.68392	0.637755	0.664328	1.72561	1.07006	1.84322	0.377202	0.737289		0.133835	0.330877	0.771458		0.441558	0.220682	1.15433	0.309181	0.986905	0.441082		0.382523	0.447417	1.16965
210	60S ribosomal protein L13 OS=Mus musculus GN=Rpl13 PE=1 SV=3	P47963	211	24 kDa	1	0	0	2	1	2	1	0	1		0.00473934	0	0	0.00947867	0.00473934	0.00947867	0.00473934	0	0.00473934		1.47919	0	0	2.4684	1.06862	1.98798	1.14146	0	1.36975		0.103456	0.624699	0.163857		0.494065	0.493065	1.84267	0.410651	0.83807	0.423692		0.268125	0.589527	2.1987
211	PDZ and LIM domain 7, isoform CRA_f OS=Mus musculus GN=Pdlim7 PE=1 SV=1	Q8BVJ7	222	25 kDa	1	4	1	1	3	1	1	2	1		0.0045045	0.018018	0.0045045	0.0045045	0.0135135	0.0045045	0.0045045	0.00900901	0.0045045		1.4059	4.83057	1.12613	1.17305	3.04702	0.944737	1.0849	1.3321	1.30188		0.619807	0.366377	0.512009		2.4552	1.19093	1.7226	0.665977	1.24063	0.0778541		1.42529	1.979	1.38849
213	Atypical kinase COQ8A, mitochondrial OS=Mus musculus GN=Coq8a PE=1 SV=2	Q60936	645	72 kDa	1	0	3	2	2	3	1	2	2		0.00155039	0	0.00465116	0.00310078	0.00310078	0.00465116	0.00155039	0.00310078	0.00310078		0.483891	0	1.16279	0.807494	0.69916	0.975496	0.373407	0.458491	0.896178		0.466829	0.945667	0.236822		0.549894	0.337239	0.828383	0.0803887	0.577025	0.16195		0.663816	0.95298	1.43561
214	60S ribosomal protein L12 OS=Mus musculus GN=Rpl12 PE=1 SV=2	P35979	165	18 kDa	0	6	1	0	5	1	0	0	2		0	0.0363636	0.00606061	0	0.030303	0.00606061	0	0	0.0121212		0	9.74896	1.51515	0	6.8327	1.2711	0	0	3.50324		0.789145	0.470122	0.557777		3.75571	3.02888	2.70227	2.09805	1.16875	1.16775		1.38983	3.21345	2.31211
215	Multiple inositol polyphosphate phosphatase 1 OS=Mus musculus GN=Minpp1 PE=1 SV=3	Q9Z2L6	481	55 kDa	0	0	0	1	2	3	3	2	2		0	0	0	0.002079	0.004158	0.00623701	0.00623701	0.004158	0.004158		0	0	0	0.541407	0.937543	1.3081	1.50217	0.614817	1.20174		0.0137317	0.0132056	0.63157		0.001	0	0.930016	0.221365	1.10724	0.260569		0.00107525	0.000903146	0.83994
217	60S ribosomal protein L27a OS=Mus musculus GN=Rpl27a PE=1 SV=5	P14115	148	17 kDa	1	2	2	3	2	2	2	1	2		0.00675676	0.0135135	0.0135135	0.0202703	0.0135135	0.0135135	0.0135135	0.00675676	0.0135135		2.10885	3.62293	3.37838	5.27872	3.04702	2.83421	3.2547	0.999077	3.90564		0.495314	0.766685	0.443537		3.03772	0.469274	3.72098	0.781785	2.72081	0.880646		0.816376	1.11648	1.3676
218	Glioblastoma amplified sequence OS=Mus musculus GN=Gbas PE=1 SV=1	Q7TMG8	281	33 kDa	1	0	2	2	1	3	1	1	1		0.00355872	0	0.00711744	0.00711744	0.00355872	0.0106762	0.00355872	0.00355872	0.00355872		1.11071	0	1.77936	1.8535	0.802417	2.23913	0.85711	0.526204	1.02853		0.377204	0.782315	0.142296		0.964357	0.518914	1.63268	0.429316	0.804948	0.147425		0.590658	1.19804	2.02831
220	3-ketoacyl-CoA thiolase, mitochondrial OS=Mus musculus GN=Acaa2 PE=1 SV=3	Q8BWT1	397	42 kDa	0	0	2	1	3	5	1	1	1		0	0	0.00503778	0.00251889	0.00755668	0.0125945	0.00251889	0.00251889	0.00251889		0	0	1.25945	0.655961	1.70387	2.64146	0.606669	0.372452	0.728003		0.154114	0.747499	0.132688		0.420815	0.419815	1.6681	0.573458	0.570042	0.104349		0.252273	0.738219	2.92627
222	Eukaryotic translation initiation factor 5A-1 OS=Mus musculus GN=Eif5a PE=1 SV=2	P63242	154	17 kDa	2	1	2	1	1	2	2	1	1		0.012987	0.00649351	0.012987	0.00649351	0.00649351	0.012987	0.012987	0.00649351	0.00649351		4.05337	1.74089	3.24675	1.69102	1.46415	2.72379	3.12789	0.960152	1.87674		0.248319	0.32936	0.970943		3.01467	0.677654	1.96065	0.38764	1.98926	0.628253		1.53759	1.51547	0.985618
224	Peroxiredoxin-2 OS=Mus musculus GN=Prdx2 PE=1 SV=3	Q61171	198	22 kDa	0	0	1	1	1	2	1	2	1		0	0	0.00505051	0.00505051	0.00505051	0.010101	0.00505051	0.010101	0.00505051		0	0	1.26263	1.31524	1.13878	2.1185	1.2164	1.49357	1.45968		0.100089	0.0872202	0.690801		0.421875	0.420875	1.52517	0.301498	1.39089	0.087291		0.276608	0.303314	1.09655
225	Elongation factor 1-delta OS=Mus musculus GN=Eef1d PE=1 SV=1	A0A0R4J1L2 (+4)	257	29 kDa	1	0	3	1	2	4	2	1	3		0.00389105	0	0.0116732	0.00389105	0.0077821	0.0155642	0.0077821	0.00389105	0.0116732		1.21444	0	2.91829	1.01329	1.7547	3.2643	1.8743	0.575344	3.37374		0.58741	0.655339	0.950075		1.37857	0.846377	2.01177	0.662304	1.94213	0.808519		0.685256	0.709826	1.03586
226	40S ribosomal protein S28 (Fragment) OS=Mus musculus GN=Rps28 PE=1 SV=1	G3UYV7 (+1)	56	6 kDa	1	5	1	1	4	2	0	1	1		0.0178571	0.0892857	0.0178571	0.0178571	0.0714286	0.0357143	0	0.0178571	0.0178571		5.57339	23.9372	4.46429	4.6503	16.1057	7.49041	0	2.64042	5.16102		0.803756	0.249887	0.143531		11.326	6.31424	9.41645	3.44411	2.60148	1.48999		1.20278	4.35366	3.61965
228	Citrate synthase, mitochondrial OS=Mus musculus GN=Cs PE=1 SV=1	Q9CZU6	464	52 kDa	0	1	4	1	1	4	2	1	1		0	0.00215517	0.00862069	0.00215517	0.00215517	0.00862069	0.00431034	0.00215517	0.00215517		0	0.577794	2.15517	0.561243	0.485946	1.80803	1.03814	0.318671	0.622882		0.96052	0.729518	0.5735		0.911989	0.644064	0.95274	0.428697	0.660897	0.208515		0.957228	1.37993	1.44159
229	Transmembrane protein 109 OS=Mus musculus GN=Tmem109 PE=1 SV=2	Q3UBX0	243	26 kDa	0	0	1	2	2	4	1	0	3		0	0	0.00411523	0.00823045	0.00823045	0.0164609	0.00411523	0	0.0123457		0	0	1.02881	2.14335	1.8558	3.45237	0.991143	0	3.56812		0.0233112	0.351646	0.456738		0.343936	0.342936	2.48484	0.491329	1.52075	1.0634		0.138414	0.226161	1.63395
230	Protein phosphatase 1 regulatory subunit 3A OS=Mus musculus GN=Ppp1r3a PE=1 SV=2	Q99MR9	1089	121 kDa	0	2	4	0	0	0	1	0	0		0	0.00183655	0.00367309	0	0	0	0.000918274	0	0		0	0.492372	0.918274	0	0	0	0.221164	0	0		0.151035	0.223319	0.373901		0.471215	0.265314	0.001	0	0.0747214	0.0737214		471.215	6.3063	0.013383
231	Calcium-binding mitochondrial carrier protein Aralar1 OS=Mus musculus GN=Slc25a12 PE=1 SV=1	Q8BH59	677	75 kDa	0	0	2	2	1	4	0	5	1		0	0	0.00295421	0.00295421	0.0014771	0.00590842	0	0.00738552	0.0014771		0	0	0.738552	0.769325	0.333056	1.23918	0	1.09205	0.426909		0.211127	0.552781	0.541742		0.247184	0.246184	0.781521	0.261636	0.507319	0.317738		0.316286	0.487236	1.54049
232	Inter-alpha-trypsin inhibitor heavy chain H1 OS=Mus musculus GN=Itih1 PE=1 SV=1	F8WJ05 (+1)	911	102 kDa	0	4	0	0	7	1	0	0	0		0	0.00439078	0	0	0.00768386	0.00109769	0	0	0		0	1.17715	0	0	1.73255	0.230221	0	0	0		0.715877	0.373901	0.294829		0.393384	0.392384	0.655257	0.543227	0.001	0		0.600351	393.384	655.257
233	40S ribosomal protein S25 OS=Mus musculus GN=Rps25 PE=1 SV=1	P62852	125	14 kDa	2	1	0	1	1	2	2	2	2		0.016	0.008	0	0.008	0.008	0.016	0.016	0.016	0.016		4.99376	2.14477	0	2.08333	1.80383	3.3557	3.85356	2.36581	4.62428		0.982876	0.480932	0.215712		2.38051	1.44634	2.41529	0.477572	3.61555	0.662825		0.9856	0.658408	0.668028
234	Poly(U)-binding-splicing factor PUF60 OS=Mus musculus GN=Puf60 PE=1 SV=2	Q3UEB3	564	60 kDa	0	1	1	3	1	2	3	1	1		0	0.00177305	0.00177305	0.00531915	0.00177305	0.0035461	0.00531915	0.00177305	0.00177305		0	0.475348	0.443262	1.3852	0.399786	0.743729	1.28111	0.262169	0.512442		0.176043	0.330877	0.727129		0.307204	0.153382	0.843903	0.288753	0.686239	0.306568		0.364027	0.447663	1.22975
235	Protein enabled homolog OS=Mus musculus GN=Enah PE=1 SV=2	E9QKR1	562	62 kDa	0	0	1	1	0	4	0	0	2		0	0	0.00177936	0.00177936	0	0.00711744	0	0	0.00355872		0	0	0.44484	0.463375	0	1.49275	0	0	1.02853		0.339935	0.629961	0.609441		0.14928	0.14828	0.653042	0.441125	0.343844	0.342844		0.228592	0.43415	1.89924
237	Creatine kinase S-type, mitochondrial OS=Mus musculus GN=Ckmt2 PE=1 SV=1	Q6P8J7	419	47 kDa	0	0	3	1	1	1	2	0	0		0	0	0.0071599	0.00238663	0.00238663	0.00238663	0.00477327	0	0		0	0	1.78998	0.621519	0.538136	0.500553	1.14963	0	0		0.945784	0.778409	0.6812		0.597659	0.596659	0.554403	0.0357447	0.38421	0.38321		1.07802	1.55555	1.44297
238	60S ribosomal protein L15 OS=Mus musculus GN=Rpl15 PE=2 SV=4	Q9CZM2	204	24 kDa	0	0	0	1	0	3	1	1	1		0	0	0	0.00490196	0	0.0147059	0.00490196	0.00490196	0.00490196		0	0	0	1.27655	0	3.08429	1.18063	0.72482	1.41675		0.179571	0.00549466	0.725085		0.001	0	1.45461	0.894748	1.1084	0.203071		0.000687468	0.000902202	1.31235
239	40S ribosomal protein S15a OS=Mus musculus GN=Rps15a PE=1 SV=2	P62245	130	15 kDa	0	5	0	1	4	3	0	0	0		0	0.0384615	0	0.00769231	0.0307692	0.0230769	0	0	0		0	10.3114	0	2.00321	6.93782	4.83996	0	0	0		0.771566	0.373901	0.0325032		3.43813	3.43713	4.59466	1.42981	0.001	0		0.748289	3438.13	4594.66
243	60S ribosomal protein L35 OS=Mus musculus GN=Rpl35 PE=1 SV=1	Q6ZWV7	123	15 kDa	1	1	1	2	1	0	1	1	1		0.00813008	0.00813008	0.00813008	0.0162602	0.00813008	0	0.00813008	0.00813008	0.00813008		2.53748	2.17965	2.03252	4.23442	1.83316	0	1.95811	1.20214	2.34973		0.862915	0.325099	0.890848		2.25088	0.149939	2.02353	1.22603	1.83766	0.336801		1.11236	1.22486	1.10114
244	Probable threonine--tRNA ligase 2, cytoplasmic OS=Mus musculus GN=Tarsl2 PE=1 SV=1	Q8BLY2	790	91 kDa	1	1	0	2	1	3	3	1	1		0.00126582	0.00126582	0	0.00253165	0.00126582	0.00379747	0.00379747	0.00126582	0.00126582		0.395076	0.339363	0	0.659283	0.285417	0.796449	0.914612	0.187169	0.365845		0.162656	0.385834	0.749817		0.245813	0.123458	0.581383	0.152706	0.490208	0.218866		0.422807	0.501445	1.18599
245	ATP synthase subunit f, mitochondrial OS=Mus musculus GN=Atp5j2 PE=1 SV=3	P56135	88	10 kDa	0	1	1	0	0	2	2	2	1		0	0.0113636	0.0113636	0	0	0.0227273	0.0227273	0.0227273	0.0113636		0	3.04655	2.84091	0	0	4.76663	5.47381	3.36053	3.28429		0.851263	0.163074	0.232523		1.96349	0.983037	1.58988	1.58888	4.04054	0.717472		1.23499	0.485946	0.39348
246	Aconitate hydratase, mitochondrial OS=Mus musculus GN=Aco2 PE=1 SV=1	Q99KI0	780	85 kDa	1	0	1	0	3	3	0	0	1		0.00128205	0	0.00128205	0	0.00384615	0.00384615	0	0	0.00128205		0.400141	0	0.320513	0	0.867227	0.80666	0	0	0.370535		0.356486	0.538712	0.228189		0.241218	0.122289	0.558962	0.279529	0.124512	0.123512		0.431546	1.93731	4.48924
252	14-3-3 protein epsilon OS=Mus musculus GN=Ywhae PE=1 SV=1	P62259	255	29 kDa	0	0	0	2	1	2	0	1	0		0	0	0	0.00784314	0.00392157	0.00784314	0	0.00392157	0		0	0	0	2.04248	0.884232	1.64495	0	0.579856	0		0.0109498	0.373901	0.0271828		0.001	0	1.52489	0.339794	0.194285	0.193285		0.000655785	0.00514707	7.84871
253	40S ribosomal protein S7 OS=Mus musculus GN=Rps7 PE=2 SV=1	P62082	194	22 kDa	0	1	0	1	1	2	0	0	0		0	0.00515464	0	0.00515464	0.00515464	0.0103093	0	0	0		0	1.38194	0	1.34235	1.16226	2.16218	0	0	0		0.119271	0.373901	0.00720404		0.461647	0.460647	1.5566	0.307714	0.001	0		0.296574	461.647	1556.6
255	RNA-binding protein EWS OS=Mus musculus GN=Ewsr1 PE=1 SV=1	Q5SUS9 (+2)	661	69 kDa	1	0	1	1	0	1	1	1	2		0.00151286	0	0.00151286	0.00151286	0	0.00151286	0.00151286	0.00151286	0.00302572		0.472178	0	0.378215	0.393974	0	0.317294	0.364369	0.223696	0.874485		0.817359	0.451354	0.34036		0.284464	0.144304	0.238089	0.120594	0.488517	0.1977		1.19478	0.582302	0.487372
256	Cellular nucleic acid-binding protein OS=Mus musculus GN=Cnbp PE=1 SV=2	P53996	178	20 kDa	1	0	1	6	1	1	1	1	1		0.00561798	0	0.00561798	0.0337079	0.00561798	0.00561798	0.00561798	0.00561798	0.00561798		1.75343	0	1.40449	8.77809	1.26674	1.17827	1.35308	0.830693	1.62369		0.355415	0.729728	0.383774		1.05364	0.535872	3.74203	2.51866	1.27015	0.232733		0.281569	0.829537	2.94612
257	Y-box-binding protein 3 OS=Mus musculus GN=Ybx3 PE=1 SV=2	Q9JKB3	361	39 kDa	1	1	0	0	0	2	2	1	3		0.00277008	0.00277008	0	0	0	0.00554017	0.00554017	0.00277008	0.00831025		0.86457	0.74265	0	0	0	1.16195	1.33434	0.409594	2.40181		0.769003	0.254053	0.224982		0.53674	0.270172	0.388316	0.387316	1.38291	0.575594		1.38223	0.388123	0.280796
258	60S ribosomal protein L18 OS=Mus musculus GN=Rpl18 PE=1 SV=3	P35980	188	22 kDa	1	0	1	0	1	4	1	0	3		0.00531915	0	0.00531915	0	0.00531915	0.0212766	0.00531915	0	0.0159574		1.66016	0	1.32979	0	1.19936	4.46237	1.28111	0	4.61198		0.566279	0.545039	0.969806		0.997649	0.507368	1.88824	1.3333	1.96536	1.3745		0.528347	0.507616	0.960761
259	Protein-cysteine N-palmitoyltransferase HHAT-like protein OS=Mus musculus GN=Hhatl PE=1 SV=2	Q9D1G3	503	56 kDa	0	0	0	2	1	2	1	3	0		0	0	0	0.00397614	0.00198807	0.00397614	0.00198807	0.00596421	0		0	0	0	1.03545	0.448269	0.833923	0.478823	0.881889	0		0.0109498	0.149779	0.358372		0.001	0	0.773548	0.172261	0.454571	0.254892		0.00129274	0.00219988	1.70171
266	Thioredoxin OS=Mus musculus GN=Txn PE=1 SV=3	P10639	105	12 kDa	1	1	1	2	1	2	1	0	1		0.00952381	0.00952381	0.00952381	0.0190476	0.00952381	0.0190476	0.00952381	0	0.00952381		2.97247	2.5533	2.38095	4.96032	2.14742	3.99489	2.29379	0	2.75255		0.275308	0.334341	0.163857		2.63658	0.175643	3.70187	0.825213	1.68311	0.851418		0.712227	1.56649	2.19942
267	60S ribosomal protein L22 OS=Mus musculus GN=Rpl22 PE=1 SV=2	P67984	128	15 kDa	1	0	1	2	1	1	1	1	2		0.0078125	0	0.0078125	0.015625	0.0078125	0.0078125	0.0078125	0.0078125	0.015625		2.43836	0	1.95312	4.06901	1.76156	1.63853	1.88162	1.15518	4.5159		0.398469	0.451354	0.983813		1.46483	0.745197	2.4907	0.790454	2.51857	1.02093		0.588119	0.581612	0.988934
269	Ubiquitin-40S ribosomal protein S27a OS=Mus musculus GN=Rps27a PE=1 SV=2	P62983	156	18 kDa	0	1	2	1	1	1	1	1	1		0	0.00641026	0.0128205	0.00641026	0.00641026	0.00641026	0.00641026	0.00641026	0.00641026		0	1.71857	3.20513	1.66934	1.44538	1.34443	1.5439	0.947842	1.85268		0.875972	0.850918	0.898806		1.64223	0.926048	1.48738	0.0960065	1.44914	0.265555		1.10411	1.13325	1.02639
270	WAS/WASL-interacting protein family member 3 OS=Mus musculus GN=Wipf3 PE=1 SV=1	E9Q2D0 (+1)	483	49 kDa	2	0	0	1	1	1	3	1	2		0.00414079	0	0	0.00207039	0.00207039	0.00207039	0.00621118	0.00207039	0.00414079		1.29238	0	0	0.539165	0.466831	0.434227	1.49595	0.306135	1.19676		0.914656	0.366966	0.221057		0.431793	0.430793	0.481074	0.0310083	1.00061	0.357334		0.897561	0.431528	0.480779
272	60S ribosomal protein L7 (Fragment) OS=Mus musculus GN=Rpl7 PE=1 SV=1	F6XI62 (+1)	279	33 kDa	0	0	1	1	0	3	0	1	2		0	0	0.00358423	0.00358423	0	0.0107527	0	0.00358423	0.00716846		0	0	0.896057	0.933393	0	2.25518	0	0.529976	2.07181		0.347876	0.455896	0.838992		0.299686	0.298686	1.06386	0.654224	0.868262	0.621401		0.281697	0.345156	1.22527
275	Sodium/potassium-transporting ATPase subunit alpha OS=Mus musculus GN=Atp1a3 PE=1 SV=1	A0A0G2JGX4	1026	113 kDa	0	0	1	2	0	2	0	0	0		0	0	0.000974659	0.00194932	0	0.00194932	0	0	0		0	0	0.243665	0.507635	0	0.408833	0	0	0		0.270024	0.373901	0.120719		0.0822216	0.0812216	0.306489	0.155385	0.001	0		0.268269	82.2216	306.489
276	Pyruvate carboxylase OS=Mus musculus GN=Pcx PE=1 SV=1	E9QPD7 (+2)	1179	130 kDa	0	1	0	1	0	7	0	1	0		0	0.000848176	0	0.000848176	0	0.00593723	0	0.000848176	0		0	0.227393	0	0.220879	0	1.24523	0	0.125414	0		0.350535	0.714568	0.31124		0.0767977	0.0757977	0.489702	0.383598	0.0428047	0.0418047		0.156826	1.79414	11.4404
278	40S ribosomal protein S5 (Fragment) OS=Mus musculus GN=Rps5 PE=1 SV=1	D3YYM6 (+2)	182	20 kDa	0	3	0	2	4	0	0	0	0		0	0.0164835	0	0.010989	0.021978	0	0	0	0		0	4.41917	0	2.86172	4.95559	0	0	0	0		0.611235	0.373901	0.143832		1.47406	1.47306	2.60677	1.43627	0.001	0		0.565473	1474.06	2606.77
283	Reticulon-2 OS=Mus musculus GN=Rtn2 PE=1 SV=1	O70622	471	51 kDa	1	1	1	1	1	1	1	0	2		0.00212314	0.00212314	0.00212314	0.00212314	0.00212314	0.00212314	0.00212314	0	0.00424628		0.662654	0.569207	0.530786	0.552902	0.478724	0.44529	0.511354	0	1.22725		0.132025	0.983215	0.819153		0.588549	0.0391561	0.493305	0.0317983	0.580535	0.355913		1.19307	1.0138	0.849743
285	Triadin OS=Mus musculus GN=Trdn PE=1 SV=1	E9Q9K5	693	78 kDa	0	0	0	1	1	4	0	2	0		0	0	0	0.001443	0.001443	0.00577201	0	0.002886	0		0	0	0	0.375782	0.325367	1.21057	0	0.426734	0		0.0906044	0.373901	0.197193		0.001	0	0.63824	0.287035	0.143245	0.142245		0.00156681	0.00698106	4.45559
286	Protein Qars OS=Mus musculus GN=Qars PE=1 SV=2	D3Z158 (+1)	751	85 kDa	0	0	0	2	0	3	2	1	2		0	0	0	0.00266312	0	0.00399467	0.00266312	0.00133156	0.00266312		0	0	0	0.69352	0	0.837809	0.641406	0.196889	0.769687		0.119636	0.0366304	0.938555		0.001	0	0.511443	0.258598	0.536994	0.173549		0.00195525	0.00186222	0.952419
289	Peptidyl-prolyl cis-trans isomerase FKBP1A OS=Mus musculus GN=Fkbp1a PE=1 SV=2	P26883	108	12 kDa	1	1	1	2	1	1	1	1	1		0.00925926	0.00925926	0.00925926	0.0185185	0.00925926	0.00925926	0.00925926	0.00925926	0.00925926		2.88991	2.48238	2.31481	4.82253	2.08777	1.94196	2.23007	1.36911	2.67609		0.704267	0.325099	0.443931		2.56337	0.170764	2.95175	0.936835	2.09275	0.383579		0.868421	1.22488	1.41046
290	RNA-binding protein FUS OS=Mus musculus GN=Fus PE=1 SV=1	P56959 (+1)	518	53 kDa	0	0	0	2	1	1	0	0	1		0	0	0	0.003861	0.0019305	0.0019305	0	0	0.0019305		0	0	0	1.00547	0.435288	0.404887	0	0	0.557949		0.0345238	0.373901	0.186714		0.001	0	0.616215	0.195325	0.186983	0.185983		0.00162281	0.00534808	3.29557
291	60S ribosomal protein L4 OS=Mus musculus GN=Rpl4 PE=1 SV=3	Q9D8E6	419	47 kDa	0	0	0	1	0	3	1	0	0		0	0	0	0.00238663	0	0.0071599	0.00238663	0	0		0	0	0	0.621519	0	1.50166	0.574816	0	0		0.179571	0.373901	0.339135		0.001	0	0.708726	0.435629	0.192605	0.191605		0.00141098	0.00519197	3.67968
298	Peptidyl-prolyl cis-trans isomerase FKBP3 OS=Mus musculus GN=Fkbp3 PE=1 SV=2	Q62446	224	25 kDa	0	0	0	2	0	3	1	1	0		0	0	0	0.00892857	0	0.0133929	0.00446429	0.00446429	0		0	0	0	2.32515	0	2.8089	1.07521	0.660104	0		0.119636	0.13836	0.286415		0.001	0	1.71235	0.866996	0.579439	0.313062		0.000583992	0.00172581	2.95519
307	Profilin-2 OS=Mus musculus GN=Pfn2 PE=1 SV=3	Q9JJV2	140	15 kDa	0	0	0	0	1	2	0	1	1		0	0	0	0	0.00714286	0.0142857	0	0.00714286	0.00714286		0	0	0	0	1.61057	2.99616	0	1.05617	2.06441		0.150781	0.15587	0.661966		0.001	0	1.53658	0.865731	1.04119	0.595997		0.000650797	0.000960437	1.47579
308	60S ribosomal protein L14 OS=Mus musculus GN=Rpl14 PE=1 SV=3	Q9CR57	217	24 kDa	0	0	1	0	1	1	2	1	1		0	0	0.00460829	0	0.00460829	0.00460829	0.00921659	0.00460829	0.00460829		0	0	1.15207	0	1.03907	0.966505	2.2198	0.681398	1.33188		0.606391	0.155872	0.253835		0.385025	0.384025	0.669526	0.334919	1.41202	0.445857		0.57507	0.272676	0.474161
320	60S ribosomal protein L8 OS=Mus musculus GN=Rpl8 PE=1 SV=2	P62918	257	28 kDa	0	1	0	3	1	1	0	0	0		0	0.00389105	0	0.0116732	0.00389105	0.00389105	0	0	0		0	1.04318	0	3.03988	0.877351	0.816076	0	0	0		0.203366	0.373901	0.0971529		0.348726	0.347726	1.57877	0.731271	0.001	0		0.220884	348.726	1578.77
365	Up-regulated during skeletal muscle growth protein 5 OS=Mus musculus GN=Usmg5 PE=1 SV=1	Q78IK2	58	6 kDa	0	0	0	0	1	2	0	0	0		0	0	0	0	0.0172414	0.0344828	0	0	0		0	0	0	0	3.88757	7.23212	0	0	0		0.150781	#DIV/0!	0.150781		0.001	0	3.70756	2.08969	0.001	0		0.000269719	1	3707.56
														Total SpC/L	3.20426	3.72986	3.99902	3.8401	4.43472	4.76755	4.15231	6.7626	3.46028
END OF FILE

## Sheet: Sorted by p-value Myc vs MycLKO
	Proteins after removal of non-mouse proteins, pseudogenes, redundant Uniprot entries, keratins, immunoglobulins, serum proteins and proteins found in only one out of three replicates. NSAF values, NSAF p-values and NSAF averages were calculated.
	To calculate NSAF fold change, and to avoid dividing by 0, an arbitrary number 0.001 was added to all NSAF average values. Data are sorted by p-values of NSAF Myc vs Myc/LKO.
					TSC	TSC	TSC	TSC	TSC	TSC	TSC	TSC	TSC		Spc/L	Spc/L	Spc/L	Spc/L	Spc/L	Spc/L	Spc/L	Spc/L	Spc/L		NSAF Myc Rep1	NSAF Myc Rep2	NSAF Myc Rep3	NSAF Myc/LKO Rep1	NSAF Myc/LKO Rep2	NSAF Myc/LKO Rep3	NSAF LKO Rep1	NSAF LKO Rep2	NSAF LKO Rep3		NSAF p value Myc vs Myc/LKO	-log10(p-value) NSAF Myc vs Myc/LKO		NSAF Myc average	NSAF Myc/LKO average	FC NSAF Myc vs Myc/LKO	log2FC NSAF Myc vs Myc/LKO	-log10(p-value) NSAF Myc vs Myc/LKO
#	Identified Proteins	Accession Number	Length	Molecular Weight	Myc Rep1	Myc Rep2	Myc Rep3	Myc/LKO Rep1	Myc/LKO Rep2	Myc/LKO Rep3	LKO Rep1	LKO Rep2	LKO Rep3		Myc Rep1	Myc Rep2	Myc Rep3	Myc/LKO Rep1	Myc/LKO Rep2	Myc/LKO Rep3	LKO Rep1	LKO Rep2	LKO Rep3		x1000	x1000	x1000	x1000	x1000	x1000	x1000	x1000	x1000
56	Glycogenin-1 OS=Mus musculus GN=Gyg1 PE=1 SV=3	Q9R062	333	37 kDa	42	34	41	0	0	0	0	0	0		0.126126	0.102102	0.123123	0	0	0	0	0	0		39.3652	27.3732	30.7808	0	0	0	0	0	0		0.000804877	3.09427		32.5074	0.001	32507.4	14.9885	3.09427
19	Glycogen [starch] synthase, muscle OS=Mus musculus GN=Gys1 PE=1 SV=2	Q9Z1E4	738	84 kDa	148	111	144	0	0	0	0	1	0		0.200542	0.150407	0.195122	0	0	0	0	0.00135501	0		62.5911	40.3235	48.7805	0	0	0	0	0.200357	0		0.00146358	2.83458		50.566	0.001	50566	15.6259	2.83458
176	Reticulocalbin-2 OS=Mus musculus GN=Rcn2 PE=1 SV=1	Q8BP92	320	37 kDa	0	0	0	3	4	6	5	2	4		0	0	0	0.009375	0.0125	0.01875	0.015625	0.00625	0.0125		0	0	0	2.44141	2.81849	3.93247	3.76325	0.924146	3.61272		0.00238308	2.62286		0.001	3.06512	0.000326251	-11.5817	2.62286
34	TBC1 domain family member 5 OS=Mus musculus GN=Tbc1d5 PE=1 SV=2	Q80XQ2	815	92 kDa	10	11	16	27	26	34	27	18	29		0.0122699	0.0134969	0.0196319	0.0331288	0.0319018	0.0417178	0.0331288	0.0220859	0.0355828		3.82957	3.61848	4.90798	8.6273	7.1932	8.74954	7.97901	3.26569	10.2841		0.00312329	2.50539		4.11967	8.19101	0.502951	-0.991511	2.50539
27	Laforin OS=Mus musculus GN=Epm2a PE=1 SV=2	Q9WUA5	330	37 kDa	134	106	100	0	0	0	0	0	0		0.406061	0.321212	0.30303	0	0	0	0	0	0		126.736	86.1159	75.7576	0	0	0	0	0	0		0.00347436	2.45912		96.204	0.001	96204	16.5538	2.45912
24	Protein Agl OS=Mus musculus GN=Agl PE=1 SV=1	F8VPN4	1532	174 kDa	115	73	139	6	6	6	6	2	5		0.0750653	0.0476501	0.0907311	0.00391645	0.00391645	0.00391645	0.00391645	0.00130548	0.00326371		23.4286	12.7748	22.6828	1.01991	0.883078	0.821403	0.943268	0.193033	0.943268		0.00550208	2.25947		19.6297	0.90913	21.5918	4.43241	2.25947
144	Junctional sarcoplasmic reticulum protein 1 OS=Mus musculus GN=Jsrp1 PE=1 SV=1	M0QW57 (+1)	332	36 kDa	0	1	1	3	3	3	1	4	2		0	0.00301205	0.00301205	0.00903614	0.00903614	0.00903614	0.00301205	0.0120482	0.0060241		0	0.80752	0.753012	2.35316	2.03746	1.89516	0.725445	1.78149	1.74107		0.00582881	2.23442		0.521177	2.09626	0.248622	-2.00797	2.23442
25	Adenylosuccinate lyase OS=Mus musculus GN=Adsl PE=1 SV=2	P54822	484	55 kDa	19	16	21	42	37	49	49	26	29		0.0392562	0.0330579	0.0433884	0.0867769	0.0764463	0.10124	0.10124	0.053719	0.0599174		12.2522	8.86269	10.8471	22.5981	17.237	21.2332	24.3834	7.94307	17.3172		0.00676162	2.16995		10.655	20.3571	0.523405	-0.934	2.16995
177	ATP-dependent zinc metalloprotease YME1L1 OS=Mus musculus GN=Yme1l1 PE=1 SV=1	O88967	715	80 kDa	0	0	0	2	2	4	2	0	6		0	0	0	0.0027972	0.0027972	0.00559441	0.0027972	0	0.00839161		0	0	0	0.728438	0.630711	1.17332	0.6737	0	2.42532		0.00720404	2.14242		0.001	0.845157	0.00118321	-9.72308	2.14242
180	Beta-enolase OS=Mus musculus GN=Eno3 PE=1 SV=3	P21550	434	47 kDa	0	0	0	1	1	2	1	3	2		0	0	0	0.00230415	0.00230415	0.00460829	0.00230415	0.00691244	0.00460829		0	0	0	0.600038	0.519537	0.966505	0.554949	1.0221	1.33188		0.00720404	2.14242		0.001	0.69636	0.00143604	-9.44369	2.14242
26	E3 ubiquitin-protein ligase NHLRC1 OS=Mus musculus GN=Nhlrc1 PE=2 SV=1	Q8BR37	401	43 kDa	80	71	87	53	35	39	0	0	0		0.199501	0.177057	0.216958	0.13217	0.0872818	0.0972569	0	0	0		62.2663	47.4685	54.2394	34.4192	19.6802	20.3978	0	0	0		0.00973105	2.01184		54.6591	24.8334	2.20103	1.13818	2.01184
252	14-3-3 protein epsilon OS=Mus musculus GN=Ywhae PE=1 SV=1	P62259	255	29 kDa	0	0	0	2	1	2	0	1	0		0	0	0	0.00784314	0.00392157	0.00784314	0	0.00392157	0		0	0	0	2.04248	0.884232	1.64495	0	0.579856	0		0.0109498	1.96059		0.001	1.52489	0.000655785	-10.5745	1.96059
259	Protein-cysteine N-palmitoyltransferase HHAT-like protein OS=Mus musculus GN=Hhatl PE=1 SV=2	Q9D1G3	503	56 kDa	0	0	0	2	1	2	1	3	0		0	0	0	0.00397614	0.00198807	0.00397614	0.00198807	0.00596421	0		0	0	0	1.03545	0.448269	0.833923	0.478823	0.881889	0		0.0109498	1.96059		0.001	0.773548	0.00129274	-9.59535	1.96059
14	Glycogen phosphorylase, muscle form OS=Mus musculus GN=Pygm PE=1 SV=3	Q9WUB3	842	97 kDa	115	80	112	43	41	51	60	47	56		0.13658	0.0950119	0.133017	0.0510689	0.0486936	0.0605701	0.0712589	0.0558195	0.0665083		42.6278	25.4724	33.2542	13.2992	10.9794	12.7035	17.1625	8.25366	19.2221		0.0128005	1.89277		33.7858	12.3283	2.7405	1.45444	1.89277
215	Multiple inositol polyphosphate phosphatase 1 OS=Mus musculus GN=Minpp1 PE=1 SV=3	Q9Z2L6	481	55 kDa	0	0	0	1	2	3	3	2	2		0	0	0	0.002079	0.004158	0.00623701	0.00623701	0.004158	0.004158		0	0	0	0.541407	0.937543	1.3081	1.50217	0.614817	1.20174		0.0137317	1.86228		0.001	0.930016	0.00107525	-9.86111	1.86228
101	Nucleobindin-1 OS=Mus musculus GN=Nucb1 PE=1 SV=2	Q02819	459	53 kDa	1	1	2	4	7	10	11	5	8		0.00217865	0.00217865	0.0043573	0.0087146	0.0152505	0.0217865	0.0239651	0.0108932	0.0174292		0.679978	0.584088	1.08932	2.26943	3.43868	4.56931	5.77195	1.61071	5.03734		0.0179302	1.74642		0.785464	3.42681	0.229212	-2.12525	1.74642
116	Ankyrin-1 (Fragment) OS=Mus musculus GN=Ank1 PE=1 SV=1	G3UXF4	109	12 kDa	3	2	2	6	5	8	5	6	7		0.0275229	0.0183486	0.0183486	0.0550459	0.0458716	0.0733945	0.0458716	0.0550459	0.0642202		8.59018	4.9192	4.58716	14.3349	10.3431	15.3931	11.0481	8.13927	18.5607		0.0216153	1.66524		6.03318	13.358	0.451652	-1.14672	1.66524
229	Transmembrane protein 109 OS=Mus musculus GN=Tmem109 PE=1 SV=2	Q3UBX0	243	26 kDa	0	0	1	2	2	4	1	0	3		0	0	0.00411523	0.00823045	0.00823045	0.0164609	0.00411523	0	0.0123457		0	0	1.02881	2.14335	1.8558	3.45237	0.991143	0	3.56812		0.0233112	1.63243		0.343936	2.48484	0.138414	-2.85294	1.63243
69	Heat shock cognate 71 kDa protein OS=Mus musculus GN=Hspa8 PE=1 SV=1	P63017	646	71 kDa	8	7	8	17	13	19	8	9	10		0.0123839	0.0108359	0.0123839	0.0263158	0.0201238	0.0294118	0.0123839	0.0139319	0.0154799		3.86514	2.90507	3.09598	6.85307	4.53751	6.16857	2.98264	2.06002	4.47395		0.026452	1.57754		3.28973	5.85405	0.561958	-0.831467	1.57754
290	RNA-binding protein FUS OS=Mus musculus GN=Fus PE=1 SV=1	P56959 (+1)	518	53 kDa	0	0	0	2	1	1	0	0	1		0	0	0	0.003861	0.0019305	0.0019305	0	0	0.0019305		0	0	0	1.00547	0.435288	0.404887	0	0	0.557949		0.0345238	1.46188		0.001	0.616215	0.00162281	-9.26729	1.46188
76	LIM domain-binding protein 3 OS=Mus musculus GN=Ldb3 PE=1 SV=1	E9PYJ9	679	72 kDa	12	10	19	4	5	11	3	15	6		0.017673	0.0147275	0.0279823	0.00589102	0.00736377	0.0162003	0.00441826	0.0220913	0.00883652		5.51593	3.9484	6.99558	1.53412	1.66038	3.39771	1.06413	3.2665	2.55391		0.0366902	1.43545		5.48764	2.1984	2.49619	1.31973	1.43545
188	Elongation factor 1-gamma OS=Mus musculus GN=Eef1g PE=1 SV=3	Q9D8N0	437	50 kDa	1	1	0	2	2	3	4	1	1		0.00228833	0.00228833	0	0.00457666	0.00457666	0.00686499	0.00915332	0.00228833	0.00228833		0.71421	0.613493	0	1.19184	1.03194	1.4398	2.20456	0.33836	0.661367		0.0369158	1.43279		0.443568	1.22219	0.362927	-1.46225	1.43279
179	Arginine--tRNA ligase, cytoplasmic OS=Mus musculus GN=Rars PE=1 SV=2	Q9D0I9	660	76 kDa	0	1	1	3	2	5	5	1	3		0	0.00151515	0.00151515	0.00454545	0.0030303	0.00757576	0.00757576	0.00151515	0.00454545		0	0.406207	0.378788	1.18371	0.68327	1.58888	1.8246	0.224035	1.31372		0.0384087	1.41557		0.262665	1.15295	0.227819	-2.13404	1.41557
63	Stomatin-like protein 2, mitochondrial OS=Mus musculus GN=Stoml2 PE=1 SV=1	Q99JB2	353	38 kDa	7	4	9	18	12	20	22	13	16		0.01983	0.0113314	0.0254958	0.0509915	0.0339943	0.0566572	0.0623229	0.0368272	0.0453258		6.18915	3.03792	6.37394	13.279	7.66501	11.8828	15.0103	5.44539	13.0999		0.0457433	1.33967		5.20134	10.9433	0.475299	-1.07309	1.33967
150	Pyrroline-5-carboxylate reductase 2 OS=Mus musculus GN=Pycr2 PE=1 SV=1	Q922Q4	320	34 kDa	4	5	4	3	4	2	3	2	2		0.0125	0.015625	0.0125	0.009375	0.0125	0.00625	0.009375	0.00625	0.00625		3.90137	4.18901	3.125	2.44141	2.81849	1.31082	2.25795	0.924146	1.80636		0.0489101	1.3106		3.73946	2.19124	1.70655	0.771083	1.3106
53	Alpha-actinin-3 OS=Mus musculus GN=Actn3 PE=2 SV=1	O88990	900	103 kDa	0	0	2	2	6	8	11	125	7		0	0	0.00222222	0.00222222	0.00666667	0.00888889	0.0122222	0.138889	0.00777778		0	0	0.555556	0.578704	1.50319	1.86428	2.9437	20.5366	2.24791		0.0565224	1.24778		0.186185	1.31639	0.141436	-2.82178	1.24778
46	Nascent polypeptide-associated complex subunit alpha, muscle-specific form OS=Mus musculus GN=Naca PE=1 SV=2	P70670	2187	220 kDa	7	6	11	20	14	32	25	17	16		0.00320073	0.00274348	0.00502972	0.00914495	0.00640146	0.0146319	0.0114312	0.00777321	0.00731596		0.99898	0.735519	1.25743	2.3815	1.4434	3.06877	2.75318	1.14937	2.11444		0.0582042	1.23505		0.99831	2.29889	0.434257	-1.20338	1.23505
42	L-lactate dehydrogenase A chain OS=Mus musculus GN=Ldha PE=1 SV=3	P06151	332	36 kDa	9	13	13	15	19	17	17	18	15		0.0271084	0.0391566	0.0391566	0.0451807	0.0572289	0.0512048	0.0512048	0.0542169	0.0451807		8.46081	10.4978	9.78916	11.7658	12.9039	10.7393	12.3326	8.01669	13.058		0.0620686	1.20713		9.58357	11.804	0.811892	-0.30064	1.20713
102	Microtubule-associated protein (Fragment) OS=Mus musculus GN=Map4 PE=1 SV=1	A0A0G2JFH2	1441	153 kDa	1	4	0	4	10	8	10	2	2		0.000693963	0.00277585	0	0.00277585	0.00693963	0.0055517	0.00693963	0.00138793	0.00138793		0.216593	0.744196	0	0.722878	1.56474	1.16437	1.67139	0.205223	0.401134		0.064841	1.18815		0.321263	1.15166	0.278956	-1.84189	1.18815
190	Histone H1.0 OS=Mus musculus GN=H1f0 PE=2 SV=4	P10922	194	21 kDa	0	1	2	2	3	4	2	2	2		0	0.00515464	0.0103093	0.0103093	0.0154639	0.0206186	0.0103093	0.0103093	0.0103093		0	1.38194	2.57732	2.68471	3.48679	4.32436	2.48297	1.52436	2.97956		0.0689974	1.16117		1.32075	3.49962	0.377399	-1.40584	1.16117
198	Aspartyl/asparaginyl beta-hydroxylase OS=Mus musculus GN=Asph PE=1 SV=1	A2AL78 (+1)	245	26 kDa	2	2	2	3	3	3	2	2	3		0.00816327	0.00816327	0.00816327	0.0122449	0.0122449	0.0122449	0.00816327	0.00816327	0.0122449		2.54784	2.18854	2.04082	3.18878	2.76097	2.56814	1.9661	1.20705	3.53899		0.070794	1.15		2.26006	2.8403	0.795715	-0.329677	1.15
32	Dehydrogenase/reductase SDR family member 7C OS=Mus musculus GN=Dhrs7c PE=1 SV=3	Q8CHS7	311	34 kDa	10	7	13	39	18	34	32	27	36		0.0321543	0.022508	0.0418006	0.125402	0.0578778	0.109325	0.102894	0.0868167	0.115756		10.0357	6.03433	10.4502	32.6568	13.0502	22.9289	24.7818	12.837	33.4554		0.0737966	1.13196		8.84106	22.8796	0.386416	-1.37177	1.13196
7	Phosphorylase b kinase regulatory subunit alpha, skeletal muscle isoform OS=Mus musculus GN=Phka1 PE=1 SV=1	A2AI87 (+3)	1241	139 kDa	75	58	95	120	118	126	169	101	121		0.0604351	0.0467365	0.0765512	0.0966962	0.0950846	0.101531	0.13618	0.081386	0.097502		18.8624	12.5299	19.1378	25.1813	21.4396	21.2943	32.7988	12.034	28.1798		0.0817474	1.08753		16.8444	22.6394	0.744029	-0.426569	1.08753
157	Galectin-1 OS=Mus musculus GN=Lgals1 PE=1 SV=3	P16045	135	15 kDa	1	3	2	3	4	5	2	3	4		0.00740741	0.0222222	0.0148148	0.0222222	0.0296296	0.037037	0.0148148	0.0222222	0.0296296		2.31192	5.9577	3.7037	5.78704	6.68086	7.76783	3.56812	3.28585	8.56348		0.0845773	1.07275		3.99211	6.74625	0.591753	-0.756933	1.07275
4	Plectin OS=Mus musculus GN=Plec PE=1 SV=3	Q9QXS1	4691	534 kDa	86	61	120	139	136	192	196	139	144		0.018333	0.0130036	0.0255809	0.0296312	0.0289917	0.0409294	0.0417821	0.0296312	0.0306971		5.7219	3.48623	6.39522	7.71646	6.53702	8.58419	10.0631	4.38137	8.87199		0.0853882	1.0686		5.20212	7.61356	0.68327	-0.549472	1.0686
143	Histone H1.4 OS=Mus musculus GN=Hist1h1e PE=1 SV=2	P43274	219	22 kDa	0	2	2	3	3	6	3	2	3		0	0.00913242	0.00913242	0.0136986	0.0136986	0.0273973	0.0136986	0.00913242	0.0136986		0	2.44837	2.28311	3.56735	3.08876	5.74607	3.29928	1.35035	3.95914		0.0877686	1.05666		1.57816	4.13506	0.381653	-1.38967	1.05666
200	40S ribosomal protein S13 OS=Mus musculus GN=Rps13 PE=1 SV=2	P62301 (+1)	151	17 kDa	0	0	0	1	1	4	1	1	0		0	0	0	0.00662252	0.00662252	0.0264901	0.00662252	0.00662252	0		0	0	0	1.72461	1.49324	5.5558	1.59502	0.979228	0		0.0906044	1.04285		0.001	2.92555	0.000341816	-11.5145	1.04285
285	Triadin OS=Mus musculus GN=Trdn PE=1 SV=1	E9Q9K5	693	78 kDa	0	0	0	1	1	4	0	2	0		0	0	0	0.001443	0.001443	0.00577201	0	0.002886	0		0	0	0	0.375782	0.325367	1.21057	0	0.426734	0		0.0906044	1.04285		0.001	0.63824	0.00156681	-9.31796	1.04285
45	Myosin regulatory light chain 2, skeletal muscle isoform OS=Mus musculus GN=Mylpf PE=1 SV=3	P97457	169	19 kDa	4	4	8	9	8	12	17	99	10		0.0236686	0.0236686	0.0473373	0.0532544	0.0473373	0.0710059	0.100592	0.585799	0.0591716		7.38722	6.34548	11.8343	13.8683	10.6736	14.8922	24.2273	86.6182	17.1016		0.0934812	1.02928		8.52334	13.1457	0.648375	-0.6251	1.02928
85	Vitronectin OS=Mus musculus GN=Vtn PE=1 SV=2	P29788	478	55 kDa	6	7	7	11	13	9	11	7	8		0.0125523	0.0146444	0.0146444	0.0230126	0.0271967	0.0188285	0.0230126	0.0146444	0.0167364		3.9177	3.9261	3.66109	5.99285	6.13228	3.94892	5.54252	2.16536	4.83711		0.0988629	1.00497		3.83596	5.35902	0.715796	-0.48238	1.00497
224	Peroxiredoxin-2 OS=Mus musculus GN=Prdx2 PE=1 SV=3	Q61171	198	22 kDa	0	0	1	1	1	2	1	2	1		0	0	0.00505051	0.00505051	0.00505051	0.010101	0.00505051	0.010101	0.00505051		0	0	1.26263	1.31524	1.13878	2.1185	1.2164	1.49357	1.45968		0.100089	0.999615		0.421875	1.52517	0.276608	-1.85408	0.999615
210	60S ribosomal protein L13 OS=Mus musculus GN=Rpl13 PE=1 SV=3	P47963	211	24 kDa	1	0	0	2	1	2	1	0	1		0.00473934	0	0	0.00947867	0.00473934	0.00947867	0.00473934	0	0.00473934		1.47919	0	0	2.4684	1.06862	1.98798	1.14146	0	1.36975		0.103456	0.985246		0.494065	1.84267	0.268125	-1.89902	0.985246
6	Ryanodine receptor 1 OS=Mus musculus GN=Ryr1 PE=1 SV=1	E9PZQ0	5035	565 kDa	50	49	89	117	85	143	153	118	116		0.00993049	0.00973188	0.0176763	0.0232373	0.0168818	0.0284012	0.0303873	0.0234359	0.0230387		3.0994	2.60908	4.41907	6.05139	3.8065	5.95663	7.31871	3.46532	6.65859		0.105845	0.975328		3.37685	5.27251	0.640464	-0.64281	0.975328
11	Titin OS=Mus musculus GN=Ttn PE=1 SV=1	E9Q8K5	33467	3716 kDa	0	0	0	7	0	8	12	656	0		0	0	0	0.000209161	0	0.000239041	0.000358562	0.0196014	0		0	0	0	0.0544691	0	0.0501345	0.0863589	2.89833	0		0.116799	0.932561		0.001	0.0358679	0.0278801	-5.16462	0.932561
253	40S ribosomal protein S7 OS=Mus musculus GN=Rps7 PE=2 SV=1	P62082	194	22 kDa	0	1	0	1	1	2	0	0	0		0	0.00515464	0	0.00515464	0.00515464	0.0103093	0	0	0		0	1.38194	0	1.34235	1.16226	2.16218	0	0	0		0.119271	0.923465		0.461647	1.5566	0.296574	-1.75354	0.923465
286	Protein Qars OS=Mus musculus GN=Qars PE=1 SV=2	D3Z158 (+1)	751	85 kDa	0	0	0	2	0	3	2	1	2		0	0	0	0.00266312	0	0.00399467	0.00266312	0.00133156	0.00266312		0	0	0	0.69352	0	0.837809	0.641406	0.196889	0.769687		0.119636	0.922138		0.001	0.511443	0.00195525	-8.99843	0.922138
298	Peptidyl-prolyl cis-trans isomerase FKBP3 OS=Mus musculus GN=Fkbp3 PE=1 SV=2	Q62446	224	25 kDa	0	0	0	2	0	3	1	1	0		0	0	0	0.00892857	0	0.0133929	0.00446429	0.00446429	0		0	0	0	2.32515	0	2.8089	1.07521	0.660104	0		0.119636	0.922138		0.001	1.71235	0.000583992	-10.7418	0.922138
283	Reticulon-2 OS=Mus musculus GN=Rtn2 PE=1 SV=1	O70622	471	51 kDa	1	1	1	1	1	1	1	0	2		0.00212314	0.00212314	0.00212314	0.00212314	0.00212314	0.00212314	0.00212314	0	0.00424628		0.662654	0.569207	0.530786	0.552902	0.478724	0.44529	0.511354	0	1.22725		0.132025	0.879345		0.588549	0.493305	1.19307	0.254681	0.879345
175	PDZ and LIM domain 3, isoform CRA_a OS=Mus musculus GN=Pdlim3 PE=1 SV=1	A0A1B0GSX6	364	39 kDa	2	2	2	2	2	2	0	5	2		0.00549451	0.00549451	0.00549451	0.00549451	0.00549451	0.00549451	0	0.0137363	0.00549451		1.71489	1.47306	1.37363	1.43086	1.2389	1.15237	0	2.03109	1.58801		0.132025	0.879345		1.52152	1.27504	1.19331	0.254972	0.879345
209	Polymerase I and transcript release factor OS=Mus musculus GN=Ptrf PE=1 SV=1	O54724	392	44 kDa	0	1	1	1	3	2	3	1	1		0	0.00255102	0.00255102	0.00255102	0.00765306	0.00510204	0.00765306	0.00255102	0.00255102		0	0.68392	0.637755	0.664328	1.72561	1.07006	1.84322	0.377202	0.737289		0.133835	0.87343		0.441558	1.15433	0.382523	-1.38638	0.87343
91	Lysine--tRNA ligase OS=Mus musculus GN=Kars PE=1 SV=1	Q99MN1	595	68 kDa	2	0	6	5	7	14	9	6	7		0.00336134	0	0.010084	0.00840336	0.0117647	0.0235294	0.0151261	0.010084	0.0117647		1.04911	0	2.52101	2.18838	2.6527	4.93486	3.64308	1.49106	3.4002		0.138544	0.858413		1.19104	3.25964	0.365389	-1.45249	0.858413
28	Calsequestrin-1 OS=Mus musculus GN=Casq1 PE=1 SV=3	O09165	405	46 kDa	24	21	26	46	34	38	48	53	30		0.0592593	0.0518519	0.0641975	0.11358	0.0839506	0.0938272	0.118519	0.130864	0.0740741		18.4954	13.9013	16.0494	29.5782	18.9291	19.6785	28.5449	19.35	21.4087		0.148234	0.829053		16.1497	22.7296	0.710514	-0.493066	0.829053
365	Up-regulated during skeletal muscle growth protein 5 OS=Mus musculus GN=Usmg5 PE=1 SV=1	Q78IK2	58	6 kDa	0	0	0	0	1	2	0	0	0		0	0	0	0	0.0172414	0.0344828	0	0	0		0	0	0	0	3.88757	7.23212	0	0	0		0.150781	0.821652		0.001	3.70756	0.000269719	-11.8563	0.821652
307	Profilin-2 OS=Mus musculus GN=Pfn2 PE=1 SV=3	Q9JJV2	140	15 kDa	0	0	0	0	1	2	0	1	1		0	0	0	0	0.00714286	0.0142857	0	0.00714286	0.00714286		0	0	0	0	1.61057	2.99616	0	1.05617	2.06441		0.150781	0.821652		0.001	1.53658	0.000650797	-10.5855	0.821652
230	Protein phosphatase 1 regulatory subunit 3A OS=Mus musculus GN=Ppp1r3a PE=1 SV=2	Q99MR9	1089	121 kDa	0	2	4	0	0	0	1	0	0		0	0.00183655	0.00367309	0	0	0	0.000918274	0	0		0	0.492372	0.918274	0	0	0	0.221164	0	0		0.151035	0.820923		0.471215	0.001	471.215	8.88024	0.820923
58	ATP synthase subunit beta, mitochondrial OS=Mus musculus GN=Atp5b PE=1 SV=2	P56480	529	56 kDa	9	4	16	20	15	22	19	16	9		0.0170132	0.00756144	0.0302457	0.0378072	0.0283554	0.0415879	0.0359168	0.0302457	0.0170132		5.31	2.02719	7.56144	9.84562	6.39355	8.72229	8.65049	4.47224	4.91712		0.152483	0.81678		4.96721	8.32149	0.596914	-0.744406	0.81678
9	Phosphorylase b kinase regulatory subunit beta OS=Mus musculus GN=Phkb PE=1 SV=1	Q7TSH2	1085	124 kDa	72	65	87	102	117	101	135	77	89		0.0663594	0.0599078	0.0801843	0.0940092	0.107834	0.0930876	0.124424	0.0709677	0.0820276		20.7114	16.0611	20.0461	24.4816	24.3143	19.5234	29.9672	10.4935	23.7074		0.153427	0.814098		18.9405	22.7741	0.83167	-0.265917	0.814098
220	3-ketoacyl-CoA thiolase, mitochondrial OS=Mus musculus GN=Acaa2 PE=1 SV=3	Q8BWT1	397	42 kDa	0	0	2	1	3	5	1	1	1		0	0	0.00503778	0.00251889	0.00755668	0.0125945	0.00251889	0.00251889	0.00251889		0	0	1.25945	0.655961	1.70387	2.64146	0.606669	0.372452	0.728003		0.154114	0.812157		0.420815	1.6681	0.252273	-1.98694	0.812157
244	Probable threonine--tRNA ligase 2, cytoplasmic OS=Mus musculus GN=Tarsl2 PE=1 SV=1	Q8BLY2	790	91 kDa	1	1	0	2	1	3	3	1	1		0.00126582	0.00126582	0	0.00253165	0.00126582	0.00379747	0.00379747	0.00126582	0.00126582		0.395076	0.339363	0	0.659283	0.285417	0.796449	0.914612	0.187169	0.365845		0.162656	0.788729		0.245813	0.581383	0.422807	-1.24193	0.788729
189	Aminoacyl tRNA synthase complex-interacting multifunctional protein 1 OS=Mus musculus GN=Aimp1 PE=1 SV=2	P31230 (+1)	310	34 kDa	0	1	1	2	1	5	2	1	2		0	0.00322581	0.00322581	0.00645161	0.00322581	0.016129	0.00645161	0.00322581	0.00645161		0	0.864827	0.806452	1.68011	0.727352	3.38277	1.55386	0.476979	1.86463		0.171516	0.765695		0.558093	1.93108	0.289006	-1.79083	0.765695
88	Copper homeostasis protein cutC homolog OS=Mus musculus GN=Cutc PE=1 SV=1	Q9D8X1	272	29 kDa	2	2	7	8	5	13	14	5	9		0.00735294	0.00735294	0.0257353	0.0294118	0.0183824	0.0477941	0.0514706	0.0183824	0.0330882		2.29493	1.9713	6.43382	7.65931	4.14484	10.0239	12.3966	2.71808	9.56307		0.171838	0.76488		3.56768	7.27703	0.490266	-1.02836	0.76488
145	MCG10343, isoform CRA_b OS=Mus musculus GN=Slc25a3 PE=1 SV=1	G5E902 (+1)	358	40 kDa	2	1	3	5	3	4	2	2	1		0.00558659	0.0027933	0.00837989	0.0139665	0.00837989	0.0111732	0.00558659	0.00558659	0.0027933		1.74363	0.748873	2.09497	3.6371	1.88949	2.34337	1.34552	0.826052	0.807311		0.173081	0.761751		1.53016	2.62432	0.583068	-0.778263	0.761751
12	Titin OS=Mus musculus GN=Ttn PE=1 SV=1	A2ASS6	35213	3906 kDa	0	0	2	7	0	8	12	655	4		0	0	5.67972e-05	0.00019879	0	0.000227189	0.000340783	0.0186011	0.000113594		0	0	0.0141993	0.0517683	0	0.0476487	0.0820769	2.75042	0.0328308		0.175418	0.755927		0.0057331	0.034139	0.167934	-2.57403	0.755927
234	Poly(U)-binding-splicing factor PUF60 OS=Mus musculus GN=Puf60 PE=1 SV=2	Q3UEB3	564	60 kDa	0	1	1	3	1	2	3	1	1		0	0.00177305	0.00177305	0.00531915	0.00177305	0.0035461	0.00531915	0.00177305	0.00177305		0	0.475348	0.443262	1.3852	0.399786	0.743729	1.28111	0.262169	0.512442		0.176043	0.754381		0.307204	0.843903	0.364027	-1.45788	0.754381
61	SEC23-interacting protein OS=Mus musculus GN=Sec23ip PE=1 SV=1	G3X928	998	111 kDa	5	2	10	8	11	16	17	12	15		0.00501002	0.00200401	0.01002	0.00801603	0.011022	0.0160321	0.0170341	0.012024	0.0150301		1.56368	0.537268	2.50501	2.08751	2.48524	3.36243	4.10262	1.77792	4.34395		0.178872	0.747457		1.53632	2.64606	0.580606	-0.784369	0.747457
291	60S ribosomal protein L4 OS=Mus musculus GN=Rpl4 PE=1 SV=3	Q9D8E6	419	47 kDa	0	0	0	1	0	3	1	0	0		0	0	0	0.00238663	0	0.0071599	0.00238663	0	0		0	0	0	0.621519	0	1.50166	0.574816	0	0		0.179571	0.745764		0.001	0.708726	0.00141098	-9.46908	0.745764
238	60S ribosomal protein L15 OS=Mus musculus GN=Rpl15 PE=2 SV=4	Q9CZM2	204	24 kDa	0	0	0	1	0	3	1	1	1		0	0	0	0.00490196	0	0.0147059	0.00490196	0.00490196	0.00490196		0	0	0	1.27655	0	3.08429	1.18063	0.72482	1.41675		0.179571	0.745764		0.001	1.45461	0.000687468	-10.5064	0.745764
70	Major vault protein OS=Mus musculus GN=Mvp PE=1 SV=4	Q9EQK5	861	96 kDa	0	0	7	5	6	15	15	9	26		0	0	0.00813008	0.0058072	0.00696864	0.0174216	0.0174216	0.010453	0.0301974		0	0	2.03252	1.51229	1.57128	3.65386	4.19595	1.54561	8.72759		0.183793	0.735672		0.678507	2.24681	0.301987	-1.72744	0.735672
44	2-oxoglutarate dehydrogenase, mitochondrial OS=Mus musculus GN=Ogdh PE=1 SV=3	Q60597	1023	116 kDa	8	5	17	17	14	30	17	8	28		0.00782014	0.00488759	0.0166178	0.0166178	0.0136852	0.0293255	0.0166178	0.00782014	0.0273705		2.44074	1.31034	4.15445	4.32755	3.08574	6.15049	4.00236	1.15631	7.91054		0.195465	0.708932		2.63618	4.52226	0.582934	-0.778595	0.708932
5	Sarcoplasmic/endoplasmic reticulum calcium ATPase 1 OS=Mus musculus GN=Atp2a1 PE=1 SV=1	Q8R429	994	109 kDa	111	118	113	184	167	153	149	194	104		0.11167	0.118712	0.113682	0.185111	0.168008	0.153924	0.149899	0.195171	0.104628		34.8533	31.8263	28.4205	48.2059	37.8823	32.2826	36.1029	28.8586	30.2392		0.197197	0.7051		31.7011	39.4579	0.803414	-0.315785	0.7051
131	Microtubule-associated protein 4 OS=Mus musculus GN=Map4 PE=1 SV=3	P27546	1125	117 kDa	0	0	0	0	8	3	4	1	2		0	0	0	0	0.00711111	0.00266667	0.00355556	0.000888889	0.00177778		0	0	0	0	1.60341	0.559284	0.856348	0.131434	0.513809		0.19975	0.699513		0.001	0.721897	0.00138524	-9.49565	0.699513
320	60S ribosomal protein L8 OS=Mus musculus GN=Rpl8 PE=1 SV=2	P62918	257	28 kDa	0	1	0	3	1	1	0	0	0		0	0.00389105	0	0.0116732	0.00389105	0.00389105	0	0	0		0	1.04318	0	3.03988	0.877351	0.816076	0	0	0		0.203366	0.691721		0.348726	1.57877	0.220884	-2.17864	0.691721
208	Parvalbumin alpha OS=Mus musculus GN=Pvalb PE=1 SV=3	P32848	110	12 kDa	2	0	0	2	3	2	3	2	1		0.0181818	0	0	0.0181818	0.0272727	0.0181818	0.0272727	0.0181818	0.00909091		5.67472	0	0	4.73485	6.14943	3.8133	6.56858	2.68842	2.62743		0.208882	0.6801		1.89257	4.90019	0.386225	-1.37249	0.6801
108	Troponin C, skeletal muscle OS=Mus musculus GN=Tnnc2 PE=1 SV=2	P20801	160	18 kDa	2	4	4	5	4	7	5	22	4		0.0125	0.025	0.025	0.03125	0.025	0.04375	0.03125	0.1375	0.025		3.90137	6.70241	6.25	8.13802	5.63698	9.17576	7.52649	20.3312	7.22543		0.210106	0.677561		5.61893	7.65125	0.73438	-0.445401	0.677561
231	Calcium-binding mitochondrial carrier protein Aralar1 OS=Mus musculus GN=Slc25a12 PE=1 SV=1	Q8BH59	677	75 kDa	0	0	2	2	1	4	0	5	1		0	0	0.00295421	0.00295421	0.0014771	0.00590842	0	0.00738552	0.0014771		0	0	0.738552	0.769325	0.333056	1.23918	0	1.09205	0.426909		0.211127	0.675456		0.247184	0.781521	0.316286	-1.6607	0.675456
169	Adenylosuccinate synthetase isozyme 1 OS=Mus musculus GN=Adssl1 PE=1 SV=1	J3QN31 (+1)	480	53 kDa	2	1	3	2	5	5	2	2	1		0.00416667	0.00208333	0.00625	0.00416667	0.0104167	0.0104167	0.00416667	0.00416667	0.00208333		1.30046	0.558534	1.5625	1.08507	2.34874	2.1847	1.00353	0.616097	0.602119		0.215194	0.66717		1.1415	1.87384	0.609176	-0.715069	0.66717
49	ATP synthase subunit alpha, mitochondrial OS=Mus musculus GN=Atp5a1 PE=1 SV=1	Q03265	553	60 kDa	15	9	8	17	16	25	22	26	12		0.0271248	0.0162749	0.0144665	0.0307414	0.0289331	0.045208	0.039783	0.0470163	0.0216998		8.46591	4.36323	3.61664	8.00558	6.52381	9.48153	9.58165	6.95199	6.27162		0.21922	0.659119		5.48293	8.00464	0.684969	-0.54589	0.659119
87	Bifunctional glutamate/proline--tRNA ligase OS=Mus musculus GN=Eprs PE=1 SV=4	Q8CGC7	1512	170 kDa	2	3	6	10	3	14	10	7	7		0.00132275	0.00198413	0.00396825	0.00661376	0.00198413	0.00925926	0.00661376	0.00462963	0.00462963		0.412844	0.531938	0.992063	1.72233	0.447379	1.94196	1.59291	0.684553	1.33804		0.219383	0.658797		0.646615	1.37156	0.471446	-1.08484	0.658797
8	Glyceraldehyde-3-phosphate dehydrogenase OS=Mus musculus GN=Gapdh PE=1 SV=2	P16858	333	36 kDa	83	62	62	137	101	109	117	120	80		0.249249	0.186186	0.186186	0.411411	0.303303	0.327327	0.351351	0.36036	0.24024		77.7931	49.9159	46.5465	107.138	68.3886	68.6509	84.6222	53.2841	69.4336		0.224581	0.648627		58.0862	81.3936	0.713646	-0.48672	0.648627
192	Carnitine O-palmitoyltransferase 1, muscle isoform OS=Mus musculus GN=Cpt1b PE=1 SV=1	Q924X2	772	88 kDa	1	0	2	1	3	4	2	0	0		0.00129534	0	0.00259067	0.00129534	0.00388601	0.00518135	0.00259067	0	0		0.404287	0	0.647668	0.337327	0.876214	1.08669	0.623958	0	0		0.227745	0.642552		0.351652	0.767745	0.458032	-1.12648	0.642552
170	Protein deglycase DJ-1 OS=Mus musculus GN=Park7 PE=1 SV=1	Q99LX0	189	20 kDa	1	1	2	3	2	2	2	3	1		0.00529101	0.00529101	0.010582	0.015873	0.010582	0.010582	0.010582	0.015873	0.00529101		1.65137	1.4185	2.6455	4.1336	2.38602	2.21938	2.54865	2.34704	1.52919		0.233377	0.631942		1.90613	2.914	0.654127	-0.612358	0.631942
115	Myoglobin OS=Mus musculus GN=Mb PE=1 SV=3	P04247	154	17 kDa	3	4	5	3	5	3	7	2	3		0.0194805	0.025974	0.0324675	0.0194805	0.0324675	0.0194805	0.0454545	0.012987	0.0194805		6.08006	6.96355	8.11688	5.07305	7.32075	4.08568	10.9476	1.9203	5.63021		0.237486	0.624361		7.0545	5.49416	1.284	0.360644	0.624361
37	Myomesin-1 OS=Mus musculus GN=Myom1 PE=1 SV=1	Z4YJF5	1569	175 kDa	5	11	12	9	17	26	20	48	19		0.00318674	0.00701083	0.00764818	0.00573614	0.0108349	0.0165711	0.012747	0.0305927	0.0121096		0.994614	1.87958	1.91205	1.49379	2.44305	3.47547	3.07008	4.52354	3.49989		0.247095	0.607137		1.59641	2.47177	0.645858	-0.63071	0.607137
222	Eukaryotic translation initiation factor 5A-1 OS=Mus musculus GN=Eif5a PE=1 SV=2	P63242	154	17 kDa	2	1	2	1	1	2	2	1	1		0.012987	0.00649351	0.012987	0.00649351	0.00649351	0.012987	0.012987	0.00649351	0.00649351		4.05337	1.74089	3.24675	1.69102	1.46415	2.72379	3.12789	0.960152	1.87674		0.248319	0.604991		3.01467	1.96065	1.53759	0.620668	0.604991
114	Carbonic anhydrase 3 OS=Mus musculus GN=Ca3 PE=1 SV=3	P16015	260	29 kDa	1	3	2	2	4	8	4	13	2		0.00384615	0.0115385	0.00769231	0.00769231	0.0153846	0.0307692	0.0153846	0.05	0.00769231		1.20042	3.09342	1.92308	2.00321	3.46891	6.45328	3.70535	7.39317	2.22321		0.251505	0.599453		2.07331	3.97613	0.521438	-0.939432	0.599453
155	Histone H2A type 2-C OS=Mus musculus GN=Hist2h2ac PE=1 SV=3	Q64523	129	14 kDa	1	1	0	0	4	5	2	7	3		0.00775194	0.00775194	0	0	0.0310078	0.0387597	0.0155039	0.0542636	0.0232558		2.41946	2.07827	0	0	6.9916	8.12913	3.73407	8.02359	6.72133		0.25265	0.59748		1.50024	5.04124	0.297593	-1.74859	0.59748
275	Sodium/potassium-transporting ATPase subunit alpha OS=Mus musculus GN=Atp1a3 PE=1 SV=1	A0A0G2JGX4	1026	113 kDa	0	0	1	2	0	2	0	0	0		0	0	0.000974659	0.00194932	0	0.00194932	0	0	0		0	0	0.243665	0.507635	0	0.408833	0	0	0		0.270024	0.568598		0.0822216	0.306489	0.268269	-1.89825	0.568598
266	Thioredoxin OS=Mus musculus GN=Txn PE=1 SV=3	P10639	105	12 kDa	1	1	1	2	1	2	1	0	1		0.00952381	0.00952381	0.00952381	0.0190476	0.00952381	0.0190476	0.00952381	0	0.00952381		2.97247	2.5533	2.38095	4.96032	2.14742	3.99489	2.29379	0	2.75255		0.275308	0.560182		2.63658	3.70187	0.712227	-0.489591	0.560182
128	Isocitrate dehydrogenase [NAD] subunit, mitochondrial OS=Mus musculus GN=Idh3b PE=1 SV=1	Q91VA7	384	42 kDa	0	0	4	2	3	6	3	1	1		0	0	0.0104167	0.00520833	0.0078125	0.015625	0.0078125	0.00260417	0.00260417		0	0	2.60417	1.35634	1.76156	3.27706	1.88162	0.385061	0.752649		0.293778	0.53198		0.869056	2.13265	0.4075	-1.29513	0.53198
96	AMP deaminase 1 OS=Mus musculus GN=Ampd1 PE=1 SV=2	Q3V1D3	745	86 kDa	3	2	7	5	6	11	4	13	5		0.00402685	0.00268456	0.00939597	0.00671141	0.00805369	0.0147651	0.00536913	0.0174497	0.00671141		1.25682	0.719722	2.34899	1.74776	1.81594	3.09671	1.29314	2.58017	1.93971		0.297143	0.527034		1.44284	2.22114	0.649597	-0.622382	0.527034
81	Protein Ahnak OS=Mus musculus GN=Ahnak PE=1 SV=1	E9Q616	5656	604 kDa	3	1	9	9	6	10	5	4	6		0.00053041	0.000176803	0.00159123	0.00159123	0.00106082	0.00176803	0.000884017	0.000707214	0.00106082		0.165546	0.0474004	0.397808	0.414383	0.239193	0.370812	0.212914	0.104571	0.306595		0.298948	0.524404		0.204585	0.342463	0.597393	-0.743249	0.524404
167	78 kDa glucose-regulated protein OS=Mus musculus GN=Hspa5 PE=1 SV=3	P20029	655	72 kDa	0	0	2	3	0	4	2	1	2		0	0	0.00305344	0.00458015	0	0.00610687	0.00305344	0.00152672	0.00305344		0	0	0.763359	1.19275	0	1.2808	0.735413	0.225746	0.882496		0.305136	0.515506		0.255453	0.825517	0.309446	-1.69224	0.515506
138	Vacuolar protein sorting-associated protein 35 OS=Mus musculus GN=Vps35 PE=1 SV=1	Q9EQH3	796	92 kDa	0	0	3	2	2	3	6	2	5		0	0	0.00376884	0.00251256	0.00251256	0.00376884	0.00753769	0.00251256	0.00628141		0	0	0.942211	0.654313	0.566531	0.790446	1.81544	0.371516	1.81544		0.328846	0.483008		0.31507	0.67143	0.469253	-1.09156	0.483008
135	Heat shock protein HSP 90-beta OS=Mus musculus GN=Hsp90ab1 PE=1 SV=3	P11499	724	83 kDa	0	0	6	5	2	9	3	2	1		0	0	0.00828729	0.00690608	0.00276243	0.0124309	0.00414365	0.00276243	0.00138122		0	0	2.07182	1.79846	0.622871	2.60716	0.997988	0.408462	0.399195		0.334684	0.475365		0.691608	1.67716	0.412368	-1.278	0.475365
235	Protein enabled homolog OS=Mus musculus GN=Enah PE=1 SV=2	E9QKR1	562	62 kDa	0	0	1	1	0	4	0	0	2		0	0	0.00177936	0.00177936	0	0.00711744	0	0	0.00355872		0	0	0.44484	0.463375	0	1.49275	0	0	1.02853		0.339935	0.468604		0.14928	0.653042	0.228592	-2.12916	0.468604
140	Inward rectifier potassium channel 2 OS=Mus musculus GN=Kcnj2 PE=1 SV=1	P35561	428	48 kDa	1	2	4	3	3	6	2	4	4		0.00233645	0.0046729	0.00934579	0.00700935	0.00700935	0.0140187	0.0046729	0.00934579	0.00934579		0.729229	1.25279	2.33645	1.82535	1.58046	2.94016	1.12546	1.3819	2.7011		0.344952	0.462241		1.44049	2.11632	0.680656	-0.555003	0.462241
272	60S ribosomal protein L7 (Fragment) OS=Mus musculus GN=Rpl7 PE=1 SV=1	F6XI62 (+1)	279	33 kDa	0	0	1	1	0	3	0	1	2		0	0	0.00358423	0.00358423	0	0.0107527	0	0.00358423	0.00716846		0	0	0.896057	0.933393	0	2.25518	0	0.529976	2.07181		0.347876	0.458575		0.299686	1.06386	0.281697	-1.82778	0.458575
276	Pyruvate carboxylase OS=Mus musculus GN=Pcx PE=1 SV=1	E9QPD7 (+2)	1179	130 kDa	0	1	0	1	0	7	0	1	0		0	0.000848176	0	0.000848176	0	0.00593723	0	0.000848176	0		0	0.227393	0	0.220879	0	1.24523	0	0.125414	0		0.350535	0.455268		0.0767977	0.489702	0.156826	-2.67277	0.455268
152	Histone H2B type 1-B OS=Mus musculus GN=Hist1h2bb PE=1 SV=3	Q64475	126	14 kDa	0	1	1	0	2	8	0	3	3		0	0.00793651	0.00793651	0	0.015873	0.0634921	0	0.0238095	0.0238095		0	2.12775	1.98413	0	3.57903	13.3163	0	3.52056	6.88137		0.350778	0.454968		1.37163	5.63277	0.243508	-2.03796	0.454968
256	Cellular nucleic acid-binding protein OS=Mus musculus GN=Cnbp PE=1 SV=2	P53996	178	20 kDa	1	0	1	6	1	1	1	1	1		0.00561798	0	0.00561798	0.0337079	0.00561798	0.00561798	0.00561798	0.00561798	0.00561798		1.75343	0	1.40449	8.77809	1.26674	1.17827	1.35308	0.830693	1.62369		0.355415	0.449264		1.05364	3.74203	0.281569	-1.82844	0.449264
246	Aconitate hydratase, mitochondrial OS=Mus musculus GN=Aco2 PE=1 SV=1	Q99KI0	780	85 kDa	1	0	1	0	3	3	0	0	1		0.00128205	0	0.00128205	0	0.00384615	0.00384615	0	0	0.00128205		0.400141	0	0.320513	0	0.867227	0.80666	0	0	0.370535		0.356486	0.447958		0.241218	0.558962	0.431546	-1.21241	0.447958
158	Thioredoxin-dependent peroxide reductase, mitochondrial OS=Mus musculus GN=Prdx3 PE=1 SV=1	P20108	257	28 kDa	1	0	4	2	3	6	1	0	6		0.00389105	0	0.0155642	0.0077821	0.0116732	0.0233463	0.00389105	0	0.0233463		1.21444	0	3.89105	2.02659	2.63205	4.89646	0.937151	0	6.74749		0.362272	0.440965		1.70283	3.18603	0.534467	-0.903828	0.440965
118	Calmodulin OS=Mus musculus GN=Calm1 PE=1 SV=2	P62204	149	17 kDa	2	3	1	3	2	8	9	5	3		0.0134228	0.0201342	0.00671141	0.0201342	0.0134228	0.0536913	0.0604027	0.033557	0.0201342		4.18939	5.39792	1.67785	5.24329	3.02657	11.2608	14.5479	4.96186	5.81914		0.364095	0.438786		3.75605	6.5112	0.57686	-0.793706	0.438786
15	Protein Myh13 OS=Mus musculus GN=Myh13 PE=1 SV=1	B1AR69	1938	224 kDa	0	0	33	0	0	0	42	198	0		0	0	0.0170279	0	0	0	0.0216718	0.102167	0		0	0	4.25697	0	0	0	5.21961	15.1068	0		0.373901	0.427243		1.41999	0.001	1419.99	10.4717	0.427243
110	Troponin I, fast skeletal muscle OS=Mus musculus GN=Tnni2 PE=2 SV=2	P13412	182	21 kDa	0	1	0	0	1	4	2	34	3		0	0.00549451	0	0	0.00549451	0.021978	0.010989	0.186813	0.0164835		0	1.47306	0	0	1.2389	4.60948	2.64668	27.6228	4.76402		0.374997	0.425972		0.492019	1.95046	0.252258	-1.98703	0.425972
218	Glioblastoma amplified sequence OS=Mus musculus GN=Gbas PE=1 SV=1	Q7TMG8	281	33 kDa	1	0	2	2	1	3	1	1	1		0.00355872	0	0.00711744	0.00711744	0.00355872	0.0106762	0.00355872	0.00355872	0.00355872		1.11071	0	1.77936	1.8535	0.802417	2.23913	0.85711	0.526204	1.02853		0.377204	0.423423		0.964357	1.63268	0.590658	-0.759604	0.423423
22	Phosphorylase b kinase gamma catalytic chain, skeletal muscle/heart isoform OS=Mus musculus GN=Phkg1 PE=1 SV=3	P07934	388	45 kDa	32	21	33	43	43	37	50	38	34		0.0824742	0.0541237	0.0850515	0.110825	0.110825	0.0953608	0.128866	0.0979381	0.0876289		25.741	14.5104	21.2629	28.8606	24.9887	20.0002	31.0371	14.4815	25.3263		0.377988	0.422522		20.5058	24.6175	0.832976	-0.263654	0.422522
98	Tubulin alpha chain (Fragment) OS=Mus musculus GN=Tuba4a PE=1 SV=1	A0A0A0MQA5 (+1)	477	53 kDa	3	2	8	6	5	12	5	11	5		0.00628931	0.00419287	0.0167715	0.0125786	0.0104822	0.0251572	0.0104822	0.0230608	0.0104822		1.96296	1.12409	4.19287	3.27568	2.36351	5.27627	2.52461	3.40985	3.02953		0.389385	0.409621		2.42764	3.63949	0.667028	-0.58418	0.409621
2	Myosin-4 OS=Mus musculus GN=Myh4 PE=2 SV=1	Q5SX39	1939	223 kDa	82	82	191	177	116	279	282	1026	218		0.0422898	0.0422898	0.0985044	0.0912842	0.0598247	0.143889	0.145436	0.529139	0.112429		13.1991	11.3378	24.6261	23.7719	13.4892	30.178	35.0279	78.2402	32.494		0.394659	0.403778		16.3886	22.4807	0.729009	-0.455991	0.403778
267	60S ribosomal protein L22 OS=Mus musculus GN=Rpl22 PE=1 SV=2	P67984	128	15 kDa	1	0	1	2	1	1	1	1	2		0.0078125	0	0.0078125	0.015625	0.0078125	0.0078125	0.0078125	0.0078125	0.015625		2.43836	0	1.95312	4.06901	1.76156	1.63853	1.88162	1.15518	4.5159		0.398469	0.399605		1.46483	2.4907	0.588119	-0.765819	0.399605
203	40S ribosomal protein S8 OS=Mus musculus GN=Rps8 PE=1 SV=2	P62242	208	24 kDa	0	0	3	2	1	4	2	2	2		0	0	0.0144231	0.00961538	0.00480769	0.0192308	0.00961538	0.00961538	0.00961538		0	0	3.60577	2.50401	1.08403	4.0333	2.31584	1.42176	2.77901		0.414911	0.382045		1.20292	2.54145	0.473322	-1.07911	0.382045
120	ATP synthase subunit O, mitochondrial OS=Mus musculus GN=Atp5o PE=1 SV=1	Q9DB20	213	23 kDa	1	8	1	4	18	4	2	3	3		0.00469484	0.0375587	0.00469484	0.0187793	0.084507	0.0187793	0.00938967	0.0140845	0.0140845		1.4653	10.0694	1.17371	4.89045	19.0546	3.93862	2.26148	2.08258	4.07067		0.424415	0.372209		4.23712	9.29555	0.455823	-1.13346	0.372209
151	TRAF-interacting protein with FHA domain-containing protein A OS=Mus musculus GN=Tifa PE=1 SV=1	Q793I8	184	22 kDa	1	0	3	2	3	2	2	4	3		0.00543478	0	0.0163043	0.0108696	0.0163043	0.0108696	0.0108696	0.0217391	0.0163043		1.69625	0	4.07609	2.83062	3.67629	2.27969	2.61791	3.21442	4.71224		0.466559	0.331093		1.92511	2.92987	0.657065	-0.605892	0.331093
213	Atypical kinase COQ8A, mitochondrial OS=Mus musculus GN=Coq8a PE=1 SV=2	Q60936	645	72 kDa	1	0	3	2	2	3	1	2	2		0.00155039	0	0.00465116	0.00310078	0.00310078	0.00465116	0.00155039	0.00310078	0.00310078		0.483891	0	1.16279	0.807494	0.69916	0.975496	0.373407	0.458491	0.896178		0.466829	0.330842		0.549894	0.828383	0.663816	-0.591145	0.330842
100	E3 ubiquitin-protein ligase TRIM21 OS=Mus musculus GN=Trim21 PE=1 SV=1	Q3U7K7	462	53 kDa	3	0	6	5	2	11	10	6	10		0.00649351	0	0.012987	0.0108225	0.004329	0.0238095	0.021645	0.012987	0.021645		2.02669	0	3.24675	2.81836	0.9761	4.99361	5.21316	1.9203	6.25579		0.477935	0.320632		1.75881	2.93036	0.600205	-0.736474	0.320632
159	40S ribosomal protein S29 OS=Mus musculus GN=Rps29 PE=3 SV=2	P62274	56	7 kDa	0	4	1	2	10	1	0	0	1		0	0.0714286	0.0178571	0.0357143	0.178571	0.0178571	0	0	0.0178571		0	19.1498	4.46429	9.3006	40.2641	3.74521	0	0	5.16102		0.480843	0.317997		7.87235	17.771	0.442989	-1.17466	0.317997
57	Calcium-activated potassium channel subunit alpha-1 OS=Mus musculus GN=Kcnma1 PE=1 SV=1	A0A087WSJ2 (+2)	1192	134 kDa	6	9	9	8	8	24	16	17	25		0.00503356	0.00755034	0.00755034	0.00671141	0.00671141	0.0201342	0.0134228	0.0142617	0.0209732		1.57102	2.02422	1.88758	1.74776	1.51328	4.22278	3.23286	2.10879	6.06161		0.48932	0.310407		1.82861	2.49561	0.73273	-0.448646	0.310407
217	60S ribosomal protein L27a OS=Mus musculus GN=Rpl27a PE=1 SV=5	P14115	148	17 kDa	1	2	2	3	2	2	2	1	2		0.00675676	0.0135135	0.0135135	0.0202703	0.0135135	0.0135135	0.0135135	0.00675676	0.0135135		2.10885	3.62293	3.37838	5.27872	3.04702	2.83421	3.2547	0.999077	3.90564		0.495314	0.305119		3.03772	3.72098	0.816376	-0.292695	0.305119
172	Myotilin OS=Mus musculus GN=Myot PE=1 SV=1	Q9JIF9	496	55 kDa	0	3	1	1	9	1	1	4	0		0	0.00604839	0.00201613	0.00201613	0.0181452	0.00201613	0.00201613	0.00806452	0		0	1.62155	0.504032	0.525034	4.09136	0.422846	0.48558	1.19245	0		0.495862	0.304639		0.709528	1.68074	0.422151	-1.24417	0.304639
109	ATP-dependent 6-phosphofructokinase, muscle type OS=Mus musculus GN=Pfkm PE=1 SV=3	P47857	780	85 kDa	2	4	2	2	3	11	3	17	3		0.0025641	0.00512821	0.0025641	0.0025641	0.00384615	0.0141026	0.00384615	0.0217949	0.00384615		0.800282	1.37485	0.641026	0.667735	0.867227	2.95775	0.926338	3.22266	1.11161		0.505826	0.295999		0.93972	1.49857	0.627077	-0.673285	0.295999
133	Ankyrin-1 OS=Mus musculus GN=Ank1 PE=1 SV=1	A0A0R4J1N7	1907	210 kDa	4	3	2	6	3	5	7	4	4		0.00209754	0.00157315	0.00104877	0.0031463	0.00157315	0.00262192	0.00367069	0.00209754	0.00209754		0.654661	0.421756	0.262192	0.81935	0.354713	0.549899	0.884077	0.310149	0.606224		0.506923	0.295058		0.447203	0.575654	0.776861	-0.364271	0.295058
31	Dihydrolipoyllysine-residue acetyltransferase component of pyruvate dehydrogenase complex, mitochondrial OS=Mus musculus GN=Dlat PE=1 SV=2	Q8BMF4	642	68 kDa	25	12	21	41	22	26	44	26	22		0.0389408	0.0186916	0.0327103	0.0638629	0.0342679	0.0404984	0.0685358	0.0404984	0.0342679		12.1538	5.01115	8.17757	16.631	7.7267	8.4938	16.5067	5.98824	9.90402		0.51623	0.287157		8.44851	10.9515	0.771448	-0.374358	0.287157
54	Creatine kinase M-type OS=Mus musculus GN=Ckm PE=1 SV=1	P07310	381	43 kDa	13	6	18	15	16	22	22	26	18		0.0341207	0.015748	0.0472441	0.0393701	0.0419948	0.0577428	0.0577428	0.0682415	0.0472441		10.6494	4.22199	11.811	10.2526	9.46894	12.1105	13.9072	10.0904	13.6544		0.527963	0.277396		8.89514	10.6117	0.838241	-0.254563	0.277396
141	Aspartate--tRNA ligase, cytoplasmic OS=Mus musculus GN=Dars PE=1 SV=2	Q922B2	501	57 kDa	0	0	3	1	0	8	3	1	5		0	0	0.00598802	0.00199601	0	0.0159681	0.00598802	0.00199601	0.00998004		0	0	1.49701	0.519794	0	3.34901	1.4422	0.295136	2.8844		0.530937	0.274957		0.500002	1.2906	0.387418	-1.36804	0.274957
18	Actin, alpha skeletal muscle OS=Mus musculus GN=Acta1 PE=1 SV=1	P68134	377	42 kDa	6	15	23	14	19	31	63	268	38		0.0159151	0.0397878	0.061008	0.0371353	0.0503979	0.0822281	0.167109	0.710875	0.100796		4.96727	10.667	15.252	9.67065	11.3637	17.2458	40.2478	105.112	29.1317		0.547682	0.261472		10.2964	12.761	0.806862	-0.309606	0.261472
75	Troponin T, fast skeletal muscle OS=Mus musculus GN=Tnnt3 PE=1 SV=1	A2A6I3	248	29 kDa	0	4	1	0	1	2	2	76	4		0	0.016129	0.00403226	0	0.00403226	0.00806452	0.00806452	0.306452	0.016129		0	4.32414	1.00806	0	0.90919	1.69138	1.94232	45.313	4.66157		0.54945	0.260072		1.7784	0.867858	2.04918	1.03505	0.260072
134	Obscurin OS=Mus musculus GN=Obscn PE=1 SV=2	E9QQ96	7496	816 kDa	3	1	1	1	0	3	2	4	3		0.000400213	0.000133404	0.000133404	0.000133404	0	0.000400213	0.000266809	0.000533618	0.000400213		0.124911	0.0357653	0.0333511	0.0347408	0	0.0839374	0.0642603	0.0789025	0.115669		0.552071	0.258005		0.0656757	0.0405594	1.61925	0.695323	0.258005
258	60S ribosomal protein L18 OS=Mus musculus GN=Rpl18 PE=1 SV=3	P35980	188	22 kDa	1	0	1	0	1	4	1	0	3		0.00531915	0	0.00531915	0	0.00531915	0.0212766	0.00531915	0	0.0159574		1.66016	0	1.32979	0	1.19936	4.46237	1.28111	0	4.61198		0.566279	0.24697		0.997649	1.88824	0.528347	-0.920441	0.24697
35	Pyruvate dehydrogenase E1 component subunit alpha, somatic form, mitochondrial OS=Mus musculus GN=Pdha1 PE=1 SV=1	P35486	390	43 kDa	19	18	28	19	21	31	25	16	19		0.0487179	0.0461538	0.0717949	0.0487179	0.0538462	0.0794872	0.0641026	0.0410256	0.0487179		15.2054	12.3737	17.9487	12.687	12.1412	16.671	15.439	6.06619	14.0803		0.566341	0.246922		15.1769	13.834	1.09707	0.133656	0.246922
39	Four and a half LIM domains 1, isoform CRA_b OS=Mus musculus GN=Fhl1 PE=1 SV=1	A2AEX8	296	34 kDa	9	39	14	26	47	23	11	17	14		0.0304054	0.131757	0.0472973	0.0878378	0.158784	0.0777027	0.0371622	0.0574324	0.0472973		9.48983	35.3235	11.8243	22.8744	35.8024	16.2967	8.95042	8.49215	13.6697		0.575709	0.239797		18.8802	24.9922	0.755445	-0.404601	0.239797
73	PDZ and LIM domain protein 5 OS=Mus musculus GN=Pdlim5 PE=1 SV=1	Q9CRA2	214	24 kDa	11	33	4	8	25	3	1	4	2		0.0514019	0.154206	0.0186916	0.0373832	0.116822	0.0140187	0.0046729	0.0186916	0.00934579		16.043	41.342	4.6729	9.7352	26.341	2.94016	1.12546	2.7638	2.7011		0.582914	0.234396		20.687	13.0065	1.59051	0.669494	0.234396
225	Elongation factor 1-delta OS=Mus musculus GN=Eef1d PE=1 SV=1	A0A0R4J1L2 (+4)	257	29 kDa	1	0	3	1	2	4	2	1	3		0.00389105	0	0.0116732	0.00389105	0.0077821	0.0155642	0.0077821	0.00389105	0.0116732		1.21444	0	2.91829	1.01329	1.7547	3.2643	1.8743	0.575344	3.37374		0.58741	0.231058		1.37857	2.01177	0.685256	-0.545286	0.231058
195	Cysteine and glycine-rich protein 3 OS=Mus musculus GN=Csrp3 PE=1 SV=1	P50462	194	21 kDa	0	5	1	3	4	3	0	2	0		0	0.0257732	0.00515464	0.0154639	0.0206186	0.0154639	0	0.0103093	0		0	6.9097	1.28866	4.02706	4.64905	3.24327	0	1.52436	0		0.596553	0.224351		2.73379	3.97413	0.687896	-0.539737	0.224351
38	ADP/ATP translocase 1 OS=Mus musculus GN=Slc25a4 PE=1 SV=4	P48962	298	33 kDa	23	15	17	22	22	32	21	26	23		0.0771812	0.0503356	0.057047	0.0738255	0.0738255	0.107383	0.0704698	0.0872483	0.0771812		24.089	13.4948	14.2617	19.2254	16.6461	22.5215	16.9725	12.9008	22.3067		0.597521	0.223647		17.2829	19.4653	0.887878	-0.171566	0.223647
308	60S ribosomal protein L14 OS=Mus musculus GN=Rpl14 PE=1 SV=3	Q9CR57	217	24 kDa	0	0	1	0	1	1	2	1	1		0	0	0.00460829	0	0.00460829	0.00460829	0.00921659	0.00460829	0.00460829		0	0	1.15207	0	1.03907	0.966505	2.2198	0.681398	1.33188		0.606391	0.217247		0.385025	0.669526	0.57507	-0.79819	0.217247
278	40S ribosomal protein S5 (Fragment) OS=Mus musculus GN=Rps5 PE=1 SV=1	D3YYM6 (+2)	182	20 kDa	0	3	0	2	4	0	0	0	0		0	0.0164835	0	0.010989	0.021978	0	0	0	0		0	4.41917	0	2.86172	4.95559	0	0	0	0		0.611235	0.213792		1.47406	2.60677	0.565473	-0.82247	0.213792
119	Acylphosphatase-2 OS=Mus musculus GN=Acyp2 PE=1 SV=2	P56375	106	12 kDa	2	3	5	7	3	4	5	5	6		0.0188679	0.0283019	0.0471698	0.0660377	0.0283019	0.0377358	0.0471698	0.0471698	0.0566038		5.88887	7.58764	11.7925	17.1973	6.38149	7.9144	11.3607	6.97469	16.3595		0.614757	0.211297		8.42399	10.4987	0.802381	-0.317641	0.211297
211	PDZ and LIM domain 7, isoform CRA_f OS=Mus musculus GN=Pdlim7 PE=1 SV=1	Q8BVJ7	222	25 kDa	1	4	1	1	3	1	1	2	1		0.0045045	0.018018	0.0045045	0.0045045	0.0135135	0.0045045	0.0045045	0.00900901	0.0045045		1.4059	4.83057	1.12613	1.17305	3.04702	0.944737	1.0849	1.3321	1.30188		0.619807	0.207743		2.4552	1.7226	1.42529	0.511252	0.207743
165	Dihydrolipoyl dehydrogenase, mitochondrial OS=Mus musculus GN=Dld PE=1 SV=2	O08749	509	54 kDa	1	0	4	0	3	7	2	0	3		0.00196464	0	0.00785855	0	0.00589391	0.0137525	0.00392927	0	0.00589391		0.613182	0	1.96464	0	1.32895	2.88432	0.946357	0	1.70344		0.619893	0.207683		0.860273	1.40543	0.612108	-0.708141	0.207683
204	DNA segment, Chr 10, ERATO Doi 610, expressed, isoform CRA_b OS=Mus musculus GN=Arhgef25 PE=1 SV=1	G5E825	618	68 kDa	0	0	2	1	0	3	4	1	2		0	0	0.00323625	0.00161812	0	0.00485437	0.00647249	0.00161812	0.00323625		0	0	0.809061	0.421386	0	1.01811	1.55889	0.239261	0.935331		0.627068	0.202686		0.270687	0.480833	0.562954	-0.828911	0.202686
199	40S ribosomal protein S4, X isoform OS=Mus musculus GN=Rps4x PE=1 SV=2	P62702	263	30 kDa	0	3	2	1	2	1	1	1	1		0	0.0114068	0.00760456	0.00380228	0.00760456	0.00380228	0.00380228	0.00380228	0.00380228		0	3.05814	1.90114	0.990177	1.71467	0.797458	0.915771	0.562218	1.09893		0.630596	0.200249		1.65409	1.16844	1.41565	0.501462	0.200249
30	Myomesin 2 OS=Mus musculus GN=Myom2 PE=1 SV=1	Q14BI5	1463	165 kDa	14	17	26	21	36	19	25	55	22		0.00956938	0.01162	0.0177717	0.0143541	0.024607	0.012987	0.0170882	0.037594	0.0150376		2.9867	3.11527	4.44293	3.73804	5.54836	2.72379	4.11565	5.55877	4.34613		0.633638	0.198159		3.51596	4.00439	0.878026	-0.187664	0.198159
111	Tubulin alpha-1B chain OS=Mus musculus GN=Tuba1b PE=1 SV=2	P05213	451	50 kDa	0	0	9	5	0	12	3	0	7		0	0	0.0199557	0.0110865	0	0.0266075	0.00665188	0	0.0155211		0	0	4.98891	2.8871	0	5.58044	1.60209	0	4.48586		0.642834	0.191901		1.66397	2.82351	0.589326	-0.762861	0.191901
52	Pyruvate dehydrogenase E1 component subunit beta, mitochondrial OS=Mus musculus GN=Pdhb PE=1 SV=1	Q9D051	359	39 kDa	13	7	17	13	16	21	23	15	14		0.0362117	0.0194986	0.0473538	0.0362117	0.0445682	0.0584958	0.0640669	0.0417827	0.0389972		11.302	5.22751	11.8384	9.43013	10.0492	12.2684	15.4304	6.17814	11.2709		0.64829	0.188231		9.45699	10.5836	0.893553	-0.162375	0.188231
193	Succinate dehydrogenase [ubiquinone] iron-sulfur subunit, mitochondrial OS=Mus musculus GN=Sdhb PE=1 SV=1	Q9CQA3	282	32 kDa	2	1	3	3	1	5	3	0	1		0.0070922	0.0035461	0.0106383	0.0106383	0.0035461	0.0177305	0.0106383	0	0.0035461		2.21355	0.950697	2.65957	2.77039	0.799571	3.71864	2.56221	0	1.02488		0.651082	0.186365		1.94227	2.43054	0.799113	-0.323529	0.186365
122	Sarcalumenin OS=Mus musculus GN=Srl PE=1 SV=1	Q7TQ48	472	99 kDa	2	3	6	5	3	7	4	3	3		0.00423729	0.00635593	0.0127119	0.0105932	0.00635593	0.0148305	0.00847458	0.00635593	0.00635593		1.3225	1.704	3.17797	2.75865	1.43313	3.11043	2.04108	0.93981	1.83697		0.656215	0.182954		2.06916	2.43507	0.849732	-0.23492	0.182954
183	Myosin-9 OS=Mus musculus GN=Myh9 PE=1 SV=4	Q8VDD5	1960	226 kDa	1	0	3	0	0	3	0	10	1		0.000510204	0	0.00153061	0	0	0.00153061	0	0.00510204	0.000510204		0.15924	0	0.382653	0	0	0.321018	0	0.754405	0.147458		0.657878	0.181855		0.181631	0.108006	1.68168	0.7499	0.181855
104	Elongation factor 1-alpha 2 OS=Mus musculus GN=Eef1a2 PE=1 SV=1	P62631	463	50 kDa	1	11	4	4	5	5	7	3	6		0.00215983	0.0237581	0.00863931	0.00863931	0.0107991	0.0107991	0.0151188	0.00647948	0.012959		0.674103	6.36946	2.15983	2.24982	2.43498	2.26492	3.64133	0.958078	3.74537		0.682554	0.165863		3.0688	2.31757	1.32414	0.405059	0.165863
164	Plasminogen activator inhibitor 1 RNA-binding protein OS=Mus musculus GN=Serbp1 PE=1 SV=1	A0A0N4SV32 (+2)	362	40 kDa	0	3	4	2	1	3	0	0	3		0	0.00828729	0.0110497	0.00552486	0.00276243	0.00828729	0	0	0.00828729		0	2.22179	2.76243	1.43877	0.622871	1.73811	0	0	2.39517		0.686295	0.163489		1.66241	1.26758	1.31148	0.391197	0.163489
168	Protein Coq10a OS=Mus musculus GN=Coq10a PE=1 SV=1	E9Q3H6	259	29 kDa	0	7	0	1	14	0	0	0	0		0	0.027027	0	0.003861	0.0540541	0	0	0	0		0	7.24585	0	1.00547	12.1881	0	0	0	0		0.688204	0.162283		2.41628	4.39884	0.5493	-0.864334	0.162283
59	Myosin-binding protein C, fast-type OS=Mus musculus GN=Mybpc2 PE=1 SV=1	Q5XKE0	1136	127 kDa	3	7	7	3	7	8	8	74	2		0.00264085	0.00616197	0.00616197	0.00264085	0.00616197	0.00704225	0.00704225	0.0651408	0.00176056		0.824234	1.652	1.54049	0.68772	1.3894	1.47698	1.69611	9.63195	0.508833		0.690497	0.160838		1.33991	1.1857	1.13006	0.176397	0.160838
289	Peptidyl-prolyl cis-trans isomerase FKBP1A OS=Mus musculus GN=Fkbp1a PE=1 SV=2	P26883	108	12 kDa	1	1	1	2	1	1	1	1	1		0.00925926	0.00925926	0.00925926	0.0185185	0.00925926	0.00925926	0.00925926	0.00925926	0.00925926		2.88991	2.48238	2.31481	4.82253	2.08777	1.94196	2.23007	1.36911	2.67609		0.704267	0.152263		2.56337	2.95175	0.868421	-0.203533	0.152263
232	Inter-alpha-trypsin inhibitor heavy chain H1 OS=Mus musculus GN=Itih1 PE=1 SV=1	F8WJ05 (+1)	911	102 kDa	0	4	0	0	7	1	0	0	0		0	0.00439078	0	0	0.00768386	0.00109769	0	0	0		0	1.17715	0	0	1.73255	0.230221	0	0	0		0.715877	0.145162		0.393384	0.655257	0.600351	-0.736123	0.145162
33	Myosin light chain 1/3, skeletal muscle isoform OS=Mus musculus GN=Myl1 PE=1 SV=2	P05977	188	21 kDa	12	11	24	17	11	22	27	94	27		0.0638298	0.0585106	0.12766	0.0904255	0.0585106	0.117021	0.143617	0.5	0.143617		19.9219	15.6865	31.9149	23.5483	13.1929	24.5431	34.5898	73.9317	41.5078		0.74895	0.125547		22.5088	20.4291	1.1018	0.139861	0.125547
123	Vitamin D-binding protein OS=Mus musculus GN=Gc PE=1 SV=2	P21614	476	54 kDa	1	10	1	1	21	0	1	1	0		0.00210084	0.0210084	0.00210084	0.00210084	0.0441176	0	0.00210084	0.00210084	0		0.655693	5.63228	0.52521	0.547094	9.94761	0	0.505983	0.310637	0		0.752961	0.123228		2.27206	3.49923	0.649302	-0.623038	0.123228
64	Trifunctional enzyme subunit alpha, mitochondrial OS=Mus musculus GN=Hadha PE=1 SV=1	Q8BMS1	763	83 kDa	2	17	9	8	11	20	22	10	7		0.00262123	0.0222805	0.0117955	0.0104849	0.0144168	0.0262123	0.0288336	0.0131062	0.00917431		0.818112	5.97332	2.94889	2.73045	3.25068	5.49755	6.9445	1.93792	2.65154		0.753106	0.123144		3.24777	3.82723	0.848596	-0.236849	0.123144
65	Dihydrolipoyllysine-residue succinyltransferase component of 2-oxoglutarate dehydrogenase complex, mitochondrial OS=Mus musculus GN=Dlst PE=1 SV=1	Q9D2G2	454	49 kDa	8	5	13	8	11	15	11	9	12		0.0176211	0.0110132	0.0286344	0.0176211	0.0242291	0.0330396	0.0242291	0.0198238	0.0264317		5.49973	2.9526	7.15859	4.58884	5.46315	6.92946	5.83552	2.93121	7.63922		0.760685	0.118795		5.20464	5.66148	0.919307	-0.121381	0.118795
257	Y-box-binding protein 3 OS=Mus musculus GN=Ybx3 PE=1 SV=2	Q9JKB3	361	39 kDa	1	1	0	0	0	2	2	1	3		0.00277008	0.00277008	0	0	0	0.00554017	0.00554017	0.00277008	0.00831025		0.86457	0.74265	0	0	0	1.16195	1.33434	0.409594	2.40181		0.769003	0.114072		0.53674	0.388316	1.38223	0.466993	0.114072
99	Peroxiredoxin-1 OS=Mus musculus GN=Prdx1 PE=1 SV=1	P35700	199	22 kDa	5	1	9	7	8	5	7	3	7		0.0251256	0.00502513	0.0452261	0.0351759	0.040201	0.0251256	0.0351759	0.0150754	0.0351759		7.84196	1.34722	11.3065	9.16039	9.06449	5.26964	8.47203	2.2291	10.1664		0.769521	0.11378		6.8329	7.8325	0.872378	-0.196975	0.11378
239	40S ribosomal protein S15a OS=Mus musculus GN=Rps15a PE=1 SV=2	P62245	130	15 kDa	0	5	0	1	4	3	0	0	0		0	0.0384615	0	0.00769231	0.0307692	0.0230769	0	0	0		0	10.3114	0	2.00321	6.93782	4.83996	0	0	0		0.771566	0.112627		3.43813	4.59466	0.748289	-0.418332	0.112627
181	Succinate--CoA ligase [ADP/GDP-forming] subunit alpha, mitochondrial OS=Mus musculus GN=Suclg1 PE=1 SV=4	Q9WUM5	346	36 kDa	0	4	1	2	3	2	1	0	0		0	0.0115607	0.00289017	0.00578035	0.00867052	0.00578035	0.00289017	0	0		0	3.09938	0.722543	1.5053	1.95502	1.21232	0.696092	0	0		0.782576	0.106473		1.27498	1.55855	0.818054	-0.289733	0.106473
161	40S ribosomal protein S9 OS=Mus musculus GN=Rps9 PE=1 SV=3	Q6ZWN5	194	23 kDa	1	1	3	1	3	1	2	1	2		0.00515464	0.00515464	0.0154639	0.00515464	0.0154639	0.00515464	0.0103093	0.00515464	0.0103093		1.60881	1.38194	3.86598	1.34235	3.48679	1.08109	2.48297	0.762182	2.97956		0.788453	0.103224		2.28658	1.97108	1.16006	0.214205	0.103224
214	60S ribosomal protein L12 OS=Mus musculus GN=Rpl12 PE=1 SV=2	P35979	165	18 kDa	0	6	1	0	5	1	0	0	2		0	0.0363636	0.00606061	0	0.030303	0.00606061	0	0	0.0121212		0	9.74896	1.51515	0	6.8327	1.2711	0	0	3.50324		0.789145	0.102843		3.75571	2.70227	1.38983	0.474914	0.102843
146	Arginine and glutamate-rich protein 1 OS=Mus musculus GN=Arglu1 PE=1 SV=2	Q3UL36	271	33 kDa	1	2	3	3	1	2	3	1	1		0.00369004	0.00738007	0.0110701	0.0110701	0.00369004	0.00738007	0.0110701	0.00369004	0.00369004		1.1517	1.97857	2.76753	2.88284	0.832026	1.54783	2.66621	0.545621	1.06648		0.794595	0.099854		1.96693	1.75523	1.12061	0.164284	0.099854
226	40S ribosomal protein S28 (Fragment) OS=Mus musculus GN=Rps28 PE=1 SV=1	G3UYV7 (+1)	56	6 kDa	1	5	1	1	4	2	0	1	1		0.0178571	0.0892857	0.0178571	0.0178571	0.0714286	0.0357143	0	0.0178571	0.0178571		5.57339	23.9372	4.46429	4.6503	16.1057	7.49041	0	2.64042	5.16102		0.803756	0.0948758		11.326	9.41645	1.20278	0.266377	0.0948758
132	Cytochrome c oxidase subunit NDUFA4 OS=Mus musculus GN=Ndufa4 PE=1 SV=2	Q62425	82	9 kDa	3	3	2	1	5	3	2	3	2		0.0365854	0.0365854	0.0243902	0.0121951	0.0609756	0.0365854	0.0243902	0.0365854	0.0243902		11.4187	9.80841	6.09756	3.17581	13.7487	7.67311	5.87434	5.40964	7.0492		0.804915	0.0942498		9.10921	8.20022	1.11085	0.151664	0.0942498
78	Pyruvate kinase PKM OS=Mus musculus GN=Pkm PE=1 SV=4	P52480	531	58 kDa	6	4	14	7	12	12	7	5	11		0.0112994	0.00753296	0.0263653	0.0131827	0.0225989	0.0225989	0.0131827	0.0094162	0.0207156		3.52667	2.01956	6.59134	3.43299	5.09557	4.7397	3.17502	1.39231	5.98718		0.806042	0.0936424		4.04685	4.42375	0.914801	-0.12847	0.0936424
80	Tubulin beta-4B chain OS=Mus musculus GN=Tubb4b PE=1 SV=1	P68372	445	50 kDa	6	6	11	5	10	15	5	11	6		0.0134831	0.0134831	0.0247191	0.011236	0.0224719	0.0337079	0.011236	0.0247191	0.0134831		4.20822	3.61478	6.17978	2.92603	5.06695	7.0696	2.70615	3.65505	3.89686		0.816488	0.0880502		4.66859	5.02186	0.929654	-0.105234	0.0880502
255	RNA-binding protein EWS OS=Mus musculus GN=Ewsr1 PE=1 SV=1	Q5SUS9 (+2)	661	69 kDa	1	0	1	1	0	1	1	1	2		0.00151286	0	0.00151286	0.00151286	0	0.00151286	0.00151286	0.00151286	0.00302572		0.472178	0	0.378215	0.393974	0	0.317294	0.364369	0.223696	0.874485		0.817359	0.0875873		0.284464	0.238089	1.19478	0.256745	0.0875873
36	Triosephosphate isomerase OS=Mus musculus GN=Tpi1 PE=1 SV=4	P17751	249	32 kDa	17	15	22	16	28	23	26	27	25		0.0682731	0.060241	0.0883534	0.064257	0.11245	0.0923695	0.104418	0.108434	0.100402		21.3087	16.1504	22.0884	16.7336	25.3551	19.3728	25.1488	16.0334	29.0178		0.849771	0.070698		19.8502	20.4882	0.96886	-0.0456405	0.070698
245	ATP synthase subunit f, mitochondrial OS=Mus musculus GN=Atp5j2 PE=1 SV=3	P56135	88	10 kDa	0	1	1	0	0	2	2	2	1		0	0.0113636	0.0113636	0	0	0.0227273	0.0227273	0.0227273	0.0113636		0	3.04655	2.84091	0	0	4.76663	5.47381	3.36053	3.28429		0.851263	0.0699361		1.96349	1.58988	1.23499	0.304504	0.0699361
194	60S ribosomal protein L38 OS=Mus musculus GN=Rpl38 PE=1 SV=3	Q9JJI8	70	8 kDa	1	4	1	2	5	1	1	1	0		0.0142857	0.0571429	0.0142857	0.0285714	0.0714286	0.0142857	0.0142857	0.0142857	0		4.45871	15.3198	3.57143	7.44048	16.1057	2.99616	3.44068	2.11233	0		0.853195	0.0689515		7.78431	8.84843	0.879739	-0.184852	0.0689515
148	40S ribosomal protein S10 OS=Mus musculus GN=Rps10 PE=1 SV=1	P63325	165	19 kDa	0	10	0	3	6	0	0	1	0		0	0.0606061	0	0.0181818	0.0363636	0	0	0.00606061	0		0	16.2483	0	4.73485	8.19924	0	0	0.896142	0		0.860921	0.0650365		5.41709	4.31236	1.25618	0.32904	0.0650365
160	Vimentin OS=Mus musculus GN=Vim PE=1 SV=3	P20152	466	54 kDa	1	0	6	0	0	11	0	1	0		0.00214592	0	0.0128755	0	0	0.0236052	0	0.00214592	0		0.669764	0	3.21888	0	0	4.95074	0	0.317303	0		0.862649	0.0641659		1.29722	1.65125	0.785597	-0.348138	0.0641659
243	60S ribosomal protein L35 OS=Mus musculus GN=Rpl35 PE=1 SV=1	Q6ZWV7	123	15 kDa	1	1	1	2	1	0	1	1	1		0.00813008	0.00813008	0.00813008	0.0162602	0.00813008	0	0.00813008	0.00813008	0.00813008		2.53748	2.17965	2.03252	4.23442	1.83316	0	1.95811	1.20214	2.34973		0.862915	0.0640321		2.25088	2.02353	1.11236	0.153618	0.0640321
205	40S ribosomal protein S3 OS=Mus musculus GN=Rps3 PE=1 SV=1	P62908	243	27 kDa	0	6	0	0	8	1	0	0	1		0	0.0246914	0	0	0.0329218	0.00411523	0	0	0.00411523		0	6.61967	0	0	7.42318	0.863093	0	0	1.18937		0.871364	0.0598002		2.20756	2.76309	0.798944	-0.323834	0.0598002
269	Ubiquitin-40S ribosomal protein S27a OS=Mus musculus GN=Rps27a PE=1 SV=2	P62983	156	18 kDa	0	1	2	1	1	1	1	1	1		0	0.00641026	0.0128205	0.00641026	0.00641026	0.00641026	0.00641026	0.00641026	0.00641026		0	1.71857	3.20513	1.66934	1.44538	1.34443	1.5439	0.947842	1.85268		0.875972	0.05751		1.64223	1.48738	1.10411	0.142881	0.05751
191	40S ribosomal protein S14 OS=Mus musculus GN=Rps14 PE=1 SV=3	P62264	151	16 kDa	0	6	0	1	3	2	1	1	1		0	0.0397351	0	0.00662252	0.0198675	0.013245	0.00662252	0.00662252	0.00662252		0	10.6528	0	1.72461	4.47972	2.7779	1.59502	0.979228	1.91402		0.885833	0.0526482		3.55195	2.99508	1.18593	0.246017	0.0526482
74	Trifunctional enzyme subunit beta, mitochondrial OS=Mus musculus GN=Hadhb PE=1 SV=1	Q99JY0	475	51 kDa	4	16	6	5	16	8	12	8	5		0.00842105	0.0336842	0.0126316	0.0105263	0.0336842	0.0168421	0.0252632	0.0168421	0.0105263		2.62829	9.03062	3.15789	2.74123	7.59509	3.53232	6.08458	2.49033	3.04229		0.907104	0.042343		4.93994	4.62388	1.06835	0.0953888	0.042343
166	Stromal interaction molecule 1 OS=Mus musculus GN=Stim1 PE=1 SV=1	A0A1B0GRA5	793	89 kDa	1	0	6	3	1	3	2	2	2		0.00126103	0	0.0075662	0.0037831	0.00126103	0.0037831	0.00252207	0.00252207	0.00252207		0.393581	0	1.89155	0.985183	0.284337	0.793436	0.607435	0.372921	0.728921		0.909665	0.0411187		0.762711	0.688652	1.10754	0.147361	0.0411187
270	WAS/WASL-interacting protein family member 3 OS=Mus musculus GN=Wipf3 PE=1 SV=1	E9Q2D0 (+1)	483	49 kDa	2	0	0	1	1	1	3	1	2		0.00414079	0	0	0.00207039	0.00207039	0.00207039	0.00621118	0.00207039	0.00414079		1.29238	0	0	0.539165	0.466831	0.434227	1.49595	0.306135	1.19676		0.914656	0.038742		0.431793	0.481074	0.897561	-0.155918	0.038742
93	Pyruvate dehydrogenase protein X component, mitochondrial OS=Mus musculus GN=Pdhx PE=1 SV=1	Q8BKZ9	501	54 kDa	7	3	11	8	6	10	12	4	6		0.0139721	0.00598802	0.0219561	0.0159681	0.011976	0.0199601	0.0239521	0.00798403	0.011976		4.36082	1.60537	5.48902	4.15835	2.70035	4.18626	5.76881	1.18055	3.46129		0.918381	0.036977		3.8194	3.68265	1.03713	0.0526016	0.036977
201	Dynamin-1-like protein OS=Mus musculus GN=Dnm1l PE=1 SV=2	Q8K1M6	742	83 kDa	0	0	5	1	0	4	1	0	0		0	0	0.00673854	0.00134771	0	0.00539084	0.00134771	0	0		0	0	1.68464	0.350966	0	1.13063	0.324593	0	0		0.922489	0.0350386		0.562545	0.494865	1.13677	0.184935	0.0350386
121	60S ribosomal protein L9 OS=Mus musculus GN=Rpl9 PE=2 SV=2	P51410	192	22 kDa	0	16	0	2	19	0	0	0	0		0	0.0833333	0	0.0104167	0.0989583	0	0	0	0		0	22.3414	0	2.71267	22.313	0	0	0	0		0.934573	0.0293869		7.44813	8.3429	0.89275	-0.163672	0.0293869
125	Stress-70 protein, mitochondrial OS=Mus musculus GN=Hspa9 PE=1 SV=3	P38647	679	73 kDa	5	1	3	3	2	7	4	4	2		0.00736377	0.00147275	0.00441826	0.00441826	0.00294551	0.0103093	0.00589102	0.00589102	0.00294551		2.29831	0.39484	1.10457	1.15059	0.664151	2.16218	1.41884	0.871066	0.851303		0.936929	0.0282933		1.2669	1.32664	0.954972	-0.0664703	0.0282933
127	40S ribosomal protein S19 OS=Mus musculus GN=Rps19 PE=1 SV=3	Q9CZX8	145	16 kDa	1	13	0	3	15	0	1	0	0		0.00689655	0.0896552	0	0.0206897	0.103448	0	0.00689655	0	0		2.15248	24.0362	0	5.38793	23.3254	0	1.66102	0	0		0.939537	0.027086		8.73057	9.57212	0.912084	-0.132762	0.027086
72	Fructose-bisphosphate aldolase A OS=Mus musculus GN=Aldoa PE=1 SV=2	P05064	364	39 kDa	3	3	16	10	4	12	11	10	12		0.00824176	0.00824176	0.043956	0.0274725	0.010989	0.032967	0.0302198	0.0274725	0.032967		2.57233	2.20959	10.989	7.1543	2.47779	6.91423	7.27837	4.06218	9.52804		0.94036	0.0267058		5.25798	5.51644	0.953147	-0.0692299	0.0267058
237	Creatine kinase S-type, mitochondrial OS=Mus musculus GN=Ckmt2 PE=1 SV=1	Q6P8J7	419	47 kDa	0	0	3	1	1	1	2	0	0		0	0	0.0071599	0.00238663	0.00238663	0.00238663	0.00477327	0	0		0	0	1.78998	0.621519	0.538136	0.500553	1.14963	0	0		0.945784	0.0242081		0.597659	0.554403	1.07802	0.108387	0.0242081
171	Succinate dehydrogenase [ubiquinone] flavoprotein subunit, mitochondrial OS=Mus musculus GN=Sdha PE=1 SV=1	Q8K2B3	664	73 kDa	1	1	5	1	2	5	0	1	0		0.00150602	0.00150602	0.00753012	0.00150602	0.00301205	0.00753012	0	0.00150602	0		0.470045	0.40376	1.88253	0.392194	0.679154	1.5793	0	0.222686	0		0.956024	0.019531		0.919778	0.884551	1.03983	0.0563416	0.019531
228	Citrate synthase, mitochondrial OS=Mus musculus GN=Cs PE=1 SV=1	Q9CZU6	464	52 kDa	0	1	4	1	1	4	2	1	1		0	0.00215517	0.00862069	0.00215517	0.00215517	0.00862069	0.00431034	0.00215517	0.00215517		0	0.577794	2.15517	0.561243	0.485946	1.80803	1.03814	0.318671	0.622882		0.96052	0.0174937		0.911989	0.95274	0.957228	-0.0630662	0.0174937
47	Myosin light chain 1/3, skeletal muscle isoform OS=Mus musculus GN=Myl1 PE=1 SV=1	E9PWG4	161	18 kDa	10	9	18	15	10	19	21	58	21		0.0621118	0.0559006	0.111801	0.0931677	0.0621118	0.118012	0.130435	0.360248	0.130435		19.3857	14.9868	27.9503	24.2624	14.0049	24.7509	31.4149	53.2676	37.6979		0.966403	0.0148417		20.7753	21.0071	0.988964	-0.0160097	0.0148417
233	40S ribosomal protein S25 OS=Mus musculus GN=Rps25 PE=1 SV=1	P62852	125	14 kDa	2	1	0	1	1	2	2	2	2		0.016	0.008	0	0.008	0.008	0.016	0.016	0.016	0.016		4.99376	2.14477	0	2.08333	1.80383	3.3557	3.85356	2.36581	4.62428		0.982876	0.00750129		2.38051	2.41529	0.9856	-0.020926	0.00750129
														Total SpC/L	3.20426	3.72986	3.99902	3.8401	4.43472	4.76755	4.15231	6.7626	3.46028
END OF FILE

## Sheet: Sorted by p-value Myc vs LKO
	Proteins after removal of non-mouse proteins, pseudogenes, redundant Uniprot entries, keratins, immunoglobulins, serum proteins and proteins found in only one out of three replicates. NSAF values, NSAF p-values and NSAF averages were calculated.
	To calculate NSAF fold change, and to avoid dividing by 0, an arbitrary number 0.001 was added to all NSAF average values. Date are sorted by p-values of NSAF Myc vs LKO.
					TSC	TSC	TSC	TSC	TSC	TSC	TSC	TSC	TSC		Spc/L	Spc/L	Spc/L	Spc/L	Spc/L	Spc/L	Spc/L	Spc/L	Spc/L		NSAF Myc Rep1	NSAF Myc Rep2	NSAF Myc Rep3	NSAF Myc/LKO Rep1	NSAF Myc/LKO Rep2	NSAF Myc/LKO Rep3	NSAF LKO Rep1	NSAF LKO Rep2	NSAF LKO Rep3		NSAF p value Myc vs LKO	-log10(p-value) NSAF Myc vs LKO		NSAF Myc average	NSAF LKO average	FC NSAF Myc vs LKO	log2FC NSAF Myc vs LKO	-log10(p-value) NSAF Myc vs LKO
#	Identified Proteins	Accession Number	Protein Length	Molecular Weight	Myc Rep1	Myc Rep2	Myc Rep3	Myc/LKO Rep1	Myc/LKO Rep2	Myc/LKO Rep3	LKO Rep1	LKO Rep2	LKO Rep3		Myc Rep1	Myc Rep2	Myc Rep3	Myc/LKO Rep1	Myc/LKO Rep2	Myc/LKO Rep3	LKO Rep1	LKO Rep2	LKO Rep3		x1000	x1000	x1000	x1000	x1000	x1000	x1000	x1000	x1000
26	E3 ubiquitin-protein ligase NHLRC1 OS=Mus musculus GN=Nhlrc1 PE=2 SV=1	Q8BR37	401	43 kDa	80	71	87	53	35	39	0	0	0		0.199501	0.177057	0.216958	0.13217	0.0872818	0.0972569	0	0	0		62.2663	47.4685	54.2394	34.4192	19.6802	20.3978	0	0	0		0.000216036	3.66547		54.6591	0.001	54659.1	15.7382	3.66547
56	Glycogenin-1 OS=Mus musculus GN=Gyg1 PE=1 SV=3	Q9R062	333	37 kDa	42	34	41	0	0	0	0	0	0		0.126126	0.102102	0.123123	0	0	0	0	0	0		39.3652	27.3732	30.7808	0	0	0	0	0	0		0.000804877	3.09427		32.5074	0.001	32507.4	14.9885	3.09427
19	Glycogen [starch] synthase, muscle OS=Mus musculus GN=Gys1 PE=1 SV=2	Q9Z1E4	738	84 kDa	148	111	144	0	0	0	0	1	0		0.200542	0.150407	0.195122	0	0	0	0	0.00135501	0		62.5911	40.3235	48.7805	0	0	0	0	0.200357	0		0.00147123	2.83232		50.566	0.0677856	745.97	9.54297	2.83232
27	Laforin OS=Mus musculus GN=Epm2a PE=1 SV=2	Q9WUA5	330	37 kDa	134	106	100	0	0	0	0	0	0		0.406061	0.321212	0.30303	0	0	0	0	0	0		126.736	86.1159	75.7576	0	0	0	0	0	0		0.00347436	2.45912		96.204	0.001	96204	16.5538	2.45912
24	Protein Agl OS=Mus musculus GN=Agl PE=1 SV=1	F8VPN4	1532	174 kDa	115	73	139	6	6	6	6	2	5		0.0750653	0.0476501	0.0907311	0.00391645	0.00391645	0.00391645	0.00391645	0.00130548	0.00326371		23.4286	12.7748	22.6828	1.01991	0.883078	0.821403	0.943268	0.193033	0.943268		0.005328	2.27344		19.6297	0.69419	28.2772	4.82157	2.27344
238	60S ribosomal protein L15 OS=Mus musculus GN=Rpl15 PE=2 SV=4	Q9CZM2	204	24 kDa	0	0	0	1	0	3	1	1	1		0	0	0	0.00490196	0	0.0147059	0.00490196	0.00490196	0.00490196		0	0	0	1.27655	0	3.08429	1.18063	0.72482	1.41675		0.00549466	2.26006		0.001	1.1084	0.000902202	-10.1143	2.26006
180	Beta-enolase OS=Mus musculus GN=Eno3 PE=1 SV=3	P21550	434	47 kDa	0	0	0	1	1	2	1	3	2		0	0	0	0.00230415	0.00230415	0.00460829	0.00230415	0.00691244	0.00460829		0	0	0	0.600038	0.519537	0.966505	0.554949	1.0221	1.33188		0.0127049	1.89603		0.001	0.970641	0.00103025	-9.92279	1.89603
215	Multiple inositol polyphosphate phosphatase 1 OS=Mus musculus GN=Minpp1 PE=1 SV=3	Q9Z2L6	481	55 kDa	0	0	0	1	2	3	3	2	2		0	0	0	0.002079	0.004158	0.00623701	0.00623701	0.004158	0.004158		0	0	0	0.541407	0.937543	1.3081	1.50217	0.614817	1.20174		0.0132056	1.87924		0.001	1.10724	0.000903146	-10.1128	1.87924
150	Pyrroline-5-carboxylate reductase 2 OS=Mus musculus GN=Pycr2 PE=1 SV=1	Q922Q4	320	34 kDa	4	5	4	3	4	2	3	2	2		0.0125	0.015625	0.0125	0.009375	0.0125	0.00625	0.009375	0.00625	0.00625		3.90137	4.18901	3.125	2.44141	2.81849	1.31082	2.25795	0.924146	1.80636		0.0146676	1.83364		3.73946	1.66382	2.24752	1.16833	1.83364
37	Myomesin-1 OS=Mus musculus GN=Myom1 PE=1 SV=1	Z4YJF5	1569	175 kDa	5	11	12	9	17	26	20	48	19		0.00318674	0.00701083	0.00764818	0.00573614	0.0108349	0.0165711	0.012747	0.0305927	0.0121096		0.994614	1.87958	1.91205	1.49379	2.44305	3.47547	3.07008	4.52354	3.49989		0.0161212	1.7926		1.59641	3.69884	0.431599	-1.21224	1.7926
14	Glycogen phosphorylase, muscle form OS=Mus musculus GN=Pygm PE=1 SV=3	Q9WUB3	842	97 kDa	115	80	112	43	41	51	60	47	56		0.13658	0.0950119	0.133017	0.0510689	0.0486936	0.0605701	0.0712589	0.0558195	0.0665083		42.6278	25.4724	33.2542	13.2992	10.9794	12.7035	17.1625	8.25366	19.2221		0.0343755	1.46375		33.7858	14.8804	2.27049	1.183	1.46375
155	Histone H2A type 2-C OS=Mus musculus GN=Hist2h2ac PE=1 SV=3	Q64523	129	14 kDa	1	1	0	0	4	5	2	7	3		0.00775194	0.00775194	0	0	0.0310078	0.0387597	0.0155039	0.0542636	0.0232558		2.41946	2.07827	0	0	6.9916	8.12913	3.73407	8.02359	6.72133		0.0343925	1.46354		1.50024	6.16067	0.243519	-2.03789	1.46354
286	Protein Qars OS=Mus musculus GN=Qars PE=1 SV=2	D3Z158 (+1)	751	85 kDa	0	0	0	2	0	3	2	1	2		0	0	0	0.00266312	0	0.00399467	0.00266312	0.00133156	0.00266312		0	0	0	0.69352	0	0.837809	0.641406	0.196889	0.769687		0.0366304	1.43616		0.001	0.536994	0.00186222	-9.06876	1.43616
176	Reticulocalbin-2 OS=Mus musculus GN=Rcn2 PE=1 SV=1	Q8BP92	320	37 kDa	0	0	0	3	4	6	5	2	4		0	0	0	0.009375	0.0125	0.01875	0.015625	0.00625	0.0125		0	0	0	2.44141	2.81849	3.93247	3.76325	0.924146	3.61272		0.0399507	1.39848		0.001	2.7677	0.00036131	-11.4345	1.39848
76	LIM domain-binding protein 3 OS=Mus musculus GN=Ldb3 PE=1 SV=1	E9PYJ9	679	72 kDa	12	10	19	4	5	11	3	15	6		0.017673	0.0147275	0.0279823	0.00589102	0.00736377	0.0162003	0.00441826	0.0220913	0.00883652		5.51593	3.9484	6.99558	1.53412	1.66038	3.39771	1.06413	3.2665	2.55391		0.0432511	1.364		5.48764	2.29584	2.39025	1.25716	1.364
47	Myosin light chain 1/3, skeletal muscle isoform OS=Mus musculus GN=Myl1 PE=1 SV=1	E9PWG4	161	18 kDa	10	9	18	15	10	19	21	58	21		0.0621118	0.0559006	0.111801	0.0931677	0.0621118	0.118012	0.130435	0.360248	0.130435		19.3857	14.9868	27.9503	24.2624	14.0049	24.7509	31.4149	53.2676	37.6979		0.05644	1.24841		20.7753	40.7945	0.509267	-0.973507	1.24841
101	Nucleobindin-1 OS=Mus musculus GN=Nucb1 PE=1 SV=2	Q02819	459	53 kDa	1	1	2	4	7	10	11	5	8		0.00217865	0.00217865	0.0043573	0.0087146	0.0152505	0.0217865	0.0239651	0.0108932	0.0174292		0.679978	0.584088	1.08932	2.26943	3.43868	4.56931	5.77195	1.61071	5.03734		0.0601799	1.22055		0.785464	4.141	0.18968	-2.39836	1.22055
32	Dehydrogenase/reductase SDR family member 7C OS=Mus musculus GN=Dhrs7c PE=1 SV=3	Q8CHS7	311	34 kDa	10	7	13	39	18	34	32	27	36		0.0321543	0.022508	0.0418006	0.125402	0.0578778	0.109325	0.102894	0.0868167	0.115756		10.0357	6.03433	10.4502	32.6568	13.0502	22.9289	24.7818	12.837	33.4554		0.0728751	1.13742		8.84106	23.6924	0.37316	-1.42213	1.13742
131	Microtubule-associated protein 4 OS=Mus musculus GN=Map4 PE=1 SV=3	P27546	1125	117 kDa	0	0	0	0	8	3	4	1	2		0	0	0	0	0.00711111	0.00266667	0.00355556	0.000888889	0.00177778		0	0	0	0	1.60341	0.559284	0.856348	0.131434	0.513809		0.0751147	1.12428		0.001	0.50153	0.0019939	-8.97019	1.12428
224	Peroxiredoxin-2 OS=Mus musculus GN=Prdx2 PE=1 SV=3	Q61171	198	22 kDa	0	0	1	1	1	2	1	2	1		0	0	0.00505051	0.00505051	0.00505051	0.010101	0.00505051	0.010101	0.00505051		0	0	1.26263	1.31524	1.13878	2.1185	1.2164	1.49357	1.45968		0.0872202	1.05938		0.421875	1.39089	0.303314	-1.72111	1.05938
28	Calsequestrin-1 OS=Mus musculus GN=Casq1 PE=1 SV=3	O09165	405	46 kDa	24	21	26	46	34	38	48	53	30		0.0592593	0.0518519	0.0641975	0.11358	0.0839506	0.0938272	0.118519	0.130864	0.0740741		18.4954	13.9013	16.0494	29.5782	18.9291	19.6785	28.5449	19.35	21.4087		0.0873569	1.0587		16.1497	23.1022	0.699054	-0.516524	1.0587
33	Myosin light chain 1/3, skeletal muscle isoform OS=Mus musculus GN=Myl1 PE=1 SV=2	P05977	188	21 kDa	12	11	24	17	11	22	27	94	27		0.0638298	0.0585106	0.12766	0.0904255	0.0585106	0.117021	0.143617	0.5	0.143617		19.9219	15.6865	31.9149	23.5483	13.1929	24.5431	34.5898	73.9317	41.5078		0.103052	0.986945		22.5088	50.0108	0.450078	-1.15175	0.986945
2	Myosin-4 OS=Mus musculus GN=Myh4 PE=2 SV=1	Q5SX39	1939	223 kDa	82	82	191	177	116	279	282	1026	218		0.0422898	0.0422898	0.0985044	0.0912842	0.0598247	0.143889	0.145436	0.529139	0.112429		13.1991	11.3378	24.6261	23.7719	13.4892	30.178	35.0279	78.2402	32.494		0.104963	0.978965		16.3886	48.5884	0.337296	-1.56791	0.978965
144	Junctional sarcoplasmic reticulum protein 1 OS=Mus musculus GN=Jsrp1 PE=1 SV=1	M0QW57 (+1)	332	36 kDa	0	1	1	3	3	3	1	4	2		0	0.00301205	0.00301205	0.00903614	0.00903614	0.00903614	0.00301205	0.0120482	0.0060241		0	0.80752	0.753012	2.35316	2.03746	1.89516	0.725445	1.78149	1.74107		0.107204	0.969789		0.521177	1.417	0.367803	-1.44299	0.969789
46	Nascent polypeptide-associated complex subunit alpha, muscle-specific form OS=Mus musculus GN=Naca PE=1 SV=2	P70670	2187	220 kDa	7	6	11	20	14	32	25	17	16		0.00320073	0.00274348	0.00502972	0.00914495	0.00640146	0.0146319	0.0114312	0.00777321	0.00731596		0.99898	0.735519	1.25743	2.3815	1.4434	3.06877	2.75318	1.14937	2.11444		0.108667	0.963904		0.99831	2.00666	0.497498	-1.00724	0.963904
18	Actin, alpha skeletal muscle OS=Mus musculus GN=Acta1 PE=1 SV=1	P68134	377	42 kDa	6	15	23	14	19	31	63	268	38		0.0159151	0.0397878	0.061008	0.0371353	0.0503979	0.0822281	0.167109	0.710875	0.100796		4.96727	10.667	15.252	9.67065	11.3637	17.2458	40.2478	105.112	29.1317		0.1155	0.93742		10.2964	58.165	0.177021	-2.49801	0.93742
116	Ankyrin-1 (Fragment) OS=Mus musculus GN=Ank1 PE=1 SV=1	G3UXF4	109	12 kDa	3	2	2	6	5	8	5	6	7		0.0275229	0.0183486	0.0183486	0.0550459	0.0458716	0.0733945	0.0458716	0.0550459	0.0642202		8.59018	4.9192	4.58716	14.3349	10.3431	15.3931	11.0481	8.13927	18.5607		0.122956	0.910249		6.03318	12.5837	0.479444	-1.06057	0.910249
63	Stomatin-like protein 2, mitochondrial OS=Mus musculus GN=Stoml2 PE=1 SV=1	Q99JB2	353	38 kDa	7	4	9	18	12	20	22	13	16		0.01983	0.0113314	0.0254958	0.0509915	0.0339943	0.0566572	0.0623229	0.0368272	0.0453258		6.18915	3.03792	6.37394	13.279	7.66501	11.8828	15.0103	5.44539	13.0999		0.127212	0.895471		5.20134	11.1862	0.464977	-1.10477	0.895471
70	Major vault protein OS=Mus musculus GN=Mvp PE=1 SV=4	Q9EQK5	861	96 kDa	0	0	7	5	6	15	15	9	26		0	0	0.00813008	0.0058072	0.00696864	0.0174216	0.0174216	0.010453	0.0301974		0	0	2.03252	1.51229	1.57128	3.65386	4.19595	1.54561	8.72759		0.133084	0.875876		0.678507	4.82405	0.140651	-2.82981	0.875876
61	SEC23-interacting protein OS=Mus musculus GN=Sec23ip PE=1 SV=1	G3X928	998	111 kDa	5	2	10	8	11	16	17	12	15		0.00501002	0.00200401	0.01002	0.00801603	0.011022	0.0160321	0.0170341	0.012024	0.0150301		1.56368	0.537268	2.50501	2.08751	2.48524	3.36243	4.10262	1.77792	4.34395		0.133244	0.875352		1.53632	3.40916	0.450644	-1.14994	0.875352
6	Ryanodine receptor 1 OS=Mus musculus GN=Ryr1 PE=1 SV=1	E9PZQ0	5035	565 kDa	50	49	89	117	85	143	153	118	116		0.00993049	0.00973188	0.0176763	0.0232373	0.0168818	0.0284012	0.0303873	0.0234359	0.0230387		3.0994	2.60908	4.41907	6.05139	3.8065	5.95663	7.31871	3.46532	6.65859		0.135474	0.868145		3.37685	5.81521	0.580693	-0.784152	0.868145
200	40S ribosomal protein S13 OS=Mus musculus GN=Rps13 PE=1 SV=2	P62301 (+1)	151	17 kDa	0	0	0	1	1	4	1	1	0		0	0	0	0.00662252	0.00662252	0.0264901	0.00662252	0.00662252	0		0	0	0	1.72461	1.49324	5.5558	1.59502	0.979228	0		0.13836	0.858989		0.001	0.859082	0.00116403	-9.74665	0.858989
298	Peptidyl-prolyl cis-trans isomerase FKBP3 OS=Mus musculus GN=Fkbp3 PE=1 SV=2	Q62446	224	25 kDa	0	0	0	2	0	3	1	1	0		0	0	0	0.00892857	0	0.0133929	0.00446429	0.00446429	0		0	0	0	2.32515	0	2.8089	1.07521	0.660104	0		0.13836	0.858989		0.001	0.579439	0.00172581	-9.17851	0.858989
132	Cytochrome c oxidase subunit NDUFA4 OS=Mus musculus GN=Ndufa4 PE=1 SV=2	Q62425	82	9 kDa	3	3	2	1	5	3	2	3	2		0.0365854	0.0365854	0.0243902	0.0121951	0.0609756	0.0365854	0.0243902	0.0365854	0.0243902		11.4187	9.80841	6.09756	3.17581	13.7487	7.67311	5.87434	5.40964	7.0492		0.143333	0.843653		9.10921	6.11206	1.49037	0.575667	0.843653
30	Myomesin 2 OS=Mus musculus GN=Myom2 PE=1 SV=1	Q14BI5	1463	165 kDa	14	17	26	21	36	19	25	55	22		0.00956938	0.01162	0.0177717	0.0143541	0.024607	0.012987	0.0170882	0.037594	0.0150376		2.9867	3.11527	4.44293	3.73804	5.54836	2.72379	4.11565	5.55877	4.34613		0.147246	0.831955		3.51596	4.67452	0.752156	-0.410897	0.831955
259	Protein-cysteine N-palmitoyltransferase HHAT-like protein OS=Mus musculus GN=Hhatl PE=1 SV=2	Q9D1G3	503	56 kDa	0	0	0	2	1	2	1	3	0		0	0	0	0.00397614	0.00198807	0.00397614	0.00198807	0.00596421	0		0	0	0	1.03545	0.448269	0.833923	0.478823	0.881889	0		0.149779	0.82455		0.001	0.454571	0.00219988	-8.82836	0.82455
138	Vacuolar protein sorting-associated protein 35 OS=Mus musculus GN=Vps35 PE=1 SV=1	Q9EQH3	796	92 kDa	0	0	3	2	2	3	6	2	5		0	0	0.00376884	0.00251256	0.00251256	0.00376884	0.00753769	0.00251256	0.00628141		0	0	0.942211	0.654313	0.566531	0.790446	1.81544	0.371516	1.81544		0.150577	0.822241		0.31507	1.33513	0.235985	-2.08323	0.822241
179	Arginine--tRNA ligase, cytoplasmic OS=Mus musculus GN=Rars PE=1 SV=2	Q9D0I9	660	76 kDa	0	1	1	3	2	5	5	1	3		0	0.00151515	0.00151515	0.00454545	0.0030303	0.00757576	0.00757576	0.00151515	0.00454545		0	0.406207	0.378788	1.18371	0.68327	1.58888	1.8246	0.224035	1.31372		0.154333	0.81154		0.262665	1.12179	0.234149	-2.0945	0.81154
307	Profilin-2 OS=Mus musculus GN=Pfn2 PE=1 SV=3	Q9JJV2	140	15 kDa	0	0	0	0	1	2	0	1	1		0	0	0	0	0.00714286	0.0142857	0	0.00714286	0.00714286		0	0	0	0	1.61057	2.99616	0	1.05617	2.06441		0.15587	0.807237		0.001	1.04119	0.000960437	-10.024	0.807237
308	60S ribosomal protein L14 OS=Mus musculus GN=Rpl14 PE=1 SV=3	Q9CR57	217	24 kDa	0	0	1	0	1	1	2	1	1		0	0	0.00460829	0	0.00460829	0.00460829	0.00921659	0.00460829	0.00460829		0	0	1.15207	0	1.03907	0.966505	2.2198	0.681398	1.33188		0.155872	0.807232		0.385025	1.41202	0.272676	-1.87474	0.807232
87	Bifunctional glutamate/proline--tRNA ligase OS=Mus musculus GN=Eprs PE=1 SV=4	Q8CGC7	1512	170 kDa	2	3	6	10	3	14	10	7	7		0.00132275	0.00198413	0.00396825	0.00661376	0.00198413	0.00925926	0.00661376	0.00462963	0.00462963		0.412844	0.531938	0.992063	1.72233	0.447379	1.94196	1.59291	0.684553	1.33804		0.158295	0.800533		0.646615	1.20617	0.53609	-0.899452	0.800533
171	Succinate dehydrogenase [ubiquinone] flavoprotein subunit, mitochondrial OS=Mus musculus GN=Sdha PE=1 SV=1	Q8K2B3	664	73 kDa	1	1	5	1	2	5	0	1	0		0.00150602	0.00150602	0.00753012	0.00150602	0.00301205	0.00753012	0	0.00150602	0		0.470045	0.40376	1.88253	0.392194	0.679154	1.5793	0	0.222686	0		0.158522	0.799911		0.919778	0.0752286	12.2264	3.61193	0.799911
245	ATP synthase subunit f, mitochondrial OS=Mus musculus GN=Atp5j2 PE=1 SV=3	P56135	88	10 kDa	0	1	1	0	0	2	2	2	1		0	0.0113636	0.0113636	0	0	0.0227273	0.0227273	0.0227273	0.0113636		0	3.04655	2.84091	0	0	4.76663	5.47381	3.36053	3.28429		0.163074	0.787616		1.96349	4.04054	0.485946	-1.04113	0.787616
73	PDZ and LIM domain protein 5 OS=Mus musculus GN=Pdlim5 PE=1 SV=1	Q9CRA2	214	24 kDa	11	33	4	8	25	3	1	4	2		0.0514019	0.154206	0.0186916	0.0373832	0.116822	0.0140187	0.0046729	0.0186916	0.00934579		16.043	41.342	4.6729	9.7352	26.341	2.94016	1.12546	2.7638	2.7011		0.163581	0.786268		20.687	2.19778	9.41265	3.2346	0.786268
100	E3 ubiquitin-protein ligase TRIM21 OS=Mus musculus GN=Trim21 PE=1 SV=1	Q3U7K7	462	53 kDa	3	0	6	5	2	11	10	6	10		0.00649351	0	0.012987	0.0108225	0.004329	0.0238095	0.021645	0.012987	0.021645		2.02669	0	3.24675	2.81836	0.9761	4.99361	5.21316	1.9203	6.25579		0.168929	0.772297		1.75881	4.46408	0.393992	-1.34376	0.772297
57	Calcium-activated potassium channel subunit alpha-1 OS=Mus musculus GN=Kcnma1 PE=1 SV=1	A0A087WSJ2 (+2)	1192	134 kDa	6	9	9	8	8	24	16	17	25		0.00503356	0.00755034	0.00755034	0.00671141	0.00671141	0.0201342	0.0134228	0.0142617	0.0209732		1.57102	2.02422	1.88758	1.74776	1.51328	4.22278	3.23286	2.10879	6.06161		0.170758	0.767618		1.82861	3.80208	0.480949	-1.05604	0.767618
91	Lysine--tRNA ligase OS=Mus musculus GN=Kars PE=1 SV=1	Q99MN1	595	68 kDa	2	0	6	5	7	14	9	6	7		0.00336134	0	0.010084	0.00840336	0.0117647	0.0235294	0.0151261	0.010084	0.0117647		1.04911	0	2.52101	2.18838	2.6527	4.93486	3.64308	1.49106	3.4002		0.172922	0.762149		1.19104	2.84578	0.418528	-1.2566	0.762149
45	Myosin regulatory light chain 2, skeletal muscle isoform OS=Mus musculus GN=Mylpf PE=1 SV=3	P97457	169	19 kDa	4	4	8	9	8	12	17	99	10		0.0236686	0.0236686	0.0473373	0.0532544	0.0473373	0.0710059	0.100592	0.585799	0.0591716		7.38722	6.34548	11.8343	13.8683	10.6736	14.8922	24.2273	86.6182	17.1016		0.198149	0.703007		8.52334	42.65	0.199844	-2.32306	0.703007
194	60S ribosomal protein L38 OS=Mus musculus GN=Rpl38 PE=1 SV=3	Q9JJI8	70	8 kDa	1	4	1	2	5	1	1	1	0		0.0142857	0.0571429	0.0142857	0.0285714	0.0714286	0.0142857	0.0142857	0.0142857	0		4.45871	15.3198	3.57143	7.44048	16.1057	2.99616	3.44068	2.11233	0		0.203583	0.691259		7.78431	1.85201	4.20318	2.07148	0.691259
189	Aminoacyl tRNA synthase complex-interacting multifunctional protein 1 OS=Mus musculus GN=Aimp1 PE=1 SV=2	P31230 (+1)	310	34 kDa	0	1	1	2	1	5	2	1	2		0	0.00322581	0.00322581	0.00645161	0.00322581	0.016129	0.00645161	0.00322581	0.00645161		0	0.864827	0.806452	1.68011	0.727352	3.38277	1.55386	0.476979	1.86463		0.215706	0.666138		0.558093	1.29949	0.429472	-1.21937	0.666138
80	Tubulin beta-4B chain OS=Mus musculus GN=Tubb4b PE=1 SV=1	P68372	445	50 kDa	6	6	11	5	10	15	5	11	6		0.0134831	0.0134831	0.0247191	0.011236	0.0224719	0.0337079	0.011236	0.0247191	0.0134831		4.20822	3.61478	6.17978	2.92603	5.06695	7.0696	2.70615	3.65505	3.89686		0.218611	0.660328		4.66859	3.42036	1.36494	0.448842	0.660328
34	TBC1 domain family member 5 OS=Mus musculus GN=Tbc1d5 PE=1 SV=2	Q80XQ2	815	92 kDa	10	11	16	27	26	34	27	18	29		0.0122699	0.0134969	0.0196319	0.0331288	0.0319018	0.0417178	0.0331288	0.0220859	0.0355828		3.82957	3.61848	4.90798	8.6273	7.1932	8.74954	7.97901	3.26569	10.2841		0.219762	0.658048		4.11967	7.17725	0.573991	-0.800901	0.658048
88	Copper homeostasis protein cutC homolog OS=Mus musculus GN=Cutc PE=1 SV=1	Q9D8X1	272	29 kDa	2	2	7	8	5	13	14	5	9		0.00735294	0.00735294	0.0257353	0.0294118	0.0183824	0.0477941	0.0514706	0.0183824	0.0330882		2.29493	1.9713	6.43382	7.65931	4.14484	10.0239	12.3966	2.71808	9.56307		0.220515	0.656562		3.56768	8.22691	0.43366	-1.20536	0.656562
114	Carbonic anhydrase 3 OS=Mus musculus GN=Ca3 PE=1 SV=3	P16015	260	29 kDa	1	3	2	2	4	8	4	13	2		0.00384615	0.0115385	0.00769231	0.00769231	0.0153846	0.0307692	0.0153846	0.05	0.00769231		1.20042	3.09342	1.92308	2.00321	3.46891	6.45328	3.70535	7.39317	2.22321		0.220597	0.656401		2.07331	4.44158	0.466795	-1.09914	0.656401
118	Calmodulin OS=Mus musculus GN=Calm1 PE=1 SV=2	P62204	149	17 kDa	2	3	1	3	2	8	9	5	3		0.0134228	0.0201342	0.00671141	0.0201342	0.0134228	0.0536913	0.0604027	0.033557	0.0201342		4.18939	5.39792	1.67785	5.24329	3.02657	11.2608	14.5479	4.96186	5.81914		0.222945	0.651802		3.75605	8.44395	0.444822	-1.1687	0.651802
230	Protein phosphatase 1 regulatory subunit 3A OS=Mus musculus GN=Ppp1r3a PE=1 SV=2	Q99MR9	1089	121 kDa	0	2	4	0	0	0	1	0	0		0	0.00183655	0.00367309	0	0	0	0.000918274	0	0		0	0.492372	0.918274	0	0	0	0.221164	0	0		0.223319	0.651074		0.471215	0.0747214	6.3063	2.65679	0.651074
177	ATP-dependent zinc metalloprotease YME1L1 OS=Mus musculus GN=Yme1l1 PE=1 SV=1	O88967	715	80 kDa	0	0	0	2	2	4	2	0	6		0	0	0	0.0027972	0.0027972	0.00559441	0.0027972	0	0.00839161		0	0	0	0.728438	0.630711	1.17332	0.6737	0	2.42532		0.22617	0.645565		0.001	1.03401	0.000967112	-10.014	0.645565
53	Alpha-actinin-3 OS=Mus musculus GN=Actn3 PE=2 SV=1	O88990	900	103 kDa	0	0	2	2	6	8	11	125	7		0	0	0.00222222	0.00222222	0.00666667	0.00888889	0.0122222	0.138889	0.00777778		0	0	0.555556	0.578704	1.50319	1.86428	2.9437	20.5366	2.24791		0.233649	0.631436		0.186185	8.57706	0.0217073	-5.52567	0.631436
110	Troponin I, fast skeletal muscle OS=Mus musculus GN=Tnni2 PE=2 SV=2	P13412	182	21 kDa	0	1	0	0	1	4	2	34	3		0	0.00549451	0	0	0.00549451	0.021978	0.010989	0.186813	0.0164835		0	1.47306	0	0	1.2389	4.60948	2.64668	27.6228	4.76402		0.235088	0.62877		0.492019	11.6788	0.0421291	-4.56904	0.62877
108	Troponin C, skeletal muscle OS=Mus musculus GN=Tnnc2 PE=1 SV=2	P20801	160	18 kDa	2	4	4	5	4	7	5	22	4		0.0125	0.025	0.025	0.03125	0.025	0.04375	0.03125	0.1375	0.025		3.90137	6.70241	6.25	8.13802	5.63698	9.17576	7.52649	20.3312	7.22543		0.239919	0.619936		5.61893	11.6954	0.48044	-1.05757	0.619936
204	DNA segment, Chr 10, ERATO Doi 610, expressed, isoform CRA_b OS=Mus musculus GN=Arhgef25 PE=1 SV=1	G5E825	618	68 kDa	0	0	2	1	0	3	4	1	2		0	0	0.00323625	0.00161812	0	0.00485437	0.00647249	0.00161812	0.00323625		0	0	0.809061	0.421386	0	1.01811	1.55889	0.239261	0.935331		0.241436	0.617198		0.270687	0.912159	0.296754	-1.75266	0.617198
54	Creatine kinase M-type OS=Mus musculus GN=Ckm PE=1 SV=1	P07310	381	43 kDa	13	6	18	15	16	22	22	26	18		0.0341207	0.015748	0.0472441	0.0393701	0.0419948	0.0577428	0.0577428	0.0682415	0.0472441		10.6494	4.22199	11.811	10.2526	9.46894	12.1105	13.9072	10.0904	13.6544		0.241576	0.616945		8.89514	12.5517	0.708682	-0.496789	0.616945
226	40S ribosomal protein S28 (Fragment) OS=Mus musculus GN=Rps28 PE=1 SV=1	G3UYV7 (+1)	56	6 kDa	1	5	1	1	4	2	0	1	1		0.0178571	0.0892857	0.0178571	0.0178571	0.0714286	0.0357143	0	0.0178571	0.0178571		5.57339	23.9372	4.46429	4.6503	16.1057	7.49041	0	2.64042	5.16102		0.249887	0.602256		11.326	2.60148	4.35366	2.12223	0.602256
257	Y-box-binding protein 3 OS=Mus musculus GN=Ybx3 PE=1 SV=2	Q9JKB3	361	39 kDa	1	1	0	0	0	2	2	1	3		0.00277008	0.00277008	0	0	0	0.00554017	0.00554017	0.00277008	0.00831025		0.86457	0.74265	0	0	0	1.16195	1.33434	0.409594	2.40181		0.254053	0.595076		0.53674	1.38291	0.388123	-1.36541	0.595076
4	Plectin OS=Mus musculus GN=Plec PE=1 SV=3	Q9QXS1	4691	534 kDa	86	61	120	139	136	192	196	139	144		0.018333	0.0130036	0.0255809	0.0296312	0.0289917	0.0409294	0.0417821	0.0296312	0.0306971		5.7219	3.48623	6.39522	7.71646	6.53702	8.58419	10.0631	4.38137	8.87199		0.255814	0.592076		5.20212	7.77316	0.669241	-0.579403	0.592076
145	MCG10343, isoform CRA_b OS=Mus musculus GN=Slc25a3 PE=1 SV=1	G5E902 (+1)	358	40 kDa	2	1	3	5	3	4	2	2	1		0.00558659	0.0027933	0.00837989	0.0139665	0.00837989	0.0111732	0.00558659	0.00558659	0.0027933		1.74363	0.748873	2.09497	3.6371	1.88949	2.34337	1.34552	0.826052	0.807311		0.289941	0.53769		1.53016	0.993961	1.53946	0.622421	0.53769
169	Adenylosuccinate synthetase isozyme 1 OS=Mus musculus GN=Adssl1 PE=1 SV=1	J3QN31 (+1)	480	53 kDa	2	1	3	2	5	5	2	2	1		0.00416667	0.00208333	0.00625	0.00416667	0.0104167	0.0104167	0.00416667	0.00416667	0.00208333		1.30046	0.558534	1.5625	1.08507	2.34874	2.1847	1.00353	0.616097	0.602119		0.289941	0.53769		1.1415	0.741583	1.53927	0.622247	0.53769
25	Adenylosuccinate lyase OS=Mus musculus GN=Adsl PE=1 SV=2	P54822	484	55 kDa	19	16	21	42	37	49	49	26	29		0.0392562	0.0330579	0.0433884	0.0867769	0.0764463	0.10124	0.10124	0.053719	0.0599174		12.2522	8.86269	10.8471	22.5981	17.237	21.2332	24.3834	7.94307	17.3172		0.292122	0.534436		10.655	16.5489	0.643852	-0.635199	0.534436
160	Vimentin OS=Mus musculus GN=Vim PE=1 SV=3	P20152	466	54 kDa	1	0	6	0	0	11	0	1	0		0.00214592	0	0.0128755	0	0	0.0236052	0	0.00214592	0		0.669764	0	3.21888	0	0	4.95074	0	0.317303	0		0.29392	0.53177		1.29722	0.106768	12.1499	3.60287	0.53177
151	TRAF-interacting protein with FHA domain-containing protein A OS=Mus musculus GN=Tifa PE=1 SV=1	Q793I8	184	22 kDa	1	0	3	2	3	2	2	4	3		0.00543478	0	0.0163043	0.0108696	0.0163043	0.0108696	0.0108696	0.0217391	0.0163043		1.69625	0	4.07609	2.83062	3.67629	2.27969	2.61791	3.21442	4.71224		0.299693	0.523324		1.92511	3.51586	0.547551	-0.868934	0.523324
123	Vitamin D-binding protein OS=Mus musculus GN=Gc PE=1 SV=2	P21614	476	54 kDa	1	10	1	1	21	0	1	1	0		0.00210084	0.0210084	0.00210084	0.00210084	0.0441176	0	0.00210084	0.00210084	0		0.655693	5.63228	0.52521	0.547094	9.94761	0	0.505983	0.310637	0		0.301779	0.520312		2.27206	0.273207	8.31627	3.05594	0.520312
190	Histone H1.0 OS=Mus musculus GN=H1f0 PE=2 SV=4	P10922	194	21 kDa	0	1	2	2	3	4	2	2	2		0	0.00515464	0.0103093	0.0103093	0.0154639	0.0206186	0.0103093	0.0103093	0.0103093		0	1.38194	2.57732	2.68471	3.48679	4.32436	2.48297	1.52436	2.97956		0.304936	0.515791		1.32075	2.32996	0.566856	-0.818946	0.515791
49	ATP synthase subunit alpha, mitochondrial OS=Mus musculus GN=Atp5a1 PE=1 SV=1	Q03265	553	60 kDa	15	9	8	17	16	25	22	26	12		0.0271248	0.0162749	0.0144665	0.0307414	0.0289331	0.045208	0.039783	0.0470163	0.0216998		8.46591	4.36323	3.61664	8.00558	6.52381	9.48153	9.58165	6.95199	6.27162		0.307492	0.512166		5.48293	7.60275	0.721177	-0.471576	0.512166
143	Histone H1.4 OS=Mus musculus GN=Hist1h1e PE=1 SV=2	P43274	219	22 kDa	0	2	2	3	3	6	3	2	3		0	0.00913242	0.00913242	0.0136986	0.0136986	0.0273973	0.0136986	0.00913242	0.0136986		0	2.44837	2.28311	3.56735	3.08876	5.74607	3.29928	1.35035	3.95914		0.309902	0.508776		1.57816	2.87059	0.549768	-0.863106	0.508776
141	Aspartate--tRNA ligase, cytoplasmic OS=Mus musculus GN=Dars PE=1 SV=2	Q922B2	501	57 kDa	0	0	3	1	0	8	3	1	5		0	0	0.00598802	0.00199601	0	0.0159681	0.00598802	0.00199601	0.00998004		0	0	1.49701	0.519794	0	3.34901	1.4422	0.295136	2.8844		0.311578	0.506433		0.500002	1.54158	0.324344	-1.62441	0.506433
15	Protein Myh13 OS=Mus musculus GN=Myh13 PE=1 SV=1	B1AR69	1938	224 kDa	0	0	33	0	0	0	42	198	0		0	0	0.0170279	0	0	0	0.0216718	0.102167	0		0	0	4.25697	0	0	0	5.21961	15.1068	0		0.313651	0.503553		1.41999	6.77647	0.209547	-2.25465	0.503553
7	Phosphorylase b kinase regulatory subunit alpha, skeletal muscle isoform OS=Mus musculus GN=Phka1 PE=1 SV=1	A2AI87 (+3)	1241	139 kDa	75	58	95	120	118	126	169	101	121		0.0604351	0.0467365	0.0765512	0.0966962	0.0950846	0.101531	0.13618	0.081386	0.097502		18.8624	12.5299	19.1378	25.1813	21.4396	21.2943	32.7988	12.034	28.1798		0.32307	0.490703		16.8444	24.3385	0.692087	-0.530975	0.490703
243	60S ribosomal protein L35 OS=Mus musculus GN=Rpl35 PE=1 SV=1	Q6ZWV7	123	15 kDa	1	1	1	2	1	0	1	1	1		0.00813008	0.00813008	0.00813008	0.0162602	0.00813008	0	0.00813008	0.00813008	0.00813008		2.53748	2.17965	2.03252	4.23442	1.83316	0	1.95811	1.20214	2.34973		0.325099	0.487984		2.25088	1.83766	1.22486	0.292618	0.487984
289	Peptidyl-prolyl cis-trans isomerase FKBP1A OS=Mus musculus GN=Fkbp1a PE=1 SV=2	P26883	108	12 kDa	1	1	1	2	1	1	1	1	1		0.00925926	0.00925926	0.00925926	0.0185185	0.00925926	0.00925926	0.00925926	0.00925926	0.00925926		2.88991	2.48238	2.31481	4.82253	2.08777	1.94196	2.23007	1.36911	2.67609		0.325099	0.487984		2.56337	2.09275	1.22488	0.292636	0.487984
167	78 kDa glucose-regulated protein OS=Mus musculus GN=Hspa5 PE=1 SV=3	P20029	655	72 kDa	0	0	2	3	0	4	2	1	2		0	0	0.00305344	0.00458015	0	0.00610687	0.00305344	0.00152672	0.00305344		0	0	0.763359	1.19275	0	1.2808	0.735413	0.225746	0.882496		0.3274	0.484922		0.255453	0.615551	0.414998	-1.26882	0.484922
222	Eukaryotic translation initiation factor 5A-1 OS=Mus musculus GN=Eif5a PE=1 SV=2	P63242	154	17 kDa	2	1	2	1	1	2	2	1	1		0.012987	0.00649351	0.012987	0.00649351	0.00649351	0.012987	0.012987	0.00649351	0.00649351		4.05337	1.74089	3.24675	1.69102	1.46415	2.72379	3.12789	0.960152	1.87674		0.32936	0.482329		3.01467	1.98926	1.51547	0.599769	0.482329
209	Polymerase I and transcript release factor OS=Mus musculus GN=Ptrf PE=1 SV=1	O54724	392	44 kDa	0	1	1	1	3	2	3	1	1		0	0.00255102	0.00255102	0.00255102	0.00765306	0.00510204	0.00765306	0.00255102	0.00255102		0	0.68392	0.637755	0.664328	1.72561	1.07006	1.84322	0.377202	0.737289		0.330877	0.480333		0.441558	0.986905	0.447417	-1.16031	0.480333
234	Poly(U)-binding-splicing factor PUF60 OS=Mus musculus GN=Puf60 PE=1 SV=2	Q3UEB3	564	60 kDa	0	1	1	3	1	2	3	1	1		0	0.00177305	0.00177305	0.00531915	0.00177305	0.0035461	0.00531915	0.00177305	0.00177305		0	0.475348	0.443262	1.3852	0.399786	0.743729	1.28111	0.262169	0.512442		0.330877	0.480333		0.307204	0.686239	0.447663	-1.15952	0.480333
75	Troponin T, fast skeletal muscle OS=Mus musculus GN=Tnnt3 PE=1 SV=1	A2A6I3	248	29 kDa	0	4	1	0	1	2	2	76	4		0	0.016129	0.00403226	0	0.00403226	0.00806452	0.00806452	0.306452	0.016129		0	4.32414	1.00806	0	0.90919	1.69138	1.94232	45.313	4.66157		0.332171	0.478638		1.7784	17.3066	0.102758	-3.28267	0.478638
266	Thioredoxin OS=Mus musculus GN=Txn PE=1 SV=3	P10639	105	12 kDa	1	1	1	2	1	2	1	0	1		0.00952381	0.00952381	0.00952381	0.0190476	0.00952381	0.0190476	0.00952381	0	0.00952381		2.97247	2.5533	2.38095	4.96032	2.14742	3.99489	2.29379	0	2.75255		0.334341	0.47581		2.63658	1.68311	1.56649	0.647535	0.47581
181	Succinate--CoA ligase [ADP/GDP-forming] subunit alpha, mitochondrial OS=Mus musculus GN=Suclg1 PE=1 SV=4	Q9WUM5	346	36 kDa	0	4	1	2	3	2	1	0	0		0	0.0115607	0.00289017	0.00578035	0.00867052	0.00578035	0.00289017	0	0		0	3.09938	0.722543	1.5053	1.95502	1.21232	0.696092	0	0		0.340822	0.467473		1.27498	0.233031	5.47128	2.45188	0.467473
127	40S ribosomal protein S19 OS=Mus musculus GN=Rps19 PE=1 SV=3	Q9CZX8	145	16 kDa	1	13	0	3	15	0	1	0	0		0.00689655	0.0896552	0	0.0206897	0.103448	0	0.00689655	0	0		2.15248	24.0362	0	5.38793	23.3254	0	1.66102	0	0		0.348093	0.458305		8.73057	0.554673	15.74	3.97637	0.458305
109	ATP-dependent 6-phosphofructokinase, muscle type OS=Mus musculus GN=Pfkm PE=1 SV=3	P47857	780	85 kDa	2	4	2	2	3	11	3	17	3		0.0025641	0.00512821	0.0025641	0.0025641	0.00384615	0.0141026	0.00384615	0.0217949	0.00384615		0.800282	1.37485	0.641026	0.667735	0.867227	2.95775	0.926338	3.22266	1.11161		0.34935	0.456739		0.93972	1.75454	0.535595	-0.900786	0.456739
12	Titin OS=Mus musculus GN=Ttn PE=1 SV=1	A2ASS6	35213	3906 kDa	0	0	2	7	0	8	12	655	4		0	0	5.67972e-05	0.00019879	0	0.000227189	0.000340783	0.0186011	0.000113594		0	0	0.0141993	0.0517683	0	0.0476487	0.0820769	2.75042	0.0328308		0.34948	0.456578		0.0057331	0.956109	0.00599628	-7.38172	0.456578
229	Transmembrane protein 109 OS=Mus musculus GN=Tmem109 PE=1 SV=2	Q3UBX0	243	26 kDa	0	0	1	2	2	4	1	0	3		0	0	0.00411523	0.00823045	0.00823045	0.0164609	0.00411523	0	0.0123457		0	0	1.02881	2.14335	1.8558	3.45237	0.991143	0	3.56812		0.351646	0.453895		0.343936	1.52075	0.226161	-2.14458	0.453895
11	Titin OS=Mus musculus GN=Ttn PE=1 SV=1	E9Q8K5	33467	3716 kDa	0	0	0	7	0	8	12	656	0		0	0	0	0.000209161	0	0.000239041	0.000358562	0.0196014	0		0	0	0	0.0544691	0	0.0501345	0.0863589	2.89833	0		0.355009	0.449761		0.001	0.995896	0.00100412	-9.95985	0.449761
195	Cysteine and glycine-rich protein 3 OS=Mus musculus GN=Csrp3 PE=1 SV=1	P50462	194	21 kDa	0	5	1	3	4	3	0	2	0		0	0.0257732	0.00515464	0.0154639	0.0206186	0.0154639	0	0.0103093	0		0	6.9097	1.28866	4.02706	4.64905	3.24327	0	1.52436	0		0.365457	0.437163		2.73379	0.509122	5.36962	2.42482	0.437163
159	40S ribosomal protein S29 OS=Mus musculus GN=Rps29 PE=3 SV=2	P62274	56	7 kDa	0	4	1	2	10	1	0	0	1		0	0.0714286	0.0178571	0.0357143	0.178571	0.0178571	0	0	0.0178571		0	19.1498	4.46429	9.3006	40.2641	3.74521	0	0	5.16102		0.365726	0.436844		7.87235	1.72134	4.57338	2.19326	0.436844
211	PDZ and LIM domain 7, isoform CRA_f OS=Mus musculus GN=Pdlim7 PE=1 SV=1	Q8BVJ7	222	25 kDa	1	4	1	1	3	1	1	2	1		0.0045045	0.018018	0.0045045	0.0045045	0.0135135	0.0045045	0.0045045	0.00900901	0.0045045		1.4059	4.83057	1.12613	1.17305	3.04702	0.944737	1.0849	1.3321	1.30188		0.366377	0.436072		2.4552	1.24063	1.979	0.984769	0.436072
270	WAS/WASL-interacting protein family member 3 OS=Mus musculus GN=Wipf3 PE=1 SV=1	E9Q2D0 (+1)	483	49 kDa	2	0	0	1	1	1	3	1	2		0.00414079	0	0	0.00207039	0.00207039	0.00207039	0.00621118	0.00207039	0.00414079		1.29238	0	0	0.539165	0.466831	0.434227	1.49595	0.306135	1.19676		0.366966	0.435374		0.431793	1.00061	0.431528	-1.21247	0.435374
188	Elongation factor 1-gamma OS=Mus musculus GN=Eef1g PE=1 SV=3	Q9D8N0	437	50 kDa	1	1	0	2	2	3	4	1	1		0.00228833	0.00228833	0	0.00457666	0.00457666	0.00686499	0.00915332	0.00228833	0.00228833		0.71421	0.613493	0	1.19184	1.03194	1.4398	2.20456	0.33836	0.661367		0.368405	0.433674		0.443568	1.06909	0.4149	-1.26916	0.433674
39	Four and a half LIM domains 1, isoform CRA_b OS=Mus musculus GN=Fhl1 PE=1 SV=1	A2AEX8	296	34 kDa	9	39	14	26	47	23	11	17	14		0.0304054	0.131757	0.0472973	0.0878378	0.158784	0.0777027	0.0371622	0.0574324	0.0472973		9.48983	35.3235	11.8243	22.8744	35.8024	16.2967	8.95042	8.49215	13.6697		0.369111	0.432843		18.8802	10.3718	1.82035	0.864214	0.432843
121	60S ribosomal protein L9 OS=Mus musculus GN=Rpl9 PE=2 SV=2	P51410	192	22 kDa	0	16	0	2	19	0	0	0	0		0	0.0833333	0	0.0104167	0.0989583	0	0	0	0		0	22.3414	0	2.71267	22.313	0	0	0	0		0.373901	0.427243		7.44813	0.001	7448.13	12.8627	0.427243
168	Protein Coq10a OS=Mus musculus GN=Coq10a PE=1 SV=1	E9Q3H6	259	29 kDa	0	7	0	1	14	0	0	0	0		0	0.027027	0	0.003861	0.0540541	0	0	0	0		0	7.24585	0	1.00547	12.1881	0	0	0	0		0.373901	0.427243		2.41628	0.001	2416.28	11.2386	0.427243
232	Inter-alpha-trypsin inhibitor heavy chain H1 OS=Mus musculus GN=Itih1 PE=1 SV=1	F8WJ05 (+1)	911	102 kDa	0	4	0	0	7	1	0	0	0		0	0.00439078	0	0	0.00768386	0.00109769	0	0	0		0	1.17715	0	0	1.73255	0.230221	0	0	0		0.373901	0.427243		0.393384	0.001	393.384	8.6198	0.427243
239	40S ribosomal protein S15a OS=Mus musculus GN=Rps15a PE=1 SV=2	P62245	130	15 kDa	0	5	0	1	4	3	0	0	0		0	0.0384615	0	0.00769231	0.0307692	0.0230769	0	0	0		0	10.3114	0	2.00321	6.93782	4.83996	0	0	0		0.373901	0.427243		3.43813	0.001	3438.13	11.7474	0.427243
252	14-3-3 protein epsilon OS=Mus musculus GN=Ywhae PE=1 SV=1	P62259	255	29 kDa	0	0	0	2	1	2	0	1	0		0	0	0	0.00784314	0.00392157	0.00784314	0	0.00392157	0		0	0	0	2.04248	0.884232	1.64495	0	0.579856	0		0.373901	0.427243		0.001	0.194285	0.00514707	-7.60203	0.427243
253	40S ribosomal protein S7 OS=Mus musculus GN=Rps7 PE=2 SV=1	P62082	194	22 kDa	0	1	0	1	1	2	0	0	0		0	0.00515464	0	0.00515464	0.00515464	0.0103093	0	0	0		0	1.38194	0	1.34235	1.16226	2.16218	0	0	0		0.373901	0.427243		0.461647	0.001	461.647	8.85065	0.427243
275	Sodium/potassium-transporting ATPase subunit alpha OS=Mus musculus GN=Atp1a3 PE=1 SV=1	A0A0G2JGX4	1026	113 kDa	0	0	1	2	0	2	0	0	0		0	0	0.000974659	0.00194932	0	0.00194932	0	0	0		0	0	0.243665	0.507635	0	0.408833	0	0	0		0.373901	0.427243		0.0822216	0.001	82.2216	6.36145	0.427243
278	40S ribosomal protein S5 (Fragment) OS=Mus musculus GN=Rps5 PE=1 SV=1	D3YYM6 (+2)	182	20 kDa	0	3	0	2	4	0	0	0	0		0	0.0164835	0	0.010989	0.021978	0	0	0	0		0	4.41917	0	2.86172	4.95559	0	0	0	0		0.373901	0.427243		1.47406	0.001	1474.06	10.5256	0.427243
285	Triadin OS=Mus musculus GN=Trdn PE=1 SV=1	E9Q9K5	693	78 kDa	0	0	0	1	1	4	0	2	0		0	0	0	0.001443	0.001443	0.00577201	0	0.002886	0		0	0	0	0.375782	0.325367	1.21057	0	0.426734	0		0.373901	0.427243		0.001	0.143245	0.00698106	-7.16234	0.427243
290	RNA-binding protein FUS OS=Mus musculus GN=Fus PE=1 SV=1	P56959 (+1)	518	53 kDa	0	0	0	2	1	1	0	0	1		0	0	0	0.003861	0.0019305	0.0019305	0	0	0.0019305		0	0	0	1.00547	0.435288	0.404887	0	0	0.557949		0.373901	0.427243		0.001	0.186983	0.00534808	-7.54676	0.427243
291	60S ribosomal protein L4 OS=Mus musculus GN=Rpl4 PE=1 SV=3	Q9D8E6	419	47 kDa	0	0	0	1	0	3	1	0	0		0	0	0	0.00238663	0	0.0071599	0.00238663	0	0		0	0	0	0.621519	0	1.50166	0.574816	0	0		0.373901	0.427243		0.001	0.192605	0.00519197	-7.5895	0.427243
320	60S ribosomal protein L8 OS=Mus musculus GN=Rpl8 PE=1 SV=2	P62918	257	28 kDa	0	1	0	3	1	1	0	0	0		0	0.00389105	0	0.0116732	0.00389105	0.00389105	0	0	0		0	1.04318	0	3.03988	0.877351	0.816076	0	0	0		0.373901	0.427243		0.348726	0.001	348.726	8.44595	0.427243
152	Histone H2B type 1-B OS=Mus musculus GN=Hist1h2bb PE=1 SV=3	Q64475	126	14 kDa	0	1	1	0	2	8	0	3	3		0	0.00793651	0.00793651	0	0.015873	0.0634921	0	0.0238095	0.0238095		0	2.12775	1.98413	0	3.57903	13.3163	0	3.52056	6.88137		0.374978	0.425994		1.37163	3.46831	0.395474	-1.33834	0.425994
35	Pyruvate dehydrogenase E1 component subunit alpha, somatic form, mitochondrial OS=Mus musculus GN=Pdha1 PE=1 SV=1	P35486	390	43 kDa	19	18	28	19	21	31	25	16	19		0.0487179	0.0461538	0.0717949	0.0487179	0.0538462	0.0794872	0.0641026	0.0410256	0.0487179		15.2054	12.3737	17.9487	12.687	12.1412	16.671	15.439	6.06619	14.0803		0.376972	0.423691		15.1769	11.8628	1.27937	0.355431	0.423691
119	Acylphosphatase-2 OS=Mus musculus GN=Acyp2 PE=1 SV=2	P56375	106	12 kDa	2	3	5	7	3	4	5	5	6		0.0188679	0.0283019	0.0471698	0.0660377	0.0283019	0.0377358	0.0471698	0.0471698	0.0566038		5.88887	7.58764	11.7925	17.1973	6.38149	7.9144	11.3607	6.97469	16.3595		0.385675	0.413779		8.42399	11.566	0.728342	-0.457311	0.413779
244	Probable threonine--tRNA ligase 2, cytoplasmic OS=Mus musculus GN=Tarsl2 PE=1 SV=1	Q8BLY2	790	91 kDa	1	1	0	2	1	3	3	1	1		0.00126582	0.00126582	0	0.00253165	0.00126582	0.00379747	0.00379747	0.00126582	0.00126582		0.395076	0.339363	0	0.659283	0.285417	0.796449	0.914612	0.187169	0.365845		0.385834	0.413599		0.245813	0.490208	0.501445	-0.995835	0.413599
148	40S ribosomal protein S10 OS=Mus musculus GN=Rps10 PE=1 SV=1	P63325	165	19 kDa	0	10	0	3	6	0	0	1	0		0	0.0606061	0	0.0181818	0.0363636	0	0	0.00606061	0		0	16.2483	0	4.73485	8.19924	0	0	0.896142	0		0.398887	0.39915		5.41709	0.299714	18.0742	4.17586	0.39915
42	L-lactate dehydrogenase A chain OS=Mus musculus GN=Ldha PE=1 SV=3	P06151	332	36 kDa	9	13	13	15	19	17	17	18	15		0.0271084	0.0391566	0.0391566	0.0451807	0.0572289	0.0512048	0.0512048	0.0542169	0.0451807		8.46081	10.4978	9.78916	11.7658	12.9039	10.7393	12.3326	8.01669	13.058		0.408302	0.389019		9.58357	11.1368	0.860535	-0.216693	0.389019
59	Myosin-binding protein C, fast-type OS=Mus musculus GN=Mybpc2 PE=1 SV=1	Q5XKE0	1136	127 kDa	3	7	7	3	7	8	8	74	2		0.00264085	0.00616197	0.00616197	0.00264085	0.00616197	0.00704225	0.00704225	0.0651408	0.00176056		0.824234	1.652	1.54049	0.68772	1.3894	1.47698	1.69611	9.63195	0.508833		0.415922	0.380988		1.33991	3.94663	0.339507	-1.55849	0.380988
208	Parvalbumin alpha OS=Mus musculus GN=Pvalb PE=1 SV=3	P32848	110	12 kDa	2	0	0	2	3	2	3	2	1		0.0181818	0	0	0.0181818	0.0272727	0.0181818	0.0272727	0.0181818	0.00909091		5.67472	0	0	4.73485	6.14943	3.8133	6.56858	2.68842	2.62743		0.418526	0.378277		1.89257	3.96248	0.477624	-1.06605	0.378277
199	40S ribosomal protein S4, X isoform OS=Mus musculus GN=Rps4x PE=1 SV=2	P62702	263	30 kDa	0	3	2	1	2	1	1	1	1		0	0.0114068	0.00760456	0.00380228	0.00760456	0.00380228	0.00380228	0.00380228	0.00380228		0	3.05814	1.90114	0.990177	1.71467	0.797458	0.915771	0.562218	1.09893		0.429903	0.36663		1.65409	0.859971	1.92343	0.943679	0.36663
102	Microtubule-associated protein (Fragment) OS=Mus musculus GN=Map4 PE=1 SV=1	A0A0G2JFH2	1441	153 kDa	1	4	0	4	10	8	10	2	2		0.000693963	0.00277585	0	0.00277585	0.00693963	0.0055517	0.00693963	0.00138793	0.00138793		0.216593	0.744196	0	0.722878	1.56474	1.16437	1.67139	0.205223	0.401134		0.437857	0.358667		0.321263	0.76025	0.422575	-1.24272	0.358667
255	RNA-binding protein EWS OS=Mus musculus GN=Ewsr1 PE=1 SV=1	Q5SUS9 (+2)	661	69 kDa	1	0	1	1	0	1	1	1	2		0.00151286	0	0.00151286	0.00151286	0	0.00151286	0.00151286	0.00151286	0.00302572		0.472178	0	0.378215	0.393974	0	0.317294	0.364369	0.223696	0.874485		0.451354	0.345483		0.284464	0.488517	0.582302	-0.78016	0.345483
267	60S ribosomal protein L22 OS=Mus musculus GN=Rpl22 PE=1 SV=2	P67984	128	15 kDa	1	0	1	2	1	1	1	1	2		0.0078125	0	0.0078125	0.015625	0.0078125	0.0078125	0.0078125	0.0078125	0.015625		2.43836	0	1.95312	4.06901	1.76156	1.63853	1.88162	1.15518	4.5159		0.451354	0.345483		1.46483	2.51857	0.581612	-0.781872	0.345483
36	Triosephosphate isomerase OS=Mus musculus GN=Tpi1 PE=1 SV=4	P17751	249	32 kDa	17	15	22	16	28	23	26	27	25		0.0682731	0.060241	0.0883534	0.064257	0.11245	0.0923695	0.104418	0.108434	0.100402		21.3087	16.1504	22.0884	16.7336	25.3551	19.3728	25.1488	16.0334	29.0178		0.453006	0.343896		19.8502	23.401	0.848261	-0.237419	0.343896
193	Succinate dehydrogenase [ubiquinone] iron-sulfur subunit, mitochondrial OS=Mus musculus GN=Sdhb PE=1 SV=1	Q9CQA3	282	32 kDa	2	1	3	3	1	5	3	0	1		0.0070922	0.0035461	0.0106383	0.0106383	0.0035461	0.0177305	0.0106383	0	0.0035461		2.21355	0.950697	2.65957	2.77039	0.799571	3.71864	2.56221	0	1.02488		0.455611	0.341406		1.94227	1.1967	1.62303	0.698686	0.341406
272	60S ribosomal protein L7 (Fragment) OS=Mus musculus GN=Rpl7 PE=1 SV=1	F6XI62 (+1)	279	33 kDa	0	0	1	1	0	3	0	1	2		0	0	0.00358423	0.00358423	0	0.0107527	0	0.00358423	0.00716846		0	0	0.896057	0.933393	0	2.25518	0	0.529976	2.07181		0.455896	0.341134		0.299686	0.868262	0.345156	-1.53468	0.341134
8	Glyceraldehyde-3-phosphate dehydrogenase OS=Mus musculus GN=Gapdh PE=1 SV=2	P16858	333	36 kDa	83	62	62	137	101	109	117	120	80		0.249249	0.186186	0.186186	0.411411	0.303303	0.327327	0.351351	0.36036	0.24024		77.7931	49.9159	46.5465	107.138	68.3886	68.6509	84.6222	53.2841	69.4336		0.457155	0.339936		58.0862	69.1143	0.840437	-0.250789	0.339936
96	AMP deaminase 1 OS=Mus musculus GN=Ampd1 PE=1 SV=2	Q3V1D3	745	86 kDa	3	2	7	5	6	11	4	13	5		0.00402685	0.00268456	0.00939597	0.00671141	0.00805369	0.0147651	0.00536913	0.0174497	0.00671141		1.25682	0.719722	2.34899	1.74776	1.81594	3.09671	1.29314	2.58017	1.93971		0.459505	0.33771		1.44284	1.93867	0.744243	-0.426154	0.33771
44	2-oxoglutarate dehydrogenase, mitochondrial OS=Mus musculus GN=Ogdh PE=1 SV=3	Q60597	1023	116 kDa	8	5	17	17	14	30	17	8	28		0.00782014	0.00488759	0.0166178	0.0166178	0.0136852	0.0293255	0.0166178	0.00782014	0.0273705		2.44074	1.31034	4.15445	4.32755	3.08574	6.15049	4.00236	1.15631	7.91054		0.46342	0.334025		2.63618	4.3574	0.604988	-0.725021	0.334025
205	40S ribosomal protein S3 OS=Mus musculus GN=Rps3 PE=1 SV=1	P62908	243	27 kDa	0	6	0	0	8	1	0	0	1		0	0.0246914	0	0	0.0329218	0.00411523	0	0	0.00411523		0	6.61967	0	0	7.42318	0.863093	0	0	1.18937		0.46471	0.332818		2.20756	0.397457	5.5542	2.47358	0.332818
214	60S ribosomal protein L12 OS=Mus musculus GN=Rpl12 PE=1 SV=2	P35979	165	18 kDa	0	6	1	0	5	1	0	0	2		0	0.0363636	0.00606061	0	0.030303	0.00606061	0	0	0.0121212		0	9.74896	1.51515	0	6.8327	1.2711	0	0	3.50324		0.470122	0.327789		3.75571	1.16875	3.21345	1.68412	0.327789
201	Dynamin-1-like protein OS=Mus musculus GN=Dnm1l PE=1 SV=2	Q8K1M6	742	83 kDa	0	0	5	1	0	4	1	0	0		0	0	0.00673854	0.00134771	0	0.00539084	0.00134771	0	0		0	0	1.68464	0.350966	0	1.13063	0.324593	0	0		0.472296	0.325786		0.562545	0.109198	5.15163	2.36503	0.325786
233	40S ribosomal protein S25 OS=Mus musculus GN=Rps25 PE=1 SV=1	P62852	125	14 kDa	2	1	0	1	1	2	2	2	2		0.016	0.008	0	0.008	0.008	0.016	0.016	0.016	0.016		4.99376	2.14477	0	2.08333	1.80383	3.3557	3.85356	2.36581	4.62428		0.480932	0.317917		2.38051	3.61555	0.658408	-0.602945	0.317917
203	40S ribosomal protein S8 OS=Mus musculus GN=Rps8 PE=1 SV=2	P62242	208	24 kDa	0	0	3	2	1	4	2	2	2		0	0	0.0144231	0.00961538	0.00480769	0.0192308	0.00961538	0.00961538	0.00961538		0	0	3.60577	2.50401	1.08403	4.0333	2.31584	1.42176	2.77901		0.486226	0.313162		1.20292	2.17321	0.553524	-0.853281	0.313162
133	Ankyrin-1 OS=Mus musculus GN=Ank1 PE=1 SV=1	A0A0R4J1N7	1907	210 kDa	4	3	2	6	3	5	7	4	4		0.00209754	0.00157315	0.00104877	0.0031463	0.00157315	0.00262192	0.00367069	0.00209754	0.00209754		0.654661	0.421756	0.262192	0.81935	0.354713	0.549899	0.884077	0.310149	0.606224		0.486649	0.312784		0.447203	0.60115	0.743913	-0.426794	0.312784
164	Plasminogen activator inhibitor 1 RNA-binding protein OS=Mus musculus GN=Serbp1 PE=1 SV=1	A0A0N4SV32 (+2)	362	40 kDa	0	3	4	2	1	3	0	0	3		0	0.00828729	0.0110497	0.00552486	0.00276243	0.00828729	0	0	0.00828729		0	2.22179	2.76243	1.43877	0.622871	1.73811	0	0	2.39517		0.499152	0.301768		1.66241	0.79939	2.0796	1.0563	0.301768
122	Sarcalumenin OS=Mus musculus GN=Srl PE=1 SV=1	Q7TQ48	472	99 kDa	2	3	6	5	3	7	4	3	3		0.00423729	0.00635593	0.0127119	0.0105932	0.00635593	0.0148305	0.00847458	0.00635593	0.00635593		1.3225	1.704	3.17797	2.75865	1.43313	3.11043	2.04108	0.93981	1.83697		0.521813	0.282485		2.06916	1.60696	1.28762	0.364712	0.282485
146	Arginine and glutamate-rich protein 1 OS=Mus musculus GN=Arglu1 PE=1 SV=2	Q3UL36	271	33 kDa	1	2	3	3	1	2	3	1	1		0.00369004	0.00738007	0.0110701	0.0110701	0.00369004	0.00738007	0.0110701	0.00369004	0.00369004		1.1517	1.97857	2.76753	2.88284	0.832026	1.54783	2.66621	0.545621	1.06648		0.532113	0.273996		1.96693	1.42711	1.37827	0.462855	0.273996
246	Aconitate hydratase, mitochondrial OS=Mus musculus GN=Aco2 PE=1 SV=1	Q99KI0	780	85 kDa	1	0	1	0	3	3	0	0	1		0.00128205	0	0.00128205	0	0.00384615	0.00384615	0	0	0.00128205		0.400141	0	0.320513	0	0.867227	0.80666	0	0	0.370535		0.538712	0.268644		0.241218	0.124512	1.93731	0.954056	0.268644
258	60S ribosomal protein L18 OS=Mus musculus GN=Rpl18 PE=1 SV=3	P35980	188	22 kDa	1	0	1	0	1	4	1	0	3		0.00531915	0	0.00531915	0	0.00531915	0.0212766	0.00531915	0	0.0159574		1.66016	0	1.32979	0	1.19936	4.46237	1.28111	0	4.61198		0.545039	0.263572		0.997649	1.96536	0.507616	-0.978191	0.263572
231	Calcium-binding mitochondrial carrier protein Aralar1 OS=Mus musculus GN=Slc25a12 PE=1 SV=1	Q8BH59	677	75 kDa	0	0	2	2	1	4	0	5	1		0	0	0.00295421	0.00295421	0.0014771	0.00590842	0	0.00738552	0.0014771		0	0	0.738552	0.769325	0.333056	1.23918	0	1.09205	0.426909		0.552781	0.257447		0.247184	0.507319	0.487236	-1.03731	0.257447
134	Obscurin OS=Mus musculus GN=Obscn PE=1 SV=2	E9QQ96	7496	816 kDa	3	1	1	1	0	3	2	4	3		0.000400213	0.000133404	0.000133404	0.000133404	0	0.000400213	0.000266809	0.000533618	0.000400213		0.124911	0.0357653	0.0333511	0.0347408	0	0.0839374	0.0642603	0.0789025	0.115669		0.557347	0.253875		0.0656757	0.0872772	0.752495	-0.410246	0.253875
31	Dihydrolipoyllysine-residue acetyltransferase component of pyruvate dehydrogenase complex, mitochondrial OS=Mus musculus GN=Dlat PE=1 SV=2	Q8BMF4	642	68 kDa	25	12	21	41	22	26	44	26	22		0.0389408	0.0186916	0.0327103	0.0638629	0.0342679	0.0404984	0.0685358	0.0404984	0.0342679		12.1538	5.01115	8.17757	16.631	7.7267	8.4938	16.5067	5.98824	9.90402		0.559515	0.252188		8.44851	10.8007	0.782222	-0.35435	0.252188
98	Tubulin alpha chain (Fragment) OS=Mus musculus GN=Tuba4a PE=1 SV=1	A0A0A0MQA5 (+1)	477	53 kDa	3	2	8	6	5	12	5	11	5		0.00628931	0.00419287	0.0167715	0.0125786	0.0104822	0.0251572	0.0104822	0.0230608	0.0104822		1.96296	1.12409	4.19287	3.27568	2.36351	5.27627	2.52461	3.40985	3.02953		0.586712	0.231575		2.42764	2.989	0.812193	-0.300106	0.231575
191	40S ribosomal protein S14 OS=Mus musculus GN=Rps14 PE=1 SV=3	P62264	151	16 kDa	0	6	0	1	3	2	1	1	1		0	0.0397351	0	0.00662252	0.0198675	0.013245	0.00662252	0.00662252	0.00662252		0	10.6528	0	1.72461	4.47972	2.7779	1.59502	0.979228	1.91402		0.594882	0.225569		3.55195	1.49709	2.37257	1.24645	0.225569
157	Galectin-1 OS=Mus musculus GN=Lgals1 PE=1 SV=3	P16045	135	15 kDa	1	3	2	3	4	5	2	3	4		0.00740741	0.0222222	0.0148148	0.0222222	0.0296296	0.037037	0.0148148	0.0222222	0.0296296		2.31192	5.9577	3.7037	5.78704	6.68086	7.76783	3.56812	3.28585	8.56348		0.599591	0.222145		3.99211	5.14015	0.776653	-0.364659	0.222145
22	Phosphorylase b kinase gamma catalytic chain, skeletal muscle/heart isoform OS=Mus musculus GN=Phkg1 PE=1 SV=3	P07934	388	45 kDa	32	21	33	43	43	37	50	38	34		0.0824742	0.0541237	0.0850515	0.110825	0.110825	0.0953608	0.128866	0.0979381	0.0876289		25.741	14.5104	21.2629	28.8606	24.9887	20.0002	31.0371	14.4815	25.3263		0.623143	0.205412		20.5058	23.6159	0.868302	-0.203731	0.205412
210	60S ribosomal protein L13 OS=Mus musculus GN=Rpl13 PE=1 SV=3	P47963	211	24 kDa	1	0	0	2	1	2	1	0	1		0.00473934	0	0	0.00947867	0.00473934	0.00947867	0.00473934	0	0.00473934		1.47919	0	0	2.4684	1.06862	1.98798	1.14146	0	1.36975		0.624699	0.204329		0.494065	0.83807	0.589527	-0.762371	0.204329
235	Protein enabled homolog OS=Mus musculus GN=Enah PE=1 SV=2	E9QKR1	562	62 kDa	0	0	1	1	0	4	0	0	2		0	0	0.00177936	0.00177936	0	0.00711744	0	0	0.00355872		0	0	0.44484	0.463375	0	1.49275	0	0	1.02853		0.629961	0.200686		0.14928	0.343844	0.43415	-1.20373	0.200686
72	Fructose-bisphosphate aldolase A OS=Mus musculus GN=Aldoa PE=1 SV=2	P05064	364	39 kDa	3	3	16	10	4	12	11	10	12		0.00824176	0.00824176	0.043956	0.0274725	0.010989	0.032967	0.0302198	0.0274725	0.032967		2.57233	2.20959	10.989	7.1543	2.47779	6.91423	7.27837	4.06218	9.52804		0.631482	0.199639		5.25798	6.9572	0.755761	-0.403998	0.199639
192	Carnitine O-palmitoyltransferase 1, muscle isoform OS=Mus musculus GN=Cpt1b PE=1 SV=1	Q924X2	772	88 kDa	1	0	2	1	3	4	2	0	0		0.00129534	0	0.00259067	0.00129534	0.00388601	0.00518135	0.00259067	0	0		0.404287	0	0.647668	0.337327	0.876214	1.08669	0.623958	0	0		0.638317	0.194964		0.351652	0.208986	1.68266	0.750742	0.194964
58	ATP synthase subunit beta, mitochondrial OS=Mus musculus GN=Atp5b PE=1 SV=2	P56480	529	56 kDa	9	4	16	20	15	22	19	16	9		0.0170132	0.00756144	0.0302457	0.0378072	0.0283554	0.0415879	0.0359168	0.0302457	0.0170132		5.31	2.02719	7.56144	9.84562	6.39355	8.72229	8.65049	4.47224	4.91712		0.64154	0.192777		4.96721	6.01428	0.825902	-0.275957	0.192777
175	PDZ and LIM domain 3, isoform CRA_a OS=Mus musculus GN=Pdlim3 PE=1 SV=1	A0A1B0GSX6	364	39 kDa	2	2	2	2	2	2	0	5	2		0.00549451	0.00549451	0.00549451	0.00549451	0.00549451	0.00549451	0	0.0137363	0.00549451		1.71489	1.47306	1.37363	1.43086	1.2389	1.15237	0	2.03109	1.58801		0.641552	0.192768		1.52152	1.20737	1.2602	0.333655	0.192768
170	Protein deglycase DJ-1 OS=Mus musculus GN=Park7 PE=1 SV=1	Q99LX0	189	20 kDa	1	1	2	3	2	2	2	3	1		0.00529101	0.00529101	0.010582	0.015873	0.010582	0.010582	0.010582	0.015873	0.00529101		1.65137	1.4185	2.6455	4.1336	2.38602	2.21938	2.54865	2.34704	1.52919		0.653655	0.184652		1.90613	2.14263	0.889621	-0.168738	0.184652
225	Elongation factor 1-delta OS=Mus musculus GN=Eef1d PE=1 SV=1	A0A0R4J1L2 (+4)	257	29 kDa	1	0	3	1	2	4	2	1	3		0.00389105	0	0.0116732	0.00389105	0.0077821	0.0155642	0.0077821	0.00389105	0.0116732		1.21444	0	2.91829	1.01329	1.7547	3.2643	1.8743	0.575344	3.37374		0.655339	0.183534		1.37857	1.94213	0.709826	-0.494462	0.183534
120	ATP synthase subunit O, mitochondrial OS=Mus musculus GN=Atp5o PE=1 SV=1	Q9DB20	213	23 kDa	1	8	1	4	18	4	2	3	3		0.00469484	0.0375587	0.00469484	0.0187793	0.084507	0.0187793	0.00938967	0.0140845	0.0140845		1.4653	10.0694	1.17371	4.89045	19.0546	3.93862	2.26148	2.08258	4.07067		0.65676	0.182593		4.23712	2.80591	1.51007	0.594616	0.182593
183	Myosin-9 OS=Mus musculus GN=Myh9 PE=1 SV=4	Q8VDD5	1960	226 kDa	1	0	3	0	0	3	0	10	1		0.000510204	0	0.00153061	0	0	0.00153061	0	0.00510204	0.000510204		0.15924	0	0.382653	0	0	0.321018	0	0.754405	0.147458		0.663849	0.17793		0.181631	0.301621	0.602183	-0.731727	0.17793
74	Trifunctional enzyme subunit beta, mitochondrial OS=Mus musculus GN=Hadhb PE=1 SV=1	Q99JY0	475	51 kDa	4	16	6	5	16	8	12	8	5		0.00842105	0.0336842	0.0126316	0.0105263	0.0336842	0.0168421	0.0252632	0.0168421	0.0105263		2.62829	9.03062	3.15789	2.74123	7.59509	3.53232	6.08458	2.49033	3.04229		0.671697	0.172827		4.93994	3.8734	1.27535	0.350893	0.172827
52	Pyruvate dehydrogenase E1 component subunit beta, mitochondrial OS=Mus musculus GN=Pdhb PE=1 SV=1	Q9D051	359	39 kDa	13	7	17	13	16	21	23	15	14		0.0362117	0.0194986	0.0473538	0.0362117	0.0445682	0.0584958	0.0640669	0.0417827	0.0389972		11.302	5.22751	11.8384	9.43013	10.0492	12.2684	15.4304	6.17814	11.2709		0.682303	0.166023		9.45699	10.9608	0.862802	-0.212898	0.166023
140	Inward rectifier potassium channel 2 OS=Mus musculus GN=Kcnj2 PE=1 SV=1	P35561	428	48 kDa	1	2	4	3	3	6	2	4	4		0.00233645	0.0046729	0.00934579	0.00700935	0.00700935	0.0140187	0.0046729	0.00934579	0.00934579		0.729229	1.25279	2.33645	1.82535	1.58046	2.94016	1.12546	1.3819	2.7011		0.685104	0.164243		1.44049	1.73715	0.829224	-0.270166	0.164243
9	Phosphorylase b kinase regulatory subunit beta OS=Mus musculus GN=Phkb PE=1 SV=1	Q7TSH2	1085	124 kDa	72	65	87	102	117	101	135	77	89		0.0663594	0.0599078	0.0801843	0.0940092	0.107834	0.0930876	0.124424	0.0709677	0.0820276		20.7114	16.0611	20.0461	24.4816	24.3143	19.5234	29.9672	10.4935	23.7074		0.700256	0.154743		18.9405	21.3904	0.885469	-0.175486	0.154743
276	Pyruvate carboxylase OS=Mus musculus GN=Pcx PE=1 SV=1	E9QPD7 (+2)	1179	130 kDa	0	1	0	1	0	7	0	1	0		0	0.000848176	0	0.000848176	0	0.00593723	0	0.000848176	0		0	0.227393	0	0.220879	0	1.24523	0	0.125414	0		0.714568	0.145956		0.0767977	0.0428047	1.79414	0.843293	0.145956
125	Stress-70 protein, mitochondrial OS=Mus musculus GN=Hspa9 PE=1 SV=3	P38647	679	73 kDa	5	1	3	3	2	7	4	4	2		0.00736377	0.00147275	0.00441826	0.00441826	0.00294551	0.0103093	0.00589102	0.00589102	0.00294551		2.29831	0.39484	1.10457	1.15059	0.664151	2.16218	1.41884	0.871066	0.851303		0.727632	0.138088		1.2669	1.04807	1.2088	0.273573	0.138088
228	Citrate synthase, mitochondrial OS=Mus musculus GN=Cs PE=1 SV=1	Q9CZU6	464	52 kDa	0	1	4	1	1	4	2	1	1		0	0.00215517	0.00862069	0.00215517	0.00215517	0.00862069	0.00431034	0.00215517	0.00215517		0	0.577794	2.15517	0.561243	0.485946	1.80803	1.03814	0.318671	0.622882		0.729518	0.136964		0.911989	0.660897	1.37993	0.464591	0.136964
256	Cellular nucleic acid-binding protein OS=Mus musculus GN=Cnbp PE=1 SV=2	P53996	178	20 kDa	1	0	1	6	1	1	1	1	1		0.00561798	0	0.00561798	0.0337079	0.00561798	0.00561798	0.00561798	0.00561798	0.00561798		1.75343	0	1.40449	8.77809	1.26674	1.17827	1.35308	0.830693	1.62369		0.729728	0.136839		1.05364	1.27015	0.829537	-0.269622	0.136839
158	Thioredoxin-dependent peroxide reductase, mitochondrial OS=Mus musculus GN=Prdx3 PE=1 SV=1	P20108	257	28 kDa	1	0	4	2	3	6	1	0	6		0.00389105	0	0.0155642	0.0077821	0.0116732	0.0233463	0.00389105	0	0.0233463		1.21444	0	3.89105	2.02659	2.63205	4.89646	0.937151	0	6.74749		0.738605	0.131588		1.70283	2.56255	0.664507	-0.589645	0.131588
220	3-ketoacyl-CoA thiolase, mitochondrial OS=Mus musculus GN=Acaa2 PE=1 SV=3	Q8BWT1	397	42 kDa	0	0	2	1	3	5	1	1	1		0	0	0.00503778	0.00251889	0.00755668	0.0125945	0.00251889	0.00251889	0.00251889		0	0	1.25945	0.655961	1.70387	2.64146	0.606669	0.372452	0.728003		0.747499	0.126389		0.420815	0.570042	0.738219	-0.43788	0.126389
85	Vitronectin OS=Mus musculus GN=Vtn PE=1 SV=2	P29788	478	55 kDa	6	7	7	11	13	9	11	7	8		0.0125523	0.0146444	0.0146444	0.0230126	0.0271967	0.0188285	0.0230126	0.0146444	0.0167364		3.9177	3.9261	3.66109	5.99285	6.13228	3.94892	5.54252	2.16536	4.83711		0.753831	0.122726		3.83596	4.18267	0.917109	-0.124834	0.122726
115	Myoglobin OS=Mus musculus GN=Mb PE=1 SV=3	P04247	154	17 kDa	3	4	5	3	5	3	7	2	3		0.0194805	0.025974	0.0324675	0.0194805	0.0324675	0.0194805	0.0454545	0.012987	0.0194805		6.08006	6.96355	8.11688	5.07305	7.32075	4.08568	10.9476	1.9203	5.63021		0.757615	0.120551		7.0545	6.16705	1.1439	0.193964	0.120551
166	Stromal interaction molecule 1 OS=Mus musculus GN=Stim1 PE=1 SV=1	A0A1B0GRA5	793	89 kDa	1	0	6	3	1	3	2	2	2		0.00126103	0	0.0075662	0.0037831	0.00126103	0.0037831	0.00252207	0.00252207	0.00252207		0.393581	0	1.89155	0.985183	0.284337	0.793436	0.607435	0.372921	0.728921		0.759523	0.119459		0.762711	0.570759	1.33631	0.418254	0.119459
217	60S ribosomal protein L27a OS=Mus musculus GN=Rpl27a PE=1 SV=5	P14115	148	17 kDa	1	2	2	3	2	2	2	1	2		0.00675676	0.0135135	0.0135135	0.0202703	0.0135135	0.0135135	0.0135135	0.00675676	0.0135135		2.10885	3.62293	3.37838	5.27872	3.04702	2.83421	3.2547	0.999077	3.90564		0.766685	0.115383		3.03772	2.72081	1.11648	0.158954	0.115383
237	Creatine kinase S-type, mitochondrial OS=Mus musculus GN=Ckmt2 PE=1 SV=1	Q6P8J7	419	47 kDa	0	0	3	1	1	1	2	0	0		0	0	0.0071599	0.00238663	0.00238663	0.00238663	0.00477327	0	0		0	0	1.78998	0.621519	0.538136	0.500553	1.14963	0	0		0.778409	0.108792		0.597659	0.38421	1.55555	0.637425	0.108792
218	Glioblastoma amplified sequence OS=Mus musculus GN=Gbas PE=1 SV=1	Q7TMG8	281	33 kDa	1	0	2	2	1	3	1	1	1		0.00355872	0	0.00711744	0.00711744	0.00355872	0.0106762	0.00355872	0.00355872	0.00355872		1.11071	0	1.77936	1.8535	0.802417	2.23913	0.85711	0.526204	1.02853		0.782315	0.106618		0.964357	0.804948	1.19804	0.260671	0.106618
78	Pyruvate kinase PKM OS=Mus musculus GN=Pkm PE=1 SV=4	P52480	531	58 kDa	6	4	14	7	12	12	7	5	11		0.0112994	0.00753296	0.0263653	0.0131827	0.0225989	0.0225989	0.0131827	0.0094162	0.0207156		3.52667	2.01956	6.59134	3.43299	5.09557	4.7397	3.17502	1.39231	5.98718		0.794653	0.0998226		4.04685	3.51917	1.14995	0.201566	0.0998226
64	Trifunctional enzyme subunit alpha, mitochondrial OS=Mus musculus GN=Hadha PE=1 SV=1	Q8BMS1	763	83 kDa	2	17	9	8	11	20	22	10	7		0.00262123	0.0222805	0.0117955	0.0104849	0.0144168	0.0262123	0.0288336	0.0131062	0.00917431		0.818112	5.97332	2.94889	2.73045	3.25068	5.49755	6.9445	1.93792	2.65154		0.795989	0.0990929		3.24777	3.84565	0.844531	-0.243778	0.0990929
172	Myotilin OS=Mus musculus GN=Myot PE=1 SV=1	Q9JIF9	496	55 kDa	0	3	1	1	9	1	1	4	0		0	0.00604839	0.00201613	0.00201613	0.0181452	0.00201613	0.00201613	0.00806452	0		0	1.62155	0.504032	0.525034	4.09136	0.422846	0.48558	1.19245	0		0.813188	0.0898089		0.709528	0.560342	1.26624	0.340551	0.0898089
161	40S ribosomal protein S9 OS=Mus musculus GN=Rps9 PE=1 SV=3	Q6ZWN5	194	23 kDa	1	1	3	1	3	1	2	1	2		0.00515464	0.00515464	0.0154639	0.00515464	0.0154639	0.00515464	0.0103093	0.00515464	0.0103093		1.60881	1.38194	3.86598	1.34235	3.48679	1.08109	2.48297	0.762182	2.97956		0.849251	0.070964		2.28658	2.0759	1.10149	0.139451	0.070964
269	Ubiquitin-40S ribosomal protein S27a OS=Mus musculus GN=Rps27a PE=1 SV=2	P62983	156	18 kDa	0	1	2	1	1	1	1	1	1		0	0.00641026	0.0128205	0.00641026	0.00641026	0.00641026	0.00641026	0.00641026	0.00641026		0	1.71857	3.20513	1.66934	1.44538	1.34443	1.5439	0.947842	1.85268		0.850918	0.0701121		1.64223	1.44914	1.13325	0.180463	0.0701121
93	Pyruvate dehydrogenase protein X component, mitochondrial OS=Mus musculus GN=Pdhx PE=1 SV=1	Q8BKZ9	501	54 kDa	7	3	11	8	6	10	12	4	6		0.0139721	0.00598802	0.0219561	0.0159681	0.011976	0.0199601	0.0239521	0.00798403	0.011976		4.36082	1.60537	5.48902	4.15835	2.70035	4.18626	5.76881	1.18055	3.46129		0.852522	0.0692944		3.8194	3.47121	1.10031	0.137907	0.0692944
111	Tubulin alpha-1B chain OS=Mus musculus GN=Tuba1b PE=1 SV=2	P05213	451	50 kDa	0	0	9	5	0	12	3	0	7		0	0	0.0199557	0.0110865	0	0.0266075	0.00665188	0	0.0155211		0	0	4.98891	2.8871	0	5.58044	1.60209	0	4.48586		0.871106	0.0599288		1.66397	2.03032	0.819563	-0.287074	0.0599288
69	Heat shock cognate 71 kDa protein OS=Mus musculus GN=Hspa8 PE=1 SV=1	P63017	646	71 kDa	8	7	8	17	13	19	8	9	10		0.0123839	0.0108359	0.0123839	0.0263158	0.0201238	0.0294118	0.0123839	0.0139319	0.0154799		3.86514	2.90507	3.09598	6.85307	4.53751	6.16857	2.98264	2.06002	4.47395		0.885867	0.0526316		3.28973	3.1732	1.03672	0.0520292	0.0526316
104	Elongation factor 1-alpha 2 OS=Mus musculus GN=Eef1a2 PE=1 SV=1	P62631	463	50 kDa	1	11	4	4	5	5	7	3	6		0.00215983	0.0237581	0.00863931	0.00863931	0.0107991	0.0107991	0.0151188	0.00647948	0.012959		0.674103	6.36946	2.15983	2.24982	2.43498	2.26492	3.64133	0.958078	3.74537		0.889528	0.0508403		3.0688	2.78259	1.10286	0.141245	0.0508403
65	Dihydrolipoyllysine-residue succinyltransferase component of 2-oxoglutarate dehydrogenase complex, mitochondrial OS=Mus musculus GN=Dlst PE=1 SV=1	Q9D2G2	454	49 kDa	8	5	13	8	11	15	11	9	12		0.0176211	0.0110132	0.0286344	0.0176211	0.0242291	0.0330396	0.0242291	0.0198238	0.0264317		5.49973	2.9526	7.15859	4.58884	5.46315	6.92946	5.83552	2.93121	7.63922		0.892307	0.0494859		5.20464	5.46965	0.951549	-0.0716499	0.0494859
128	Isocitrate dehydrogenase [NAD] subunit, mitochondrial OS=Mus musculus GN=Idh3b PE=1 SV=1	Q91VA7	384	42 kDa	0	0	4	2	3	6	3	1	1		0	0	0.0104167	0.00520833	0.0078125	0.015625	0.0078125	0.00260417	0.00260417		0	0	2.60417	1.35634	1.76156	3.27706	1.88162	0.385061	0.752649		0.894302	0.0485159		0.869056	1.00744	0.862634	-0.21318	0.0485159
135	Heat shock protein HSP 90-beta OS=Mus musculus GN=Hsp90ab1 PE=1 SV=3	P11499	724	83 kDa	0	0	6	5	2	9	3	2	1		0	0	0.00828729	0.00690608	0.00276243	0.0124309	0.00414365	0.00276243	0.00138122		0	0	2.07182	1.79846	0.622871	2.60716	0.997988	0.408462	0.399195		0.907671	0.0420715		0.691608	0.602882	1.14717	0.198079	0.0420715
213	Atypical kinase COQ8A, mitochondrial OS=Mus musculus GN=Coq8a PE=1 SV=2	Q60936	645	72 kDa	1	0	3	2	2	3	1	2	2		0.00155039	0	0.00465116	0.00310078	0.00310078	0.00465116	0.00155039	0.00310078	0.00310078		0.483891	0	1.16279	0.807494	0.69916	0.975496	0.373407	0.458491	0.896178		0.945667	0.0242616		0.549894	0.577025	0.95298	-0.0694814	0.0242616
81	Protein Ahnak OS=Mus musculus GN=Ahnak PE=1 SV=1	E9Q616	5656	604 kDa	3	1	9	9	6	10	5	4	6		0.00053041	0.000176803	0.00159123	0.00159123	0.00106082	0.00176803	0.000884017	0.000707214	0.00106082		0.165546	0.0474004	0.397808	0.414383	0.239193	0.370812	0.212914	0.104571	0.306595		0.971853	0.0123992		0.204585	0.209027	0.97875	-0.0309884	0.0123992
99	Peroxiredoxin-1 OS=Mus musculus GN=Prdx1 PE=1 SV=1	P35700	199	22 kDa	5	1	9	7	8	5	7	3	7		0.0251256	0.00502513	0.0452261	0.0351759	0.040201	0.0251256	0.0351759	0.0150754	0.0351759		7.84196	1.34722	11.3065	9.16039	9.06449	5.26964	8.47203	2.2291	10.1664		0.975461	0.0107903		6.8329	6.95686	0.982183	-0.0259369	0.0107903
165	Dihydrolipoyl dehydrogenase, mitochondrial OS=Mus musculus GN=Dld PE=1 SV=2	O08749	509	54 kDa	1	0	4	0	3	7	2	0	3		0.00196464	0	0.00785855	0	0.00589391	0.0137525	0.00392927	0	0.00589391		0.613182	0	1.96464	0	1.32895	2.88432	0.946357	0	1.70344		0.976368	0.0103864		0.860273	0.884266	0.972866	-0.0396863	0.0103864
198	Aspartyl/asparaginyl beta-hydroxylase OS=Mus musculus GN=Asph PE=1 SV=1	A2AL78 (+1)	245	26 kDa	2	2	2	3	3	3	2	2	3		0.00816327	0.00816327	0.00816327	0.0122449	0.0122449	0.0122449	0.00816327	0.00816327	0.0122449		2.54784	2.18854	2.04082	3.18878	2.76097	2.56814	1.9661	1.20705	3.53899		0.97687	0.0101631		2.26006	2.23838	1.00969	0.0139092	0.0101631
38	ADP/ATP translocase 1 OS=Mus musculus GN=Slc25a4 PE=1 SV=4	P48962	298	33 kDa	23	15	17	22	22	32	21	26	23		0.0771812	0.0503356	0.057047	0.0738255	0.0738255	0.107383	0.0704698	0.0872483	0.0771812		24.089	13.4948	14.2617	19.2254	16.6461	22.5215	16.9725	12.9008	22.3067		0.980844	0.00840003		17.2829	17.3943	0.99359	-0.00927711	0.00840003
283	Reticulon-2 OS=Mus musculus GN=Rtn2 PE=1 SV=1	O70622	471	51 kDa	1	1	1	1	1	1	1	0	2		0.00212314	0.00212314	0.00212314	0.00212314	0.00212314	0.00212314	0.00212314	0	0.00424628		0.662654	0.569207	0.530786	0.552902	0.478724	0.44529	0.511354	0	1.22725		0.983215	0.00735138		0.588549	0.580535	1.0138	0.0197797	0.00735138
5	Sarcoplasmic/endoplasmic reticulum calcium ATPase 1 OS=Mus musculus GN=Atp2a1 PE=1 SV=1	Q8R429	994	109 kDa	111	118	113	184	167	153	149	194	104		0.11167	0.118712	0.113682	0.185111	0.168008	0.153924	0.149899	0.195171	0.104628		34.8533	31.8263	28.4205	48.2059	37.8823	32.2826	36.1029	28.8586	30.2392		0.991311	0.00379004		31.7011	31.7346	0.998943	-0.00152585	0.00379004
365	Up-regulated during skeletal muscle growth protein 5 OS=Mus musculus GN=Usmg5 PE=1 SV=1	Q78IK2	58	6 kDa	0	0	0	0	1	2	0	0	0		0	0	0	0	0.0172414	0.0344828	0	0	0		0	0	0	0	3.88757	7.23212	0	0	0		#DIV/0!	#DIV/0!		0.001	0.001	1	0	#DIV/0!
														Total SpC/L	3.20426	3.72986	3.99902	3.8401	4.43472	4.76755	4.15231	6.7626	3.46028
END OF FILE

## Sheet: Volcano
				Volcano Plot of Proteins identified by MS/MS in IP from skeletal muscle of Malin-myc vs Malin-myc/LKO									Volcano Plot of Proteins identified by MS/MS in IP from skeletal muscle of Malin-myc vs LKO
