# Supplementary material for: Impaired malin expression and interaction with partner proteins in Lafora disease
Source: J Biol Chem. 2024 Apr 7;300(5):107271. doi: 10.1016/j.jbc.2024.107271 (PMC11063907; doi:10.1016/j.jbc.2024.107271)
Supplement: Supplementary File 6 [file mmc6.xlsx]

## Sheet: Info
Supplementary File 6, Related to Figure 9 A, B and C
LC-MS/MS data of c-myc immunoprecipates from skeletal muscle of c-Myc, c-Myc/LCS and LCS mice
Explanation of the sheets in this file:
Sheet name
Raw data				List of all proteins identified by MS/MS analysis of c-myc immunoprecipitates of 3 biological replicates from skeletal muscle of c-Myc, c-Myc/LCS and LCS mice, including gene name, Uniprot accession number, molecular weight, total spectrum count (TSC) and number of unique peptides.
Filtered data NSAF				List of proteins after removal of non-mouse proteins, pseudogenes, redundant Uniprot entries, keratins immunoglobulins, serum proteins and proteins found in only one out of three replicates. Includes length of protein, SpC/L, a total spectrum count of each individual protein divided by protein length, NSAF, normalized spectral abundance factor, p values and fold change (FC) values for NSAF Myc vs…
Sorted by p-value Myc vs MycLCS				Proteins sorted by p value of NSAF Myc vs Myc/LCS, NSAF averages for Myc and Myc/LCS and NSAF fold change (FC) calculated.
Sorted by p-value Myc vs LCS				Proteins were sorted by p value of NSAF Myc vs LCS, NSAF averages for Myc and LCS and NSAF fold change (FC) calculated.
Sorted by p-value MycLCS vs LCS				Proteins were sorted by p value of NSAF Myc/LCS vs LCS, NSAF averages for Myc/LCS and LCS and NSAF fold change (FC) calculated.
Volcano				Volcano plots comparing proteins in c-myc IPs, Myc vs LCS and Myc/LCS vs LCS

## Sheet: Raw data
	All proteins identified by MS/MS analysis of c-myc immunoprecipates from skeletal muscle of c-Myc, c-Myc/LCS and LCS mice before removing non-specific proteins
				TSC	TSC	TSC	TSC	TSC	TSC	TSC	TSC	TSC		Number of unique peptides	Number of unique peptides	Number of unique peptides	Number of unique peptides	Number of unique peptides	Number of unique peptides	Number of unique peptides	Number of unique peptides	Number of unique peptides
#	Identified Proteins	Accession Number	Molecular Weight	Myc Rep1	Myc Rep2	Myc Rep3	Myc/LCS Rep1	Myc/LCS Rep2	Myc/LCS Rep3	LCS Rep1	LCS Rep2	LCS Rep3		Myc Rep1	Myc Rep2	Myc Rep3	Myc/LCS Rep1	Myc/LCS Rep2	Myc/LCS Rep3	LCS Rep1	LCS Rep2	LCS Rep3
1	gamma heavy chain, partial CONTAMINANT [Oryctolagus cuniculus cuniculus]	gi|0000000C|emb|AKM12456.1|Immunoglobulin	35 kDa	176	194	111	170	227	133	170	234	113		14	21	18	16	23	17	15	23	15
2	gamma H-chain, partial CONTAMINANT [Oryctolagus cuniculus]	gi|0000000B|emb|AAA64252.1|Ig	44 kDa	164	176	103	162	200	121	158	207	104		4	4	4	3	4	3	4	4	3
3	Myosin-4 OS=Mus musculus GN=Myh4 PE=2 SV=1	Q5SX39	223 kDa	102	95	224	26	104	142	40	171	111		77	79	143	25	86	110	37	126	93
4	Myosin-1 OS=Mus musculus GN=Myh1 PE=1 SV=1	Q5SX40	223 kDa	0	63	156	0	0	0	0	0	0		0	0	3	0	0	0	0	0	0
5	Sarcoplasmic/endoplasmic reticulum calcium ATPase 1 OS=Mus musculus GN=Atp2a1 PE=1 SV=1	Q8R429	109 kDa	47	83	78	46	86	76	29	95	46		32	47	42	31	45	39	24	52	31
6	Keratin, type II cytoskeletal 1 CONTAMINANT OS=Homo sapiens GN=KRT1 PE=1 SV=6	P04264	66 kDa	35	87	88	32	98	82	47	55	50		22	47	44	23	48	45	32	36	35
7	Plectin OS=Mus musculus GN=Plec PE=1 SV=3	Q9QXS1	534 kDa	4	129	6	5	170	20	5	201	4		4	118	6	5	151	20	5	165	4
8	Ryanodine receptor 1 OS=Mus musculus GN=Ryr1 PE=1 SV=1	K3W4M2 (+1)	565 kDa	2	83	83	5	77	96	2	96	70		1	78	76	4	73	91	2	90	67
9	Keratin, type I cytoskeletal 10 CONTAMINANT OS=Homo sapiens GN=KRT10 PE=1 SV=6	P13645	59 kDa	26	96	74	17	99	94	14	58	54		18	36	34	16	37	36	14	32	28
10	Phosphorylase b kinase regulatory subunit alpha, skeletal muscle isoform OS=Mus musculus GN=Phka1 PE=1 SV=1	A2AI87 (+3)	139 kDa	20	74	24	22	93	27	11	95	23		19	49	24	18	49	25	11	48	22
11	Keratin, type II cytoskeletal 2 epidermal CONTAMINANT OS=Homo sapiens GN=KRT2 PE=1 SV=2	P35908	65 kDa	9	70	61	9	56	72	6	45	40		5	45	40	6	38	42	2	34	36
12	Phosphorylase b kinase regulatory subunit beta OS=Mus musculus GN=Phkb PE=1 SV=1	Q7TSH2	124 kDa	10	64	18	14	73	18	10	86	11		10	43	14	11	41	15	10	46	9
13	Glycogen phosphorylase, muscle form OS=Mus musculus GN=Pygm PE=1 SV=3	Q9WUB3	97 kDa	12	72	65	11	58	55	0	30	28		12	50	47	11	41	39	0	24	23
14	Protein Agl OS=Mus musculus GN=Agl PE=1 SV=1	F8VPN4	174 kDa	13	79	65	6	63	57	0	18	12		13	61	55	6	55	46	0	18	12
15	Glyceraldehyde-3-phosphate dehydrogenase OS=Mus musculus GN=Gapdh PE=1 SV=2	P16858	36 kDa	16	35	32	10	34	36	18	51	31		10	13	16	8	12	16	11	15	13
16	light chain CONTAMINANT [Oryctolagus cuniculus]	gi|000000A|emb|BAQ55250.1|IgG	23 kDa	55	27	10	55	37	12	47	47	14		7	7	5	7	7	7	7	7	6
17	Keratin, type I cytoskeletal 9 CONTAMINANT OS=Homo sapiens GN=KRT9 PE=1 SV=3	P35527	62 kDa	19	44	38	27	33	16	29	28	24		14	28	24	18	22	13	22	19	20
18	Glycogen [starch] synthase, muscle OS=Mus musculus GN=Gys1 PE=1 SV=2	Q9Z1E4	84 kDa	24	66	35	11	26	26	0	0	0		15	36	24	10	19	22	0	0	0
19	Trypsin CONTAMINANT OS=Sus scrofa PE=1 SV=1	P00761	24 kDa	15	23	28	18	31	25	18	29	29		7	7	10	8	10	9	6	9	9
20	Laforin OS=Mus musculus GN=Epm2a PE=1 SV=2	Q9WUA5	37 kDa	17	52	36	12	35	38	0	0	0		8	16	15	6	13	15	0	0	0
21	Actin, alpha skeletal muscle OS=Mus musculus GN=Acta1 PE=1 SV=1	P68134	42 kDa	18	18	42	2	16	26	12	24	18		14	15	18	2	12	17	11	16	12
22	Keratin, type II cytoskeletal 5 OS=Mus musculus GN=Krt5 PE=1 SV=1	Q922U2	62 kDa	0	29	31	0	37	21	4	14	12		0	7	6	0	10	3	0	3	1
23	E3 ubiquitin-protein ligase NHLRC1 OS=Mus musculus GN=Nhlrc1 PE=2 SV=1	Q8BR37	43 kDa	25	44	34	17	26	32	0	0	0		13	17	14	10	15	17	0	0	0
24	Myomesin 2 OS=Mus musculus GN=Myom2 PE=1 SV=1	Q14BI5	165 kDa	4	33	23	1	33	25	0	29	7		4	32	22	1	30	22	0	29	7
25	2-oxoglutarate dehydrogenase, mitochondrial OS=Mus musculus GN=Ogdh PE=1 SV=3	Q60597	116 kDa	0	22	32	0	17	27	0	20	26		0	21	28	0	16	25	0	20	21
26	Phosphorylase b kinase gamma catalytic chain, skeletal muscle/heart isoform OS=Mus musculus GN=Phkg1 PE=1 SV=3	P07934	45 kDa	6	24	6	9	24	10	5	32	6		6	14	6	8	15	9	5	19	6
27	Adenylosuccinate lyase OS=Mus musculus GN=Adsl PE=1 SV=2	P54822	55 kDa	6	26	7	5	25	9	1	32	6		5	21	7	5	18	8	1	21	6
28	Dihydrolipoyllysine-residue acetyltransferase component of pyruvate dehydrogenase complex, mitochondrial OS=Mus musculus GN=Dlat PE=1 SV=2	Q8BMF4	68 kDa	6	17	18	3	25	15	5	21	13		6	15	15	3	21	11	5	18	11
29	Calsequestrin-1 OS=Mus musculus GN=Casq1 PE=1 SV=3	O09165	46 kDa	12	25	15	7	25	15	11	14	4		9	9	8	7	10	9	8	9	3
30	Pyruvate dehydrogenase E1 component subunit beta, mitochondrial OS=Mus musculus GN=Pdhb PE=1 SV=1	Q9D051	39 kDa	3	19	13	4	12	13	3	17	12		3	12	9	4	9	10	3	11	10
31	Four and a half LIM domains protein 1 OS=Mus musculus GN=Fhl1 PE=1 SV=1	A2AEX6 (+1)	35 kDa	4	19	24	3	14	17	2	21	14		4	14	17	3	9	13	2	15	10
32	Triosephosphate isomerase OS=Mus musculus GN=Tpi1 PE=1 SV=4	P17751	32 kDa	4	20	15	4	21	16	3	24	13		4	12	11	4	12	11	3	13	11
33	Creatine kinase M-type OS=Mus musculus GN=Ckm PE=1 SV=1	P07310	43 kDa	4	15	20	4	15	18	2	17	17		4	14	16	4	13	14	2	14	15
34	Trifunctional enzyme subunit alpha, mitochondrial OS=Mus musculus GN=Hadha PE=1 SV=1	Q8BMS1	83 kDa	0	16	24	0	12	26	0	17	14		0	15	21	0	11	24	0	16	13
35	TBC1 domain family member 5 OS=Mus musculus GN=Tbc1d5 PE=1 SV=2	Q80XQ2	92 kDa	2	17	9	3	26	12	2	26	8		2	16	8	3	20	12	2	19	8
36	Actin, cytoplasmic 1 OS=Mus musculus GN=Actb PE=1 SV=1	P60710	42 kDa	10	9	27	0	0	13	0	0	11		1	2	6	0	0	1	0	0	2
37	ADP/ATP translocase 1 OS=Mus musculus GN=Slc25a4 PE=1 SV=4	P48962	33 kDa	5	12	15	9	10	11	3	16	7		4	11	12	8	9	10	3	14	7
38	Myosin light chain 1/3, skeletal muscle isoform OS=Mus musculus GN=Myl1 PE=1 SV=2	P05977	21 kDa	12	10	22	4	14	15	6	13	14		10	8	15	4	12	13	6	11	11
39	Keratin, type II cytoskeletal 6A OS=Mus musculus GN=Krt6a PE=1 SV=3	P50446	59 kDa	0	13	16	0	23	13	0	8	11		0	0	2	0	6	0	0	2	5
40	Pyruvate dehydrogenase E1 component subunit alpha, somatic form, mitochondrial OS=Mus musculus GN=Pdha1 PE=1 SV=1	P35486	43 kDa	1	16	10	3	14	13	0	20	12		1	13	10	3	13	11	0	15	10
41	ATP synthase subunit alpha, mitochondrial OS=Mus musculus GN=Atp5a1 PE=1 SV=1	Q03265	60 kDa	1	14	20	4	16	15	1	15	11		1	14	18	4	14	14	1	15	11
42	L-lactate dehydrogenase A chain OS=Mus musculus GN=Ldha PE=1 SV=3	P06151	36 kDa	0	12	11	1	18	13	1	18	8		0	9	10	1	13	10	1	15	7
43	Stomatin-like protein 2, mitochondrial OS=Mus musculus GN=Stoml2 PE=1 SV=1	Q99JB2	38 kDa	3	18	14	5	15	17	2	22	13		3	14	12	4	13	15	2	16	12
44	Keratin, type I cytoskeletal 14 OS=Mus musculus GN=Krt14 PE=1 SV=2	Q61781	53 kDa	4	14	17	0	20	7	2	7	7		1	8	10	0	12	2	1	5	5
45	ATP synthase subunit beta, mitochondrial OS=Mus musculus GN=Atp5b PE=1 SV=2	P56480	56 kDa	3	11	15	1	18	14	3	15	12		3	10	14	1	15	12	3	12	11
46	Elongation factor 1-alpha 2 OS=Mus musculus GN=Eef1a2 PE=1 SV=1	P62631	50 kDa	4	11	18	6	8	18	3	12	11		4	10	13	6	7	15	3	12	9
47	Glycogenin-1 OS=Mus musculus GN=Gyg1 PE=1 SV=3	Q9R062	37 kDa	7	22	17	4	12	9	0	0	0		6	13	9	4	9	8	0	0	0
48	Nascent polypeptide-associated complex subunit alpha, muscle-specific form OS=Mus musculus GN=Naca PE=1 SV=2	P70670	220 kDa	0	11	18	0	13	16	0	6	6		0	10	18	0	13	16	0	6	6
49	Trifunctional enzyme subunit beta, mitochondrial OS=Mus musculus GN=Hadhb PE=1 SV=1	Q99JY0	51 kDa	1	8	18	0	10	18	0	13	6		1	8	15	0	9	17	0	13	6
50	Myosin light chain 1/3, skeletal muscle isoform OS=Mus musculus GN=Myl1 PE=1 SV=1	E9PWG4	18 kDa	8	9	17	0	10	11	4	10	10		1	1	2	0	2	2	1	2	2
51	LIM domain-binding protein 3 OS=Mus musculus GN=Ldb3 PE=1 SV=1	E9PYJ9	72 kDa	2	19	15	0	17	12	0	9	1		2	14	14	0	14	10	0	9	1
52	Fructose-bisphosphate aldolase OS=Mus musculus GN=Aldoa PE=1 SV=1	A6ZI44 (+1)	45 kDa	0	10	17	0	5	14	0	11	15		0	8	14	0	5	11	0	9	11
53	Myomesin-1 OS=Mus musculus GN=Myom1 PE=1 SV=1	Z4YJF5	175 kDa	0	13	5	0	20	3	0	22	0		0	13	5	0	19	3	0	21	0
54	Keratin, type I cytoskeletal 16 OS=Mus musculus GN=Krt16 PE=1 SV=3	Q9Z2K1	52 kDa	0	0	10	0	16	6	0	0	8		0	0	2	0	3	1	0	0	3
55	Dihydrolipoyllysine-residue succinyltransferase component of 2-oxoglutarate dehydrogenase complex, mitochondrial OS=Mus musculus GN=Dlst PE=1 SV=1	Q9D2G2	49 kDa	0	8	12	1	10	9	0	6	7		0	7	10	1	9	7	0	5	5
56	Tubulin beta-4B chain OS=Mus musculus GN=Tubb4b PE=1 SV=1	P68372	50 kDa	1	13	10	0	17	12	0	11	5		1	12	10	0	14	11	0	10	5
57	Carbonic anhydrase 3 OS=Mus musculus GN=Ca3 PE=1 SV=3	P16015	29 kDa	2	7	11	2	7	6	1	14	7		2	6	9	2	7	6	1	10	7
58	SEC23-interacting protein OS=Mus musculus GN=Sec23ip PE=1 SV=1	G3X928	111 kDa	0	10	6	0	11	8	0	16	6		0	10	6	0	11	8	0	15	6
59	Pyruvate kinase PKM OS=Mus musculus GN=Pkm PE=1 SV=4	P52480	58 kDa	0	8	11	0	7	16	0	10	10		0	8	11	0	6	14	0	10	9
60	Heat shock cognate 71 kDa protein OS=Mus musculus GN=Hspa8 PE=1 SV=1	P63017	71 kDa	0	15	11	0	15	6	0	12	4		0	13	11	0	15	6	0	12	4
61	Keratin, type I cytoskeletal 42 OS=Mus musculus GN=Krt42 PE=1 SV=1	Q6IFX2	50 kDa	0	10	10	0	13	3	0	5	5		0	4	3	0	4	1	0	2	2
62	Keratin, type II cytoskeletal 1b OS=Mus musculus GN=Krt77 PE=1 SV=1	Q6IFZ6	61 kDa	0	9	0	0	16	10	0	0	0		0	0	0	0	2	2	0	0	0
63	PDZ and LIM domain protein 5 OS=Mus musculus GN=Pdlim5 PE=1 SV=1	Q9CRA2	24 kDa	1	8	10	5	4	9	0	14	5		1	7	8	5	3	8	0	8	5
64	Dehydrogenase/reductase SDR family member 7C OS=Mus musculus GN=Dhrs7c PE=1 SV=3	Q8CHS7	34 kDa	1	14	0	1	16	0	1	21	0		1	11	0	1	11	0	1	13	0
65	Myosin regulatory light chain 2, skeletal muscle isoform OS=Mus musculus GN=Mylpf PE=1 SV=3	P97457	19 kDa	2	8	10	2	7	7	1	8	5		2	7	8	2	6	6	1	7	5
66	Sarcalumenin OS=Mus musculus GN=Srl PE=1 SV=1	Q7TQ48	99 kDa	0	10	7	0	10	9	0	10	4		0	10	7	0	10	9	0	9	4
67	Tropomyosin alpha-1 chain OS=Mus musculus GN=Tpm1 PE=1 SV=1	P58771	33 kDa	7	2	17	0	0	3	2	6	0		6	2	16	0	0	3	2	6	0
68	Keratin, type II cuticular Hb4 CONTAMINANT OS=Homo sapiens GN=KRT84 PE=2 SV=2	Q9NSB2	65 kDa	0	5	2	0	5	0	0	1	36		0	2	1	0	1	0	0	1	30
69	EH domain-containing protein 2 OS=Mus musculus GN=Ehd2 PE=1 SV=1	Q8BH64	61 kDa	0	1	12	0	0	12	0	10	6		0	1	11	0	0	11	0	9	5
70	Calcium-activated potassium channel subunit alpha-1 OS=Mus musculus GN=Kcnma1 PE=1 SV=1	A0A087WSJ2 (+2)	134 kDa	0	16	3	0	8	0	0	15	4		0	15	2	0	8	0	0	12	3
71	Serum albumin CONTAMINANT OS=Bos taurus GN=ALB PE=1 SV=4	P02769	69 kDa	0	4	3	1	2	7	1	4	4		0	3	3	1	1	6	1	3	4
72	Protein Col6a3 OS=Mus musculus GN=Col6a3 PE=1 SV=2	E9PWQ3	354 kDa	4	0	40	0	0	0	0	0	0		4	0	37	0	0	0	0	0	0
73	ATP-dependent zinc metalloprotease YME1L1 OS=Mus musculus GN=Yme1l1 PE=1 SV=1	O88967	80 kDa	0	6	5	0	7	4	0	15	5		0	6	5	0	7	4	0	15	5
74	Vitronectin OS=Mus musculus GN=Vtn PE=1 SV=2	P29788	55 kDa	3	5	7	2	6	9	2	5	9		2	3	3	2	2	3	2	3	3
75	Beta-globin OS=Mus musculus GN=Hbbt1 PE=1 SV=1	A8DUK4	16 kDa	2	6	9	2	3	9	0	9	4		2	6	7	2	3	5	0	8	4
76	Plasminogen activator inhibitor 1 RNA-binding protein OS=Mus musculus GN=Serbp1 PE=1 SV=1	A0A0N4SV32 (+2)	40 kDa	5	7	3	1	2	1	0	4	5		5	6	2	1	2	1	0	4	4
77	Junctional sarcoplasmic reticulum protein 1 OS=Mus musculus GN=Jsrp1 PE=1 SV=1	M0QW57	36 kDa	1	3	5	1	0	4	1	3	2		1	3	5	1	0	4	1	3	2
78	AMP deaminase 1 OS=Mus musculus GN=Ampd1 PE=1 SV=2	Q3V1D3	86 kDa	0	8	8	0	5	5	0	5	1		0	5	8	0	5	5	0	5	1
79	Peroxiredoxin-1 (Fragment) OS=Mus musculus GN=Prdx1 PE=1 SV=8	B1AXW5 (+2)	19 kDa	0	6	5	0	6	7	0	9	4		0	6	5	0	6	7	0	8	4
80	Pyruvate dehydrogenase protein X component, mitochondrial OS=Mus musculus GN=Pdhx PE=1 SV=1	Q8BKZ9	54 kDa	0	7	5	0	9	5	0	7	6		0	6	5	0	8	5	0	7	6
81	Tubulin beta-4A chain OS=Mus musculus GN=Tubb4a PE=1 SV=3	Q9D6F9	50 kDa	0	10	0	0	0	0	0	0	0		0	2	0	0	0	0	0	0	0
82	ATP-dependent 6-phosphofructokinase, muscle type OS=Mus musculus GN=Pfkm PE=1 SV=3	P47857	85 kDa	0	10	7	0	7	6	0	9	1		0	10	7	0	6	6	0	8	1
83	Poly(U)-binding-splicing factor PUF60 OS=Mus musculus GN=Puf60 PE=1 SV=2	Q3UEB3	60 kDa	0	4	7	0	5	4	0	6	6		0	4	7	0	5	4	0	6	6
84	Hemoglobin subunit beta-1 OS=Mus musculus GN=Hbb-b1 PE=1 SV=2	P02088	16 kDa	0	0	0	0	0	0	0	12	3		0	0	0	0	0	0	0	3	1
85	Alpha globin 1 OS=Mus musculus GN=Hba-a1 PE=1 SV=1	Q91VB8	15 kDa	2	5	4	1	2	4	0	11	4		2	5	4	1	2	4	0	7	4
86	Tubulin alpha chain (Fragment) OS=Mus musculus GN=Tuba4a PE=1 SV=1	A0A0A0MQA5 (+1)	53 kDa	1	7	5	1	11	4	0	8	1		1	7	5	1	9	4	0	7	1
87	Isocitrate dehydrogenase [NAD] subunit, mitochondrial OS=Mus musculus GN=Idh3b PE=1 SV=1	Q91VA7	42 kDa	0	6	2	0	6	2	0	8	1		0	6	2	0	5	2	0	7	1
88	Beta-enolase OS=Mus musculus GN=Eno3 PE=1 SV=3	P21550	47 kDa	0	1	11	0	2	11	0	2	7		0	1	11	0	2	9	0	2	7
89	Myosin-binding protein C, fast-type OS=Mus musculus GN=Mybpc2 PE=1 SV=1	Q5XKE0	127 kDa	0	9	5	0	9	6	0	4	2		0	9	5	0	8	6	0	4	2
90	Myoglobin OS=Mus musculus GN=Mb PE=1 SV=3	P04247	17 kDa	0	3	1	0	7	4	0	6	6		0	2	1	0	5	4	0	4	5
91	Troponin T, fast skeletal muscle OS=Mus musculus GN=Tnnt3 PE=1 SV=1	A2A6I3	29 kDa	3	5	8	0	0	8	1	3	1		3	4	6	0	0	5	1	3	1
92	Tropomyosin beta chain OS=Mus musculus GN=Tpm2 PE=1 SV=1	P58774	33 kDa	3	1	16	0	0	0	0	4	0		1	0	7	0	0	0	0	1	0
93	Complement C1q subcomponent subunit B OS=Mus musculus GN=C1qb PE=1 SV=2	P14106	27 kDa	0	5	4	1	4	5	0	2	3		0	4	4	1	4	4	0	2	3
94	Protein Ahnak OS=Mus musculus GN=Ahnak PE=1 SV=1	E9Q616	604 kDa	0	4	4	0	2	3	0	2	2		0	5	5	0	2	4	0	2	3
95	Lysine--tRNA ligase OS=Mus musculus GN=Kars PE=1 SV=1	Q8R2P8	71 kDa	0	4	1	0	5	1	0	8	0		0	4	1	0	5	1	0	7	0
96	Protein Ighg2b (Fragment) OS=Mus musculus GN=Ighg2b PE=1 SV=1	A0A075B5P3	37 kDa	1	1	2	0	19	4	3	0	2		1	1	2	0	12	4	3	0	2
97	Parvalbumin alpha OS=Mus musculus GN=Pvalb PE=1 SV=3	P32848	12 kDa	0	3	6	0	4	10	0	3	8		0	3	4	0	3	8	0	3	7
98	Stress-70 protein, mitochondrial OS=Mus musculus GN=Hspa9 PE=1 SV=3	P38647	73 kDa	0	7	2	0	9	7	0	5	0		0	7	2	0	9	7	0	5	0
99	Vimentin OS=Mus musculus GN=Vim PE=1 SV=3	P20152	54 kDa	1	2	21	0	3	0	0	3	0		1	0	17	0	2	0	0	2	0
100	Keratin, type I cuticular Ha6 CONTAMINANT OS=Homo sapiens GN=KRT36 PE=2 SV=1	O76013	52 kDa	0	0	0	0	0	0	0	0	10		0	0	0	0	0	0	0	0	10
101	Cellular nucleic acid-binding protein OS=Mus musculus GN=Cnbp PE=1 SV=1	A0A0N4SVS6	19 kDa	5	4	2	5	3	2	2	5	4		4	4	2	5	3	2	2	5	4
102	Reticulon-2 OS=Mus musculus GN=Rtn2 PE=1 SV=1	O70622	51 kDa	0	3	8	0	2	8	0	2	5		0	3	6	0	2	5	0	2	5
103	Aspartate aminotransferase, mitochondrial OS=Mus musculus GN=Got2 PE=1 SV=1	P05202	47 kDa	0	0	6	0	1	5	0	10	6		0	0	6	0	1	5	0	9	6
104	Complement C1q subcomponent subunit A OS=Mus musculus GN=C1qa PE=1 SV=2	P98086	26 kDa	0	5	4	0	4	4	0	6	4		0	4	4	0	3	3	0	4	2
105	immunoglobulin heavy chain of monoclonal antibody M5 CONTAMINANT [Oryctolagus cuniculus]	ABG56910.1	12 kDa	2	4	2	2	5	1	2	3	1		1	1	1	1	2	1	1	1	1
106	Titin OS=Mus musculus GN=Ttn PE=1 SV=1	A2ASS6	3906 kDa	0	1	15	0	0	1	0	5	0		0	1	15	0	0	1	0	5	0
107	Troponin C, skeletal muscle OS=Mus musculus GN=Tnnc2 PE=1 SV=2	P20801	18 kDa	2	3	6	0	4	4	0	5	3		2	2	5	0	4	3	0	5	3
108	Protein Igkc (Fragment) OS=Mus musculus GN=Igkc PE=1 SV=1	A0A075B5P2 (+1)	12 kDa	2	3	1	0	13	1	3	0	0		2	2	1	0	8	1	3	0	0
109	Protein NipSnap homolog 2 OS=Mus musculus GN=Gbas PE=1 SV=1	O55126 (+1)	33 kDa	0	2	5	0	3	4	0	6	3		0	2	5	0	3	4	0	6	3
110	Aspartyl/asparaginyl beta-hydroxylase OS=Mus musculus GN=Asph PE=1 SV=1	A2AL78	26 kDa	1	2	3	2	2	4	2	3	4		1	2	3	2	2	4	2	3	4
111	Calmodulin OS=Mus musculus GN=Calm1 PE=1 SV=2	P62204	17 kDa	2	4	0	1	2	2	2	2	1		2	4	0	1	2	2	2	2	1
112	Bifunctional glutamate/proline--tRNA ligase OS=Mus musculus GN=Eprs PE=1 SV=4	Q8CGC7	170 kDa	0	6	4	0	5	4	0	6	1		0	6	4	0	5	4	0	6	1
113	Tubulin alpha-1B chain OS=Mus musculus GN=Tuba1b PE=1 SV=2	P05213	50 kDa	0	6	2	0	9	1	0	4	1		0	2	0	0	2	1	0	1	1
114	Creatine kinase S-type, mitochondrial OS=Mus musculus GN=Ckmt2 PE=1 SV=1	Q6P8J7	47 kDa	0	1	2	0	2	6	0	1	4		0	1	2	0	2	6	0	1	4
115	Ig mu chain C region (Fragment) OS=Mus musculus GN=Ighm PE=1 SV=1	A0A075B5P6 (+2)	50 kDa	1	5	5	1	2	2	1	4	3		1	5	3	1	2	1	1	4	2
116	MCG10343, isoform CRA_b OS=Mus musculus GN=Slc25a3 PE=1 SV=1	G5E902 (+1)	40 kDa	0	3	3	1	5	3	0	2	2		0	3	3	1	5	3	0	2	2
117	Thioredoxin-dependent peroxide reductase, mitochondrial OS=Mus musculus GN=Prdx3 PE=1 SV=1	P20108	28 kDa	0	2	5	0	3	6	0	3	3		0	2	4	0	3	6	0	3	3
118	Nucleobindin-1 OS=Mus musculus GN=Nucb1 PE=1 SV=2	Q02819	53 kDa	0	4	0	0	7	0	0	9	0		0	3	0	0	6	0	0	8	0
119	Histone H2B type 1-B OS=Mus musculus GN=Hist1h2bb PE=1 SV=3	Q64475	14 kDa	2	1	7	0	2	3	0	2	0		2	1	3	0	2	3	0	2	0
120	Eukaryotic translation initiation factor 5A-1 OS=Mus musculus GN=Eif5a PE=1 SV=2	P63242	17 kDa	0	3	4	1	4	4	0	3	5		0	3	4	1	3	3	0	2	4
121	Complement C1q subcomponent subunit C OS=Mus musculus GN=C1qc PE=1 SV=2	Q02105	26 kDa	0	4	5	0	2	6	0	3	4		0	4	4	0	2	4	0	3	4
122	Cytochrome c oxidase subunit NDUFA4 OS=Mus musculus GN=Ndufa4 PE=1 SV=2	Q62425	9 kDa	0	3	4	0	4	3	0	2	2		0	3	4	0	4	3	0	2	2
123	Ig gamma-1 chain C region secreted form (Fragment) OS=Mus musculus GN=Ighg1 PE=1 SV=1	A0A075B5P4 (+1)	36 kDa	0	0	0	0	15	3	0	0	2		0	0	0	0	11	3	0	0	2
124	Copper homeostasis protein cutC homolog OS=Mus musculus GN=Cutc PE=1 SV=1	Q9D8X1	29 kDa	1	4	0	1	3	0	1	6	0		1	3	0	1	3	0	1	3	0
125	RNA-binding protein 39 OS=Mus musculus GN=Rbm39 PE=1 SV=1	E9Q8F0 (+1)	47 kDa	0	2	6	0	5	5	0	1	4		0	2	6	0	5	5	0	1	4
126	Dynamin-1-like protein OS=Mus musculus GN=Dnm1l PE=1 SV=2	Q8K1M6	83 kDa	0	2	0	0	7	3	0	10	1		0	2	0	0	7	3	0	9	1
127	Alpha-actinin-3 OS=Mus musculus GN=Actn3 PE=2 SV=1	O88990	103 kDa	1	2	14	0	1	0	0	5	0		1	2	14	0	1	0	0	5	0
128	Histone H4 OS=Mus musculus GN=Hist1h4a PE=1 SV=2	P62806	11 kDa	1	2	15	0	0	0	0	3	1		1	2	10	0	0	0	0	3	1
129	Tubulin alpha-3 chain OS=Mus musculus GN=Tuba3a PE=1 SV=1	P05214	50 kDa	0	7	0	0	0	0	0	0	0		0	3	0	0	0	0	0	0	0
130	40S ribosomal protein S19 OS=Mus musculus GN=Rps19 PE=1 SV=3	Q9CZX8	16 kDa	0	3	4	0	0	0	0	3	3		0	3	4	0	0	0	0	3	3
131	Hydroxyacyl-coenzyme A dehydrogenase, mitochondrial OS=Mus musculus GN=Hadh PE=1 SV=2	Q61425	34 kDa	0	3	2	0	4	5	0	2	2		0	3	2	0	4	5	0	2	2
132	Protein Srsf11 OS=Mus musculus GN=Srsf11 PE=1 SV=1	Q3UIX4	53 kDa	0	3	4	0	2	3	0	2	3		0	3	4	0	2	3	0	2	3
133	Protein A CONTAMINANT OS=Staphylococcus aureus GN=SpA PE=4 SV=1	Q53779	51 kDa	0	3	3	0	4	2	0	6	1		0	3	3	0	4	2	0	5	1
134	Pyrroline-5-carboxylate reductase 2 OS=Mus musculus GN=Pycr2 PE=1 SV=1	Q922Q4	34 kDa	0	6	0	0	4	1	0	4	0		0	6	0	0	4	1	0	4	0
135	Myosin-9 OS=Mus musculus GN=Myh9 PE=1 SV=4	Q8VDD5	226 kDa	0	0	18	0	1	0	0	0	0		0	0	17	0	0	0	0	0	0
136	40S ribosomal protein S25 OS=Mus musculus GN=Rps25 PE=1 SV=1	P62852	14 kDa	2	2	2	3	2	2	2	2	2		2	2	2	3	2	2	2	2	2
137	Complement C4-B OS=Mus musculus GN=C4b PE=1 SV=3	P01029	193 kDa	0	2	2	0	4	5	0	3	4		0	2	2	0	2	3	0	3	3
138	Obscurin OS=Mus musculus GN=Obscn PE=1 SV=1	Z4YJE4	831 kDa	0	1	3	0	1	3	0	4	2		0	1	3	0	1	3	0	4	2
139	E3 ubiquitin-protein ligase TRIM21 OS=Mus musculus GN=Trim21 PE=1 SV=1	Q3U7K7	53 kDa	0	4	4	0	1	2	0	3	1		0	4	4	0	1	2	0	3	1
140	Succinate--CoA ligase [ADP/GDP-forming] subunit alpha, mitochondrial OS=Mus musculus GN=Suclg1 PE=1 SV=4	Q9WUM5	36 kDa	0	5	3	0	5	0	0	6	0		0	4	3	0	5	0	0	6	0
141	Protein Ighg3 (Fragment) OS=Mus musculus GN=Ighg3 PE=4 SV=1	A0A075B5P5	36 kDa	0	0	0	0	15	0	0	0	0		0	0	0	0	11	0	0	0	0
142	IgG heavy chain VDJ region CONTAMINANT [Oryctolagus cuniculus]	AAF98339.1	15 kDa	1	1	1	1	3	1	2	2	1		1	1	1	1	2	1	2	2	1
143	Acylphosphatase-2 OS=Mus musculus GN=Acyp2 PE=1 SV=2	P56375	12 kDa	0	4	3	0	3	3	0	4	3		0	4	3	0	3	3	0	4	3
144	ATP synthase subunit O, mitochondrial OS=Mus musculus GN=Atp5o PE=1 SV=1	Q9DB20	23 kDa	0	3	3	0	3	3	0	6	1		0	3	3	0	3	3	0	6	1
145	Major vault protein OS=Mus musculus GN=Mvp PE=1 SV=1	E9Q3X0 (+1)	97 kDa	0	4	1	0	1	3	0	7	0		0	4	1	0	1	3	0	7	0
146	Protein deglycase DJ-1 OS=Mus musculus GN=Park7 PE=1 SV=1	Q99LX0	20 kDa	1	1	0	1	3	1	1	3	1		1	1	0	1	3	1	1	3	1
147	Histone H2A type 2-C OS=Mus musculus GN=Hist2h2ac PE=1 SV=3	Q64523 (+1)	14 kDa	1	1	7	0	0	0	0	1	0		1	1	5	0	0	0	0	1	0
148	Protein Gm5786 OS=Mus musculus GN=Gm5786 PE=3 SV=1	J3QMG5	31 kDa	0	1	1	0	2	0	0	1	2		0	1	1	0	2	0	0	1	2
149	Filamin-C OS=Mus musculus GN=Flnc PE=1 SV=3	Q8VHX6	291 kDa	0	3	0	0	6	0	0	6	0		0	3	0	0	6	0	0	6	0
150	Splicing factor U2AF 35 kDa subunit OS=Mus musculus GN=U2af1 PE=1 SV=4	Q9D883	28 kDa	0	2	3	0	1	2	0	1	3		0	2	3	0	1	2	0	1	3
151	Elongation factor Tu OS=Mus musculus GN=Gm9755 PE=3 SV=1	D3YVN7 (+1)	50 kDa	0	3	1	0	3	1	0	5	0		0	3	1	0	3	1	0	5	0
152	Troponin I, fast skeletal muscle OS=Mus musculus GN=Tnni2 PE=2 SV=2	P13412	21 kDa	0	0	4	0	0	2	0	4	0		0	0	4	0	0	2	0	4	0
153	Protein enabled homolog OS=Mus musculus GN=Enah PE=1 SV=1	A0A0A6YW06 (+2)	84 kDa	0	2	2	0	2	3	0	2	2		0	2	2	0	2	3	0	2	2
154	Galectin-1 OS=Mus musculus GN=Lgals1 PE=1 SV=3	P16045	15 kDa	0	0	2	0	3	3	0	5	3		0	0	2	0	2	2	0	3	2
155	40S ribosomal protein S9 OS=Mus musculus GN=Rps9 PE=1 SV=3	Q6ZWN5	23 kDa	0	3	2	0	1	1	0	1	0		0	3	2	0	1	1	0	1	0
156	Adenylosuccinate synthetase isozyme 1 OS=Mus musculus GN=Adssl1 PE=1 SV=1	J3QN31 (+1)	53 kDa	0	2	1	0	4	1	0	7	0		0	2	1	0	4	1	0	7	0
157	40S ribosomal protein S4, X isoform OS=Mus musculus GN=Rps4x PE=1 SV=2	P62702	30 kDa	0	1	4	0	1	3	0	3	0		0	1	4	0	1	3	0	3	0
158	Ankyrin-1 OS=Mus musculus GN=Ank1 PE=1 SV=1	A0A0R4J1N7	210 kDa	0	3	0	1	3	1	0	3	0		0	3	0	1	3	1	0	3	0
159	Citrate synthase, mitochondrial OS=Mus musculus GN=Cs PE=1 SV=1	Q9CZU6	52 kDa	0	1	4	0	0	1	0	1	3		0	1	3	0	0	1	0	1	3
160	Long-chain-specific acyl-CoA dehydrogenase, mitochondrial OS=Mus musculus GN=Acadl PE=1 SV=1	A0A0R4J083 (+1)	48 kDa	0	2	1	0	1	4	0	4	1		0	2	1	0	1	4	0	4	1
161	40S ribosomal protein S14 OS=Mus musculus GN=Rps14 PE=1 SV=3	P62264	16 kDa	0	3	3	0	2	3	0	4	1		0	3	3	0	2	3	0	4	1
162	Myelin basic protein (Fragment) OS=Mus musculus GN=Mbp PE=1 SV=1	F6ZIA4	17 kDa	0	2	2	0	1	2	0	2	1		0	2	2	0	1	2	0	2	1
163	Serum albumin OS=Mus musculus GN=Alb PE=1 SV=3	P07724	69 kDa	0	0	2	0	1	2	0	1	0		0	0	2	0	1	1	0	1	0
164	Protein phosphatase 1 regulatory subunit 3A OS=Mus musculus GN=Ppp1r3a PE=1 SV=2	Q99MR9	121 kDa	0	4	0	0	4	0	0	0	0		0	4	0	0	4	0	0	0	0
165	Protein-L-isoaspartate O-methyltransferase OS=Mus musculus GN=Pcmt1 PE=1 SV=1	E0CYV0 (+2)	30 kDa	0	0	0	0	6	3	0	0	0		0	0	0	0	4	2	0	0	0
166	Basement membrane-specific heparan sulfate proteoglycan core protein OS=Mus musculus GN=Hspg2 PE=1 SV=1	B1B0C7 (+1)	469 kDa	1	0	11	0	0	0	1	0	0		1	0	11	0	0	0	1	0	0
167	Fibronectin OS=Mus musculus GN=Fn1 PE=1 SV=1	A0A087WR50 (+2)	263 kDa	0	0	3	0	0	5	0	0	2		0	0	3	0	0	4	0	0	2
168	Myc box-dependent-interacting protein 1 OS=Mus musculus GN=Bin1 PE=1 SV=1	O08539 (+1)	64 kDa	0	0	6	0	0	6	0	0	0		0	0	6	0	0	6	0	0	0
169	Atypical kinase COQ8A, mitochondrial OS=Mus musculus GN=Coq8a PE=1 SV=2	Q60936	72 kDa	0	2	2	0	2	2	0	4	1		0	2	2	0	2	2	0	4	1
170	Thioredoxin OS=Mus musculus GN=Txn PE=1 SV=3	P10639	12 kDa	0	1	3	0	2	3	0	2	2		0	1	3	0	2	3	0	1	2
171	Adenylate kinase isoenzyme 1 OS=Mus musculus GN=Ak1 PE=1 SV=1	Q9R0Y5	22 kDa	0	3	3	0	2	3	0	1	2		0	3	3	0	2	3	0	1	2
172	Succinate dehydrogenase [ubiquinone] iron-sulfur subunit, mitochondrial OS=Mus musculus GN=Sdhb PE=1 SV=1	Q9CQA3	32 kDa	0	4	3	0	1	2	0	2	0		0	3	3	0	1	2	0	2	0
173	Cysteine and glycine-rich protein 3 OS=Mus musculus GN=Csrp3 PE=1 SV=1	P50462	21 kDa	0	1	2	0	0	2	0	4	3		0	1	2	0	0	2	0	4	3
174	Protein Ighg2c (Fragment) OS=Mus musculus GN=Ighg2c PE=1 SV=1	A0A0A6YY53	37 kDa	0	0	0	0	8	2	0	0	0		0	0	0	0	7	2	0	0	0
175	Reticulon-4 OS=Mus musculus GN=Rtn4 PE=1 SV=2	Q99P72	127 kDa	0	0	2	0	1	3	0	1	2		0	0	2	0	1	2	0	1	2
176	Heat shock protein HSP 90-beta OS=Mus musculus GN=Hsp90ab1 PE=1 SV=3	P11499	83 kDa	0	4	0	0	2	2	0	1	0		0	4	0	0	2	2	0	1	0
177	Acetyl-CoA acetyltransferase, mitochondrial OS=Mus musculus GN=Acat1 PE=1 SV=1	Q8QZT1	45 kDa	0	0	3	0	0	6	0	0	0		0	0	3	0	0	6	0	0	0
178	Collagen alpha-1(VI) chain OS=Mus musculus GN=Col6a1 PE=1 SV=1	Q04857	108 kDa	1	0	10	0	0	0	0	0	0		1	0	10	0	0	0	0	0	0
179	Multiple inositol polyphosphate phosphatase 1 OS=Mus musculus GN=Minpp1 PE=1 SV=3	Q9Z2L6	55 kDa	0	1	2	0	2	2	0	3	1		0	1	2	0	2	2	0	3	1
180	Polymerase I and transcript release factor OS=Mus musculus GN=Ptrf PE=1 SV=1	O54724	44 kDa	0	1	2	0	3	3	0	1	2		0	1	2	0	3	3	0	1	1
181	Dihydrolipoyl dehydrogenase, mitochondrial OS=Mus musculus GN=Dld PE=1 SV=2	O08749	54 kDa	0	3	1	0	1	2	0	3	0		0	3	1	0	1	2	0	3	0
182	Histone H1.0 OS=Mus musculus GN=H1f0 PE=2 SV=4	P10922	21 kDa	0	2	4	0	1	2	0	2	0		0	2	4	0	1	2	0	2	0
183	Tripartite motif-containing protein 72 OS=Mus musculus GN=Trim72 PE=1 SV=1	Q1XH17	53 kDa	0	3	1	0	1	2	0	0	0		0	3	1	0	1	2	0	0	0
184	Histone H1.4 OS=Mus musculus GN=Hist1h1e PE=1 SV=2	P43274	22 kDa	0	3	6	0	0	1	0	1	0		0	2	1	0	0	1	0	1	0
185	Histone H1.2 OS=Mus musculus GN=Hist1h1c PE=1 SV=2	P15864	21 kDa	0	1	9	0	1	1	0	0	0		0	1	7	0	1	1	0	0	0
186	ATP synthase subunit d, mitochondrial (Fragment) OS=Mus musculus GN=Atp5h PE=1 SV=1	B1ASE2 (+2)	16 kDa	0	0	3	0	1	3	0	3	1		0	0	3	0	1	3	0	3	1
187	Protein Igkv8-28 OS=Mus musculus GN=Igkv8-28 PE=1 SV=7	A0A075B5N3 (+1)	11 kDa	1	0	0	0	3	0	1	1	0		1	0	0	0	3	0	1	1	0
188	PDZ and LIM domain 3, isoform CRA_a OS=Mus musculus GN=Pdlim3 PE=1 SV=1	A0A1B0GSX6 (+1)	39 kDa	0	2	2	0	3	1	0	2	0		0	2	2	0	3	1	0	2	0
189	Histone H3.1 OS=Mus musculus GN=Hist1h3a PE=1 SV=2	P68433	15 kDa	0	0	2	0	0	0	0	1	0		0	0	2	0	0	0	0	1	0
190	Aminoacyl tRNA synthase complex-interacting multifunctional protein 1 OS=Mus musculus GN=Aimp1 PE=1 SV=2	P31230 (+1)	34 kDa	0	2	0	0	2	3	0	1	0		0	2	0	0	2	3	0	1	0
191	Ubiquitin-40S ribosomal protein S27a OS=Mus musculus GN=Rps27a PE=1 SV=2	P62983	18 kDa	0	2	2	0	2	0	0	1	0		0	2	2	0	2	0	0	1	0
192	Ankyrin-1 (Fragment) OS=Mus musculus GN=Ank1 PE=1 SV=1	G3UXF4	12 kDa	0	2	0	1	3	0	0	3	0		0	2	0	1	3	0	0	3	0
193	Inward rectifier potassium channel 2 OS=Mus musculus GN=Kcnj2 PE=1 SV=1	P35561	48 kDa	0	5	0	0	3	0	0	2	0		0	4	0	0	3	0	0	2	0
194	Triadin OS=Mus musculus GN=Trdn PE=1 SV=1	E9Q9K5	78 kDa	0	0	1	0	1	1	0	1	2		0	0	1	0	1	1	0	1	2
195	Succinate dehydrogenase [ubiquinone] flavoprotein subunit, mitochondrial OS=Mus musculus GN=Sdha PE=1 SV=1	Q8K2B3	73 kDa	0	1	2	0	1	2	0	1	1		0	1	2	0	1	2	0	1	1
196	Profilin OS=Mus musculus GN=Pfn2 PE=1 SV=1	D3YWS3 (+1)	12 kDa	0	2	1	0	2	1	0	1	1		0	2	1	0	2	1	0	1	1
197	Isocitrate dehydrogenase [NAD] subunit gamma 1, mitochondrial OS=Mus musculus GN=Idh3g PE=1 SV=1	P70404	43 kDa	0	1	2	0	2	2	0	0	1		0	1	2	0	2	2	0	0	1
198	Carnitine O-palmitoyltransferase 1, muscle isoform OS=Mus musculus GN=Cpt1b PE=1 SV=1	Q924X2	88 kDa	0	3	2	0	2	2	0	2	0		0	3	2	0	2	2	0	2	0
199	Splicing factor U2AF 65 kDa subunit OS=Mus musculus GN=U2af2 PE=1 SV=3	P26369 (+1)	54 kDa	0	3	2	0	0	0	0	2	1		0	3	2	0	0	0	0	2	1
200	Collagen alpha-2(I) chain OS=Mus musculus GN=Col1a2 PE=1 SV=2	Q01149	130 kDa	3	0	7	0	0	0	0	0	0		3	0	6	0	0	0	0	0	0
201	Protein-glutamine gamma-glutamyltransferase 2 OS=Mus musculus GN=Tgm2 PE=1 SV=4	P21981	77 kDa	0	0	8	0	0	0	0	0	0		0	0	8	0	0	0	0	0	0
202	40S ribosomal protein S29 OS=Mus musculus GN=Rps29 PE=3 SV=2	P62274	7 kDa	0	1	1	0	1	1	0	2	1		0	1	1	0	1	1	0	2	1
203	Ig heavy chain V-III region A4 OS=Mus musculus PE=1 SV=1	P01796 (+3)	13 kDa	0	0	1	0	2	0	0	0	0		0	0	1	0	2	0	0	0	0
204	Cysteine-rich protein 1 OS=Mus musculus GN=Crip1 PE=1 SV=2	P63254	9 kDa	1	0	0	0	0	0	0	2	1		1	0	0	0	0	0	0	2	1
205	Collagen alpha-1(I) chain OS=Mus musculus GN=Col1a1 PE=1 SV=4	P11087	138 kDa	1	0	4	0	0	0	1	1	0		1	0	4	0	0	0	1	1	0
206	Protein Coq10a OS=Mus musculus GN=Coq10a PE=1 SV=1	E9Q3H6	29 kDa	0	0	3	0	0	1	0	5	0		0	0	3	0	0	1	0	4	0
207	40S ribosomal protein S8 OS=Mus musculus GN=Rps8 PE=1 SV=2	P62242	24 kDa	0	2	4	0	0	0	0	0	0		0	2	4	0	0	0	0	0	0
208	Ig gamma-2A chain C region, A allele OS=Mus musculus GN=Ighg PE=1 SV=1	P01863 (+1)	36 kDa	0	0	0	0	0	0	4	0	0		0	0	0	0	0	0	4	0	0
209	60S ribosomal protein L38 OS=Mus musculus GN=Rpl38 PE=1 SV=3	Q9JJI8	8 kDa	0	1	2	0	1	1	0	1	1		0	1	2	0	1	1	0	1	1
210	40S ribosomal protein S3 OS=Mus musculus GN=Rps3 PE=1 SV=1	P62908	27 kDa	0	3	1	0	1	1	0	2	1		0	3	1	0	1	1	0	2	1
211	60S ribosomal protein L35 OS=Mus musculus GN=Rpl35 PE=1 SV=1	Q6ZWV7	15 kDa	0	1	1	0	1	3	0	2	0		0	1	1	0	1	2	0	2	0
212	Y-box-binding protein 3 OS=Mus musculus GN=Ybx3 PE=1 SV=2	Q9JKB3	39 kDa	0	1	2	0	2	2	0	0	2		0	1	2	0	2	2	0	0	2
213	Protein Rpl9-ps6 OS=Mus musculus GN=Rpl9-ps6 PE=4 SV=1	A0A140T8T4 (+1)	22 kDa	0	1	2	0	0	2	0	2	1		0	1	2	0	0	1	0	2	1
214	60S ribosomal protein L31 OS=Mus musculus GN=Rpl31 PE=1 SV=1	A0A0A6YX26 (+1)	15 kDa	0	2	2	0	1	0	0	1	0		0	2	2	0	1	0	0	1	0
215	Peroxiredoxin-2 OS=Mus musculus GN=Prdx2 PE=1 SV=3	Q61171	22 kDa	0	0	0	0	2	1	0	2	0		0	0	0	0	2	1	0	2	0
216	Alpha-S1-casein CONTAMINANT OS=Bos taurus GN=CSN1S1 PE=1 SV=2	P02662	25 kDa	0	2	1	2	0	0	0	2	0		0	2	1	2	0	0	0	2	0
217	3-ketoacyl-CoA thiolase, mitochondrial OS=Mus musculus GN=Acaa2 PE=1 SV=3	Q8BWT1	42 kDa	0	1	0	0	3	1	0	3	0		0	1	0	0	3	1	0	3	0
218	Ceruloplasmin OS=Mus musculus GN=Cp PE=1 SV=1	E9PZD8 (+3)	124 kDa	0	0	4	0	0	2	0	0	2		0	0	3	0	0	2	0	0	2
219	Pregnancy zone protein OS=Mus musculus GN=Pzp PE=1 SV=3	Q61838	166 kDa	0	0	2	0	0	2	0	0	0		0	0	2	0	0	2	0	0	0
220	Prolargin OS=Mus musculus GN=Prelp PE=1 SV=2	Q9JK53	43 kDa	0	0	6	0	1	1	0	0	0		0	0	6	0	1	1	0	0	0
221	Elongation factor 1-gamma OS=Mus musculus GN=Eef1g PE=1 SV=3	Q9D8N0	50 kDa	0	0	2	0	1	5	0	0	0		0	0	2	0	1	5	0	0	0
222	Probable Xaa-Pro aminopeptidase 3 OS=Mus musculus GN=Xpnpep3 PE=1 SV=1	B7ZMP1	57 kDa	0	0	0	0	7	0	0	0	0		0	0	0	0	6	0	0	0	0
223	Heat shock protein HSP 90-alpha OS=Mus musculus GN=Hsp90aa1 PE=1 SV=4	P07901	85 kDa	0	4	0	0	0	0	0	0	0		0	2	0	0	0	0	0	0	0
224	Myosin light polypeptide 6 OS=Mus musculus GN=Myl6 PE=1 SV=3	Q60605	17 kDa	0	0	4	0	0	0	0	0	0		0	0	3	0	0	0	0	0	0
225	WAS/WASL-interacting protein family member 3 OS=Mus musculus GN=Wipf3 PE=1 SV=1	D3Z5R4 (+2)	45 kDa	0	0	1	0	2	2	0	2	1		0	0	1	0	2	2	0	2	1
226	Transmembrane protein 109 (Fragment) OS=Mus musculus GN=Tmem109 PE=1 SV=1	D3Z0I8 (+1)	23 kDa	0	0	1	0	2	0	0	2	0		0	0	1	0	2	0	0	2	0
227	40S ribosomal protein S15 OS=Mus musculus GN=Rps15 PE=1 SV=2	P62843	17 kDa	1	0	2	1	0	2	0	0	0		1	0	2	1	0	2	0	0	0
228	Enoyl-CoA hydratase, mitochondrial OS=Mus musculus GN=Echs1 PE=1 SV=1	Q8BH95	31 kDa	0	0	2	0	0	0	0	1	3		0	0	2	0	0	0	0	1	3
229	Succinate--CoA ligase [ADP-forming] subunit beta, mitochondrial OS=Mus musculus GN=Sucla2 PE=1 SV=2	Q9Z2I9	50 kDa	0	1	0	0	2	1	0	2	0		0	1	0	0	2	1	0	2	0
230	PDZ and LIM domain protein 7 OS=Mus musculus GN=Pdlim7 PE=1 SV=1	Q3TJD7 (+1)	50 kDa	0	2	2	0	0	0	0	2	0		0	2	2	0	0	0	0	2	0
231	2,4-dienoyl-CoA reductase, mitochondrial OS=Mus musculus GN=Decr1 PE=1 SV=1	Q9CQ62	36 kDa	0	0	3	0	0	2	0	0	0		0	0	3	0	0	2	0	0	0
232	Decorin OS=Mus musculus GN=Dcn PE=1 SV=1	P28654	40 kDa	0	0	5	0	0	0	0	0	0		0	0	5	0	0	0	0	0	0
233	Phosphoglycerate mutase 2 OS=Mus musculus GN=Pgam2 PE=1 SV=3	O70250	29 kDa	0	0	1	0	0	1	0	1	2		0	0	1	0	0	1	0	1	2
234	60S ribosomal protein L22 OS=Mus musculus GN=Rpl22 PE=1 SV=2	P67984	15 kDa	0	1	0	0	0	2	0	0	0		0	1	0	0	0	2	0	0	0
235	Reticulocalbin-2 OS=Mus musculus GN=Rcn2 PE=1 SV=1	Q8BP92	37 kDa	0	3	0	0	3	0	0	1	0		0	3	0	0	3	0	0	1	0
236	Beta-casein CONTAMINANT OS=Bos taurus GN=CSN2 PE=1 SV=2	P02666	25 kDa	0	3	1	1	0	0	0	0	0		0	2	1	1	0	0	0	0	0
237	Four and a half LIM domains protein 3 OS=Mus musculus GN=Fhl3 PE=1 SV=2	Q9R059	32 kDa	0	1	0	0	3	0	0	2	0		0	1	0	0	3	0	0	2	0
238	Dehydrogenase/reductase SDR family member 4 OS=Mus musculus GN=Dhrs4 PE=1 SV=3	Q99LB2	30 kDa	0	0	2	0	0	3	0	0	0		0	0	2	0	0	3	0	0	0
239	Collagen alpha-2(VI) chain OS=Mus musculus GN=Col6a2 PE=1 SV=3	Q02788	110 kDa	0	0	4	0	0	0	0	0	0		0	0	4	0	0	0	0	0	0
240	Elongation factor 1-delta OS=Mus musculus GN=Eef1d PE=1 SV=1	A0A0R4J1L2 (+1)	29 kDa	0	0	1	0	1	2	0	1	0		0	0	1	0	1	2	0	1	0
241	Protein Neb OS=Mus musculus GN=Neb PE=1 SV=1	E9Q1W3	829 kDa	0	0	2	0	0	0	0	0	0		0	0	2	0	0	0	0	0	0
242	Peptidyl-prolyl cis-trans isomerase FKBP3 OS=Mus musculus GN=Fkbp3 PE=1 SV=2	Q62446	25 kDa	0	1	1	0	1	0	0	2	0		0	1	1	0	1	0	0	2	0
243	Alpha-crystallin B chain OS=Mus musculus GN=Cryab PE=1 SV=2	P23927	20 kDa	0	2	2	0	1	1	0	0	0		0	2	2	0	1	1	0	0	0
244	Polyadenylate-binding protein OS=Mus musculus GN=Pabpc4 PE=1 SV=1	A3KFU8 (+3)	71 kDa	0	2	2	0	0	0	0	1	0		0	2	2	0	0	0	0	1	0
245	Inter-alpha-trypsin inhibitor heavy chain H1 OS=Mus musculus GN=Itih1 PE=1 SV=1	F8WJ05 (+1)	102 kDa	0	0	2	0	0	2	0	0	2		0	0	2	0	0	2	0	0	2
246	Coagulation factor V OS=Mus musculus GN=F5 PE=1 SV=1	O88783	247 kDa	0	0	2	0	0	2	0	0	1		0	0	2	0	0	2	0	0	1
247	Haptoglobin OS=Mus musculus GN=Hp PE=1 SV=1	Q61646	39 kDa	0	0	1	0	0	1	0	0	2		0	0	1	0	0	1	0	0	2
248	Stromal interaction molecule 1 OS=Mus musculus GN=Stim1 PE=1 SV=1	A0A1B0GRA5	89 kDa	0	0	0	0	1	0	0	3	0		0	0	0	0	1	0	0	3	0
249	Ig kappa chain V-V region HP R16.7 OS=Mus musculus PE=1 SV=1	P01644 (+1)	12 kDa	0	0	0	0	2	1	1	0	0		0	0	0	0	2	1	1	0	0
250	Ig kappa chain V-II region 26-10 OS=Mus musculus PE=1 SV=1	P01631	12 kDa	0	0	0	0	3	0	1	0	0		0	0	0	0	3	0	1	0	0
251	Phosphoglycerate kinase 1 OS=Mus musculus GN=Pgk1 PE=1 SV=4	P09411	45 kDa	0	0	1	0	0	0	0	0	2		0	0	1	0	0	0	0	0	2
252	Asporin OS=Mus musculus GN=Aspn PE=1 SV=1	Q99MQ4	43 kDa	0	0	2	0	0	2	0	0	0		0	0	2	0	0	2	0	0	0
253	Ig kappa chain V-III region PC 2880/PC 1229 OS=Mus musculus PE=1 SV=1	P01654 (+1)	12 kDa	0	0	0	0	3	0	1	0	0		0	0	0	0	3	0	1	0	0
254	RNA-binding protein EWS OS=Mus musculus GN=Ewsr1 PE=1 SV=1	Q5SUS9 (+2)	69 kDa	0	1	0	0	1	0	0	2	1		0	1	0	0	1	0	0	2	1
255	Pyruvate carboxylase OS=Mus musculus GN=Pcx PE=1 SV=1	E9QPD7 (+2)	130 kDa	0	1	0	0	0	0	0	3	0		0	1	0	0	0	0	0	3	0
256	Protein Igkv12-46 (Fragment) OS=Mus musculus GN=Igkv12-46 PE=1 SV=2	A0A140T8P6	13 kDa	0	0	0	0	3	0	1	0	0		0	0	0	0	2	0	1	0	0
257	Protein Ighv1-31 OS=Mus musculus GN=Ighv1-31 PE=4 SV=1	A0A075B5V1	11 kDa	0	0	0	0	2	0	0	0	0		0	0	0	0	2	0	0	0	0
258	Fibrillin-1 OS=Mus musculus GN=Fbn1 PE=1 SV=2	Q61554	312 kDa	0	0	3	0	0	0	0	0	0		0	0	3	0	0	0	0	0	0
259	Histidine ammonia-lyase OS=Mus musculus GN=Hal PE=1 SV=1	P35492	72 kDa	0	0	0	0	3	0	0	0	0		0	0	0	0	3	0	0	0	0
260	Protein kinase C and casein kinase II substrate protein 3 OS=Mus musculus GN=Pacsin3 PE=1 SV=1	Q99JB8	49 kDa	0	0	0	0	0	5	0	0	0		0	0	0	0	0	5	0	0	0
261	Protein Rps18-ps3 OS=Mus musculus GN=Rps18-ps3 PE=3 SV=1	A0A140T8T3 (+2)	17 kDa	0	2	0	0	1	0	0	1	0		0	2	0	0	1	0	0	1	0
262	Junction plakoglobin OS=Mus musculus GN=Jup PE=1 SV=3	Q02257	82 kDa	0	2	1	0	0	0	0	0	0		0	2	1	0	0	0	0	0	0
263	Heterogeneous nuclear ribonucleoprotein K OS=Mus musculus GN=Hnrnpk PE=1 SV=1	B2M1R6 (+4)	49 kDa	2	0	0	0	0	0	0	0	1		2	0	0	0	0	0	0	0	1
264	Ankyrin-2 OS=Mus musculus GN=Ank2 PE=1 SV=2	Q8C8R3	426 kDa	0	0	0	0	1	0	0	2	0		0	0	0	0	1	0	0	2	0
265	Rab GDP dissociation inhibitor beta OS=Mus musculus GN=Gdi2 PE=1 SV=1	Q61598	51 kDa	0	0	0	0	1	0	0	2	0		0	0	0	0	1	0	0	2	0
266	Cysteine and glycine-rich protein 1 OS=Mus musculus GN=Csrp1 PE=1 SV=3	P97315	21 kDa	0	0	0	0	0	0	0	3	0		0	0	0	0	0	0	0	3	0
267	Myelin protein P0 OS=Mus musculus GN=Mpz PE=1 SV=1	E9QK82	28 kDa	2	0	0	0	0	0	0	0	0		2	0	0	0	0	0	0	0	0
268	Protein Igkv12-44 (Fragment) OS=Mus musculus GN=Igkv12-44 PE=4 SV=2	A0A140T8M2	13 kDa	0	0	0	0	3	0	0	0	0		0	0	0	0	3	0	0	0	0
269	Protein Igkv6-17 (Fragment) OS=Mus musculus GN=Igkv6-17 PE=1 SV=2	A0A140T8Q3	13 kDa	0	0	0	0	3	0	0	0	0		0	0	0	0	3	0	0	0	0
270	Protein Iglc1 (Fragment) OS=Mus musculus GN=Iglc1 PE=4 SV=1	A0A0G2JE99 (+1)	12 kDa	0	0	0	0	4	0	0	0	0		0	0	0	0	3	0	0	0	0
271	ATP-dependent RNA helicase DDX3X OS=Mus musculus GN=Ddx3x PE=1 SV=3	Q62167	73 kDa	0	0	0	0	0	0	0	2	0		0	0	0	0	0	0	0	2	0
272	Pre-mRNA-processing factor 40 homolog A OS=Mus musculus GN=Prpf40a PE=1 SV=1	Q9R1C7	108 kDa	0	0	0	0	0	0	0	2	0		0	0	0	0	0	0	0	2	0
273	Serum paraoxonase/arylesterase 1 (Fragment) OS=Mus musculus GN=Pon1 PE=1 SV=8	H3BK03 (+1)	26 kDa	0	0	0	0	0	2	0	0	0		0	0	0	0	0	2	0	0	0
274	Collagen alpha-1(XV) chain OS=Mus musculus GN=Col15a1 PE=1 SV=1	A2AJY2 (+1)	138 kDa	0	0	3	0	0	0	0	0	0		0	0	3	0	0	0	0	0	0
275	Protein Igkv4-57 (Fragment) OS=Mus musculus GN=Igkv4-57 PE=4 SV=2	A0A0A6YYE7	13 kDa	0	0	0	0	3	0	0	0	0		0	0	0	0	3	0	0	0	0
276	Protein Igkv1-135 (Fragment) OS=Mus musculus GN=Igkv1-135 PE=4 SV=1	A0A0B4J1H7	13 kDa	0	0	0	0	3	0	0	0	0		0	0	0	0	3	0	0	0	0
277	Annexin (Fragment) OS=Mus musculus GN=Anxa2 PE=1 SV=1	B0V2N7 (+2)	22 kDa	0	0	0	0	3	0	0	0	0		0	0	0	0	3	0	0	0	0
278	Protein Igkv4-53 OS=Mus musculus GN=Igkv4-53 PE=1 SV=1	A0A075B677	10 kDa	0	0	0	0	2	0	0	0	0		0	0	0	0	2	0	0	0	0
279	Protein Igkv5-39 OS=Mus musculus GN=Igkv5-39 PE=1 SV=7	A0A075B5M7	10 kDa	0	0	0	0	2	0	0	0	0		0	0	0	0	2	0	0	0	0
280	Protein Ighv1-81 (Fragment) OS=Mus musculus GN=Ighv1-81 PE=4 SV=1	A0A075B5Y4	13 kDa	0	0	0	0	2	0	0	0	0		0	0	0	0	2	0	0	0	0
281	Biglycan OS=Mus musculus GN=Bgn PE=1 SV=1	P28653	42 kDa	0	0	2	0	0	0	0	0	0		0	0	2	0	0	0	0	0	0
282	Eukaryotic translation initiation factor 2 subunit 3, Y-linked OS=Mus musculus GN=Eif2s3y PE=1 SV=2	Q9Z0N2	51 kDa	0	0	0	0	0	2	0	0	0		0	0	0	0	0	2	0	0	0
283	Collagen alpha-2(IV) chain OS=Mus musculus GN=Col4a2 PE=1 SV=4	P08122	167 kDa	0	0	2	0	0	0	0	0	0		0	0	2	0	0	0	0	0	0
284	Protein Igkv17-121 (Fragment) OS=Mus musculus GN=Igkv17-121 PE=4 SV=4	A0A0G2JFA8	13 kDa	0	0	0	0	2	0	0	0	0		0	0	0	0	2	0	0	0	0
285	Protein phosphatase 1 regulatory subunit OS=Mus musculus GN=Ppp1r3d PE=1 SV=1	A2AJW4	31 kDa	0	2	0	0	0	0	0	0	0		0	2	0	0	0	0	0	0	0
286	Myozenin-1 OS=Mus musculus GN=Myoz1 PE=1 SV=1	Q9JK37	31 kDa	0	0	2	0	0	0	0	0	0		0	0	2	0	0	0	0	0	0
287	Protein Iglv1 (Fragment) OS=Mus musculus GN=Iglv1 PE=4 SV=1	A0A075B663 (+2)	12 kDa	0	0	0	0	2	0	0	0	0		0	0	0	0	2	0	0	0	0
288	Luc7-like protein 3 OS=Mus musculus GN=Luc7l3 PE=1 SV=1	Q5SUF2	51 kDa	0	0	0	0	0	2	0	0	0		0	0	0	0	0	2	0	0	0

## Sheet: Filtered data NSAF p-value&FC
	Proteins after removal of Non-mouse proteins, pseudogenes, redundant Uniprot entries, keratins, immunoglobulins, serum proteins and proteins found in only one out of three replicates. NSAF values, NSAF p-values and NSAF averages were calculated.
	To calculate NSAF fold change (FC), and to avoid dividing by 0, an arbitrary number 0.001 was added to all NSAF average values.
					TSC	TSC	TSC	TSC	TSC	TSC	TSC	TSC	TSC		Spc/L	Spc/L	Spc/L	Spc/L	Spc/L	Spc/L	Spc/L	Spc/L	Spc/L		NSAF Myc Rep1	NSAF Myc Rep2	NSAF Myc Rep3	NSAF Myc/LCS Rep1	NSAF Myc/LCS Rep2	NSAF Myc/LCS Rep3	NSAF LCS Rep1	NSAF LCS Rep2	NSAF LCS Rep3		NSAF p value Myc vs Myc/LCS	NSAF p value Myc vs LCS	NSAF p value Myc/LCS vs LCS		NSAF Myc average	NSAF Myc SEM	NSAF Myc/LCS average	NSAF Myc/LCS SEM	NSAF LCS average	NSAF LCS SEM		FC NSAF Myc vs Myc/LCS	FC NSAF Myc vs LCS	FC NSAF Myc/LCS vs LCS
#	Identified Proteins	Accession Number	Length	Molecular Weight	Myc Rep1	Myc Rep2	Myc Rep3	Myc/LCS Rep1	Myc/LCS Rep2	Myc/LCS Rep3	LCS Rep1	LCS Rep2	LCS Rep3		Myc Rep1	Myc Rep2	Myc Rep3	Myc/LCS Rep1	Myc/LCS Rep2	Myc/LCS Rep3	LCS Rep1	LCS Rep2	LCS Rep3		x1000	x1000	x1000	x1000	x1000	x1000	x1000	x1000	x1000
3	Myosin-4 OS=Mus musculus GN=Myh4 PE=2 SV=1	Q5SX39	1939	223 kDa	102	95	224	26	104	142	40	171	111		0.0526044	0.0489943	0.115523	0.013409	0.0536359	0.0732336	0.0206292	0.0881898	0.057246		54.9681	14.6121	29.6594	21.3179	17.4312	24.3625	49.1171	25.9534	30.1771		0.370379	0.89133	0.130516		33.0809	11.7746	21.0382	2.0058	35.0836	7.12242		1.57242	0.942916	0.59966
4	Myosin-1 OS=Mus musculus GN=Myh1 PE=1 SV=1	Q5SX40	1942	223 kDa	0	63	156	0	0	0	0	0	0		0	0.0324408	0.0803296	0	0	0	0	0	0		0	9.67515	20.6238	0	0	0	0	0	0		0.165258	0.165258	#DIV/0!		10.1006	5.95735	0.001	0	0.001	0		10100.6	10100.6	1
5	Sarcoplasmic/endoplasmic reticulum calcium ATPase 1 OS=Mus musculus GN=Atp2a1 PE=1 SV=1	Q8R429	994	109 kDa	47	83	78	46	86	76	29	95	46		0.0472837	0.083501	0.0784708	0.0462777	0.0865191	0.0764588	0.0291751	0.0955734	0.0462777		49.4083	24.9034	20.1466	73.5734	28.118	25.4354	69.4644	28.1264	24.3952		0.579022	0.619027	0.939663		31.4871	9.0657	42.3766	15.6181	40.663	14.4414		0.74303	0.774342	1.04214
7	Plectin OS=Mus musculus GN=Plec PE=1 SV=3	Q9QXS1	4691	534 kDa	4	129	6	5	170	20	5	201	4		0.000852697	0.0274995	0.00127904	0.00106587	0.0362396	0.00426348	0.00106587	0.042848	0.000852697		0.89101	8.20145	0.328381	1.69455	11.7776	1.41832	2.53779	12.6098	0.449497		0.689883	0.673081	0.965175		3.14128	2.53579	4.96448	3.40798	5.20002	3.75409		0.632751	0.60409	0.954705
8	Ryanodine receptor 1 OS=Mus musculus GN=Ryr1 PE=1 SV=1	K3W4M2 (+1)	5033	565 kDa	2	83	83	5	77	96	2	96	70		0.000397377	0.0164912	0.0164912	0.000993443	0.015299	0.0190741	0.000397377	0.0190741	0.0139082		0.415232	4.91833	4.23393	1.5794	4.97206	6.34535	0.946136	5.61333	7.33168		0.607184	0.575472	0.8958		3.19016	1.40097	4.29994	1.41638	4.63139	1.90774		0.74191	0.688814	0.928434
10	Phosphorylase b kinase regulatory subunit alpha, skeletal muscle isoform OS=Mus musculus GN=Phka1 PE=1 SV=1	A2AI87 (+3)	1241	139 kDa	20	74	24	22	93	27	11	95	23		0.016116	0.0596293	0.0193392	0.0177276	0.0749396	0.0217566	0.00886382	0.0765512	0.0185334		16.8402	17.7839	4.96515	28.1838	24.3547	7.23774	21.1043	22.5283	9.76987		0.428582	0.469644	0.793678		13.1974	4.12463	19.9264	6.43943	17.8018	4.03647		0.662305	0.74135	1.11935
12	Phosphorylase b kinase regulatory subunit beta OS=Mus musculus GN=Phkb PE=1 SV=1	Q7TSH2	1085	124 kDa	10	64	18	14	73	18	10	86	11		0.00921659	0.0589862	0.0165899	0.0129032	0.0672811	0.0165899	0.00921659	0.0792627	0.0101382		9.63071	17.5921	4.25927	20.5139	21.8658	5.51892	21.9443	23.3263	5.34436		0.448183	0.411065	0.913167		10.495	3.87297	15.9672	5.2382	16.8726	5.77743		0.657286	0.622014	0.946337
13	Glycogen phosphorylase, muscle form OS=Mus musculus GN=Pygm PE=1 SV=3	Q9WUB3	842	97 kDa	12	72	65	11	58	55	0	30	28		0.0142518	0.0855107	0.0771971	0.0130641	0.0688836	0.0653207	0	0.0356295	0.0332542		14.8921	25.5027	19.8196	20.7697	22.3866	21.7301	0	10.4854	17.5299		0.64195	0.145289	0.0741085		20.0725	3.0656	21.6298	0.469506	9.33943	5.09283		0.928001	2.14922	2.31597
14	Protein Agl OS=Mus musculus GN=Agl PE=1 SV=1	F8VPN4	1532	174 kDa	13	79	65	6	63	57	0	18	12		0.00848564	0.0515666	0.0424282	0.00391645	0.0411227	0.0372063	0	0.0117493	0.0078329		8.86692	15.3792	10.893	6.22647	13.3645	12.3773	0	3.45772	4.1291		0.738048	0.0164723	0.0342506		11.714	1.92414	10.6571	2.23308	2.52994	1.27924		1.09918	4.63017	4.2124
15	Glyceraldehyde-3-phosphate dehydrogenase OS=Mus musculus GN=Gapdh PE=1 SV=2	P16858	333	36 kDa	16	35	32	10	34	36	18	51	31		0.048048	0.105105	0.0960961	0.03003	0.102102	0.108108	0.0540541	0.153153	0.0930931		50.2069	31.3466	24.6717	47.7425	33.1824	35.9641	128.7	45.0716	49.0738		0.708572	0.24133	0.269797		35.4094	7.64606	38.964	4.4626	74.2828	27.2337		0.908772	0.476683	0.524535
18	Glycogen [starch] synthase, muscle OS=Mus musculus GN=Gys1 PE=1 SV=2	Q9Z1E4	738	84 kDa	24	66	35	11	26	26	0	0	0		0.0325203	0.0894309	0.0474255	0.0149051	0.0352304	0.0352304	0	0	0		33.9815	26.6719	12.176	23.6966	11.4496	11.72	0	0	0		0.316925	0.019291	0.0180127		24.2775	6.40765	15.6231	4.03802	0.001	0		1.55395	24277.5	15623.1
20	Laforin OS=Mus musculus GN=Epm2a PE=1 SV=2	Q9WUA5	330	37 kDa	17	52	36	12	35	38	0	0	0		0.0515152	0.157576	0.109091	0.0363636	0.106061	0.115152	0	0	0		53.8298	46.9955	28.0079	57.8118	34.4688	38.3072	0	0	0		0.958557	0.00512483	0.00382756		42.9454	7.72444	43.5303	7.22672	0.001	0		0.986564	42945.4	43530.3
21	Actin, alpha skeletal muscle OS=Mus musculus GN=Acta1 PE=1 SV=1	P68134	377	42 kDa	18	18	42	2	16	26	12	24	18		0.0477454	0.0477454	0.111406	0.00530504	0.0424403	0.0689655	0.0318302	0.0636605	0.0477454		49.8907	14.2396	28.6023	8.43409	13.7928	22.9426	75.7863	18.7347	25.1689		0.229447	0.688029	0.25117		30.9118	10.3561	15.0575	4.23565	39.8976	18.0407		2.05292	0.774779	0.377403
23	E3 ubiquitin-protein ligase NHLRC1 OS=Mus musculus GN=Nhlrc1 PE=2 SV=1	Q8BR37	401	43 kDa	25	44	34	17	26	32	0	0	0		0.0623441	0.109726	0.084788	0.042394	0.0648379	0.0798005	0	0	0		65.1454	32.7246	21.7684	67.3991	21.0718	26.5471	0	0	0		0.941068	0.0375752	0.0586037		39.8805	13.0229	38.3403	14.6156	0.001	0		1.04017	39880.5	38340.3
24	Myomesin 2 OS=Mus musculus GN=Myom2 PE=1 SV=1	Q14BI5	1463	165 kDa	4	33	23	1	33	25	0	29	7		0.00273411	0.0225564	0.0157211	0.000683527	0.0225564	0.0170882	0	0.0198223	0.00478469		2.85696	6.72723	4.03623	1.08669	7.33064	5.68469	0	5.83351	2.52224		0.945121	0.438327	0.489335		4.54114	1.14531	4.70167	1.86842	2.78625	1.68912		0.965856	1.62984	1.68745
25	2-oxoglutarate dehydrogenase, mitochondrial OS=Mus musculus GN=Ogdh PE=1 SV=3	Q60597	1023	116 kDa	0	22	32	0	17	27	0	20	26		0	0.0215054	0.0312805	0	0.0166178	0.026393	0	0.0195503	0.0254154		0	6.41377	8.03095	0	5.40065	8.78009	0	5.75349	13.3977		0.981374	0.749728	0.739455		4.81591	2.4523	4.72791	2.55688	6.38473	3.8804		1.01861	0.754285	0.740503
26	Phosphorylase b kinase gamma catalytic chain, skeletal muscle/heart isoform OS=Mus musculus GN=Phkg1 PE=1 SV=3	P07934	388	45 kDa	6	24	6	9	24	10	5	32	6		0.0154639	0.0618557	0.0154639	0.0231959	0.0618557	0.0257732	0.0128866	0.0824742	0.0154639		16.1587	18.4479	3.9702	36.8774	20.1026	8.57392	30.6824	24.2714	8.15178		0.391344	0.368235	0.942348		12.8599	4.49323	21.8523	8.21716	21.0362	6.70228		0.588493	0.611324	1.0388
27	Adenylosuccinate lyase OS=Mus musculus GN=Adsl PE=1 SV=2	P54822	484	55 kDa	6	26	7	5	25	9	1	32	6		0.0123967	0.053719	0.0144628	0.0103306	0.0516529	0.018595	0.00206612	0.0661157	0.0123967		12.9537	16.0212	3.71317	16.4238	16.7868	6.18598	4.91932	19.4572	6.53489		0.682252	0.924917	0.649408		10.897	3.69898	13.1332	3.47469	10.3048	4.60041		0.829731	1.05747	1.27447
28	Dihydrolipoyllysine-residue acetyltransferase component of pyruvate dehydrogenase complex, mitochondrial OS=Mus musculus GN=Dlat PE=1 SV=2	Q8BMF4	642	68 kDa	6	17	18	3	25	15	5	21	13		0.00934579	0.0264798	0.0280374	0.0046729	0.0389408	0.0233645	0.00778816	0.0327103	0.0202492		9.76572	7.89733	7.1983	7.42909	12.6554	7.77262	18.5432	9.62633	10.6743		0.618655	0.185256	0.3269		8.28812	0.766346	9.28672	1.68778	12.949	2.81395		0.89247	0.64006	0.717178
29	Calsequestrin-1 OS=Mus musculus GN=Casq1 PE=1 SV=3	O09165	405	46 kDa	12	25	15	7	25	15	11	14	4		0.0296296	0.0617284	0.037037	0.017284	0.0617284	0.037037	0.0271605	0.0345679	0.00987654		30.961	18.4099	9.50887	27.4785	20.0612	12.321	64.6678	10.173	5.2064		0.967773	0.742507	0.747953		19.6276	6.22249	19.9546	4.3759	26.6834	19.0468		0.983613	0.735572	0.747827
30	Pyruvate dehydrogenase E1 component subunit beta, mitochondrial OS=Mus musculus GN=Pdhb PE=1 SV=1	Q9D051	359	39 kDa	3	19	13	4	12	13	3	17	12		0.00835655	0.0529248	0.0362117	0.0111421	0.0334262	0.0362117	0.00835655	0.0473538	0.0334262		8.73202	15.7843	9.29697	17.7139	10.8632	12.0465	19.8965	13.9358	17.6206		0.504135	0.108264	0.257501		11.2721	2.26249	13.5422	2.11413	17.152	1.73667		0.832368	0.65719	0.789543
31	Four and a half LIM domains protein 1 OS=Mus musculus GN=Fhl1 PE=1 SV=1	A2AEX6 (+1)	309	35 kDa	4	19	24	3	14	17	2	21	14		0.012945	0.0614887	0.0776699	0.00970874	0.0453074	0.0550162	0.00647249	0.0679612	0.0453074		13.5266	18.3384	19.9409	15.4352	14.7246	18.3021	15.4107	20.0003	23.8837		0.641377	0.467989	0.249395		17.2697	1.92735	16.155	1.0935	19.7659	2.44879		1.069	0.873708	0.817313
32	Triosephosphate isomerase OS=Mus musculus GN=Tpi1 PE=1 SV=4	P17751	249	32 kDa	4	20	15	4	21	16	3	24	13		0.0160643	0.0803213	0.060241	0.0160643	0.0843373	0.064257	0.0120482	0.0963855	0.0522088		16.7861	23.9551	15.4662	25.5394	27.409	21.3763	28.6862	28.3654	27.5218		0.130686	0.0237015	0.133168		18.7368	2.6373	24.7759	1.78295	28.1921	0.347238		0.756252	0.664611	0.878822
33	Creatine kinase M-type OS=Mus musculus GN=Ckm PE=1 SV=1	P07310	381	43 kDa	4	15	20	4	15	18	2	17	17		0.0104987	0.0393701	0.0524934	0.0104987	0.0393701	0.0472441	0.00524934	0.0446194	0.0446194		10.9704	11.7417	13.4771	16.6911	12.795	15.7166	12.4984	13.1311	23.521		0.0959806	0.302021	0.744013		12.0641	0.741251	15.0685	1.1706	16.3845	3.57343		0.800615	0.736311	0.919682
34	Trifunctional enzyme subunit alpha, mitochondrial OS=Mus musculus GN=Hadha PE=1 SV=1	Q8BMS1	763	83 kDa	0	16	24	0	12	26	0	17	14		0	0.0209699	0.0314548	0	0.0157274	0.034076	0	0.0222805	0.0183486		0	6.25406	8.07568	0	5.11127	11.336	0	6.55694	9.67244		0.871346	0.874295	0.98746		4.77758	2.4455	5.48342	3.27768	5.41079	2.8505		0.871277	0.882972	1.01342
35	TBC1 domain family member 5 OS=Mus musculus GN=Tbc1d5 PE=1 SV=2	Q80XQ2	815	92 kDa	2	17	9	3	26	12	2	26	8		0.00245399	0.0208589	0.0110429	0.00368098	0.0319018	0.0147239	0.00245399	0.0319018	0.00981595		2.56425	6.22097	2.83516	5.85212	10.3678	4.89818	5.84283	9.38842	5.17446		0.198531	0.171248	0.916764		3.87446	1.17636	7.04038	1.68686	6.8029	1.30757		0.55032	0.56953	1.03491
36	Actin, cytoplasmic 1 OS=Mus musculus GN=Actb PE=1 SV=1	P60710	375	42 kDa	10	9	27	0	0	13	0	0	11		0.0266667	0.024	0.072	0	0	0.0346667	0	0	0.0293333		27.8649	7.15777	18.4852	0	0	11.5325	0	0	15.463		0.120627	0.183691	0.848488		17.837	5.98643	3.84516	3.84416	5.15534	5.15434		4.6388	3.4599	0.745861
37	ADP/ATP translocase 1 OS=Mus musculus GN=Slc25a4 PE=1 SV=4	P48962	298	33 kDa	5	12	15	9	10	11	3	16	7		0.0167785	0.0402685	0.0503356	0.0302013	0.033557	0.0369128	0.0100671	0.0536913	0.0234899		17.5324	12.0097	12.9231	48.0149	10.9058	12.2797	23.9693	15.8008	12.3827		0.478528	0.447571	0.641438		14.1561	1.70914	23.7344	12.1472	17.3853	3.4372		0.596436	0.814256	1.3652
38	Myosin light chain 1/3, skeletal muscle isoform OS=Mus musculus GN=Myl1 PE=1 SV=2	P05977	188	21 kDa	12	10	22	4	14	15	6	13	14		0.0638298	0.0531915	0.117021	0.0212766	0.0744681	0.0797872	0.0319149	0.0691489	0.0744681		66.6978	15.8639	30.044	33.8261	24.2015	26.5427	75.9878	20.3499	39.2557		0.577191	0.748166	0.363197		37.5362	15.145	28.1911	2.8979	45.1988	16.3338		1.33149	0.830469	0.623713
40	Pyruvate dehydrogenase E1 component subunit alpha, somatic form, mitochondrial OS=Mus musculus GN=Pdha1 PE=1 SV=1	P35486	390	43 kDa	1	16	10	3	14	13	0	20	12		0.0025641	0.0410256	0.025641	0.00769231	0.0358974	0.0333333	0	0.0512821	0.0307692		2.67931	12.2355	6.58306	12.2294	11.6664	11.0889	0	15.0918	16.2199		0.182827	0.609917	0.8267		7.16696	2.77399	11.6626	0.32924	10.4383	5.22878		0.614526	0.686605	1.11729
41	ATP synthase subunit alpha, mitochondrial OS=Mus musculus GN=Atp5a1 PE=1 SV=1	Q03265	553	60 kDa	1	14	20	4	16	15	1	15	11		0.00180832	0.0253165	0.0361664	0.00723327	0.0289331	0.0271248	0.00180832	0.0271248	0.0198915		1.88957	7.55039	9.28533	11.4996	9.40302	9.02354	4.30552	7.98257	10.4858		0.1891	0.66214	0.289212		6.24276	2.23299	9.9764	0.769952	7.59229	1.79478		0.625753	0.822251	1.31402
42	L-lactate dehydrogenase A chain OS=Mus musculus GN=Ldha PE=1 SV=3	P06151	332	36 kDa	0	12	11	1	18	13	1	18	8		0	0.0361446	0.0331325	0.00301205	0.0542169	0.0391566	0.00301205	0.0542169	0.0240964		0	10.7798	8.50643	4.78863	17.62	13.0262	7.17154	15.9555	12.7024		0.341002	0.255978	0.978302		6.42973	3.28067	11.8126	3.75356	11.9441	2.56397		0.544311	0.538317	0.988988
43	Stomatin-like protein 2, mitochondrial OS=Mus musculus GN=Stoml2 PE=1 SV=1	Q99JB2	353	38 kDa	3	18	14	5	15	17	2	22	13		0.00849858	0.0509915	0.0396601	0.0141643	0.0424929	0.0481586	0.00566572	0.0623229	0.0368272		8.88044	15.2077	10.1823	22.5188	13.8099	16.0208	13.4898	18.3411	19.4134		0.137168	0.0999716	0.913523		11.4245	1.92908	17.4508	2.61361	17.0824	1.82229		0.654668	0.668786	1.02157
45	ATP synthase subunit beta, mitochondrial OS=Mus musculus GN=Atp5b PE=1 SV=2	P56480	529	56 kDa	3	11	15	1	18	14	3	15	12		0.00567108	0.020794	0.0283554	0.00189036	0.0340265	0.026465	0.00567108	0.0283554	0.0226843		5.92589	6.2016	7.27995	3.00534	11.0583	8.80407	13.5026	8.34473	11.958		0.660278	0.0387275	0.269138		6.47014	0.413139	7.62358	2.39858	11.2694	1.52834		0.848702	0.574132	0.676483
46	Elongation factor 1-alpha 2 OS=Mus musculus GN=Eef1a2 PE=1 SV=1	P62631	463	50 kDa	4	11	18	6	8	18	3	12	11		0.00863931	0.0237581	0.0388769	0.012959	0.0172786	0.0388769	0.00647948	0.0259179	0.0237581		9.02749	7.08562	9.98123	20.6025	5.61541	12.9331	15.4273	7.62741	12.524		0.379551	0.263176	0.819554		8.69912	0.851958	13.0513	4.32679	11.8606	2.27602		0.666531	0.733447	1.10039
47	Glycogenin-1 OS=Mus musculus GN=Gyg1 PE=1 SV=3	Q9R062	333	37 kDa	7	22	17	4	12	9	0	0	0		0.021021	0.0660661	0.0510511	0.012012	0.036036	0.027027	0	0	0		21.9655	19.7036	13.1068	19.097	11.7114	8.99103	0	0	0		0.282352	0.00235032	0.0117453		18.2596	2.65739	13.2675	3.01918	0.001	0		1.37627	18259.6	13267.5
48	Nascent polypeptide-associated complex subunit alpha, muscle-specific form OS=Mus musculus GN=Naca PE=1 SV=2	P70670	2187	220 kDa	0	11	18	0	13	16	0	6	6		0	0.00502972	0.00823045	0	0.00594422	0.00731596	0	0.00274348	0.00274348		0	1.50007	2.11308	0	1.93182	2.43379	0	0.807382	1.44622		0.809062	0.580381	0.454955		1.20538	0.627654	1.4562	0.74189	0.752202	0.418432		0.827758	1.60247	1.93592
49	Trifunctional enzyme subunit beta, mitochondrial OS=Mus musculus GN=Hadhb PE=1 SV=1	Q99JY0	475	51 kDa	1	8	18	0	10	18	0	13	6		0.00210526	0.0168421	0.0378947	0	0.0210526	0.0378947	0	0.0273684	0.0126316		2.19986	5.023	9.72907	0	6.84193	12.6064	0	8.05427	6.65871		0.854457	0.832976	0.738508		5.65164	2.19604	6.48377	3.64357	4.90533	2.48504		0.87166	1.15214	1.32178
50	Myosin light chain 1/3, skeletal muscle isoform OS=Mus musculus GN=Myl1 PE=1 SV=1	E9PWG4	161	18 kDa	8	9	17	0	10	11	4	10	10		0.0496894	0.0559006	0.10559	0	0.0621118	0.068323	0.0248447	0.0621118	0.0621118		51.9221	16.6718	27.1091	0	20.1858	22.7289	59.1541	18.2789	32.7421		0.237774	0.776574	0.183552		31.902	10.4541	14.3059	7.19003	36.726	11.9665		2.22999	0.868648	0.38953
51	LIM domain-binding protein 3 OS=Mus musculus GN=Ldb3 PE=1 SV=1	E9PYJ9	679	72 kDa	2	19	15	0	17	12	0	9	1		0.00294551	0.0279823	0.0220913	0	0.0250368	0.017673	0	0.0132548	0.00147275		3.07786	8.34546	5.67171	0	8.13676	5.87926	0	3.90076	0.77636		0.738061	0.0988423	0.313509		5.69934	1.52068	4.67301	2.4252	1.56004	1.19212		1.21963	3.65333	2.99544
52	Fructose-bisphosphate aldolase OS=Mus musculus GN=Aldoa PE=1 SV=1	A6ZI44 (+1)	418	45 kDa	0	10	17	0	5	14	0	11	15		0	0.0239234	0.0406699	0	0.0119617	0.0334928	0	0.0263158	0.0358852		0	7.13494	10.4416	0	3.88746	11.142	0	7.74449	18.9168		0.859204	0.655654	0.576644		5.85983	3.08101	5.01082	3.265	8.8881	5.49061		1.16944	0.65929	0.563767
53	Myomesin-1 OS=Mus musculus GN=Myom1 PE=1 SV=1	Z4YJF5	1569	175 kDa	0	13	5	0	20	3	0	22	0		0	0.00828553	0.00318674	0	0.012747	0.00191205	0	0.0140217	0		0	2.47108	0.818163	0	4.14266	0.636076	0	4.12645	0		0.753956	0.866355	0.913701		1.09741	0.72678	1.59391	1.28803	1.37648	1.37548		0.688503	0.79726	1.15796
55	Dihydrolipoyllysine-residue succinyltransferase component of 2-oxoglutarate dehydrogenase complex, mitochondrial OS=Mus musculus GN=Dlst PE=1 SV=1	Q9D2G2	454	49 kDa	0	8	12	1	10	9	0	6	7		0	0.0176211	0.0264317	0.00220264	0.0220264	0.0198238	0	0.0132159	0.0154185		0	5.25534	6.78606	3.50182	7.15841	6.59474	0	3.88931	8.12783		0.500364	0.998056	0.539829		4.0148	2.05497	5.75266	1.13663	4.00671	2.34703		0.697904	1.00202	1.43575
56	Tubulin beta-4B chain OS=Mus musculus GN=Tubb4b PE=1 SV=1	P68372	445	50 kDa	1	13	10	0	17	12	0	11	5		0.00224719	0.0292135	0.0224719	0	0.0382022	0.0269663	0	0.0247191	0.011236		2.34816	8.71264	5.76942	0	12.4154	8.97082	0	7.2746	5.92301		0.731853	0.697089	0.562019		5.61108	1.83899	7.12975	3.70048	4.40021	2.23394		0.786995	1.27519	1.62032
57	Carbonic anhydrase 3 OS=Mus musculus GN=Ca3 PE=1 SV=3	P16015	260	29 kDa	2	7	11	2	7	6	1	14	7		0.00769231	0.0269231	0.0423077	0.00769231	0.0269231	0.0230769	0.00384615	0.0538462	0.0269231		8.03794	8.02955	10.8621	12.2294	8.74978	7.67695	9.15751	15.8464	14.1924		0.747204	0.13949	0.222681		8.97751	0.942772	9.55305	1.37404	13.0665	2.01147		0.939753	0.687065	0.731112
58	SEC23-interacting protein OS=Mus musculus GN=Sec23ip PE=1 SV=1	G3X928	998	111 kDa	0	10	6	0	11	8	0	16	6		0	0.01002	0.00601202	0	0.011022	0.00801603	0	0.0160321	0.00601202		0	2.98838	1.54352	0	3.58207	2.66668	0	4.71809	3.16923		0.699237	0.531442	0.771265		1.51163	0.862828	2.08392	1.07446	2.63011	1.38851		0.725381	0.574743	0.792332
59	Pyruvate kinase PKM OS=Mus musculus GN=Pkm PE=1 SV=4	P52480	531	58 kDa	0	8	11	0	7	16	0	10	10		0	0.0150659	0.0207156	0	0.0131827	0.0301318	0	0.0188324	0.0188324		0	4.49326	5.31852	0	4.28426	10.0239	0	5.5422	9.92746		0.676955	0.599703	0.929038		3.27159	1.65256	4.77039	2.9038	5.15755	2.87229		0.685813	0.634331	0.924932
60	Heat shock cognate 71 kDa protein OS=Mus musculus GN=Hspa8 PE=1 SV=1	P63017	646	71 kDa	0	15	11	0	15	6	0	12	4		0	0.0232198	0.0170279	0	0.0232198	0.00928793	0	0.0185759	0.00619195		0	6.92509	4.37172	0	7.54625	3.0898	0	5.4667	3.26408		0.944646	0.756072	0.825929		3.7666	2.02194	3.54635	2.19029	2.91126	1.58799		1.06211	1.29381	1.21815
63	PDZ and LIM domain protein 5 OS=Mus musculus GN=Pdlim5 PE=1 SV=1	Q9CRA2	214	24 kDa	1	8	10	5	4	9	0	14	5		0.0046729	0.0373832	0.046729	0.0233645	0.0186916	0.0420561	0	0.0654206	0.0233645		4.88286	11.1492	11.9972	37.1454	6.07461	13.9907	0	19.2527	12.3165		0.367722	0.855107	0.476412		9.34407	2.2435	19.0713	9.32203	10.5241	5.62964		0.489956	0.887876	1.81216
64	Dehydrogenase/reductase SDR family member 7C OS=Mus musculus GN=Dhrs7c PE=1 SV=3	Q8CHS7	311	34 kDa	1	14	0	1	16	0	1	21	0		0.00321543	0.0450161	0	0.00321543	0.0514469	0	0.00321543	0.0675241	0		3.35991	13.4256	0	5.11198	16.7198	0	7.6558	19.8717	0		0.805151	0.638423	0.815338		5.59617	4.03357	7.27827	4.94654	9.17684	5.7866		0.768888	0.609815	0.793113
65	Myosin regulatory light chain 2, skeletal muscle isoform OS=Mus musculus GN=Mylpf PE=1 SV=3	P97457	169	19 kDa	2	8	10	2	7	7	1	8	5		0.0118343	0.0473373	0.0591716	0.0118343	0.0414201	0.0414201	0.00591716	0.0473373	0.0295858		12.3661	14.1179	15.1917	18.8145	13.4612	13.7791	14.0885	13.9309	15.5961		0.489325	0.545309	0.677067		13.8929	0.823477	15.3526	1.73387	14.5395	0.530752		0.904919	0.955526	1.05592
66	Sarcalumenin OS=Mus musculus GN=Srl PE=1 SV=1	Q7TQ48	472	99 kDa	0	10	7	0	10	9	0	10	4		0	0.0211864	0.0148305	0	0.0211864	0.0190678	0	0.0211864	0.00847458		0	6.31865	3.80758	0	6.88542	6.34325	0	6.23497	4.46736		0.737161	0.944895	0.784935		3.37641	1.83679	4.41056	2.21033	3.56844	1.85527		0.765529	0.946185	1.23599
67	Tropomyosin alpha-1 chain OS=Mus musculus GN=Tpm1 PE=1 SV=1	P58771	284	33 kDa	7	2	17	0	0	3	2	6	0		0.0246479	0.00704225	0.0598592	0	0	0.0105634	0.00704225	0.0211268	0		25.7554	2.10028	15.3682	0	0	3.5141	16.7673	6.21741	0		0.129353	0.467638	0.266652		14.409	6.84549	1.17237	1.17137	7.66256	4.89386		12.2905	1.88044	0.152999
69	EH domain-containing protein 2 OS=Mus musculus GN=Ehd2 PE=1 SV=1	Q8BH64	543	61 kDa	0	1	12	0	0	12	0	10	6		0	0.00184162	0.0220994	0	0	0.0220994	0	0.0184162	0.0110497		0	0.549246	5.6738	0	0	7.35178	0	5.41972	5.82484		0.90761	0.555607	0.69586		2.07535	1.8067	2.45159	2.45059	3.74919	1.87774		0.846531	0.553546	0.6539
70	Calcium-activated potassium channel subunit alpha-1 OS=Mus musculus GN=Kcnma1 PE=1 SV=1	A0A087WSJ2 (+2)	1192	134 kDa	0	16	3	0	8	0	0	15	4		0	0.0134228	0.00251678	0	0.00671141	0	0	0.0125839	0.0033557		0	4.00323	0.646156	0	2.18115	0	0	3.70332	1.76895		0.597877	0.875139	0.44403		1.55079	1.24082	0.728051	0.727051	1.82509	1.06941		2.13006	0.849707	0.398912
72	Protein Col6a3 OS=Mus musculus GN=Col6a3 PE=1 SV=2	E9PWQ3	3284	354 kDa	4	0	40	0	0	0	0	0	0		0.00121803	0	0.0121803	0	0	0	0	0	0		1.27276	0	3.12715	0	0	0	0	0	0		0.181532	0.181532	#DIV/0!		1.46764	0.907922	0.001	0	0.001	0		1467.64	1467.64	1
73	ATP-dependent zinc metalloprotease YME1L1 OS=Mus musculus GN=Yme1l1 PE=1 SV=1	O88967	715	80 kDa	0	6	5	0	7	4	0	15	5		0	0.00839161	0.00699301	0	0.00979021	0.00559441	0	0.020979	0.00699301		0	2.50272	1.79538	0	3.18174	1.86108	0	6.17393	3.68635		0.844434	0.393776	0.470517		1.4337	0.744883	1.68194	0.922895	3.28776	1.79342		0.852408	0.436072	0.511576
74	Vitronectin OS=Mus musculus GN=Vtn PE=1 SV=2	P29788	478	55 kDa	3	5	7	2	6	9	2	5	9		0.00627615	0.0104603	0.0146444	0.0041841	0.0125523	0.0188285	0.0041841	0.0104603	0.0188285		6.55815	3.11967	3.75978	6.65199	4.0794	6.26362	9.96214	3.07836	9.92538		0.421419	0.276101	0.457809		4.4802	1.05577	5.666	0.800691	7.65629	2.28849		0.790716	0.585166	0.740045
76	Plasminogen activator inhibitor 1 RNA-binding protein OS=Mus musculus GN=Serbp1 PE=1 SV=1	A0A0N4SV32 (+2)	362	40 kDa	5	7	3	1	2	1	0	4	5		0.0138122	0.019337	0.00828729	0.00276243	0.00552486	0.00276243	0	0.0110497	0.0138122		14.4328	5.76708	2.12767	4.39178	1.79554	0.918972	0	3.25183	7.28105		0.252274	0.403608	0.652343		7.44351	3.64962	2.36976	1.04268	3.51196	2.10585		3.14103	2.11947	0.674769
77	Junctional sarcoplasmic reticulum protein 1 OS=Mus musculus GN=Jsrp1 PE=1 SV=1	M0QW57	332	36 kDa	1	3	5	1	0	4	1	3	2		0.00301205	0.00903614	0.0150602	0.00301205	0	0.0120482	0.00301205	0.00903614	0.0060241		3.14739	2.69494	3.86656	4.78863	0	4.00805	7.17154	2.65925	3.17559		0.8514	0.495107	0.532678		3.2373	0.341125	2.93323	1.48333	4.33646	1.42585		1.10366	0.746529	0.67641
78	AMP deaminase 1 OS=Mus musculus GN=Ampd1 PE=1 SV=2	Q3V1D3	745	86 kDa	0	8	8	0	5	5	0	5	1		0	0.0107383	0.0107383	0	0.00671141	0.00671141	0	0.00671141	0.00134228		0	3.20258	2.75693	0	2.18115	2.23267	0	1.97511	0.707581		0.699718	0.398314	0.570728		1.9875	1.00155	1.47227	0.735788	0.895229	0.577751		1.34996	2.22011	1.64458
79	Peroxiredoxin-1 (Fragment) OS=Mus musculus GN=Prdx1 PE=1 SV=8	B1AXW5 (+2)	169	19 kDa	0	6	5	0	6	7	0	9	4		0	0.035503	0.0295858	0	0.035503	0.0414201	0	0.0532544	0.0236686		0	10.5884	7.59584	0	11.5382	13.7791	0	15.6723	12.4769		0.677277	0.592988	0.890045		6.06242	3.15143	8.44011	4.26886	9.38406	4.78135		0.718287	0.646034	0.899409
80	Pyruvate dehydrogenase protein X component, mitochondrial OS=Mus musculus GN=Pdhx PE=1 SV=1	Q8BKZ9	501	54 kDa	0	7	5	0	9	5	0	7	6		0	0.0139721	0.00998004	0	0.0179641	0.00998004	0	0.0139721	0.011976		0	4.16703	2.56227	0	5.83818	3.32004	0	4.11185	6.31315		0.717058	0.607353	0.874376		2.2441	1.21346	3.05374	1.69063	3.476	1.85006		0.73487	0.645599	0.878521
82	ATP-dependent 6-phosphofructokinase, muscle type OS=Mus musculus GN=Pfkm PE=1 SV=3	P47857	780	85 kDa	0	10	7	0	7	6	0	9	1		0	0.0128205	0.00897436	0	0.00897436	0.00769231	0	0.0115385	0.00128205		0	3.82359	2.30407	0	2.91659	2.55898	0	3.39566	0.675831		0.887467	0.67554	0.752544		2.04356	1.11149	1.82619	0.918417	1.35816	1.03775		1.11903	1.50464	1.3446
83	Poly(U)-binding-splicing factor PUF60 OS=Mus musculus GN=Puf60 PE=1 SV=2	Q3UEB3	564	60 kDa	0	4	7	0	5	4	0	6	6		0	0.0070922	0.0124113	0	0.00886525	0.0070922	0	0.0106383	0.0106383		0	2.11518	3.18648	0	2.88113	2.35935	0	3.13075	5.60796		0.988136	0.573853	0.56247		1.76822	0.936167	1.74783	0.886307	2.9139	1.62254		1.01167	0.606822	0.599823
86	Tubulin alpha chain (Fragment) OS=Mus musculus GN=Tuba4a PE=1 SV=1	A0A0A0MQA5 (+1)	477	53 kDa	1	7	5	1	11	4	0	8	1		0.00209644	0.0146751	0.0104822	0.00209644	0.0230608	0.00838574	0	0.0167715	0.00209644		2.19063	4.37669	2.69119	3.33297	7.49457	2.78967	0	4.93569	1.10513		0.422207	0.547672	0.297087		3.08717	0.661242	4.54007	1.48605	2.01461	1.49547		0.679983	1.53239	2.25357
87	Isocitrate dehydrogenase [NAD] subunit, mitochondrial OS=Mus musculus GN=Idh3b PE=1 SV=1	Q91VA7	384	42 kDa	0	6	2	0	6	2	0	8	1		0	0.015625	0.00520833	0	0.015625	0.00520833	0	0.0208333	0.00260417		0	4.66001	1.33718	0	5.078	1.73265	0	6.13106	1.37278		0.900423	0.83903	0.927376		2.00006	1.38534	2.27121	1.49033	2.50228	1.85765		0.880614	0.799297	0.907658
88	Beta-enolase OS=Mus musculus GN=Eno3 PE=1 SV=3	P21550	434	47 kDa	0	1	11	0	2	11	0	2	7		0	0.00230415	0.0253456	0	0.00460829	0.0253456	0	0.00460829	0.016129		0	0.68719	6.50722	0	1.49766	8.43168	0	1.35618	8.50239		0.797082	0.803985	0.99522		2.39914	2.0641	3.31078	2.59719	3.28719	2.63732		0.724644	0.729844	1.00718
89	Myosin-binding protein C, fast-type OS=Mus musculus GN=Mybpc2 PE=1 SV=1	Q5XKE0	1136	127 kDa	0	9	5	0	9	6	0	4	2		0	0.00792254	0.00440141	0	0.00792254	0.00528169	0	0.00352113	0.00176056		0	2.36282	1.13002	0	2.57476	1.75705	0	1.03624	0.928078		0.797725	0.53801	0.394365		1.16528	0.682302	1.44494	0.759578	0.655771	0.328871		0.806457	1.77696	2.20342
90	Myoglobin OS=Mus musculus GN=Mb PE=1 SV=3	P04247	154	17 kDa	0	3	1	0	7	4	0	6	6		0	0.0194805	0.00649351	0	0.0454545	0.025974	0	0.038961	0.038961		0	5.80988	1.66714	0	14.7724	8.64073	0	11.4659	20.5382		0.314288	0.25695	0.715805		2.49334	1.72717	7.80536	4.28487	10.669	5.94228		0.319439	0.233699	0.73159
91	Troponin T, fast skeletal muscle OS=Mus musculus GN=Tnnt3 PE=1 SV=1	A2A6I3	248	29 kDa	3	5	8	0	0	8	1	3	1		0.0120968	0.0201613	0.0322581	0	0	0.0322581	0.00403226	0.0120968	0.00403226		12.6403	6.01291	8.28192	0	0	10.7312	9.60061	3.55997	2.1256		0.255304	0.26583	0.738809		8.97938	1.9446	3.57808	3.57708	5.09639	2.29035		2.50956	1.76191	0.70208
92	Tropomyosin beta chain OS=Mus musculus GN=Tpm2 PE=1 SV=1	P58774	284	33 kDa	3	1	16	0	0	0	0	4	0		0.0105634	0.00352113	0.056338	0	0	0	0	0.0140845	0		11.038	1.05014	14.4642	0	0	0	0	4.14494	0		0.0926915	0.153999	0.373901		8.85178	4.02377	0.001	0	1.38265	1.38165		8851.78	6.40206	0.000723251
94	Protein Ahnak OS=Mus musculus GN=Ahnak PE=1 SV=1	E9Q616	5656	604 kDa	0	4	4	0	2	3	0	2	2		0	0.000707214	0.000707214	0	0.000353607	0.00053041	0	0.000353607	0.000353607		0	0.21092	0.18157	0	0.114919	0.17645	0	0.104063	0.186403		0.708128	0.710184	0.996977		0.13183	0.0659613	0.0981233	0.0517082	0.0978221	0.0539316		1.34351	1.34765	1.00308
95	Lysine--tRNA ligase OS=Mus musculus GN=Kars PE=1 SV=1	Q8R2P8	624	71 kDa	0	4	1	0	5	1	0	8	0		0	0.00641026	0.00160256	0	0.00801282	0.00160256	0	0.0128205	0		0	1.9118	0.411441	0	2.6041	0.533122	0	3.77296	0		0.796414	0.744811	0.893599		0.775413	0.580963	1.04674	0.794233	1.25865	1.25765		0.740788	0.616066	0.831636
97	Parvalbumin alpha OS=Mus musculus GN=Pvalb PE=1 SV=3	P32848	110	12 kDa	0	3	6	0	4	10	0	3	8		0	0.0272727	0.0545455	0	0.0363636	0.0909091	0	0.0272727	0.0727273		0	8.13383	14.004	0	11.8179	30.2425	0	8.02611	38.338		0.530827	0.549174	0.926548		7.38027	4.06016	14.0211	8.79944	15.4557	11.6739		0.526367	0.47751	0.907182
98	Stress-70 protein, mitochondrial OS=Mus musculus GN=Hspa9 PE=1 SV=3	P38647	679	73 kDa	0	7	2	0	9	7	0	5	0		0	0.0103093	0.00294551	0	0.0132548	0.0103093	0	0.00736377	0		0	3.07464	0.756228	0	4.3077	3.42957	0	2.16709	0		0.463252	0.661164	0.283382		1.27796	0.924973	2.58009	1.31422	0.723363	0.722363		0.495315	1.76669	3.5668
99	Vimentin OS=Mus musculus GN=Vim PE=1 SV=3	P20152	466	54 kDa	1	2	21	0	3	0	0	3	0		0.00214592	0.00429185	0.0450644	0	0.00643777	0	0	0.00643777	0		2.24234	1.28	11.5698	0	2.09222	0	0	1.89458	0		0.266029	0.258368	0.947536		5.03172	3.28132	0.698407	0.697407	0.632525	0.631525		7.20456	7.95496	1.10416
101	Cellular nucleic acid-binding protein OS=Mus musculus GN=Cnbp PE=1 SV=1	A0A0N4SVS6	171	19 kDa	5	4	2	5	3	2	2	5	4		0.0292398	0.0233918	0.0116959	0.0292398	0.0175439	0.0116959	0.0116959	0.0292398	0.0233918		30.5536	6.97638	3.0028	46.4861	5.70161	3.89085	27.8474	8.60499	12.331		0.767141	0.804931	0.879891		13.5119	8.59818	18.6939	13.9065	16.2621	5.89215		0.7228	0.830883	1.14953
102	Reticulon-2 OS=Mus musculus GN=Rtn2 PE=1 SV=1	O70622	471	51 kDa	0	3	8	0	2	8	0	2	5		0	0.00636943	0.0169851	0	0.00424628	0.0169851	0	0.00424628	0.0106157		0	1.89962	4.36075	0	1.38001	5.65041	0	1.24964	5.59605		0.909386	0.930907	0.980775		2.08779	1.26232	2.34447	1.70078	2.2829	1.69589		0.890516	0.914536	1.02697
103	Aspartate aminotransferase, mitochondrial OS=Mus musculus GN=Got2 PE=1 SV=1	P05202	430	47 kDa	0	0	6	0	1	5	0	10	6		0	0	0.0139535	0	0.00232558	0.0116279	0	0.0232558	0.0139535		0	0	3.58241	0	0.755795	3.86823	0	6.84397	7.35556		0.846489	0.253382	0.29484		1.19514	1.19414	1.54234	1.18373	4.73418	2.37119		0.774884	0.252449	0.325789
106	Titin OS=Mus musculus GN=Ttn PE=1 SV=1	A2ASS6	35213	3906 kDa	0	1	15	0	0	1	0	5	0		0	2.83986e-05	0.000425979	0	0	2.83986e-05	0	0.000141993	0		0	0.00846961	0.109366	0	0	0.00944731	0	0.0417872	0		0.363564	0.53909	0.492337		0.0402784	0.0351288	0.0041491	0.0031491	0.0149291	0.0139291		9.70774	2.69798	0.277921
107	Troponin C, skeletal muscle OS=Mus musculus GN=Tnnc2 PE=1 SV=2	P20801	160	18 kDa	2	3	6	0	4	4	0	5	3		0.0125	0.01875	0.0375	0	0.025	0.025	0	0.03125	0.01875		13.0617	5.59201	9.62773	0	8.1248	8.3167	0	9.19659	9.88403		0.321185	0.470143	0.844435		9.42813	2.15863	5.4815	2.74081	6.3612	3.18629		1.71999	1.48213	0.861708
109	Protein NipSnap homolog 2 OS=Mus musculus GN=Gbas PE=1 SV=1	O55126 (+1)	281	33 kDa	0	2	5	0	3	4	0	6	3		0	0.00711744	0.0177936	0	0.0106762	0.0142349	0	0.0213523	0.0106762		0	2.12271	4.56832	0	3.46966	4.73549	0	6.28379	5.62792		0.807137	0.50712	0.639981		2.23134	1.31986	2.73605	1.4155	3.97157	1.99429		0.815534	0.561829	0.688909
110	Aspartyl/asparaginyl beta-hydroxylase OS=Mus musculus GN=Asph PE=1 SV=1	A2AL78	245	26 kDa	1	2	3	2	2	4	2	3	4		0.00408163	0.00816327	0.0122449	0.00816327	0.00816327	0.0163265	0.00816327	0.0122449	0.0163265		4.26503	2.43462	3.14375	12.9782	2.65299	5.43131	19.4363	3.60356	8.6065		0.298227	0.197147	0.562825		3.28213	0.532841	7.02182	3.08476	10.5498	4.67257		0.467419	0.311108	0.665588
111	Calmodulin OS=Mus musculus GN=Calm1 PE=1 SV=2	P62204	149	17 kDa	2	4	0	1	2	2	2	2	1		0.0134228	0.0268456	0	0.00671141	0.0134228	0.0134228	0.0134228	0.0134228	0.00671141		14.0259	8.00645	0	10.67	4.36231	4.46534	31.9591	3.95021	3.53791		0.862212	0.601279	0.528008		7.34513	4.06246	6.50021	2.08559	13.1501	9.40576		1.12998	0.558562	0.49431
112	Bifunctional glutamate/proline--tRNA ligase OS=Mus musculus GN=Eprs PE=1 SV=4	Q8CGC7	1512	170 kDa	0	6	4	0	5	4	0	6	1		0	0.00396825	0.0026455	0	0.00330688	0.0026455	0	0.00396825	0.000661376		0	1.18349	0.679205	0	1.07471	0.880074	0	1.16782	0.348643		0.95171	0.824384	0.775401		0.621899	0.342887	0.652594	0.330606	0.506488	0.346122		0.952965	1.22787	1.28847
113	Tubulin alpha-1B chain OS=Mus musculus GN=Tuba1b PE=1 SV=2	P05213	451	50 kDa	0	6	2	0	9	1	0	4	1		0	0.0133038	0.00443459	0	0.0199557	0.00221729	0	0.00886918	0.00221729		0	3.96772	1.13853	0	6.48543	0.737623	0	2.61012	1.16884		0.7803	0.76785	0.627		1.70309	1.17953	2.40868	2.04996	1.26065	0.754843		0.707061	1.35095	1.91066
114	Creatine kinase S-type, mitochondrial OS=Mus musculus GN=Ckmt2 PE=1 SV=1	Q6P8J7	419	47 kDa	0	1	2	0	2	6	0	1	4		0	0.00238663	0.00477327	0	0.00477327	0.0143198	0	0.00238663	0.00954654		0	0.711791	1.22549	0	1.55127	4.76374	0	0.702365	5.03244		0.370302	0.476497	0.931311		0.646759	0.355305	2.10601	1.40277	1.9126	1.57354		0.307102	0.338157	1.10112
116	MCG10343, isoform CRA_b OS=Mus musculus GN=Slc25a3 PE=1 SV=1	G5E902 (+1)	358	40 kDa	0	3	3	1	5	3	0	2	2		0	0.00837989	0.00837989	0.0027933	0.0139665	0.00837989	0	0.00558659	0.00558659		0	2.49922	2.15145	4.44085	4.53899	2.78772	0	1.64408	2.94496		0.0700535	0.986676	0.0796774		1.55122	0.781586	3.92352	0.568107	1.53068	0.852059		0.395365	1.01342	2.56325
117	Thioredoxin-dependent peroxide reductase, mitochondrial OS=Mus musculus GN=Prdx3 PE=1 SV=1	P20108	257	28 kDa	0	2	5	0	3	6	0	3	3		0	0.0077821	0.0194553	0	0.0116732	0.0233463	0	0.0116732	0.0116732		0	2.32094	4.99493	0	3.79368	7.76657	0	3.4353	6.15348		0.623796	0.757547	0.829718		2.43962	1.44311	3.85442	2.24221	3.19726	1.78037		0.632942	0.763035	1.20554
119	Histone H2B type 1-B OS=Mus musculus GN=Hist1h2bb PE=1 SV=3	Q64475	126	14 kDa	2	1	7	0	2	3	0	2	0		0.015873	0.00793651	0.0555556	0	0.015873	0.0238095	0	0.015873	0		16.5862	2.36699	14.2633	0	5.1586	7.92067	0	4.67128	0		0.248831	0.111322	0.372729		11.0732	4.40394	4.36076	2.32112	1.55809	1.55709		2.53928	7.10687	2.79878
120	Eukaryotic translation initiation factor 5A-1 OS=Mus musculus GN=Eif5a PE=1 SV=2	P63242	154	17 kDa	0	3	4	1	4	4	0	3	5		0	0.0194805	0.025974	0.00649351	0.025974	0.025974	0	0.0194805	0.0324675		0	5.80988	6.66856	10.3235	8.44135	8.64073	0	5.73294	17.1152		0.0843503	0.560273	0.779167		4.16048	2.09446	9.1362	0.596949	7.61705	5.02965		0.455384	0.546206	1.19944
122	Cytochrome c oxidase subunit NDUFA4 OS=Mus musculus GN=Ndufa4 PE=1 SV=2	Q62425	82	9 kDa	0	3	4	0	4	3	0	2	2		0	0.0365854	0.0487805	0	0.0487805	0.0365854	0	0.0243902	0.0243902		0	10.9112	12.5239	0	15.8533	12.1708	0	7.17782	12.8573		0.81722	0.844414	0.683281		7.8127	3.9335	9.34235	4.79012	6.67936	3.71997		0.836268	1.16968	1.39869
124	Copper homeostasis protein cutC homolog OS=Mus musculus GN=Cutc PE=1 SV=1	Q9D8X1	272	29 kDa	1	4	0	1	3	0	1	6	0		0.00367647	0.0147059	0	0.00367647	0.0110294	0	0.00367647	0.0220588	0		3.84166	4.38589	0	5.84495	3.58447	0	8.7535	6.49171	0		0.863813	0.474185	0.568856		2.74352	1.38023	3.14414	1.70166	5.08274	2.62342		0.872581	0.539772	0.618592
125	RNA-binding protein 39 OS=Mus musculus GN=Rbm39 PE=1 SV=1	E9Q8F0 (+1)	415	47 kDa	0	2	6	0	5	5	0	1	4		0	0.00481928	0.0144578	0	0.0120482	0.0120482	0	0.00240964	0.00963855		0	1.4373	3.7119	0	3.91556	4.00805	0	0.709134	5.08095		0.616656	0.916825	0.748018		1.7174	1.08058	2.6422	1.32087	1.93103	1.5887		0.649987	0.889371	1.36829
126	Dynamin-1-like protein OS=Mus musculus GN=Dnm1l PE=1 SV=2	Q8K1M6	742	83 kDa	0	2	0	0	7	3	0	10	1		0	0.00269542	0	0	0.00943396	0.00404313	0	0.0134771	0.00134771		0	0.803882	0	0	3.06596	1.34502	0	3.96618	0.710442		0.264309	0.360098	0.956031		0.268961	0.267961	1.47133	0.887282	1.55987	1.221		0.182802	0.172425	0.943234
127	Alpha-actinin-3 OS=Mus musculus GN=Actn3 PE=2 SV=1	O88990	900	103 kDa	1	2	14	0	1	0	0	5	0		0.00111111	0.00222222	0.0155556	0	0.00111111	0	0	0.00555556	0		1.16104	0.662756	3.99372	0	0.361102	0	0	1.63495	0		0.156523	0.299905	0.489156		1.94017	1.0373	0.121367	0.120367	0.545983	0.544983		15.9859	3.55354	0.222292
128	Histone H4 OS=Mus musculus GN=Hist1h4a PE=1 SV=2	P62806	103	11 kDa	1	2	15	0	0	0	0	3	1		0.00970874	0.0194175	0.145631	0	0	0	0	0.0291262	0.00970874		10.145	5.79108	37.3892	0	0	0	0	8.57158	5.11794		0.146618	0.264761	0.14079		17.7761	9.88728	0.001	0	4.56417	2.4899		17776.1	3.8947	0.000219098
130	40S ribosomal protein S19 OS=Mus musculus GN=Rps19 PE=1 SV=3	Q9CZX8	145	16 kDa	0	3	4	0	0	0	0	3	3		0	0.0206897	0.0275862	0	0	0	0	0.0206897	0.0206897		0	6.17049	7.08247	0	0	0	0	6.08877	10.9065		0.117997	0.762801	0.147045		4.41865	2.22446	0.001	0	5.6661	3.15556		4418.65	0.779841	0.000176488
131	Hydroxyacyl-coenzyme A dehydrogenase, mitochondrial OS=Mus musculus GN=Hadh PE=1 SV=2	Q61425	314	34 kDa	0	3	2	0	4	5	0	2	2		0	0.00955414	0.00636943	0	0.0127389	0.0159236	0	0.00636943	0.00636943		0	2.84943	1.63528	0	4.14002	5.29726	0	1.87446	3.35763		0.412738	0.854592	0.497045		1.4959	0.825549	3.14676	1.60797	1.74503	0.971456		0.475379	0.857236	1.80327
132	Protein Srsf11 OS=Mus musculus GN=Srsf11 PE=1 SV=1	Q3UIX4	476	53 kDa	0	3	4	0	2	3	0	2	3		0	0.00630252	0.00840336	0	0.00420168	0.00630252	0	0.00420168	0.00630252		0	1.87967	2.15747	0	1.36551	2.09665	0	1.23652	3.32236		0.844271	0.890219	0.766038		1.34671	0.677619	1.15505	0.614415	1.52063	0.969473		1.16593	0.885631	0.75959
133	Protein A CONTAMINANT OS=Staphylococcus aureus GN=SpA PE=4 SV=1	Q53779	472	51 kDa	0	3	3	0	4	2	0	6	1		0	0.00635593	0.00635593	0	0.00847458	0.00423729	0	0.0127119	0.00211864		0	1.8956	1.63182	0	2.75417	1.40961	0	3.74098	1.11684		0.841104	0.742101	0.873586		1.1768	0.592813	1.38893	0.795134	1.62027	1.10876		0.847277	0.7263	0.857217
134	Pyrroline-5-carboxylate reductase 2 OS=Mus musculus GN=Pycr2 PE=1 SV=1	Q922Q4	320	34 kDa	0	6	0	0	4	1	0	4	0		0	0.01875	0	0	0.0125	0.003125	0	0.0125	0		0	5.59201	0	0	4.0624	1.03959	0	3.67863	0		0.94505	0.789182	0.797317		1.865	1.864	1.70166	1.21841	1.22721	1.22621		1.09599	1.51971	1.38661
136	40S ribosomal protein S25 OS=Mus musculus GN=Rps25 PE=1 SV=1	P62852	125	14 kDa	2	2	2	3	2	2	2	2	2		0.016	0.016	0.016	0.024	0.016	0.016	0.016	0.016	0.016		16.7189	4.77185	4.10783	38.1558	5.19987	5.32269	38.0952	4.70865	8.43437		0.546925	0.492616	0.957993		8.53386	4.09751	16.2271	10.9649	17.0804	10.5628		0.525901	0.499628	0.950042
138	Obscurin OS=Mus musculus GN=Obscn PE=1 SV=1	Z4YJE4	7176	831 kDa	0	1	3	0	1	3	0	4	2		0	0.000139353	0.00041806	0	0.000139353	0.00041806	0	0.000557414	0.000278707		0	0.0415608	0.107333	0	0.0452887	0.139075	0	0.164042	0.14692		0.829716	0.423891	0.558714		0.0506311	0.0312459	0.0624547	0.0409532	0.104654	0.0520621		0.810686	0.483796	0.596774
139	E3 ubiquitin-protein ligase TRIM21 OS=Mus musculus GN=Trim21 PE=1 SV=1	Q3U7K7	462	53 kDa	0	4	4	0	1	2	0	3	1		0	0.00865801	0.00865801	0	0.0021645	0.004329	0	0.00649351	0.0021645		0	2.58217	2.22285	0	0.703446	1.44012	0	1.91098	1.14101		0.384001	0.583071	0.684928		1.60267	0.807526	0.715522	0.415764	1.01833	0.555108		2.23986	1.57382	0.702642
140	Succinate--CoA ligase [ADP/GDP-forming] subunit alpha, mitochondrial OS=Mus musculus GN=Suclg1 PE=1 SV=4	Q9WUM5	346	36 kDa	0	5	3	0	5	0	0	6	0		0	0.0144509	0.00867052	0	0.0144509	0	0	0.017341	0		0	4.30983	2.22606	0	4.69641	0	0	5.10331	0		0.774436	0.831866	0.95603		2.17963	1.24437	1.56647	1.56547	1.7021	1.7011		1.39143	1.28055	0.920316
143	Acylphosphatase-2 OS=Mus musculus GN=Acyp2 PE=1 SV=2	P56375	106	12 kDa	0	4	3	0	3	3	0	4	3		0	0.0377358	0.0283019	0	0.0283019	0.0283019	0	0.0377358	0.0283019		0	11.2544	7.26621	0	9.19788	9.41513	0	11.1053	14.9193		0.994893	0.675932	0.673579		6.17452	3.29447	6.20534	3.1028	8.67587	4.47499		0.995034	0.711689	0.715241
144	ATP synthase subunit O, mitochondrial OS=Mus musculus GN=Atp5o PE=1 SV=1	Q9DB20	213	23 kDa	0	3	3	0	3	3	0	6	1		0	0.0140845	0.0140845	0	0.0140845	0.0140845	0	0.028169	0.00469484		0	4.20057	3.61605	0	4.57735	4.68546	0	8.28988	2.47487		0.82373	0.742101	0.871404		2.60654	1.31365	3.08861	1.54412	3.58925	2.45698		0.843921	0.726207	0.860515
145	Major vault protein OS=Mus musculus GN=Mvp PE=1 SV=1	E9Q3X0 (+1)	870	97 kDa	0	4	1	0	1	3	0	7	0		0	0.0045977	0.00114943	0	0.00114943	0.00344828	0	0.00804598	0		0	1.37122	0.295103	0	0.373554	1.14713	0	2.36786	0		0.932239	0.806258	0.758715		0.556441	0.416691	0.507895	0.337793	0.790286	0.789286		1.09558	0.704101	0.642673
146	Protein deglycase DJ-1 OS=Mus musculus GN=Park7 PE=1 SV=1	Q99LX0	189	20 kDa	1	1	0	1	3	1	1	3	1		0.00529101	0.00529101	0	0.00529101	0.015873	0.00529101	0.00529101	0.015873	0.00529101		5.52874	1.57799	0	8.41177	5.1586	1.76015	12.5976	4.67128	2.78914		0.339207	0.276104	0.681433		2.36991	1.64427	5.11117	1.92031	6.68702	3.00533		0.463672	0.354405	0.764343
147	Histone H2A type 2-C OS=Mus musculus GN=Hist2h2ac PE=1 SV=3	Q64523 (+1)	129	14 kDa	1	1	7	0	0	0	0	1	0		0.00775194	0.00775194	0.0542636	0	0	0	0	0.00775194	0		8.10025	2.31194	13.9316	0	0	0	0	2.28132	0		0.0728298	0.0992896	0.373901		8.1156	3.35431	0.001	0	0.761441	0.760441		8115.6	10.6582	0.0013133
149	Filamin-C OS=Mus musculus GN=Flnc PE=1 SV=3	Q8VHX6	2726	291 kDa	0	3	0	0	6	0	0	6	0		0	0.00110051	0	0	0.00220103	0	0	0.00220103	0		0	0.328218	0	0	0.715316	0	0	0.647742	0		0.648594	0.682651	0.947536		0.110406	0.109406	0.239439	0.238439	0.216914	0.215914		0.461103	0.508985	1.10384
150	Splicing factor U2AF 35 kDa subunit OS=Mus musculus GN=U2af1 PE=1 SV=4	Q9D883	239	28 kDa	0	2	3	0	1	2	0	1	3		0	0.0083682	0.0125523	0	0.0041841	0.0083682	0	0.0041841	0.0125523		0	2.49574	3.22267	0	1.3598	2.78383	0	1.23134	6.61692		0.699293	0.768525	0.602146		1.90714	0.975897	1.38221	0.803695	2.61709	2.03175		1.37977	0.728724	0.528148
153	Protein enabled homolog OS=Mus musculus GN=Enah PE=1 SV=1	A0A0A6YW06 (+2)	785	84 kDa	0	2	2	0	2	3	0	2	2		0	0.00254777	0.00254777	0	0.00254777	0.00382166	0	0.00254777	0.00254777		0	0.759848	0.654113	0	0.828005	1.27134	0	0.749785	1.34305		0.632424	0.645382	0.996977		0.47232	0.237629	0.700782	0.372563	0.698613	0.388582		0.67399	0.676083	1.00311
154	Galectin-1 OS=Mus musculus GN=Lgals1 PE=1 SV=3	P16045	135	15 kDa	0	0	2	0	3	3	0	5	3		0	0	0.0148148	0	0.0222222	0.0222222	0	0.037037	0.0222222		0	0	3.80355	0	7.22204	7.39262	0	10.8997	11.7144		0.259704	0.190592	0.584879		1.26885	1.26785	4.87255	2.43628	7.53902	3.77634		0.260407	0.168304	0.646311
155	40S ribosomal protein S9 OS=Mus musculus GN=Rps9 PE=1 SV=3	Q6ZWN5	194	23 kDa	0	3	2	0	1	1	0	1	0		0	0.0154639	0.0103093	0	0.00515464	0.00515464	0	0.00515464	0		0	4.61196	2.6468	0	1.67522	1.71478	0	1.51696	0		0.424288	0.251404	0.456574		2.42059	1.3362	1.131	0.565115	0.506654	0.505654		2.14022	4.77759	2.23229
156	Adenylosuccinate synthetase isozyme 1 OS=Mus musculus GN=Adssl1 PE=1 SV=1	J3QN31 (+1)	480	53 kDa	0	2	1	0	4	1	0	7	0		0	0.00416667	0.00208333	0	0.00833333	0.00208333	0	0.0145833	0		0	1.24267	0.534874	0	2.70827	0.693058	0	4.29174	0		0.575274	0.600326	0.865596		0.593514	0.359883	1.13477	0.81227	1.43158	1.43058		0.523024	0.414587	0.792673
157	40S ribosomal protein S4, X isoform OS=Mus musculus GN=Rps4x PE=1 SV=2	P62702	263	30 kDa	0	1	4	0	1	3	0	3	0		0	0.00380228	0.0152091	0	0.00380228	0.0114068	0	0.0114068	0		0	1.13399	3.90478	0	1.23571	3.79469	0	3.35693	0		0.9987	0.745472	0.74208		1.68059	1.15975	1.6778	1.11741	1.11998	1.11898		1.00166	1.50056	1.49807
158	Ankyrin-1 OS=Mus musculus GN=Ank1 PE=1 SV=1	A0A0R4J1N7	1907	210 kDa	0	3	0	1	3	1	0	3	0		0	0.00157315	0	0.000524384	0.00157315	0.000524384	0	0.00157315	0		0	0.469177	0	0.833679	0.511261	0.174446	0	0.462964	0		0.228327	0.99293	0.224035		0.157392	0.156392	0.507462	0.190319	0.155321	0.154321		0.310156	1.01333	3.26717
159	Citrate synthase, mitochondrial OS=Mus musculus GN=Cs PE=1 SV=1	Q9CZU6	464	52 kDa	0	1	4	0	0	1	0	1	3		0	0.00215517	0.00862069	0	0	0.00215517	0	0.00215517	0.00646552		0	0.642759	2.21327	0	0	0.716957	0	0.634247	3.40829		0.365653	0.764971	0.360108		0.95301	0.657361	0.239986	0.238986	1.34851	1.04653		3.97111	0.706713	0.177963
160	Long-chain-specific acyl-CoA dehydrogenase, mitochondrial OS=Mus musculus GN=Acadl PE=1 SV=1	A0A0R4J083 (+1)	430	48 kDa	0	2	1	0	1	4	0	4	1		0	0.00465116	0.00232558	0	0.00232558	0.00930233	0	0.00930233	0.00232558		0	1.38716	0.597068	0	0.755795	3.09459	0	2.73759	1.22593		0.57289	0.498672	0.976868		0.662411	0.40173	1.28446	0.931475	1.32217	0.791707		0.515712	0.501002	0.971478
161	40S ribosomal protein S14 OS=Mus musculus GN=Rps14 PE=1 SV=3	P62264	151	16 kDa	0	3	3	0	2	3	0	4	1		0	0.0198675	0.0198675	0	0.013245	0.0198675	0	0.0264901	0.00662252		0	5.92531	5.10078	0	4.30453	6.6093	0	7.79578	3.49105		0.98953	0.977668	0.968638		3.67636	1.85303	3.63894	1.93683	3.76328	2.25453		1.01028	0.976905	0.966961
165	Protein-L-isoaspartate O-methyltransferase OS=Mus musculus GN=Pcmt1 PE=1 SV=1	E0CYV0 (+2)	286	30 kDa	0	0	0	0	6	3	0	0	0		0	0	0	0	0.020979	0.0104895	0	0	0		0	0	0	0	6.81801	3.48952	0	0	0		0.155829	#DIV/0!	0.155829		0.001	0	3.43685	1.96837	0.001	0		0.000290965	1	3436.85
166	Basement membrane-specific heparan sulfate proteoglycan core protein OS=Mus musculus GN=Hspg2 PE=1 SV=1	B1B0C7 (+1)	4375	469 kDa	1	0	11	0	0	0	1	0	0		0.000228571	0	0.00251429	0	0	0	0.000228571	0	0		0.238842	0	0.645516	0	0	0	0.544218	0	0		0.192768	0.687024	0.373901		0.295786	0.188432	0.001	0	0.182406	0.181406		295.786	1.62158	0.00548228
169	Atypical kinase COQ8A, mitochondrial OS=Mus musculus GN=Coq8a PE=1 SV=2	Q60936	645	72 kDa	0	2	2	0	2	2	0	4	1		0	0.00310078	0.00310078	0	0.00310078	0.00310078	0	0.00620155	0.00155039		0	0.924776	0.796091	0	1.00773	1.03153	0	1.82506	0.817284		0.82373	0.636673	0.764839		0.574623	0.289207	0.680752	0.339945	0.881781	0.527805		0.8441	0.651661	0.772019
170	Thioredoxin OS=Mus musculus GN=Txn PE=1 SV=3	P10639	105	12 kDa	0	1	3	0	2	3	0	2	2		0	0.00952381	0.0285714	0	0.0190476	0.0285714	0	0.0190476	0.0190476		0	2.84038	7.33541	0	6.19032	9.5048	0	5.60554	10.0409		0.62785	0.639619	0.996977		3.39293	2.13543	5.23271	2.78535	5.21649	2.90512		0.648409	0.650425	1.00311
171	Adenylate kinase isoenzyme 1 OS=Mus musculus GN=Ak1 PE=1 SV=1	Q9R0Y5	194	22 kDa	0	3	3	0	2	3	0	1	2		0	0.0154639	0.0154639	0	0.0103093	0.0154639	0	0.00515464	0.0103093		0	4.61196	3.9702	0	3.35043	5.14435	0	1.51696	5.43452		0.98953	0.814407	0.827531		2.86172	1.44231	2.83259	1.50753	2.31816	1.61903		1.01028	1.23448	1.22191
172	Succinate dehydrogenase [ubiquinone] iron-sulfur subunit, mitochondrial OS=Mus musculus GN=Sdhb PE=1 SV=1	Q9CQA3	282	32 kDa	0	4	3	0	1	2	0	2	0		0	0.0141844	0.0106383	0	0.0035461	0.0070922	0	0.0070922	0		0	4.23036	2.73127	0	1.15245	2.35935	0	2.08717	0		0.461505	0.316462	0.651266		2.32154	1.23835	1.1716	0.681145	0.696723	0.695723		1.98151	3.33209	1.68159
173	Cysteine and glycine-rich protein 3 OS=Mus musculus GN=Csrp3 PE=1 SV=1	P50462	194	21 kDa	0	1	2	0	0	2	0	4	3		0	0.00515464	0.0103093	0	0	0.0103093	0	0.0206186	0.0154639		0	1.53732	2.6468	0	0	3.42957	0	6.06785	8.15178		0.863939	0.261799	0.253529		1.39571	0.767385	1.14419	1.14319	4.74088	2.4451		1.21982	0.294398	0.241346
175	Reticulon-4 OS=Mus musculus GN=Rtn4 PE=1 SV=2	Q99P72	1162	127 kDa	0	0	2	0	1	3	0	1	2		0	0	0.00172117	0	0.000860585	0.00258176	0	0.000860585	0.00172117		0	0	0.441892	0	0.279683	0.858867	0	0.253262	0.907312		0.471934	0.479903	0.985127		0.148297	0.147297	0.380517	0.252909	0.387858	0.270302		0.389726	0.38235	0.981073
176	Heat shock protein HSP 90-beta OS=Mus musculus GN=Hsp90ab1 PE=1 SV=3	P11499	724	83 kDa	0	4	0	0	2	2	0	1	0		0	0.00552486	0	0	0.00276243	0.00276243	0	0.00138122	0		0	1.64774	0	0	0.897768	0.918972	0	0.406479	0		0.93275	0.505084	0.229479		0.550246	0.549246	0.60658	0.302852	0.136493	0.135493		0.907128	4.03131	4.44404
178	Collagen alpha-1(VI) chain OS=Mus musculus GN=Col6a1 PE=1 SV=1	Q04857	1025	108 kDa	1	0	10	0	0	0	0	0	0		0.00097561	0	0.0097561	0	0	0	0	0	0		1.01945	0	2.50477	0	0	0	0	0	0		0.181532	0.181532	#DIV/0!		1.17574	0.727223	0.001	0	0.001	0		1175.74	1175.74	1
179	Multiple inositol polyphosphate phosphatase 1 OS=Mus musculus GN=Minpp1 PE=1 SV=3	Q9Z2L6	481	55 kDa	0	1	2	0	2	2	0	3	1		0	0.002079	0.004158	0	0.004158	0.004158	0	0.00623701	0.002079		0	0.620042	1.06752	0	1.35132	1.38323	0	1.83549	1.09594		0.560885	0.538092	0.929961		0.563522	0.309507	0.912517	0.455852	0.978145	0.53318		0.617546	0.576113	0.932906
180	Polymerase I and transcript release factor OS=Mus musculus GN=Ptrf PE=1 SV=1	O54724	392	44 kDa	0	1	2	0	3	3	0	1	2		0	0.00255102	0.00510204	0	0.00765306	0.00765306	0	0.00255102	0.00510204		0	0.760817	1.30989	0	2.48718	2.54593	0	0.750742	2.68953		0.344011	0.633799	0.67096		0.691237	0.379777	1.6787	0.839023	1.14776	0.801252		0.411769	0.60225	1.46259
181	Dihydrolipoyl dehydrogenase, mitochondrial OS=Mus musculus GN=Dld PE=1 SV=2	O08749	509	54 kDa	0	3	1	0	1	2	0	3	0		0	0.00589391	0.00196464	0	0.00196464	0.00392927	0	0.00589391	0		0	1.7578	0.5044	0	0.638491	1.30714	0	1.73452	0		0.8779	0.8325	0.923723		0.755067	0.522563	0.649545	0.377373	0.579174	0.578174		1.16246	1.3037	1.1215
182	Histone H1.0 OS=Mus musculus GN=H1f0 PE=2 SV=4	P10922	194	21 kDa	0	2	4	0	1	2	0	2	0		0	0.0103093	0.0206186	0	0.00515464	0.0103093	0	0.0103093	0		0	3.07464	5.2936	0	1.67522	3.42957	0	3.03393	0		0.583507	0.388122	0.651266		2.79041	1.53477	1.70259	0.990119	1.01231	1.01131		1.63892	2.75649	1.68189
183	Tripartite motif-containing protein 72 OS=Mus musculus GN=Trim72 PE=1 SV=1	Q1XH17	477	53 kDa	0	3	1	0	1	2	0	0	0		0	0.00628931	0.00209644	0	0.00209644	0.00419287	0	0	0		0	1.87573	0.538238	0	0.681325	1.39483	0	0	0		0.8779	0.222492	0.160818		0.805654	0.55762	0.693053	0.40269	0.001	0		1.16247	805.654	693.053
184	Histone H1.4 OS=Mus musculus GN=Hist1h1e PE=1 SV=2	P43274	219	22 kDa	0	3	6	0	0	1	0	1	0		0	0.0136986	0.0273973	0	0	0.00456621	0	0.00456621	0		0	4.08548	7.03396	0	0	1.51903	0	1.34379	0		0.202436	0.19363	0.935297		3.70748	2.03935	0.507344	0.506344	0.448931	0.447931		7.30763	8.25846	1.13012
185	Histone H1.2 OS=Mus musculus GN=Hist1h1c PE=1 SV=2	P15864	212	21 kDa	0	1	9	0	1	1	0	0	0		0	0.00471698	0.0424528	0	0.00471698	0.00471698	0	0	0		0	1.40679	10.8993	0	1.53298	1.56919	0	0	0		0.42554	0.296895	0.116171		4.10304	3.42282	1.03506	0.517134	0.001	0		3.96407	4103.04	1035.06
186	ATP synthase subunit d, mitochondrial (Fragment) OS=Mus musculus GN=Atp5h PE=1 SV=1	B1ASE2 (+2)	138	16 kDa	0	0	3	0	1	3	0	3	1		0	0	0.0217391	0	0.00724638	0.0217391	0	0.0217391	0.00724638		0	0	5.58129	0	2.35501	7.23191	0	6.39763	3.81991		0.661406	0.588311	0.944286		1.86143	1.86043	3.19664	2.12956	3.40685	1.8584		0.582308	0.546379	0.938299
188	PDZ and LIM domain 3, isoform CRA_a OS=Mus musculus GN=Pdlim3 PE=1 SV=1	A0A1B0GSX6 (+1)	364	39 kDa	0	2	2	0	3	1	0	2	0		0	0.00549451	0.00549451	0	0.00824176	0.00274725	0	0.00549451	0		0	1.63868	1.41066	0	2.6785	0.913923	0	1.61698	0		0.856426	0.555836	0.527657		1.01745	0.512468	1.19848	0.786108	0.539994	0.538994		0.84895	1.88418	2.21942
190	Aminoacyl tRNA synthase complex-interacting multifunctional protein 1 OS=Mus musculus GN=Aimp1 PE=1 SV=2	P31230 (+1)	310	34 kDa	0	2	0	0	2	3	0	1	0		0	0.00645161	0	0	0.00645161	0.00967742	0	0.00322581	0		0	1.92413	0	0	2.09672	3.21937	0	0.949325	0		0.377735	0.673151	0.217353		0.642377	0.641377	1.77303	0.943425	0.317442	0.316442		0.362305	2.02361	5.58537
191	Ubiquitin-40S ribosomal protein S27a OS=Mus musculus GN=Rps27a PE=1 SV=2	P62983	156	18 kDa	0	2	2	0	2	0	0	1	0		0	0.0128205	0.0128205	0	0.0128205	0	0	0.00641026	0		0	3.82359	3.29153	0	4.16656	0	0	1.88648	0		0.620193	0.266563	0.644286		2.37271	1.19576	1.38985	1.38885	0.629826	0.628826		1.70716	3.76724	2.20673
192	Ankyrin-1 (Fragment) OS=Mus musculus GN=Ank1 PE=1 SV=1	G3UXF4	109	12 kDa	0	2	0	1	3	0	0	3	0		0	0.0183486	0	0.00917431	0.0275229	0	0	0.0275229	0		0	5.4723	0	14.5856	8.94473	0	0	8.09975	0		0.262692	0.801385	0.364491		1.8251	1.8241	7.84443	4.24634	2.70092	2.69992		0.232662	0.675734	2.90436
193	Inward rectifier potassium channel 2 OS=Mus musculus GN=Kcnj2 PE=1 SV=1	P35561	428	48 kDa	0	5	0	0	3	0	0	2	0		0	0.0116822	0	0	0.00700935	0	0	0.0046729	0		0	3.48412	0	0	2.27798	0	0	1.37519	0		0.786409	0.603478	0.751463		1.16237	1.16137	0.760327	0.759327	0.459397	0.458397		1.52878	2.53021	1.65505
194	Triadin OS=Mus musculus GN=Trdn PE=1 SV=1	E9Q9K5	693	78 kDa	0	0	1	0	1	1	0	1	2		0	0	0.001443	0	0.001443	0.001443	0	0.001443	0.002886		0	0	0.370475	0	0.468964	0.48004	0	0.424662	1.52135		0.391022	0.326184	0.526842		0.124492	0.123492	0.317335	0.1582	0.649671	0.453234		0.392304	0.191623	0.488454
195	Succinate dehydrogenase [ubiquinone] flavoprotein subunit, mitochondrial OS=Mus musculus GN=Sdha PE=1 SV=1	Q8K2B3	664	73 kDa	0	1	2	0	1	2	0	1	1		0	0.00150602	0.00301205	0	0.00150602	0.00301205	0	0.00150602	0.00150602		0	0.449157	0.773311	0	0.489446	1.00201	0	0.443209	0.793898		0.818523	0.9886	0.829718		0.40849	0.224206	0.498153	0.289282	0.413369	0.229697		0.820009	0.988196	1.2051
196	Profilin OS=Mus musculus GN=Pfn2 PE=1 SV=1	D3YWS3 (+1)	110	12 kDa	0	2	1	0	2	1	0	1	1		0	0.0181818	0.00909091	0	0.0181818	0.00909091	0	0.00909091	0.00909091		0	5.42255	2.33399	0	5.90894	3.02425	0	2.67537	4.79226		0.873885	0.965536	0.835024		2.58652	1.5704	2.97873	1.70592	2.49021	1.38653		0.868328	1.03867	1.19618
197	Isocitrate dehydrogenase [NAD] subunit gamma 1, mitochondrial OS=Mus musculus GN=Idh3g PE=1 SV=1	P70404	393	43 kDa	0	1	2	0	2	2	0	0	1		0	0.00254453	0.00508906	0	0.00508906	0.00508906	0	0	0.00254453		0	0.758881	1.30656	0	1.6539	1.69297	0	0	1.34134		0.560885	0.701542	0.402718		0.689481	0.378811	1.11662	0.557926	0.448115	0.447115		0.61747	1.53863	2.49182
198	Carnitine O-palmitoyltransferase 1, muscle isoform OS=Mus musculus GN=Cpt1b PE=1 SV=1	Q924X2	772	88 kDa	0	3	2	0	2	2	0	2	0		0	0.00388601	0.00259067	0	0.00259067	0.00259067	0	0.00259067	0		0	1.15897	0.665128	0	0.841948	0.861834	0	0.762411	0		0.931727	0.447993	0.456574		0.609031	0.33578	0.568927	0.284022	0.255137	0.254137		1.07049	2.38707	2.22989
199	Splicing factor U2AF 65 kDa subunit OS=Mus musculus GN=U2af2 PE=1 SV=3	P26369 (+1)	475	54 kDa	0	3	2	0	0	0	0	2	1		0	0.00631579	0.00421053	0	0	0	0	0.00421053	0.00210526		0	1.88362	1.08101	0	0	0	0	1.23912	1.10979		0.144413	0.775493	0.117321		0.989211	0.545731	0.001	0	0.783968	0.39326		989.211	1.2618	0.00127556
200	Collagen alpha-2(I) chain OS=Mus musculus GN=Col1a2 PE=1 SV=2	Q01149	1372	130 kDa	3	0	7	0	0	0	0	0	0		0.00218659	0	0.00510204	0	0	0	0	0	0		2.28484	0	1.30989	0	0	0	0	0	0		0.144511	0.144511	#DIV/0!		1.19924	0.661934	0.001	0	0.001	0		1199.24	1199.24	1
202	40S ribosomal protein S29 OS=Mus musculus GN=Rps29 PE=3 SV=2	P62274	56	7 kDa	0	1	1	0	1	1	0	2	1		0	0.0178571	0.0178571	0	0.0178571	0.0178571	0	0.0357143	0.0178571		0	5.32572	4.58463	0	5.80343	5.9405	0	10.5104	9.41336		0.82373	0.421261	0.51972		3.30445	1.66552	3.91564	1.95772	6.64225	3.33569		0.84391	0.49749	0.589506
205	Collagen alpha-1(I) chain OS=Mus musculus GN=Col1a1 PE=1 SV=4	P11087	1453	138 kDa	1	0	4	0	0	0	1	1	0		0.000688231	0	0.00275292	0	0	0	0.000688231	0.000688231	0		0.719155	0	0.706784	0	0	0	1.63865	0.20254	0		0.116146	0.819433	0.299884		0.476313	0.237683	0.001	0	0.614729	0.515783		476.313	0.774835	0.00162673
207	40S ribosomal protein S8 OS=Mus musculus GN=Rps8 PE=1 SV=2	P62242	208	24 kDa	0	2	4	0	0	0	0	0	0		0	0.00961538	0.0192308	0	0	0	0	0	0		0	2.8677	4.9373	0	0	0	0	0	0		0.143296	0.143296	#DIV/0!		2.60266	1.43147	0.001	0	0.001	0		2602.66	2602.66	1
209	60S ribosomal protein L38 OS=Mus musculus GN=Rpl38 PE=1 SV=3	Q9JJI8	70	8 kDa	0	1	2	0	1	1	0	1	1		0	0.0142857	0.0285714	0	0.0142857	0.0142857	0	0.0142857	0.0142857		0	4.26058	7.33541	0	4.64274	4.7524	0	4.20415	7.53069		0.794964	0.9886	0.785768		3.86633	2.12675	3.13271	1.56618	3.91261	2.17884		1.23418	0.988171	0.80067
210	40S ribosomal protein S3 OS=Mus musculus GN=Rps3 PE=1 SV=1	P62908	243	27 kDa	0	3	1	0	1	1	0	2	1		0	0.0123457	0.00411523	0	0.00411523	0.00411523	0	0.00823045	0.00411523		0	3.68198	1.05654	0	1.33742	1.369	0	2.42215	2.16933		0.597847	0.972525	0.51972		1.58051	1.09459	0.90314	0.451162	1.53149	0.768719		1.75001	1.032	0.589712
211	60S ribosomal protein L35 OS=Mus musculus GN=Rpl35 PE=1 SV=1	Q6ZWV7	123	15 kDa	0	1	1	0	1	3	0	2	0		0	0.00813008	0.00813008	0	0.00813008	0.0243902	0	0.0162602	0		0	2.42472	2.08731	0	2.64221	8.11385	0	4.78522	0		0.453047	0.961352	0.526552		1.50501	0.758287	3.58635	2.38927	1.59607	1.59507		0.419649	0.942946	2.24699
212	Y-box-binding protein 3 OS=Mus musculus GN=Ybx3 PE=1 SV=2	Q9JKB3	361	39 kDa	0	1	2	0	2	2	0	0	2		0	0.00277008	0.00554017	0	0.00554017	0.00554017	0	0	0.00554017		0	0.826151	1.42238	0	1.80051	1.84304	0	0	2.92049		0.560885	0.842574	0.843894		0.75051	0.41239	1.21552	0.607382	0.974496	0.973496		0.617442	0.770152	1.24733
213	Protein Rpl9-ps6 OS=Mus musculus GN=Rpl9-ps6 PE=4 SV=1	A0A140T8T4 (+1)	192	22 kDa	0	1	2	0	0	2	0	2	1		0	0.00520833	0.0104167	0	0	0.0104167	0	0.0104167	0.00520833		0	1.55334	2.67437	0	0	3.46529	0	3.06553	2.74556		0.863939	0.693211	0.631945		1.41023	0.775379	1.1561	1.1551	1.93803	0.97291		1.21982	0.727664	0.596532
214	60S ribosomal protein L31 OS=Mus musculus GN=Rpl31 PE=1 SV=1	A0A0A6YX26 (+1)	129	15 kDa	0	2	2	0	1	0	0	1	0		0	0.0155039	0.0155039	0	0.00775194	0	0	0.00775194	0		0	4.62388	3.98046	0	2.51932	0	0	2.28132	0		0.29187	0.266563	0.947536		2.86911	1.44604	0.840772	0.839772	0.761441	0.760441		3.41247	3.768	1.10419
215	Peroxiredoxin-2 OS=Mus musculus GN=Prdx2 PE=1 SV=3	Q61171	198	22 kDa	0	0	0	0	2	1	0	2	0		0	0	0	0	0.010101	0.00505051	0	0.010101	0		0	0	0	0	3.28275	1.68014	0	2.97263	0		0.155829	0.373901	0.653793		0.001	0	1.6553	0.947735	0.991878	0.990878		0.000604122	0.00100819	1.66885
216	Alpha-S1-casein CONTAMINANT OS=Bos taurus GN=CSN1S1 PE=1 SV=2	P02662	214	25 kDa	0	2	1	2	0	0	0	2	0		0	0.00934579	0.0046729	0.00934579	0	0	0	0.00934579	0		0	2.78729	1.19972	14.8582	0	0	0	2.75038	0		0.510173	0.752738	0.467866		1.33	0.807215	4.95373	4.95273	0.917794	0.916794		0.268485	1.44913	5.39743
217	3-ketoacyl-CoA thiolase, mitochondrial OS=Mus musculus GN=Acaa2 PE=1 SV=3	Q8BWT1	397	42 kDa	0	1	0	0	3	1	0	3	0		0	0.00251889	0	0	0.00755668	0.00251889	0	0.00755668	0		0	0.751235	0	0	2.45586	0.837955	0	2.22386	0		0.328945	0.564452	0.747508		0.251412	0.250412	1.09894	0.720764	0.742287	0.741287		0.228777	0.338699	1.48048
220	Prolargin OS=Mus musculus GN=Prelp PE=1 SV=2	Q9JK53	378	43 kDa	0	0	6	0	1	1	0	0	0		0	0	0.015873	0	0.0026455	0.0026455	0	0	0		0	0	4.07523	0	0.859767	0.880074	0	0	0		0.605085	0.373901	0.116171		1.35941	1.35841	0.580947	0.290033	0.001	0		2.33999	1359.41	580.947
221	Elongation factor 1-gamma OS=Mus musculus GN=Eef1g PE=1 SV=3	Q9D8N0	437	50 kDa	0	0	2	0	1	5	0	0	0		0	0	0.00457666	0	0.00228833	0.0114416	0	0	0		0	0	1.17501	0	0.743689	3.80627	0	0	0		0.41174	0.373901	0.262796		0.39267	0.39167	1.51765	1.16476	0.001	0		0.258735	392.67	1517.65
225	WAS/WASL-interacting protein family member 3 OS=Mus musculus GN=Wipf3 PE=1 SV=1	D3Z5R4 (+2)	449	45 kDa	0	0	1	0	2	2	0	2	1		0	0	0.00222717	0	0.00445434	0.00445434	0	0.00445434	0.00222717		0	0	0.571803	0	1.44763	1.48182	0	1.31087	1.17405		0.20821	0.235895	0.828671		0.191601	0.190601	0.977481	0.48834	0.829307	0.416033		0.196015	0.231037	1.17867
227	40S ribosomal protein S15 OS=Mus musculus GN=Rps15 PE=1 SV=2	P62843	145	17 kDa	1	0	2	1	0	2	0	0	0		0.00689655	0	0.0137931	0.00689655	0	0.0137931	0	0	0		7.20643	0	3.54123	10.9643	0	4.58852	0	0	0		0.695	0.160168	0.178281		3.58355	2.08042	5.18528	3.17911	0.001	0		0.691102	3583.55	5185.28
229	Succinate--CoA ligase [ADP-forming] subunit beta, mitochondrial OS=Mus musculus GN=Sucla2 PE=1 SV=2	Q9Z2I9	463	50 kDa	0	1	0	0	2	1	0	2	0		0	0.00215983	0	0	0.00431965	0.00215983	0	0.00431965	0		0	0.644148	0	0	1.40385	0.718505	0	1.27123	0		0.343174	0.682651	0.653793		0.215716	0.214716	0.708453	0.405295	0.424745	0.423745		0.304489	0.507872	1.66795
230	PDZ and LIM domain protein 7 OS=Mus musculus GN=Pdlim7 PE=1 SV=1	Q3TJD7 (+1)	457	50 kDa	0	2	2	0	0	0	0	2	0		0	0.00437637	0.00437637	0	0	0	0	0.00437637	0		0	1.30521	1.12359	0	0	0	0	1.28792	0		0.118336	0.555836	0.373901		0.810599	0.408181	0.001	0	0.430308	0.429308		810.599	1.88376	0.00232392
240	Elongation factor 1-delta OS=Mus musculus GN=Eef1d PE=1 SV=1	A0A0R4J1L2 (+1)	257	29 kDa	0	0	1	0	1	2	0	1	0		0	0	0.00389105	0	0.00389105	0.0077821	0	0.00389105	0		0	0	0.998986	0	1.26456	2.58886	0	1.1451	0		0.309536	0.928024	0.342613		0.333995	0.332995	1.28547	0.747405	0.3827	0.3817		0.259823	0.872734	3.35895
242	Peptidyl-prolyl cis-trans isomerase FKBP3 OS=Mus musculus GN=Fkbp3 PE=1 SV=2	Q62446	224	25 kDa	0	1	1	0	1	0	0	2	0		0	0.00446429	0.00446429	0	0.00446429	0	0	0.00892857	0		0	1.33143	1.14616	0	1.45086	0	0	2.6276	0		0.620193	0.961352	0.715016		0.826863	0.416381	0.484619	0.483619	0.876865	0.875865		1.70621	0.942976	0.552672
243	Alpha-crystallin B chain OS=Mus musculus GN=Cryab PE=1 SV=2	P23927	175	20 kDa	0	2	2	0	1	1	0	0	0		0	0.0114286	0.0114286	0	0.00571429	0.00571429	0	0	0		0	3.40846	2.93416	0	1.8571	1.90096	0	0	0		0.5243	0.118336	0.116171		2.11521	1.06593	1.25369	0.626471	0.001	0		1.68719	2115.21	1253.69
244	Polyadenylate-binding protein OS=Mus musculus GN=Pabpc4 PE=1 SV=1	A3KFU8 (+3)	644	71 kDa	0	2	2	0	0	0	0	1	0		0	0.00310559	0.00310559	0	0	0	0	0.0015528	0		0	0.926212	0.797327	0	0	0	0	0.456973	0		0.118336	0.266563	0.373901		0.575513	0.289656	0.001	0	0.153324	0.152324		575.513	3.75357	0.00652212
262	Junction plakoglobin OS=Mus musculus GN=Jup PE=1 SV=3	Q02257	745	82 kDa	0	2	1	0	0	0	0	0	0		0	0.00268456	0.00134228	0	0	0	0	0	0		0	0.800645	0.344617	0	0	0	0	0	0		0.175026	0.175026	#DIV/0!		0.382754	0.231871	0.001	0	0.001	0		382.754	382.754	1
														Total SpC/L	0.95665	3.35276	3.89506	0.628732	3.07733	3.00601	0.419593	3.39767	1.89713

## Sheet: Sorted by p-value Myc vs MycLCS
	Proteins after removal of non-mouse proteins, pseudogenes, redundant Uniprot entries, keratins, immunoglobulins, serum proteins and proteins found in only one out of three replicates. NSAF values, NSAF p-values and NSAF averages were calculated.
	To calculate NSAF fold change (FC), and to avoid dividing by 0, an arbitrary number 0.001 was added to all NSAF average values. Data are sorted by p-values of NSAF Myc vs Myc/LCS.
					TSC	TSC	TSC	TSC	TSC	TSC	TSC	TSC	TSC		Spc/L	Spc/L	Spc/L	Spc/L	Spc/L	Spc/L	Spc/L	Spc/L	Spc/L		NSAF Myc Rep1	NSAF Myc Rep2	NSAF Myc Rep3	NSAF Myc/LCS Rep1	NSAF Myc/LCS Rep2	NSAF Myc/LCS Rep3	NSAF LCS Rep1	NSAF LCS Rep2	NSAF LCS Rep3		NSAF p value Myc vs Myc/LCS	-log10(p-value) NSAF Myc vs Myc/LCS		NSAF Myc average	NSAF Myc/LCS average	FC NSAF Myc vs Myc/LCS	log2FC NSAF Myc vs Myc/LCS	-log10(p-value) NSAF Myc vs Myc/LCS
#	Identified Proteins	Accession Number	Protein Length	Molecular Weight	Myc Rep1	Myc Rep2	Myc Rep3	Myc/LCS Rep1	Myc/LCS Rep2	Myc/LCS Rep3	LCS Rep1	LCS Rep2	LCS Rep3		Myc Rep1	Myc Rep2	Myc Rep3	Myc/LCS Rep1	Myc/LCS Rep2	Myc/LCS Rep3	LCS Rep1	LCS Rep2	LCS Rep3		x1000	x1000	x1000	x1000	x1000	x1000	x1000	x1000	x1000
116	MCG10343, isoform CRA_b OS=Mus musculus GN=Slc25a3 PE=1 SV=1	G5E902 (+1)	358	40 kDa	0	3	3	1	5	3	0	2	2		0	0.00837989	0.00837989	0.0027933	0.0139665	0.00837989	0	0.00558659	0.00558659		0	2.49922	2.15145	4.44085	4.53899	2.78772	0	1.64408	2.94496		0.0700535	1.15457		1.55122	3.92352	0.395365	-1.33874	1.15457
147	Histone H2A type 2-C OS=Mus musculus GN=Hist2h2ac PE=1 SV=3	Q64523 (+1)	129	14 kDa	1	1	7	0	0	0	0	1	0		0.00775194	0.00775194	0.0542636	0	0	0	0	0.00775194	0		8.10025	2.31194	13.9316	0	0	0	0	2.28132	0		0.0728298	1.13769		8.1156	0.001	8115.6	12.9865	1.13769
120	Eukaryotic translation initiation factor 5A-1 OS=Mus musculus GN=Eif5a PE=1 SV=2	P63242	154	17 kDa	0	3	4	1	4	4	0	3	5		0	0.0194805	0.025974	0.00649351	0.025974	0.025974	0	0.0194805	0.0324675		0	5.80988	6.66856	10.3235	8.44135	8.64073	0	5.73294	17.1152		0.0843503	1.07391		4.16048	9.1362	0.455384	-1.13485	1.07391
92	Tropomyosin beta chain OS=Mus musculus GN=Tpm2 PE=1 SV=1	P58774	284	33 kDa	3	1	16	0	0	0	0	4	0		0.0105634	0.00352113	0.056338	0	0	0	0	0.0140845	0		11.038	1.05014	14.4642	0	0	0	0	4.14494	0		0.0926915	1.03296		8.85178	0.001	8851.78	13.1118	1.03296
33	Creatine kinase M-type OS=Mus musculus GN=Ckm PE=1 SV=1	P07310	381	43 kDa	4	15	20	4	15	18	2	17	17		0.0104987	0.0393701	0.0524934	0.0104987	0.0393701	0.0472441	0.00524934	0.0446194	0.0446194		10.9704	11.7417	13.4771	16.6911	12.795	15.7166	12.4984	13.1311	23.521		0.0959806	1.01782		12.0641	15.0685	0.800615	-0.32082	1.01782
205	Collagen alpha-1(I) chain OS=Mus musculus GN=Col1a1 PE=1 SV=4	P11087	1453	138 kDa	1	0	4	0	0	0	1	1	0		0.000688231	0	0.00275292	0	0	0	0.000688231	0.000688231	0		0.719155	0	0.706784	0	0	0	1.63865	0.20254	0		0.116146	0.934994		0.476313	0.001	476.313	8.89577	0.934994
130	40S ribosomal protein S19 OS=Mus musculus GN=Rps19 PE=1 SV=3	Q9CZX8	145	16 kDa	0	3	4	0	0	0	0	3	3		0	0.0206897	0.0275862	0	0	0	0	0.0206897	0.0206897		0	6.17049	7.08247	0	0	0	0	6.08877	10.9065		0.117997	0.928131		4.41865	0.001	4418.65	12.1094	0.928131
230	PDZ and LIM domain protein 7 OS=Mus musculus GN=Pdlim7 PE=1 SV=1	Q3TJD7 (+1)	457	50 kDa	0	2	2	0	0	0	0	2	0		0	0.00437637	0.00437637	0	0	0	0	0.00437637	0		0	1.30521	1.12359	0	0	0	0	1.28792	0		0.118336	0.926883		0.810599	0.001	810.599	9.66284	0.926883
244	Polyadenylate-binding protein OS=Mus musculus GN=Pabpc4 PE=1 SV=1	A3KFU8 (+3)	644	71 kDa	0	2	2	0	0	0	0	1	0		0	0.00310559	0.00310559	0	0	0	0	0.0015528	0		0	0.926212	0.797327	0	0	0	0	0.456973	0		0.118336	0.926883		0.575513	0.001	575.513	9.16871	0.926883
36	Actin, cytoplasmic 1 OS=Mus musculus GN=Actb PE=1 SV=1	P60710	375	42 kDa	10	9	27	0	0	13	0	0	11		0.0266667	0.024	0.072	0	0	0.0346667	0	0	0.0293333		27.8649	7.15777	18.4852	0	0	11.5325	0	0	15.463		0.120627	0.918554		17.837	3.84516	4.6388	2.21375	0.918554
67	Tropomyosin alpha-1 chain OS=Mus musculus GN=Tpm1 PE=1 SV=1	P58771	284	33 kDa	7	2	17	0	0	3	2	6	0		0.0246479	0.00704225	0.0598592	0	0	0.0105634	0.00704225	0.0211268	0		25.7554	2.10028	15.3682	0	0	3.5141	16.7673	6.21741	0		0.129353	0.888224		14.409	1.17237	12.2905	3.61947	0.888224
32	Triosephosphate isomerase OS=Mus musculus GN=Tpi1 PE=1 SV=4	P17751	249	32 kDa	4	20	15	4	21	16	3	24	13		0.0160643	0.0803213	0.060241	0.0160643	0.0843373	0.064257	0.0120482	0.0963855	0.0522088		16.7861	23.9551	15.4662	25.5394	27.409	21.3763	28.6862	28.3654	27.5218		0.130686	0.883772		18.7368	24.7759	0.756252	-0.403062	0.883772
43	Stomatin-like protein 2, mitochondrial OS=Mus musculus GN=Stoml2 PE=1 SV=1	Q99JB2	353	38 kDa	3	18	14	5	15	17	2	22	13		0.00849858	0.0509915	0.0396601	0.0141643	0.0424929	0.0481586	0.00566572	0.0623229	0.0368272		8.88044	15.2077	10.1823	22.5188	13.8099	16.0208	13.4898	18.3411	19.4134		0.137168	0.862747		11.4245	17.4508	0.654668	-0.611165	0.862747
207	40S ribosomal protein S8 OS=Mus musculus GN=Rps8 PE=1 SV=2	P62242	208	24 kDa	0	2	4	0	0	0	0	0	0		0	0.00961538	0.0192308	0	0	0	0	0	0		0	2.8677	4.9373	0	0	0	0	0	0		0.143296	0.843766		2.60266	0.001	2602.66	11.3458	0.843766
199	Splicing factor U2AF 65 kDa subunit OS=Mus musculus GN=U2af2 PE=1 SV=3	P26369 (+1)	475	54 kDa	0	3	2	0	0	0	0	2	1		0	0.00631579	0.00421053	0	0	0	0	0.00421053	0.00210526		0	1.88362	1.08101	0	0	0	0	1.23912	1.10979		0.144413	0.840394		0.989211	0.001	989.211	9.95013	0.840394
200	Collagen alpha-2(I) chain OS=Mus musculus GN=Col1a2 PE=1 SV=2	Q01149	1372	130 kDa	3	0	7	0	0	0	0	0	0		0.00218659	0	0.00510204	0	0	0	0	0	0		2.28484	0	1.30989	0	0	0	0	0	0		0.144511	0.8401		1.19924	0.001	1199.24	10.2279	0.8401
128	Histone H4 OS=Mus musculus GN=Hist1h4a PE=1 SV=2	P62806	103	11 kDa	1	2	15	0	0	0	0	3	1		0.00970874	0.0194175	0.145631	0	0	0	0	0.0291262	0.00970874		10.145	5.79108	37.3892	0	0	0	0	8.57158	5.11794		0.146618	0.833813		17.7761	0.001	17776.1	14.1177	0.833813
215	Peroxiredoxin-2 OS=Mus musculus GN=Prdx2 PE=1 SV=3	Q61171	198	22 kDa	0	0	0	0	2	1	0	2	0		0	0	0	0	0.010101	0.00505051	0	0.010101	0		0	0	0	0	3.28275	1.68014	0	2.97263	0		0.155829	0.807353		0.001	1.6553	0.000604122	-10.6929	0.807353
165	Protein-L-isoaspartate O-methyltransferase OS=Mus musculus GN=Pcmt1 PE=1 SV=1	E0CYV0 (+2)	286	30 kDa	0	0	0	0	6	3	0	0	0		0	0	0	0	0.020979	0.0104895	0	0	0		0	0	0	0	6.81801	3.48952	0	0	0		0.155829	0.807353		0.001	3.43685	0.000290965	-11.7469	0.807353
127	Alpha-actinin-3 OS=Mus musculus GN=Actn3 PE=2 SV=1	O88990	900	103 kDa	1	2	14	0	1	0	0	5	0		0.00111111	0.00222222	0.0155556	0	0.00111111	0	0	0.00555556	0		1.16104	0.662756	3.99372	0	0.361102	0	0	1.63495	0		0.156523	0.805422		1.94017	0.121367	15.9859	3.99873	0.805422
4	Myosin-1 OS=Mus musculus GN=Myh1 PE=1 SV=1	Q5SX40	1942	223 kDa	0	63	156	0	0	0	0	0	0		0	0.0324408	0.0803296	0	0	0	0	0	0		0	9.67515	20.6238	0	0	0	0	0	0		0.165258	0.781837		10.1006	0.001	10100.6	13.3022	0.781837
262	Junction plakoglobin OS=Mus musculus GN=Jup PE=1 SV=3	Q02257	745	82 kDa	0	2	1	0	0	0	0	0	0		0	0.00268456	0.00134228	0	0	0	0	0	0		0	0.800645	0.344617	0	0	0	0	0	0		0.175026	0.756899		0.382754	0.001	382.754	8.58027	0.756899
178	Collagen alpha-1(VI) chain OS=Mus musculus GN=Col6a1 PE=1 SV=1	Q04857	1025	108 kDa	1	0	10	0	0	0	0	0	0		0.00097561	0	0.0097561	0	0	0	0	0	0		1.01945	0	2.50477	0	0	0	0	0	0		0.181532	0.741047		1.17574	0.001	1175.74	10.1994	0.741047
72	Protein Col6a3 OS=Mus musculus GN=Col6a3 PE=1 SV=2	E9PWQ3	3284	354 kDa	4	0	40	0	0	0	0	0	0		0.00121803	0	0.0121803	0	0	0	0	0	0		1.27276	0	3.12715	0	0	0	0	0	0		0.181532	0.741047		1.46764	0.001	1467.64	10.5193	0.741047
40	Pyruvate dehydrogenase E1 component subunit alpha, somatic form, mitochondrial OS=Mus musculus GN=Pdha1 PE=1 SV=1	P35486	390	43 kDa	1	16	10	3	14	13	0	20	12		0.0025641	0.0410256	0.025641	0.00769231	0.0358974	0.0333333	0	0.0512821	0.0307692		2.67931	12.2355	6.58306	12.2294	11.6664	11.0889	0	15.0918	16.2199		0.182827	0.737959		7.16696	11.6626	0.614526	-0.702454	0.737959
41	ATP synthase subunit alpha, mitochondrial OS=Mus musculus GN=Atp5a1 PE=1 SV=1	Q03265	553	60 kDa	1	14	20	4	16	15	1	15	11		0.00180832	0.0253165	0.0361664	0.00723327	0.0289331	0.0271248	0.00180832	0.0271248	0.0198915		1.88957	7.55039	9.28533	11.4996	9.40302	9.02354	4.30552	7.98257	10.4858		0.1891	0.723309		6.24276	9.9764	0.625753	-0.676335	0.723309
166	Basement membrane-specific heparan sulfate proteoglycan core protein OS=Mus musculus GN=Hspg2 PE=1 SV=1	B1B0C7 (+1)	4375	469 kDa	1	0	11	0	0	0	1	0	0		0.000228571	0	0.00251429	0	0	0	0.000228571	0	0		0.238842	0	0.645516	0	0	0	0.544218	0	0		0.192768	0.714964		0.295786	0.001	295.786	8.20841	0.714964
35	TBC1 domain family member 5 OS=Mus musculus GN=Tbc1d5 PE=1 SV=2	Q80XQ2	815	92 kDa	2	17	9	3	26	12	2	26	8		0.00245399	0.0208589	0.0110429	0.00368098	0.0319018	0.0147239	0.00245399	0.0319018	0.00981595		2.56425	6.22097	2.83516	5.85212	10.3678	4.89818	5.84283	9.38842	5.17446		0.198531	0.702171		3.87446	7.04038	0.55032	-0.861658	0.702171
184	Histone H1.4 OS=Mus musculus GN=Hist1h1e PE=1 SV=2	P43274	219	22 kDa	0	3	6	0	0	1	0	1	0		0	0.0136986	0.0273973	0	0	0.00456621	0	0.00456621	0		0	4.08548	7.03396	0	0	1.51903	0	1.34379	0		0.202436	0.693712		3.70748	0.507344	7.30763	2.8694	0.693712
225	WAS/WASL-interacting protein family member 3 OS=Mus musculus GN=Wipf3 PE=1 SV=1	D3Z5R4 (+2)	449	45 kDa	0	0	1	0	2	2	0	2	1		0	0	0.00222717	0	0.00445434	0.00445434	0	0.00445434	0.00222717		0	0	0.571803	0	1.44763	1.48182	0	1.31087	1.17405		0.20821	0.681499		0.191601	0.977481	0.196015	-2.35096	0.681499
158	Ankyrin-1 OS=Mus musculus GN=Ank1 PE=1 SV=1	A0A0R4J1N7	1907	210 kDa	0	3	0	1	3	1	0	3	0		0	0.00157315	0	0.000524384	0.00157315	0.000524384	0	0.00157315	0		0	0.469177	0	0.833679	0.511261	0.174446	0	0.462964	0		0.228327	0.641443		0.157392	0.507462	0.310156	-1.68893	0.641443
21	Actin, alpha skeletal muscle OS=Mus musculus GN=Acta1 PE=1 SV=1	P68134	377	42 kDa	18	18	42	2	16	26	12	24	18		0.0477454	0.0477454	0.111406	0.00530504	0.0424403	0.0689655	0.0318302	0.0636605	0.0477454		49.8907	14.2396	28.6023	8.43409	13.7928	22.9426	75.7863	18.7347	25.1689		0.229447	0.639317		30.9118	15.0575	2.05292	1.03768	0.639317
50	Myosin light chain 1/3, skeletal muscle isoform OS=Mus musculus GN=Myl1 PE=1 SV=1	E9PWG4	161	18 kDa	8	9	17	0	10	11	4	10	10		0.0496894	0.0559006	0.10559	0	0.0621118	0.068323	0.0248447	0.0621118	0.0621118		51.9221	16.6718	27.1091	0	20.1858	22.7289	59.1541	18.2789	32.7421		0.237774	0.623836		31.902	14.3059	2.22999	1.15704	0.623836
119	Histone H2B type 1-B OS=Mus musculus GN=Hist1h2bb PE=1 SV=3	Q64475	126	14 kDa	2	1	7	0	2	3	0	2	0		0.015873	0.00793651	0.0555556	0	0.015873	0.0238095	0	0.015873	0		16.5862	2.36699	14.2633	0	5.1586	7.92067	0	4.67128	0		0.248831	0.604096		11.0732	4.36076	2.53928	1.34442	0.604096
76	Plasminogen activator inhibitor 1 RNA-binding protein OS=Mus musculus GN=Serbp1 PE=1 SV=1	A0A0N4SV32 (+2)	362	40 kDa	5	7	3	1	2	1	0	4	5		0.0138122	0.019337	0.00828729	0.00276243	0.00552486	0.00276243	0	0.0110497	0.0138122		14.4328	5.76708	2.12767	4.39178	1.79554	0.918972	0	3.25183	7.28105		0.252274	0.598127		7.44351	2.36976	3.14103	1.65124	0.598127
91	Troponin T, fast skeletal muscle OS=Mus musculus GN=Tnnt3 PE=1 SV=1	A2A6I3	248	29 kDa	3	5	8	0	0	8	1	3	1		0.0120968	0.0201613	0.0322581	0	0	0.0322581	0.00403226	0.0120968	0.00403226		12.6403	6.01291	8.28192	0	0	10.7312	9.60061	3.55997	2.1256		0.255304	0.592942		8.97938	3.57808	2.50956	1.32743	0.592942
154	Galectin-1 OS=Mus musculus GN=Lgals1 PE=1 SV=3	P16045	135	15 kDa	0	0	2	0	3	3	0	5	3		0	0	0.0148148	0	0.0222222	0.0222222	0	0.037037	0.0222222		0	0	3.80355	0	7.22204	7.39262	0	10.8997	11.7144		0.259704	0.585521		1.26885	4.87255	0.260407	-1.94116	0.585521
192	Ankyrin-1 (Fragment) OS=Mus musculus GN=Ank1 PE=1 SV=1	G3UXF4	109	12 kDa	0	2	0	1	3	0	0	3	0		0	0.0183486	0	0.00917431	0.0275229	0	0	0.0275229	0		0	5.4723	0	14.5856	8.94473	0	0	8.09975	0		0.262692	0.580553		1.8251	7.84443	0.232662	-2.10369	0.580553
126	Dynamin-1-like protein OS=Mus musculus GN=Dnm1l PE=1 SV=2	Q8K1M6	742	83 kDa	0	2	0	0	7	3	0	10	1		0	0.00269542	0	0	0.00943396	0.00404313	0	0.0134771	0.00134771		0	0.803882	0	0	3.06596	1.34502	0	3.96618	0.710442		0.264309	0.577888		0.268961	1.47133	0.182802	-2.45165	0.577888
99	Vimentin OS=Mus musculus GN=Vim PE=1 SV=3	P20152	466	54 kDa	1	2	21	0	3	0	0	3	0		0.00214592	0.00429185	0.0450644	0	0.00643777	0	0	0.00643777	0		2.24234	1.28	11.5698	0	2.09222	0	0	1.89458	0		0.266029	0.57507		5.03172	0.698407	7.20456	2.84891	0.57507
47	Glycogenin-1 OS=Mus musculus GN=Gyg1 PE=1 SV=3	Q9R062	333	37 kDa	7	22	17	4	12	9	0	0	0		0.021021	0.0660661	0.0510511	0.012012	0.036036	0.027027	0	0	0		21.9655	19.7036	13.1068	19.097	11.7114	8.99103	0	0	0		0.282352	0.549209		18.2596	13.2675	1.37627	0.460764	0.549209
214	60S ribosomal protein L31 OS=Mus musculus GN=Rpl31 PE=1 SV=1	A0A0A6YX26 (+1)	129	15 kDa	0	2	2	0	1	0	0	1	0		0	0.0155039	0.0155039	0	0.00775194	0	0	0.00775194	0		0	4.62388	3.98046	0	2.51932	0	0	2.28132	0		0.29187	0.534811		2.86911	0.840772	3.41247	1.77082	0.534811
110	Aspartyl/asparaginyl beta-hydroxylase OS=Mus musculus GN=Asph PE=1 SV=1	A2AL78	245	26 kDa	1	2	3	2	2	4	2	3	4		0.00408163	0.00816327	0.0122449	0.00816327	0.00816327	0.0163265	0.00816327	0.0122449	0.0163265		4.26503	2.43462	3.14375	12.9782	2.65299	5.43131	19.4363	3.60356	8.6065		0.298227	0.525454		3.28213	7.02182	0.467419	-1.09721	0.525454
240	Elongation factor 1-delta OS=Mus musculus GN=Eef1d PE=1 SV=1	A0A0R4J1L2 (+1)	257	29 kDa	0	0	1	0	1	2	0	1	0		0	0	0.00389105	0	0.00389105	0.0077821	0	0.00389105	0		0	0	0.998986	0	1.26456	2.58886	0	1.1451	0		0.309536	0.509288		0.333995	1.28547	0.259823	-1.9444	0.509288
90	Myoglobin OS=Mus musculus GN=Mb PE=1 SV=3	P04247	154	17 kDa	0	3	1	0	7	4	0	6	6		0	0.0194805	0.00649351	0	0.0454545	0.025974	0	0.038961	0.038961		0	5.80988	1.66714	0	14.7724	8.64073	0	11.4659	20.5382		0.314288	0.502673		2.49334	7.80536	0.319439	-1.64639	0.502673
18	Glycogen [starch] synthase, muscle OS=Mus musculus GN=Gys1 PE=1 SV=2	Q9Z1E4	738	84 kDa	24	66	35	11	26	26	0	0	0		0.0325203	0.0894309	0.0474255	0.0149051	0.0352304	0.0352304	0	0	0		33.9815	26.6719	12.176	23.6966	11.4496	11.72	0	0	0		0.316925	0.499043		24.2775	15.6231	1.55395	0.635942	0.499043
107	Troponin C, skeletal muscle OS=Mus musculus GN=Tnnc2 PE=1 SV=2	P20801	160	18 kDa	2	3	6	0	4	4	0	5	3		0.0125	0.01875	0.0375	0	0.025	0.025	0	0.03125	0.01875		13.0617	5.59201	9.62773	0	8.1248	8.3167	0	9.19659	9.88403		0.321185	0.493245		9.42813	5.4815	1.71999	0.782401	0.493245
217	3-ketoacyl-CoA thiolase, mitochondrial OS=Mus musculus GN=Acaa2 PE=1 SV=3	Q8BWT1	397	42 kDa	0	1	0	0	3	1	0	3	0		0	0.00251889	0	0	0.00755668	0.00251889	0	0.00755668	0		0	0.751235	0	0	2.45586	0.837955	0	2.22386	0		0.328945	0.482877		0.251412	1.09894	0.228777	-2.12799	0.482877
146	Protein deglycase DJ-1 OS=Mus musculus GN=Park7 PE=1 SV=1	Q99LX0	189	20 kDa	1	1	0	1	3	1	1	3	1		0.00529101	0.00529101	0	0.00529101	0.015873	0.00529101	0.00529101	0.015873	0.00529101		5.52874	1.57799	0	8.41177	5.1586	1.76015	12.5976	4.67128	2.78914		0.339207	0.469535		2.36991	5.11117	0.463672	-1.10882	0.469535
42	L-lactate dehydrogenase A chain OS=Mus musculus GN=Ldha PE=1 SV=3	P06151	332	36 kDa	0	12	11	1	18	13	1	18	8		0	0.0361446	0.0331325	0.00301205	0.0542169	0.0391566	0.00301205	0.0542169	0.0240964		0	10.7798	8.50643	4.78863	17.62	13.0262	7.17154	15.9555	12.7024		0.341002	0.467243		6.42973	11.8126	0.544311	-0.877497	0.467243
229	Succinate--CoA ligase [ADP-forming] subunit beta, mitochondrial OS=Mus musculus GN=Sucla2 PE=1 SV=2	Q9Z2I9	463	50 kDa	0	1	0	0	2	1	0	2	0		0	0.00215983	0	0	0.00431965	0.00215983	0	0.00431965	0		0	0.644148	0	0	1.40385	0.718505	0	1.27123	0		0.343174	0.464486		0.215716	0.708453	0.304489	-1.71554	0.464486
180	Polymerase I and transcript release factor OS=Mus musculus GN=Ptrf PE=1 SV=1	O54724	392	44 kDa	0	1	2	0	3	3	0	1	2		0	0.00255102	0.00510204	0	0.00765306	0.00765306	0	0.00255102	0.00510204		0	0.760817	1.30989	0	2.48718	2.54593	0	0.750742	2.68953		0.344011	0.463427		0.691237	1.6787	0.411769	-1.28009	0.463427
106	Titin OS=Mus musculus GN=Ttn PE=1 SV=1	A2ASS6	35213	3906 kDa	0	1	15	0	0	1	0	5	0		0	2.83986e-05	0.000425979	0	0	2.83986e-05	0	0.000141993	0		0	0.00846961	0.109366	0	0	0.00944731	0	0.0417872	0		0.363564	0.439419		0.0402784	0.0041491	9.70774	3.27914	0.439419
159	Citrate synthase, mitochondrial OS=Mus musculus GN=Cs PE=1 SV=1	Q9CZU6	464	52 kDa	0	1	4	0	0	1	0	1	3		0	0.00215517	0.00862069	0	0	0.00215517	0	0.00215517	0.00646552		0	0.642759	2.21327	0	0	0.716957	0	0.634247	3.40829		0.365653	0.436931		0.95301	0.239986	3.97111	1.98954	0.436931
63	PDZ and LIM domain protein 5 OS=Mus musculus GN=Pdlim5 PE=1 SV=1	Q9CRA2	214	24 kDa	1	8	10	5	4	9	0	14	5		0.0046729	0.0373832	0.046729	0.0233645	0.0186916	0.0420561	0	0.0654206	0.0233645		4.88286	11.1492	11.9972	37.1454	6.07461	13.9907	0	19.2527	12.3165		0.367722	0.43448		9.34407	19.0713	0.489956	-1.02928	0.43448
114	Creatine kinase S-type, mitochondrial OS=Mus musculus GN=Ckmt2 PE=1 SV=1	Q6P8J7	419	47 kDa	0	1	2	0	2	6	0	1	4		0	0.00238663	0.00477327	0	0.00477327	0.0143198	0	0.00238663	0.00954654		0	0.711791	1.22549	0	1.55127	4.76374	0	0.702365	5.03244		0.370302	0.431443		0.646759	2.10601	0.307102	-1.70321	0.431443
3	Myosin-4 OS=Mus musculus GN=Myh4 PE=2 SV=1	Q5SX39	1939	223 kDa	102	95	224	26	104	142	40	171	111		0.0526044	0.0489943	0.115523	0.013409	0.0536359	0.0732336	0.0206292	0.0881898	0.057246		54.9681	14.6121	29.6594	21.3179	17.4312	24.3625	49.1171	25.9534	30.1771		0.370379	0.431354		33.0809	21.0382	1.57242	0.652985	0.431354
190	Aminoacyl tRNA synthase complex-interacting multifunctional protein 1 OS=Mus musculus GN=Aimp1 PE=1 SV=2	P31230 (+1)	310	34 kDa	0	2	0	0	2	3	0	1	0		0	0.00645161	0	0	0.00645161	0.00967742	0	0.00322581	0		0	1.92413	0	0	2.09672	3.21937	0	0.949325	0		0.377735	0.422813		0.642377	1.77303	0.362305	-1.46472	0.422813
46	Elongation factor 1-alpha 2 OS=Mus musculus GN=Eef1a2 PE=1 SV=1	P62631	463	50 kDa	4	11	18	6	8	18	3	12	11		0.00863931	0.0237581	0.0388769	0.012959	0.0172786	0.0388769	0.00647948	0.0259179	0.0237581		9.02749	7.08562	9.98123	20.6025	5.61541	12.9331	15.4273	7.62741	12.524		0.379551	0.42073		8.69912	13.0513	0.666531	-0.585256	0.42073
139	E3 ubiquitin-protein ligase TRIM21 OS=Mus musculus GN=Trim21 PE=1 SV=1	Q3U7K7	462	53 kDa	0	4	4	0	1	2	0	3	1		0	0.00865801	0.00865801	0	0.0021645	0.004329	0	0.00649351	0.0021645		0	2.58217	2.22285	0	0.703446	1.44012	0	1.91098	1.14101		0.384001	0.415668		1.60267	0.715522	2.23986	1.16341	0.415668
194	Triadin OS=Mus musculus GN=Trdn PE=1 SV=1	E9Q9K5	693	78 kDa	0	0	1	0	1	1	0	1	2		0	0	0.001443	0	0.001443	0.001443	0	0.001443	0.002886		0	0	0.370475	0	0.468964	0.48004	0	0.424662	1.52135		0.391022	0.407799		0.124492	0.317335	0.392304	-1.34995	0.407799
26	Phosphorylase b kinase gamma catalytic chain, skeletal muscle/heart isoform OS=Mus musculus GN=Phkg1 PE=1 SV=3	P07934	388	45 kDa	6	24	6	9	24	10	5	32	6		0.0154639	0.0618557	0.0154639	0.0231959	0.0618557	0.0257732	0.0128866	0.0824742	0.0154639		16.1587	18.4479	3.9702	36.8774	20.1026	8.57392	30.6824	24.2714	8.15178		0.391344	0.407441		12.8599	21.8523	0.588493	-0.764902	0.407441
221	Elongation factor 1-gamma OS=Mus musculus GN=Eef1g PE=1 SV=3	Q9D8N0	437	50 kDa	0	0	2	0	1	5	0	0	0		0	0	0.00457666	0	0.00228833	0.0114416	0	0	0		0	0	1.17501	0	0.743689	3.80627	0	0	0		0.41174	0.385377		0.39267	1.51765	0.258735	-1.95045	0.385377
131	Hydroxyacyl-coenzyme A dehydrogenase, mitochondrial OS=Mus musculus GN=Hadh PE=1 SV=2	Q61425	314	34 kDa	0	3	2	0	4	5	0	2	2		0	0.00955414	0.00636943	0	0.0127389	0.0159236	0	0.00636943	0.00636943		0	2.84943	1.63528	0	4.14002	5.29726	0	1.87446	3.35763		0.412738	0.384325		1.4959	3.14676	0.475379	-1.07285	0.384325
74	Vitronectin OS=Mus musculus GN=Vtn PE=1 SV=2	P29788	478	55 kDa	3	5	7	2	6	9	2	5	9		0.00627615	0.0104603	0.0146444	0.0041841	0.0125523	0.0188285	0.0041841	0.0104603	0.0188285		6.55815	3.11967	3.75978	6.65199	4.0794	6.26362	9.96214	3.07836	9.92538		0.421419	0.375286		4.4802	5.666	0.790716	-0.338768	0.375286
86	Tubulin alpha chain (Fragment) OS=Mus musculus GN=Tuba4a PE=1 SV=1	A0A0A0MQA5 (+1)	477	53 kDa	1	7	5	1	11	4	0	8	1		0.00209644	0.0146751	0.0104822	0.00209644	0.0230608	0.00838574	0	0.0167715	0.00209644		2.19063	4.37669	2.69119	3.33297	7.49457	2.78967	0	4.93569	1.10513		0.422207	0.374474		3.08717	4.54007	0.679983	-0.556428	0.374474
155	40S ribosomal protein S9 OS=Mus musculus GN=Rps9 PE=1 SV=3	Q6ZWN5	194	23 kDa	0	3	2	0	1	1	0	1	0		0	0.0154639	0.0103093	0	0.00515464	0.00515464	0	0.00515464	0		0	4.61196	2.6468	0	1.67522	1.71478	0	1.51696	0		0.424288	0.372339		2.42059	1.131	2.14022	1.09776	0.372339
185	Histone H1.2 OS=Mus musculus GN=Hist1h1c PE=1 SV=2	P15864	212	21 kDa	0	1	9	0	1	1	0	0	0		0	0.00471698	0.0424528	0	0.00471698	0.00471698	0	0	0		0	1.40679	10.8993	0	1.53298	1.56919	0	0	0		0.42554	0.37106		4.10304	1.03506	3.96407	1.98698	0.37106
10	Phosphorylase b kinase regulatory subunit alpha, skeletal muscle isoform OS=Mus musculus GN=Phka1 PE=1 SV=1	A2AI87 (+3)	1241	139 kDa	20	74	24	22	93	27	11	95	23		0.016116	0.0596293	0.0193392	0.0177276	0.0749396	0.0217566	0.00886382	0.0765512	0.0185334		16.8402	17.7839	4.96515	28.1838	24.3547	7.23774	21.1043	22.5283	9.76987		0.428582	0.367967		13.1974	19.9264	0.662305	-0.594431	0.367967
12	Phosphorylase b kinase regulatory subunit beta OS=Mus musculus GN=Phkb PE=1 SV=1	Q7TSH2	1085	124 kDa	10	64	18	14	73	18	10	86	11		0.00921659	0.0589862	0.0165899	0.0129032	0.0672811	0.0165899	0.00921659	0.0792627	0.0101382		9.63071	17.5921	4.25927	20.5139	21.8658	5.51892	21.9443	23.3263	5.34436		0.448183	0.348544		10.495	15.9672	0.657286	-0.605407	0.348544
211	60S ribosomal protein L35 OS=Mus musculus GN=Rpl35 PE=1 SV=1	Q6ZWV7	123	15 kDa	0	1	1	0	1	3	0	2	0		0	0.00813008	0.00813008	0	0.00813008	0.0243902	0	0.0162602	0		0	2.42472	2.08731	0	2.64221	8.11385	0	4.78522	0		0.453047	0.343857		1.50501	3.58635	0.419649	-1.25274	0.343857
172	Succinate dehydrogenase [ubiquinone] iron-sulfur subunit, mitochondrial OS=Mus musculus GN=Sdhb PE=1 SV=1	Q9CQA3	282	32 kDa	0	4	3	0	1	2	0	2	0		0	0.0141844	0.0106383	0	0.0035461	0.0070922	0	0.0070922	0		0	4.23036	2.73127	0	1.15245	2.35935	0	2.08717	0		0.461505	0.335823		2.32154	1.1716	1.98151	0.986604	0.335823
98	Stress-70 protein, mitochondrial OS=Mus musculus GN=Hspa9 PE=1 SV=3	P38647	679	73 kDa	0	7	2	0	9	7	0	5	0		0	0.0103093	0.00294551	0	0.0132548	0.0103093	0	0.00736377	0		0	3.07464	0.756228	0	4.3077	3.42957	0	2.16709	0		0.463252	0.334183		1.27796	2.58009	0.495315	-1.01358	0.334183
175	Reticulon-4 OS=Mus musculus GN=Rtn4 PE=1 SV=2	Q99P72	1162	127 kDa	0	0	2	0	1	3	0	1	2		0	0	0.00172117	0	0.000860585	0.00258176	0	0.000860585	0.00172117		0	0	0.441892	0	0.279683	0.858867	0	0.253262	0.907312		0.471934	0.326118		0.148297	0.380517	0.389726	-1.35947	0.326118
37	ADP/ATP translocase 1 OS=Mus musculus GN=Slc25a4 PE=1 SV=4	P48962	298	33 kDa	5	12	15	9	10	11	3	16	7		0.0167785	0.0402685	0.0503356	0.0302013	0.033557	0.0369128	0.0100671	0.0536913	0.0234899		17.5324	12.0097	12.9231	48.0149	10.9058	12.2797	23.9693	15.8008	12.3827		0.478528	0.320093		14.1561	23.7344	0.596436	-0.745561	0.320093
65	Myosin regulatory light chain 2, skeletal muscle isoform OS=Mus musculus GN=Mylpf PE=1 SV=3	P97457	169	19 kDa	2	8	10	2	7	7	1	8	5		0.0118343	0.0473373	0.0591716	0.0118343	0.0414201	0.0414201	0.00591716	0.0473373	0.0295858		12.3661	14.1179	15.1917	18.8145	13.4612	13.7791	14.0885	13.9309	15.5961		0.489325	0.310403		13.8929	15.3526	0.904919	-0.144139	0.310403
55	Dihydrolipoyllysine-residue succinyltransferase component of 2-oxoglutarate dehydrogenase complex, mitochondrial OS=Mus musculus GN=Dlst PE=1 SV=1	Q9D2G2	454	49 kDa	0	8	12	1	10	9	0	6	7		0	0.0176211	0.0264317	0.00220264	0.0220264	0.0198238	0	0.0132159	0.0154185		0	5.25534	6.78606	3.50182	7.15841	6.59474	0	3.88931	8.12783		0.500364	0.300714		4.0148	5.75266	0.697904	-0.5189	0.300714
30	Pyruvate dehydrogenase E1 component subunit beta, mitochondrial OS=Mus musculus GN=Pdhb PE=1 SV=1	Q9D051	359	39 kDa	3	19	13	4	12	13	3	17	12		0.00835655	0.0529248	0.0362117	0.0111421	0.0334262	0.0362117	0.00835655	0.0473538	0.0334262		8.73202	15.7843	9.29697	17.7139	10.8632	12.0465	19.8965	13.9358	17.6206		0.504135	0.297453		11.2721	13.5422	0.832368	-0.264707	0.297453
216	Alpha-S1-casein CONTAMINANT OS=Bos taurus GN=CSN1S1 PE=1 SV=2	P02662	214	25 kDa	0	2	1	2	0	0	0	2	0		0	0.00934579	0.0046729	0.00934579	0	0	0	0.00934579	0		0	2.78729	1.19972	14.8582	0	0	0	2.75038	0		0.510173	0.292283		1.33	4.95373	0.268485	-1.89708	0.292283
243	Alpha-crystallin B chain OS=Mus musculus GN=Cryab PE=1 SV=2	P23927	175	20 kDa	0	2	2	0	1	1	0	0	0		0	0.0114286	0.0114286	0	0.00571429	0.00571429	0	0	0		0	3.40846	2.93416	0	1.8571	1.90096	0	0	0		0.5243	0.28042		2.11521	1.25369	1.68719	0.754625	0.28042
97	Parvalbumin alpha OS=Mus musculus GN=Pvalb PE=1 SV=3	P32848	110	12 kDa	0	3	6	0	4	10	0	3	8		0	0.0272727	0.0545455	0	0.0363636	0.0909091	0	0.0272727	0.0727273		0	8.13383	14.004	0	11.8179	30.2425	0	8.02611	38.338		0.530827	0.275047		7.38027	14.0211	0.526367	-0.925859	0.275047
136	40S ribosomal protein S25 OS=Mus musculus GN=Rps25 PE=1 SV=1	P62852	125	14 kDa	2	2	2	3	2	2	2	2	2		0.016	0.016	0.016	0.024	0.016	0.016	0.016	0.016	0.016		16.7189	4.77185	4.10783	38.1558	5.19987	5.32269	38.0952	4.70865	8.43437		0.546925	0.262072		8.53386	16.2271	0.525901	-0.927136	0.262072
179	Multiple inositol polyphosphate phosphatase 1 OS=Mus musculus GN=Minpp1 PE=1 SV=3	Q9Z2L6	481	55 kDa	0	1	2	0	2	2	0	3	1		0	0.002079	0.004158	0	0.004158	0.004158	0	0.00623701	0.002079		0	0.620042	1.06752	0	1.35132	1.38323	0	1.83549	1.09594		0.560885	0.251126		0.563522	0.912517	0.617546	-0.69538	0.251126
197	Isocitrate dehydrogenase [NAD] subunit gamma 1, mitochondrial OS=Mus musculus GN=Idh3g PE=1 SV=1	P70404	393	43 kDa	0	1	2	0	2	2	0	0	1		0	0.00254453	0.00508906	0	0.00508906	0.00508906	0	0	0.00254453		0	0.758881	1.30656	0	1.6539	1.69297	0	0	1.34134		0.560885	0.251126		0.689481	1.11662	0.61747	-0.69556	0.251126
212	Y-box-binding protein 3 OS=Mus musculus GN=Ybx3 PE=1 SV=2	Q9JKB3	361	39 kDa	0	1	2	0	2	2	0	0	2		0	0.00277008	0.00554017	0	0.00554017	0.00554017	0	0	0.00554017		0	0.826151	1.42238	0	1.80051	1.84304	0	0	2.92049		0.560885	0.251126		0.75051	1.21552	0.617442	-0.695625	0.251126
160	Long-chain-specific acyl-CoA dehydrogenase, mitochondrial OS=Mus musculus GN=Acadl PE=1 SV=1	A0A0R4J083 (+1)	430	48 kDa	0	2	1	0	1	4	0	4	1		0	0.00465116	0.00232558	0	0.00232558	0.00930233	0	0.00930233	0.00232558		0	1.38716	0.597068	0	0.755795	3.09459	0	2.73759	1.22593		0.57289	0.241929		0.662411	1.28446	0.515712	-0.955364	0.241929
156	Adenylosuccinate synthetase isozyme 1 OS=Mus musculus GN=Adssl1 PE=1 SV=1	J3QN31 (+1)	480	53 kDa	0	2	1	0	4	1	0	7	0		0	0.00416667	0.00208333	0	0.00833333	0.00208333	0	0.0145833	0		0	1.24267	0.534874	0	2.70827	0.693058	0	4.29174	0		0.575274	0.240125		0.593514	1.13477	0.523024	-0.935052	0.240125
38	Myosin light chain 1/3, skeletal muscle isoform OS=Mus musculus GN=Myl1 PE=1 SV=2	P05977	188	21 kDa	12	10	22	4	14	15	6	13	14		0.0638298	0.0531915	0.117021	0.0212766	0.0744681	0.0797872	0.0319149	0.0691489	0.0744681		66.6978	15.8639	30.044	33.8261	24.2015	26.5427	75.9878	20.3499	39.2557		0.577191	0.23868		37.5362	28.1911	1.33149	0.413044	0.23868
5	Sarcoplasmic/endoplasmic reticulum calcium ATPase 1 OS=Mus musculus GN=Atp2a1 PE=1 SV=1	Q8R429	994	109 kDa	47	83	78	46	86	76	29	95	46		0.0472837	0.083501	0.0784708	0.0462777	0.0865191	0.0764588	0.0291751	0.0955734	0.0462777		49.4083	24.9034	20.1466	73.5734	28.118	25.4354	69.4644	28.1264	24.3952		0.579022	0.237305		31.4871	42.3766	0.74303	-0.428509	0.237305
182	Histone H1.0 OS=Mus musculus GN=H1f0 PE=2 SV=4	P10922	194	21 kDa	0	2	4	0	1	2	0	2	0		0	0.0103093	0.0206186	0	0.00515464	0.0103093	0	0.0103093	0		0	3.07464	5.2936	0	1.67522	3.42957	0	3.03393	0		0.583507	0.233954		2.79041	1.70259	1.63892	0.712744	0.233954
210	40S ribosomal protein S3 OS=Mus musculus GN=Rps3 PE=1 SV=1	P62908	243	27 kDa	0	3	1	0	1	1	0	2	1		0	0.0123457	0.00411523	0	0.00411523	0.00411523	0	0.00823045	0.00411523		0	3.68198	1.05654	0	1.33742	1.369	0	2.42215	2.16933		0.597847	0.22341		1.58051	0.90314	1.75001	0.807366	0.22341
70	Calcium-activated potassium channel subunit alpha-1 OS=Mus musculus GN=Kcnma1 PE=1 SV=1	A0A087WSJ2 (+2)	1192	134 kDa	0	16	3	0	8	0	0	15	4		0	0.0134228	0.00251678	0	0.00671141	0	0	0.0125839	0.0033557		0	4.00323	0.646156	0	2.18115	0	0	3.70332	1.76895		0.597877	0.223388		1.55079	0.728051	2.13006	1.0909	0.223388
220	Prolargin OS=Mus musculus GN=Prelp PE=1 SV=2	Q9JK53	378	43 kDa	0	0	6	0	1	1	0	0	0		0	0	0.015873	0	0.0026455	0.0026455	0	0	0		0	0	4.07523	0	0.859767	0.880074	0	0	0		0.605085	0.218184		1.35941	0.580947	2.33999	1.2265	0.218184
8	Ryanodine receptor 1 OS=Mus musculus GN=Ryr1 PE=1 SV=1	K3W4M2 (+1)	5033	565 kDa	2	83	83	5	77	96	2	96	70		0.000397377	0.0164912	0.0164912	0.000993443	0.015299	0.0190741	0.000397377	0.0190741	0.0139082		0.415232	4.91833	4.23393	1.5794	4.97206	6.34535	0.946136	5.61333	7.33168		0.607184	0.21668		3.19016	4.29994	0.74191	-0.430684	0.21668
125	RNA-binding protein 39 OS=Mus musculus GN=Rbm39 PE=1 SV=1	E9Q8F0 (+1)	415	47 kDa	0	2	6	0	5	5	0	1	4		0	0.00481928	0.0144578	0	0.0120482	0.0120482	0	0.00240964	0.00963855		0	1.4373	3.7119	0	3.91556	4.00805	0	0.709134	5.08095		0.616656	0.209957		1.7174	2.6422	0.649987	-0.621516	0.209957
28	Dihydrolipoyllysine-residue acetyltransferase component of pyruvate dehydrogenase complex, mitochondrial OS=Mus musculus GN=Dlat PE=1 SV=2	Q8BMF4	642	68 kDa	6	17	18	3	25	15	5	21	13		0.00934579	0.0264798	0.0280374	0.0046729	0.0389408	0.0233645	0.00778816	0.0327103	0.0202492		9.76572	7.89733	7.1983	7.42909	12.6554	7.77262	18.5432	9.62633	10.6743		0.618655	0.208551		8.28812	9.28672	0.89247	-0.164124	0.208551
191	Ubiquitin-40S ribosomal protein S27a OS=Mus musculus GN=Rps27a PE=1 SV=2	P62983	156	18 kDa	0	2	2	0	2	0	0	1	0		0	0.0128205	0.0128205	0	0.0128205	0	0	0.00641026	0		0	3.82359	3.29153	0	4.16656	0	0	1.88648	0		0.620193	0.207473		2.37271	1.38985	1.70716	0.771601	0.207473
242	Peptidyl-prolyl cis-trans isomerase FKBP3 OS=Mus musculus GN=Fkbp3 PE=1 SV=2	Q62446	224	25 kDa	0	1	1	0	1	0	0	2	0		0	0.00446429	0.00446429	0	0.00446429	0	0	0.00892857	0		0	1.33143	1.14616	0	1.45086	0	0	2.6276	0		0.620193	0.207473		0.826863	0.484619	1.70621	0.770797	0.207473
117	Thioredoxin-dependent peroxide reductase, mitochondrial OS=Mus musculus GN=Prdx3 PE=1 SV=1	P20108	257	28 kDa	0	2	5	0	3	6	0	3	3		0	0.0077821	0.0194553	0	0.0116732	0.0233463	0	0.0116732	0.0116732		0	2.32094	4.99493	0	3.79368	7.76657	0	3.4353	6.15348		0.623796	0.204957		2.43962	3.85442	0.632942	-0.659854	0.204957
170	Thioredoxin OS=Mus musculus GN=Txn PE=1 SV=3	P10639	105	12 kDa	0	1	3	0	2	3	0	2	2		0	0.00952381	0.0285714	0	0.0190476	0.0285714	0	0.0190476	0.0190476		0	2.84038	7.33541	0	6.19032	9.5048	0	5.60554	10.0409		0.62785	0.202144		3.39293	5.23271	0.648409	-0.625025	0.202144
153	Protein enabled homolog OS=Mus musculus GN=Enah PE=1 SV=1	A0A0A6YW06 (+2)	785	84 kDa	0	2	2	0	2	3	0	2	2		0	0.00254777	0.00254777	0	0.00254777	0.00382166	0	0.00254777	0.00254777		0	0.759848	0.654113	0	0.828005	1.27134	0	0.749785	1.34305		0.632424	0.198992		0.47232	0.700782	0.67399	-0.569201	0.198992
31	Four and a half LIM domains protein 1 OS=Mus musculus GN=Fhl1 PE=1 SV=1	A2AEX6 (+1)	309	35 kDa	4	19	24	3	14	17	2	21	14		0.012945	0.0614887	0.0776699	0.00970874	0.0453074	0.0550162	0.00647249	0.0679612	0.0453074		13.5266	18.3384	19.9409	15.4352	14.7246	18.3021	15.4107	20.0003	23.8837		0.641377	0.192887		17.2697	16.155	1.069	0.0962622	0.192887
13	Glycogen phosphorylase, muscle form OS=Mus musculus GN=Pygm PE=1 SV=3	Q9WUB3	842	97 kDa	12	72	65	11	58	55	0	30	28		0.0142518	0.0855107	0.0771971	0.0130641	0.0688836	0.0653207	0	0.0356295	0.0332542		14.8921	25.5027	19.8196	20.7697	22.3866	21.7301	0	10.4854	17.5299		0.64195	0.192499		20.0725	21.6298	0.928001	-0.107801	0.192499
149	Filamin-C OS=Mus musculus GN=Flnc PE=1 SV=3	Q8VHX6	2726	291 kDa	0	3	0	0	6	0	0	6	0		0	0.00110051	0	0	0.00220103	0	0	0.00220103	0		0	0.328218	0	0	0.715316	0	0	0.647742	0		0.648594	0.188027		0.110406	0.239439	0.461103	-1.11684	0.188027
45	ATP synthase subunit beta, mitochondrial OS=Mus musculus GN=Atp5b PE=1 SV=2	P56480	529	56 kDa	3	11	15	1	18	14	3	15	12		0.00567108	0.020794	0.0283554	0.00189036	0.0340265	0.026465	0.00567108	0.0283554	0.0226843		5.92589	6.2016	7.27995	3.00534	11.0583	8.80407	13.5026	8.34473	11.958		0.660278	0.180273		6.47014	7.62358	0.848702	-0.23667	0.180273
186	ATP synthase subunit d, mitochondrial (Fragment) OS=Mus musculus GN=Atp5h PE=1 SV=1	B1ASE2 (+2)	138	16 kDa	0	0	3	0	1	3	0	3	1		0	0	0.0217391	0	0.00724638	0.0217391	0	0.0217391	0.00724638		0	0	5.58129	0	2.35501	7.23191	0	6.39763	3.81991		0.661406	0.179532		1.86143	3.19664	0.582308	-0.780146	0.179532
59	Pyruvate kinase PKM OS=Mus musculus GN=Pkm PE=1 SV=4	P52480	531	58 kDa	0	8	11	0	7	16	0	10	10		0	0.0150659	0.0207156	0	0.0131827	0.0301318	0	0.0188324	0.0188324		0	4.49326	5.31852	0	4.28426	10.0239	0	5.5422	9.92746		0.676955	0.169441		3.27159	4.77039	0.685813	-0.544112	0.169441
79	Peroxiredoxin-1 (Fragment) OS=Mus musculus GN=Prdx1 PE=1 SV=8	B1AXW5 (+2)	169	19 kDa	0	6	5	0	6	7	0	9	4		0	0.035503	0.0295858	0	0.035503	0.0414201	0	0.0532544	0.0236686		0	10.5884	7.59584	0	11.5382	13.7791	0	15.6723	12.4769		0.677277	0.169234		6.06242	8.44011	0.718287	-0.477368	0.169234
27	Adenylosuccinate lyase OS=Mus musculus GN=Adsl PE=1 SV=2	P54822	484	55 kDa	6	26	7	5	25	9	1	32	6		0.0123967	0.053719	0.0144628	0.0103306	0.0516529	0.018595	0.00206612	0.0661157	0.0123967		12.9537	16.0212	3.71317	16.4238	16.7868	6.18598	4.91932	19.4572	6.53489		0.682252	0.166055		10.897	13.1332	0.829731	-0.269284	0.166055
7	Plectin OS=Mus musculus GN=Plec PE=1 SV=3	Q9QXS1	4691	534 kDa	4	129	6	5	170	20	5	201	4		0.000852697	0.0274995	0.00127904	0.00106587	0.0362396	0.00426348	0.00106587	0.042848	0.000852697		0.89101	8.20145	0.328381	1.69455	11.7776	1.41832	2.53779	12.6098	0.449497		0.689883	0.161224		3.14128	4.96448	0.632751	-0.660291	0.161224
227	40S ribosomal protein S15 OS=Mus musculus GN=Rps15 PE=1 SV=2	P62843	145	17 kDa	1	0	2	1	0	2	0	0	0		0.00689655	0	0.0137931	0.00689655	0	0.0137931	0	0	0		7.20643	0	3.54123	10.9643	0	4.58852	0	0	0		0.695	0.158015		3.58355	5.18528	0.691102	-0.53303	0.158015
58	SEC23-interacting protein OS=Mus musculus GN=Sec23ip PE=1 SV=1	G3X928	998	111 kDa	0	10	6	0	11	8	0	16	6		0	0.01002	0.00601202	0	0.011022	0.00801603	0	0.0160321	0.00601202		0	2.98838	1.54352	0	3.58207	2.66668	0	4.71809	3.16923		0.699237	0.155376		1.51163	2.08392	0.725381	-0.463189	0.155376
150	Splicing factor U2AF 35 kDa subunit OS=Mus musculus GN=U2af1 PE=1 SV=4	Q9D883	239	28 kDa	0	2	3	0	1	2	0	1	3		0	0.0083682	0.0125523	0	0.0041841	0.0083682	0	0.0041841	0.0125523		0	2.49574	3.22267	0	1.3598	2.78383	0	1.23134	6.61692		0.699293	0.155341		1.90714	1.38221	1.37977	0.46443	0.155341
78	AMP deaminase 1 OS=Mus musculus GN=Ampd1 PE=1 SV=2	Q3V1D3	745	86 kDa	0	8	8	0	5	5	0	5	1		0	0.0107383	0.0107383	0	0.00671141	0.00671141	0	0.00671141	0.00134228		0	3.20258	2.75693	0	2.18115	2.23267	0	1.97511	0.707581		0.699718	0.155077		1.9875	1.47227	1.34996	0.432911	0.155077
94	Protein Ahnak OS=Mus musculus GN=Ahnak PE=1 SV=1	E9Q616	5656	604 kDa	0	4	4	0	2	3	0	2	2		0	0.000707214	0.000707214	0	0.000353607	0.00053041	0	0.000353607	0.000353607		0	0.21092	0.18157	0	0.114919	0.17645	0	0.104063	0.186403		0.708128	0.149888		0.13183	0.0981233	1.34351	0.426009	0.149888
15	Glyceraldehyde-3-phosphate dehydrogenase OS=Mus musculus GN=Gapdh PE=1 SV=2	P16858	333	36 kDa	16	35	32	10	34	36	18	51	31		0.048048	0.105105	0.0960961	0.03003	0.102102	0.108108	0.0540541	0.153153	0.0930931		50.2069	31.3466	24.6717	47.7425	33.1824	35.9641	128.7	45.0716	49.0738		0.708572	0.149616		35.4094	38.964	0.908772	-0.138009	0.149616
80	Pyruvate dehydrogenase protein X component, mitochondrial OS=Mus musculus GN=Pdhx PE=1 SV=1	Q8BKZ9	501	54 kDa	0	7	5	0	9	5	0	7	6		0	0.0139721	0.00998004	0	0.0179641	0.00998004	0	0.0139721	0.011976		0	4.16703	2.56227	0	5.83818	3.32004	0	4.11185	6.31315		0.717058	0.144446		2.2441	3.05374	0.73487	-0.44444	0.144446
56	Tubulin beta-4B chain OS=Mus musculus GN=Tubb4b PE=1 SV=1	P68372	445	50 kDa	1	13	10	0	17	12	0	11	5		0.00224719	0.0292135	0.0224719	0	0.0382022	0.0269663	0	0.0247191	0.011236		2.34816	8.71264	5.76942	0	12.4154	8.97082	0	7.2746	5.92301		0.731853	0.135576		5.61108	7.12975	0.786995	-0.345574	0.135576
66	Sarcalumenin OS=Mus musculus GN=Srl PE=1 SV=1	Q7TQ48	472	99 kDa	0	10	7	0	10	9	0	10	4		0	0.0211864	0.0148305	0	0.0211864	0.0190678	0	0.0211864	0.00847458		0	6.31865	3.80758	0	6.88542	6.34325	0	6.23497	4.46736		0.737161	0.132437		3.37641	4.41056	0.765529	-0.385471	0.132437
14	Protein Agl OS=Mus musculus GN=Agl PE=1 SV=1	F8VPN4	1532	174 kDa	13	79	65	6	63	57	0	18	12		0.00848564	0.0515666	0.0424282	0.00391645	0.0411227	0.0372063	0	0.0117493	0.0078329		8.86692	15.3792	10.893	6.22647	13.3645	12.3773	0	3.45772	4.1291		0.738048	0.131916		11.714	10.6571	1.09918	0.136422	0.131916
51	LIM domain-binding protein 3 OS=Mus musculus GN=Ldb3 PE=1 SV=1	E9PYJ9	679	72 kDa	2	19	15	0	17	12	0	9	1		0.00294551	0.0279823	0.0220913	0	0.0250368	0.017673	0	0.0132548	0.00147275		3.07786	8.34546	5.67171	0	8.13676	5.87926	0	3.90076	0.77636		0.738061	0.131908		5.69934	4.67301	1.21963	0.286444	0.131908
57	Carbonic anhydrase 3 OS=Mus musculus GN=Ca3 PE=1 SV=3	P16015	260	29 kDa	2	7	11	2	7	6	1	14	7		0.00769231	0.0269231	0.0423077	0.00769231	0.0269231	0.0230769	0.00384615	0.0538462	0.0269231		8.03794	8.02955	10.8621	12.2294	8.74978	7.67695	9.15751	15.8464	14.1924		0.747204	0.126561		8.97751	9.55305	0.939753	-0.089646	0.126561
53	Myomesin-1 OS=Mus musculus GN=Myom1 PE=1 SV=1	Z4YJF5	1569	175 kDa	0	13	5	0	20	3	0	22	0		0	0.00828553	0.00318674	0	0.012747	0.00191205	0	0.0140217	0		0	2.47108	0.818163	0	4.14266	0.636076	0	4.12645	0		0.753956	0.122654		1.09741	1.59391	0.688503	-0.538465	0.122654
101	Cellular nucleic acid-binding protein OS=Mus musculus GN=Cnbp PE=1 SV=1	A0A0N4SVS6	171	19 kDa	5	4	2	5	3	2	2	5	4		0.0292398	0.0233918	0.0116959	0.0292398	0.0175439	0.0116959	0.0116959	0.0292398	0.0233918		30.5536	6.97638	3.0028	46.4861	5.70161	3.89085	27.8474	8.60499	12.331		0.767141	0.115125		13.5119	18.6939	0.7228	-0.468332	0.115125
140	Succinate--CoA ligase [ADP/GDP-forming] subunit alpha, mitochondrial OS=Mus musculus GN=Suclg1 PE=1 SV=4	Q9WUM5	346	36 kDa	0	5	3	0	5	0	0	6	0		0	0.0144509	0.00867052	0	0.0144509	0	0	0.017341	0		0	4.30983	2.22606	0	4.69641	0	0	5.10331	0		0.774436	0.111015		2.17963	1.56647	1.39143	0.476566	0.111015
113	Tubulin alpha-1B chain OS=Mus musculus GN=Tuba1b PE=1 SV=2	P05213	451	50 kDa	0	6	2	0	9	1	0	4	1		0	0.0133038	0.00443459	0	0.0199557	0.00221729	0	0.00886918	0.00221729		0	3.96772	1.13853	0	6.48543	0.737623	0	2.61012	1.16884		0.7803	0.107738		1.70309	2.40868	0.707061	-0.500094	0.107738
193	Inward rectifier potassium channel 2 OS=Mus musculus GN=Kcnj2 PE=1 SV=1	P35561	428	48 kDa	0	5	0	0	3	0	0	2	0		0	0.0116822	0	0	0.00700935	0	0	0.0046729	0		0	3.48412	0	0	2.27798	0	0	1.37519	0		0.786409	0.104352		1.16237	0.760327	1.52878	0.612381	0.104352
209	60S ribosomal protein L38 OS=Mus musculus GN=Rpl38 PE=1 SV=3	Q9JJI8	70	8 kDa	0	1	2	0	1	1	0	1	1		0	0.0142857	0.0285714	0	0.0142857	0.0142857	0	0.0142857	0.0142857		0	4.26058	7.33541	0	4.64274	4.7524	0	4.20415	7.53069		0.794964	0.0996527		3.86633	3.13271	1.23418	0.303552	0.0996527
95	Lysine--tRNA ligase OS=Mus musculus GN=Kars PE=1 SV=1	Q8R2P8	624	71 kDa	0	4	1	0	5	1	0	8	0		0	0.00641026	0.00160256	0	0.00801282	0.00160256	0	0.0128205	0		0	1.9118	0.411441	0	2.6041	0.533122	0	3.77296	0		0.796414	0.0988613		0.775413	1.04674	0.740788	-0.432868	0.0988613
88	Beta-enolase OS=Mus musculus GN=Eno3 PE=1 SV=3	P21550	434	47 kDa	0	1	11	0	2	11	0	2	7		0	0.00230415	0.0253456	0	0.00460829	0.0253456	0	0.00460829	0.016129		0	0.68719	6.50722	0	1.49766	8.43168	0	1.35618	8.50239		0.797082	0.0984973		2.39914	3.31078	0.724644	-0.464655	0.0984973
89	Myosin-binding protein C, fast-type OS=Mus musculus GN=Mybpc2 PE=1 SV=1	Q5XKE0	1136	127 kDa	0	9	5	0	9	6	0	4	2		0	0.00792254	0.00440141	0	0.00792254	0.00528169	0	0.00352113	0.00176056		0	2.36282	1.13002	0	2.57476	1.75705	0	1.03624	0.928078		0.797725	0.098147		1.16528	1.44494	0.806457	-0.310331	0.098147
64	Dehydrogenase/reductase SDR family member 7C OS=Mus musculus GN=Dhrs7c PE=1 SV=3	Q8CHS7	311	34 kDa	1	14	0	1	16	0	1	21	0		0.00321543	0.0450161	0	0.00321543	0.0514469	0	0.00321543	0.0675241	0		3.35991	13.4256	0	5.11198	16.7198	0	7.6558	19.8717	0		0.805151	0.0941225		5.59617	7.27827	0.768888	-0.379155	0.0941225
109	Protein NipSnap homolog 2 OS=Mus musculus GN=Gbas PE=1 SV=1	O55126 (+1)	281	33 kDa	0	2	5	0	3	4	0	6	3		0	0.00711744	0.0177936	0	0.0106762	0.0142349	0	0.0213523	0.0106762		0	2.12271	4.56832	0	3.46966	4.73549	0	6.28379	5.62792		0.807137	0.0930529		2.23134	2.73605	0.815534	-0.294184	0.0930529
48	Nascent polypeptide-associated complex subunit alpha, muscle-specific form OS=Mus musculus GN=Naca PE=1 SV=2	P70670	2187	220 kDa	0	11	18	0	13	16	0	6	6		0	0.00502972	0.00823045	0	0.00594422	0.00731596	0	0.00274348	0.00274348		0	1.50007	2.11308	0	1.93182	2.43379	0	0.807382	1.44622		0.809062	0.0920181		1.20538	1.4562	0.827758	-0.27272	0.0920181
122	Cytochrome c oxidase subunit NDUFA4 OS=Mus musculus GN=Ndufa4 PE=1 SV=2	Q62425	82	9 kDa	0	3	4	0	4	3	0	2	2		0	0.0365854	0.0487805	0	0.0487805	0.0365854	0	0.0243902	0.0243902		0	10.9112	12.5239	0	15.8533	12.1708	0	7.17782	12.8573		0.81722	0.087661		7.8127	9.34235	0.836268	-0.257963	0.087661
195	Succinate dehydrogenase [ubiquinone] flavoprotein subunit, mitochondrial OS=Mus musculus GN=Sdha PE=1 SV=1	Q8K2B3	664	73 kDa	0	1	2	0	1	2	0	1	1		0	0.00150602	0.00301205	0	0.00150602	0.00301205	0	0.00150602	0.00150602		0	0.449157	0.773311	0	0.489446	1.00201	0	0.443209	0.793898		0.818523	0.0869689		0.40849	0.498153	0.820009	-0.286288	0.0869689
144	ATP synthase subunit O, mitochondrial OS=Mus musculus GN=Atp5o PE=1 SV=1	Q9DB20	213	23 kDa	0	3	3	0	3	3	0	6	1		0	0.0140845	0.0140845	0	0.0140845	0.0140845	0	0.028169	0.00469484		0	4.20057	3.61605	0	4.57735	4.68546	0	8.28988	2.47487		0.82373	0.0842149		2.60654	3.08861	0.843921	-0.24482	0.0842149
169	Atypical kinase COQ8A, mitochondrial OS=Mus musculus GN=Coq8a PE=1 SV=2	Q60936	645	72 kDa	0	2	2	0	2	2	0	4	1		0	0.00310078	0.00310078	0	0.00310078	0.00310078	0	0.00620155	0.00155039		0	0.924776	0.796091	0	1.00773	1.03153	0	1.82506	0.817284		0.82373	0.0842149		0.574623	0.680752	0.8441	-0.244514	0.0842149
202	40S ribosomal protein S29 OS=Mus musculus GN=Rps29 PE=3 SV=2	P62274	56	7 kDa	0	1	1	0	1	1	0	2	1		0	0.0178571	0.0178571	0	0.0178571	0.0178571	0	0.0357143	0.0178571		0	5.32572	4.58463	0	5.80343	5.9405	0	10.5104	9.41336		0.82373	0.0842149		3.30445	3.91564	0.84391	-0.244838	0.0842149
138	Obscurin OS=Mus musculus GN=Obscn PE=1 SV=1	Z4YJE4	7176	831 kDa	0	1	3	0	1	3	0	4	2		0	0.000139353	0.00041806	0	0.000139353	0.00041806	0	0.000557414	0.000278707		0	0.0415608	0.107333	0	0.0452887	0.139075	0	0.164042	0.14692		0.829716	0.0810707		0.0506311	0.0624547	0.810686	-0.302785	0.0810707
133	Protein A CONTAMINANT OS=Staphylococcus aureus GN=SpA PE=4 SV=1	Q53779	472	51 kDa	0	3	3	0	4	2	0	6	1		0	0.00635593	0.00635593	0	0.00847458	0.00423729	0	0.0127119	0.00211864		0	1.8956	1.63182	0	2.75417	1.40961	0	3.74098	1.11684		0.841104	0.0751504		1.1768	1.38893	0.847277	-0.239095	0.0751504
132	Protein Srsf11 OS=Mus musculus GN=Srsf11 PE=1 SV=1	Q3UIX4	476	53 kDa	0	3	4	0	2	3	0	2	3		0	0.00630252	0.00840336	0	0.00420168	0.00630252	0	0.00420168	0.00630252		0	1.87967	2.15747	0	1.36551	2.09665	0	1.23652	3.32236		0.844271	0.0735183		1.34671	1.15505	1.16593	0.221484	0.0735183
73	ATP-dependent zinc metalloprotease YME1L1 OS=Mus musculus GN=Yme1l1 PE=1 SV=1	O88967	715	80 kDa	0	6	5	0	7	4	0	15	5		0	0.00839161	0.00699301	0	0.00979021	0.00559441	0	0.020979	0.00699301		0	2.50272	1.79538	0	3.18174	1.86108	0	6.17393	3.68635		0.844434	0.0734342		1.4337	1.68194	0.852408	-0.230384	0.0734342
103	Aspartate aminotransferase, mitochondrial OS=Mus musculus GN=Got2 PE=1 SV=1	P05202	430	47 kDa	0	0	6	0	1	5	0	10	6		0	0	0.0139535	0	0.00232558	0.0116279	0	0.0232558	0.0139535		0	0	3.58241	0	0.755795	3.86823	0	6.84397	7.35556		0.846489	0.0723788		1.19514	1.54234	0.774884	-0.367947	0.0723788
77	Junctional sarcoplasmic reticulum protein 1 OS=Mus musculus GN=Jsrp1 PE=1 SV=1	M0QW57	332	36 kDa	1	3	5	1	0	4	1	3	2		0.00301205	0.00903614	0.0150602	0.00301205	0	0.0120482	0.00301205	0.00903614	0.0060241		3.14739	2.69494	3.86656	4.78863	0	4.00805	7.17154	2.65925	3.17559		0.8514	0.0698661		3.2373	2.93323	1.10366	0.142301	0.0698661
49	Trifunctional enzyme subunit beta, mitochondrial OS=Mus musculus GN=Hadhb PE=1 SV=1	Q99JY0	475	51 kDa	1	8	18	0	10	18	0	13	6		0.00210526	0.0168421	0.0378947	0	0.0210526	0.0378947	0	0.0273684	0.0126316		2.19986	5.023	9.72907	0	6.84193	12.6064	0	8.05427	6.65871		0.854457	0.0683098		5.65164	6.48377	0.87166	-0.198162	0.0683098
188	PDZ and LIM domain 3, isoform CRA_a OS=Mus musculus GN=Pdlim3 PE=1 SV=1	A0A1B0GSX6 (+1)	364	39 kDa	0	2	2	0	3	1	0	2	0		0	0.00549451	0.00549451	0	0.00824176	0.00274725	0	0.00549451	0		0	1.63868	1.41066	0	2.6785	0.913923	0	1.61698	0		0.856426	0.0673102		1.01745	1.19848	0.84895	-0.236248	0.0673102
52	Fructose-bisphosphate aldolase OS=Mus musculus GN=Aldoa PE=1 SV=1	A6ZI44 (+1)	418	45 kDa	0	10	17	0	5	14	0	11	15		0	0.0239234	0.0406699	0	0.0119617	0.0334928	0	0.0263158	0.0358852		0	7.13494	10.4416	0	3.88746	11.142	0	7.74449	18.9168		0.859204	0.0659035		5.85983	5.01082	1.16944	0.225813	0.0659035
111	Calmodulin OS=Mus musculus GN=Calm1 PE=1 SV=2	P62204	149	17 kDa	2	4	0	1	2	2	2	2	1		0.0134228	0.0268456	0	0.00671141	0.0134228	0.0134228	0.0134228	0.0134228	0.00671141		14.0259	8.00645	0	10.67	4.36231	4.46534	31.9591	3.95021	3.53791		0.862212	0.0643858		7.34513	6.50021	1.12998	0.176303	0.0643858
124	Copper homeostasis protein cutC homolog OS=Mus musculus GN=Cutc PE=1 SV=1	Q9D8X1	272	29 kDa	1	4	0	1	3	0	1	6	0		0.00367647	0.0147059	0	0.00367647	0.0110294	0	0.00367647	0.0220588	0		3.84166	4.38589	0	5.84495	3.58447	0	8.7535	6.49171	0		0.863813	0.0635802		2.74352	3.14414	0.872581	-0.196638	0.0635802
173	Cysteine and glycine-rich protein 3 OS=Mus musculus GN=Csrp3 PE=1 SV=1	P50462	194	21 kDa	0	1	2	0	0	2	0	4	3		0	0.00515464	0.0103093	0	0	0.0103093	0	0.0206186	0.0154639		0	1.53732	2.6468	0	0	3.42957	0	6.06785	8.15178		0.863939	0.063517		1.39571	1.14419	1.21982	0.28667	0.063517
213	Protein Rpl9-ps6 OS=Mus musculus GN=Rpl9-ps6 PE=4 SV=1	A0A140T8T4 (+1)	192	22 kDa	0	1	2	0	0	2	0	2	1		0	0.00520833	0.0104167	0	0	0.0104167	0	0.0104167	0.00520833		0	1.55334	2.67437	0	0	3.46529	0	3.06553	2.74556		0.863939	0.063517		1.41023	1.1561	1.21982	0.286673	0.063517
34	Trifunctional enzyme subunit alpha, mitochondrial OS=Mus musculus GN=Hadha PE=1 SV=1	Q8BMS1	763	83 kDa	0	16	24	0	12	26	0	17	14		0	0.0209699	0.0314548	0	0.0157274	0.034076	0	0.0222805	0.0183486		0	6.25406	8.07568	0	5.11127	11.336	0	6.55694	9.67244		0.871346	0.0598092		4.77758	5.48342	0.871277	-0.198797	0.0598092
196	Profilin OS=Mus musculus GN=Pfn2 PE=1 SV=1	D3YWS3 (+1)	110	12 kDa	0	2	1	0	2	1	0	1	1		0	0.0181818	0.00909091	0	0.0181818	0.00909091	0	0.00909091	0.00909091		0	5.42255	2.33399	0	5.90894	3.02425	0	2.67537	4.79226		0.873885	0.0585458		2.58652	2.97873	0.868328	-0.203689	0.0585458
181	Dihydrolipoyl dehydrogenase, mitochondrial OS=Mus musculus GN=Dld PE=1 SV=2	O08749	509	54 kDa	0	3	1	0	1	2	0	3	0		0	0.00589391	0.00196464	0	0.00196464	0.00392927	0	0.00589391	0		0	1.7578	0.5044	0	0.638491	1.30714	0	1.73452	0		0.8779	0.0565548		0.755067	0.649545	1.16246	0.217176	0.0565548
183	Tripartite motif-containing protein 72 OS=Mus musculus GN=Trim72 PE=1 SV=1	Q1XH17	477	53 kDa	0	3	1	0	1	2	0	0	0		0	0.00628931	0.00209644	0	0.00209644	0.00419287	0	0	0		0	1.87573	0.538238	0	0.681325	1.39483	0	0	0		0.8779	0.0565548		0.805654	0.693053	1.16247	0.217196	0.0565548
82	ATP-dependent 6-phosphofructokinase, muscle type OS=Mus musculus GN=Pfkm PE=1 SV=3	P47857	780	85 kDa	0	10	7	0	7	6	0	9	1		0	0.0128205	0.00897436	0	0.00897436	0.00769231	0	0.0115385	0.00128205		0	3.82359	2.30407	0	2.91659	2.55898	0	3.39566	0.675831		0.887467	0.0518477		2.04356	1.82619	1.11903	0.162242	0.0518477
87	Isocitrate dehydrogenase [NAD] subunit, mitochondrial OS=Mus musculus GN=Idh3b PE=1 SV=1	Q91VA7	384	42 kDa	0	6	2	0	6	2	0	8	1		0	0.015625	0.00520833	0	0.015625	0.00520833	0	0.0208333	0.00260417		0	4.66001	1.33718	0	5.078	1.73265	0	6.13106	1.37278		0.900423	0.0455533		2.00006	2.27121	0.880614	-0.183418	0.0455533
69	EH domain-containing protein 2 OS=Mus musculus GN=Ehd2 PE=1 SV=1	Q8BH64	543	61 kDa	0	1	12	0	0	12	0	10	6		0	0.00184162	0.0220994	0	0	0.0220994	0	0.0184162	0.0110497		0	0.549246	5.6738	0	0	7.35178	0	5.41972	5.82484		0.90761	0.0421006		2.07535	2.45159	0.846531	-0.240366	0.0421006
102	Reticulon-2 OS=Mus musculus GN=Rtn2 PE=1 SV=1	O70622	471	51 kDa	0	3	8	0	2	8	0	2	5		0	0.00636943	0.0169851	0	0.00424628	0.0169851	0	0.00424628	0.0106157		0	1.89962	4.36075	0	1.38001	5.65041	0	1.24964	5.59605		0.909386	0.0412518		2.08779	2.34447	0.890516	-0.167286	0.0412518
198	Carnitine O-palmitoyltransferase 1, muscle isoform OS=Mus musculus GN=Cpt1b PE=1 SV=1	Q924X2	772	88 kDa	0	3	2	0	2	2	0	2	0		0	0.00388601	0.00259067	0	0.00259067	0.00259067	0	0.00259067	0		0	1.15897	0.665128	0	0.841948	0.861834	0	0.762411	0		0.931727	0.0307112		0.609031	0.568927	1.07049	0.0982714	0.0307112
145	Major vault protein OS=Mus musculus GN=Mvp PE=1 SV=1	E9Q3X0 (+1)	870	97 kDa	0	4	1	0	1	3	0	7	0		0	0.0045977	0.00114943	0	0.00114943	0.00344828	0	0.00804598	0		0	1.37122	0.295103	0	0.373554	1.14713	0	2.36786	0		0.932239	0.0304726		0.556441	0.507895	1.09558	0.131698	0.0304726
176	Heat shock protein HSP 90-beta OS=Mus musculus GN=Hsp90ab1 PE=1 SV=3	P11499	724	83 kDa	0	4	0	0	2	2	0	1	0		0	0.00552486	0	0	0.00276243	0.00276243	0	0.00138122	0		0	1.64774	0	0	0.897768	0.918972	0	0.406479	0		0.93275	0.0302349		0.550246	0.60658	0.907128	-0.140622	0.0302349
23	E3 ubiquitin-protein ligase NHLRC1 OS=Mus musculus GN=Nhlrc1 PE=2 SV=1	Q8BR37	401	43 kDa	25	44	34	17	26	32	0	0	0		0.0623441	0.109726	0.084788	0.042394	0.0648379	0.0798005	0	0	0		65.1454	32.7246	21.7684	67.3991	21.0718	26.5471	0	0	0		0.941068	0.0263791		39.8805	38.3403	1.04017	0.0568208	0.0263791
60	Heat shock cognate 71 kDa protein OS=Mus musculus GN=Hspa8 PE=1 SV=1	P63017	646	71 kDa	0	15	11	0	15	6	0	12	4		0	0.0232198	0.0170279	0	0.0232198	0.00928793	0	0.0185759	0.00619195		0	6.92509	4.37172	0	7.54625	3.0898	0	5.4667	3.26408		0.944646	0.0247309		3.7666	3.54635	1.06211	0.0869296	0.0247309
134	Pyrroline-5-carboxylate reductase 2 OS=Mus musculus GN=Pycr2 PE=1 SV=1	Q922Q4	320	34 kDa	0	6	0	0	4	1	0	4	0		0	0.01875	0	0	0.0125	0.003125	0	0.0125	0		0	5.59201	0	0	4.0624	1.03959	0	3.67863	0		0.94505	0.0245454		1.865	1.70166	1.09599	0.132233	0.0245454
24	Myomesin 2 OS=Mus musculus GN=Myom2 PE=1 SV=1	Q14BI5	1463	165 kDa	4	33	23	1	33	25	0	29	7		0.00273411	0.0225564	0.0157211	0.000683527	0.0225564	0.0170882	0	0.0198223	0.00478469		2.85696	6.72723	4.03623	1.08669	7.33064	5.68469	0	5.83351	2.52224		0.945121	0.0245124		4.54114	4.70167	0.965856	-0.0501204	0.0245124
112	Bifunctional glutamate/proline--tRNA ligase OS=Mus musculus GN=Eprs PE=1 SV=4	Q8CGC7	1512	170 kDa	0	6	4	0	5	4	0	6	1		0	0.00396825	0.0026455	0	0.00330688	0.0026455	0	0.00396825	0.000661376		0	1.18349	0.679205	0	1.07471	0.880074	0	1.16782	0.348643		0.95171	0.0214955		0.621899	0.652594	0.952965	-0.0695048	0.0214955
20	Laforin OS=Mus musculus GN=Epm2a PE=1 SV=2	Q9WUA5	330	37 kDa	17	52	36	12	35	38	0	0	0		0.0515152	0.157576	0.109091	0.0363636	0.106061	0.115152	0	0	0		53.8298	46.9955	28.0079	57.8118	34.4688	38.3072	0	0	0		0.958557	0.0183823		42.9454	43.5303	0.986564	-0.0195159	0.0183823
29	Calsequestrin-1 OS=Mus musculus GN=Casq1 PE=1 SV=3	O09165	405	46 kDa	12	25	15	7	25	15	11	14	4		0.0296296	0.0617284	0.037037	0.017284	0.0617284	0.037037	0.0271605	0.0345679	0.00987654		30.961	18.4099	9.50887	27.4785	20.0612	12.321	64.6678	10.173	5.2064		0.967773	0.0142267		19.6276	19.9546	0.983613	-0.0238377	0.0142267
25	2-oxoglutarate dehydrogenase, mitochondrial OS=Mus musculus GN=Ogdh PE=1 SV=3	Q60597	1023	116 kDa	0	22	32	0	17	27	0	20	26		0	0.0215054	0.0312805	0	0.0166178	0.026393	0	0.0195503	0.0254154		0	6.41377	8.03095	0	5.40065	8.78009	0	5.75349	13.3977		0.981374	0.00816525		4.81591	4.72791	1.01861	0.0266039	0.00816525
83	Poly(U)-binding-splicing factor PUF60 OS=Mus musculus GN=Puf60 PE=1 SV=2	Q3UEB3	564	60 kDa	0	4	7	0	5	4	0	6	6		0	0.0070922	0.0124113	0	0.00886525	0.0070922	0	0.0106383	0.0106383		0	2.11518	3.18648	0	2.88113	2.35935	0	3.13075	5.60796		0.988136	0.0051832		1.76822	1.74783	1.01167	0.0167359	0.0051832
161	40S ribosomal protein S14 OS=Mus musculus GN=Rps14 PE=1 SV=3	P62264	151	16 kDa	0	3	3	0	2	3	0	4	1		0	0.0198675	0.0198675	0	0.013245	0.0198675	0	0.0264901	0.00662252		0	5.92531	5.10078	0	4.30453	6.6093	0	7.79578	3.49105		0.98953	0.00457099		3.67636	3.63894	1.01028	0.0147601	0.00457099
171	Adenylate kinase isoenzyme 1 OS=Mus musculus GN=Ak1 PE=1 SV=1	Q9R0Y5	194	22 kDa	0	3	3	0	2	3	0	1	2		0	0.0154639	0.0154639	0	0.0103093	0.0154639	0	0.00515464	0.0103093		0	4.61196	3.9702	0	3.35043	5.14435	0	1.51696	5.43452		0.98953	0.00457099		2.86172	2.83259	1.01028	0.0147589	0.00457099
143	Acylphosphatase-2 OS=Mus musculus GN=Acyp2 PE=1 SV=2	P56375	106	12 kDa	0	4	3	0	3	3	0	4	3		0	0.0377358	0.0283019	0	0.0283019	0.0283019	0	0.0377358	0.0283019		0	11.2544	7.26621	0	9.19788	9.41513	0	11.1053	14.9193		0.994893	0.00222367		6.17452	6.20534	0.995034	-0.00718261	0.00222367
157	40S ribosomal protein S4, X isoform OS=Mus musculus GN=Rps4x PE=1 SV=2	P62702	263	30 kDa	0	1	4	0	1	3	0	3	0		0	0.00380228	0.0152091	0	0.00380228	0.0114068	0	0.0114068	0		0	1.13399	3.90478	0	1.23571	3.79469	0	3.35693	0		0.9987	0.000564863		1.68059	1.6778	1.00166	0.00239797	0.000564863
														Total SpC/L	0.95665	3.35276	3.89506	0.628732	3.07733	3.00601	0.419593	3.39767	1.89713

## Sheet: Sorted by p-value Myc vs LCS
	Proteins after removal of non-mouse proteins, pseudogenes, redundant Uniprot entries, keratins, immunoglobulins, serum proteins and proteins found in only one out of three replicates. NSAF values, NSAF p-values and NSAF averages were calculated.
	To calculate NSAF fold change (FC), and to avoid dividing by 0, an arbitrary number 0.001 was added to all NSAF average values. Data are sorted by p-values of NSAF Myc vs LCS.
					TSC	TSC	TSC	TSC	TSC	TSC	TSC	TSC	TSC		Spc/L	Spc/L	Spc/L	Spc/L	Spc/L	Spc/L	Spc/L	Spc/L	Spc/L		NSAF Myc Rep1	NSAF Myc Rep2	NSAF Myc Rep3	NSAF Myc/LCS Rep1	NSAF Myc/LCS Rep2	NSAF Myc/LCS Rep3	NSAF LCS Rep1	NSAF LCS Rep2	NSAF LCS Rep3		NSAF p value Myc vs LCS	-log10(p-value) NSAF Myc vs LCS		NSAF Myc average	NSAF LCS average	FC NSAF Myc vs LCS	log2FC NSAF Myc vs LCS	-log10(p-value) NSAF Myc vs LCS
#	Identified Proteins	Accession Number	Protein Length	Molecular Weight	Myc Rep1	Myc Rep2	Myc Rep3	Myc/LCS Rep1	Myc/LCS Rep2	Myc/LCS Rep3	LCS Rep1	LCS Rep2	LCS Rep3		Myc Rep1	Myc Rep2	Myc Rep3	Myc/LCS Rep1	Myc/LCS Rep2	Myc/LCS Rep3	LCS Rep1	LCS Rep2	LCS Rep3		x1000	x1000	x1000	x1000	x1000	x1000	x1000	x1000	x1000
47	Glycogenin-1 OS=Mus musculus GN=Gyg1 PE=1 SV=3	Q9R062	333	37 kDa	7	22	17	4	12	9	0	0	0		0.021021	0.0660661	0.0510511	0.012012	0.036036	0.027027	0	0	0		21.9655	19.7036	13.1068	19.097	11.7114	8.99103	0	0	0		0.00235032	2.62887		18.2596	0.001	18259.6	14.1564	2.62887
20	Laforin OS=Mus musculus GN=Epm2a PE=1 SV=2	Q9WUA5	330	37 kDa	17	52	36	12	35	38	0	0	0		0.0515152	0.157576	0.109091	0.0363636	0.106061	0.115152	0	0	0		53.8298	46.9955	28.0079	57.8118	34.4688	38.3072	0	0	0		0.00512483	2.29032		42.9454	0.001	42945.4	15.3902	2.29032
14	Protein Agl OS=Mus musculus GN=Agl PE=1 SV=1	F8VPN4	1532	174 kDa	13	79	65	6	63	57	0	18	12		0.00848564	0.0515666	0.0424282	0.00391645	0.0411227	0.0372063	0	0.0117493	0.0078329		8.86692	15.3792	10.893	6.22647	13.3645	12.3773	0	3.45772	4.1291		0.0164723	1.78325		11.714	2.52994	4.63017	2.21106	1.78325
18	Glycogen [starch] synthase, muscle OS=Mus musculus GN=Gys1 PE=1 SV=2	Q9Z1E4	738	84 kDa	24	66	35	11	26	26	0	0	0		0.0325203	0.0894309	0.0474255	0.0149051	0.0352304	0.0352304	0	0	0		33.9815	26.6719	12.176	23.6966	11.4496	11.72	0	0	0		0.019291	1.71465		24.2775	0.001	24277.5	14.5673	1.71465
32	Triosephosphate isomerase OS=Mus musculus GN=Tpi1 PE=1 SV=4	P17751	249	32 kDa	4	20	15	4	21	16	3	24	13		0.0160643	0.0803213	0.060241	0.0160643	0.0843373	0.064257	0.0120482	0.0963855	0.0522088		16.7861	23.9551	15.4662	25.5394	27.409	21.3763	28.6862	28.3654	27.5218		0.0237015	1.62522		18.7368	28.1921	0.664611	-0.589419	1.62522
23	E3 ubiquitin-protein ligase NHLRC1 OS=Mus musculus GN=Nhlrc1 PE=2 SV=1	Q8BR37	401	43 kDa	25	44	34	17	26	32	0	0	0		0.0623441	0.109726	0.084788	0.042394	0.0648379	0.0798005	0	0	0		65.1454	32.7246	21.7684	67.3991	21.0718	26.5471	0	0	0		0.0375752	1.4251		39.8805	0.001	39880.5	15.2834	1.4251
45	ATP synthase subunit beta, mitochondrial OS=Mus musculus GN=Atp5b PE=1 SV=2	P56480	529	56 kDa	3	11	15	1	18	14	3	15	12		0.00567108	0.020794	0.0283554	0.00189036	0.0340265	0.026465	0.00567108	0.0283554	0.0226843		5.92589	6.2016	7.27995	3.00534	11.0583	8.80407	13.5026	8.34473	11.958		0.0387275	1.41198		6.47014	11.2694	0.574132	-0.800545	1.41198
51	LIM domain-binding protein 3 OS=Mus musculus GN=Ldb3 PE=1 SV=1	E9PYJ9	679	72 kDa	2	19	15	0	17	12	0	9	1		0.00294551	0.0279823	0.0220913	0	0.0250368	0.017673	0	0.0132548	0.00147275		3.07786	8.34546	5.67171	0	8.13676	5.87926	0	3.90076	0.77636		0.0988423	1.00506		5.69934	1.56004	3.65333	1.86921	1.00506
147	Histone H2A type 2-C OS=Mus musculus GN=Hist2h2ac PE=1 SV=3	Q64523 (+1)	129	14 kDa	1	1	7	0	0	0	0	1	0		0.00775194	0.00775194	0.0542636	0	0	0	0	0.00775194	0		8.10025	2.31194	13.9316	0	0	0	0	2.28132	0		0.0992896	1.0031		8.1156	0.761441	10.6582	3.41389	1.0031
43	Stomatin-like protein 2, mitochondrial OS=Mus musculus GN=Stoml2 PE=1 SV=1	Q99JB2	353	38 kDa	3	18	14	5	15	17	2	22	13		0.00849858	0.0509915	0.0396601	0.0141643	0.0424929	0.0481586	0.00566572	0.0623229	0.0368272		8.88044	15.2077	10.1823	22.5188	13.8099	16.0208	13.4898	18.3411	19.4134		0.0999716	1.00012		11.4245	17.0824	0.668786	-0.580383	1.00012
30	Pyruvate dehydrogenase E1 component subunit beta, mitochondrial OS=Mus musculus GN=Pdhb PE=1 SV=1	Q9D051	359	39 kDa	3	19	13	4	12	13	3	17	12		0.00835655	0.0529248	0.0362117	0.0111421	0.0334262	0.0362117	0.00835655	0.0473538	0.0334262		8.73202	15.7843	9.29697	17.7139	10.8632	12.0465	19.8965	13.9358	17.6206		0.108264	0.965517		11.2721	17.152	0.65719	-0.605617	0.965517
119	Histone H2B type 1-B OS=Mus musculus GN=Hist1h2bb PE=1 SV=3	Q64475	126	14 kDa	2	1	7	0	2	3	0	2	0		0.015873	0.00793651	0.0555556	0	0.015873	0.0238095	0	0.015873	0		16.5862	2.36699	14.2633	0	5.1586	7.92067	0	4.67128	0		0.111322	0.953419		11.0732	1.55809	7.10687	2.82921	0.953419
243	Alpha-crystallin B chain OS=Mus musculus GN=Cryab PE=1 SV=2	P23927	175	20 kDa	0	2	2	0	1	1	0	0	0		0	0.0114286	0.0114286	0	0.00571429	0.00571429	0	0	0		0	3.40846	2.93416	0	1.8571	1.90096	0	0	0		0.118336	0.926883		2.11521	0.001	2115.21	11.0466	0.926883
57	Carbonic anhydrase 3 OS=Mus musculus GN=Ca3 PE=1 SV=3	P16015	260	29 kDa	2	7	11	2	7	6	1	14	7		0.00769231	0.0269231	0.0423077	0.00769231	0.0269231	0.0230769	0.00384615	0.0538462	0.0269231		8.03794	8.02955	10.8621	12.2294	8.74978	7.67695	9.15751	15.8464	14.1924		0.13949	0.855458		8.97751	13.0665	0.687065	-0.541481	0.855458
207	40S ribosomal protein S8 OS=Mus musculus GN=Rps8 PE=1 SV=2	P62242	208	24 kDa	0	2	4	0	0	0	0	0	0		0	0.00961538	0.0192308	0	0	0	0	0	0		0	2.8677	4.9373	0	0	0	0	0	0		0.143296	0.843766		2.60266	0.001	2602.66	11.3458	0.843766
200	Collagen alpha-2(I) chain OS=Mus musculus GN=Col1a2 PE=1 SV=2	Q01149	1372	130 kDa	3	0	7	0	0	0	0	0	0		0.00218659	0	0.00510204	0	0	0	0	0	0		2.28484	0	1.30989	0	0	0	0	0	0		0.144511	0.8401		1.19924	0.001	1199.24	10.2279	0.8401
13	Glycogen phosphorylase, muscle form OS=Mus musculus GN=Pygm PE=1 SV=3	Q9WUB3	842	97 kDa	12	72	65	11	58	55	0	30	28		0.0142518	0.0855107	0.0771971	0.0130641	0.0688836	0.0653207	0	0.0356295	0.0332542		14.8921	25.5027	19.8196	20.7697	22.3866	21.7301	0	10.4854	17.5299		0.145289	0.837768		20.0725	9.33943	2.14922	1.10381	0.837768
92	Tropomyosin beta chain OS=Mus musculus GN=Tpm2 PE=1 SV=1	P58774	284	33 kDa	3	1	16	0	0	0	0	4	0		0.0105634	0.00352113	0.056338	0	0	0	0	0.0140845	0		11.038	1.05014	14.4642	0	0	0	0	4.14494	0		0.153999	0.812482		8.85178	1.38265	6.40206	2.67854	0.812482
227	40S ribosomal protein S15 OS=Mus musculus GN=Rps15 PE=1 SV=2	P62843	145	17 kDa	1	0	2	1	0	2	0	0	0		0.00689655	0	0.0137931	0.00689655	0	0.0137931	0	0	0		7.20643	0	3.54123	10.9643	0	4.58852	0	0	0		0.160168	0.795424		3.58355	0.001	3583.55	11.8072	0.795424
4	Myosin-1 OS=Mus musculus GN=Myh1 PE=1 SV=1	Q5SX40	1942	223 kDa	0	63	156	0	0	0	0	0	0		0	0.0324408	0.0803296	0	0	0	0	0	0		0	9.67515	20.6238	0	0	0	0	0	0		0.165258	0.781837		10.1006	0.001	10100.6	13.3022	0.781837
35	TBC1 domain family member 5 OS=Mus musculus GN=Tbc1d5 PE=1 SV=2	Q80XQ2	815	92 kDa	2	17	9	3	26	12	2	26	8		0.00245399	0.0208589	0.0110429	0.00368098	0.0319018	0.0147239	0.00245399	0.0319018	0.00981595		2.56425	6.22097	2.83516	5.85212	10.3678	4.89818	5.84283	9.38842	5.17446		0.171248	0.766374		3.87446	6.8029	0.56953	-0.812156	0.766374
262	Junction plakoglobin OS=Mus musculus GN=Jup PE=1 SV=3	Q02257	745	82 kDa	0	2	1	0	0	0	0	0	0		0	0.00268456	0.00134228	0	0	0	0	0	0		0	0.800645	0.344617	0	0	0	0	0	0		0.175026	0.756899		0.382754	0.001	382.754	8.58027	0.756899
178	Collagen alpha-1(VI) chain OS=Mus musculus GN=Col6a1 PE=1 SV=1	Q04857	1025	108 kDa	1	0	10	0	0	0	0	0	0		0.00097561	0	0.0097561	0	0	0	0	0	0		1.01945	0	2.50477	0	0	0	0	0	0		0.181532	0.741047		1.17574	0.001	1175.74	10.1994	0.741047
72	Protein Col6a3 OS=Mus musculus GN=Col6a3 PE=1 SV=2	E9PWQ3	3284	354 kDa	4	0	40	0	0	0	0	0	0		0.00121803	0	0.0121803	0	0	0	0	0	0		1.27276	0	3.12715	0	0	0	0	0	0		0.181532	0.741047		1.46764	0.001	1467.64	10.5193	0.741047
36	Actin, cytoplasmic 1 OS=Mus musculus GN=Actb PE=1 SV=1	P60710	375	42 kDa	10	9	27	0	0	13	0	0	11		0.0266667	0.024	0.072	0	0	0.0346667	0	0	0.0293333		27.8649	7.15777	18.4852	0	0	11.5325	0	0	15.463		0.183691	0.735913		17.837	5.15534	3.4599	1.79073	0.735913
28	Dihydrolipoyllysine-residue acetyltransferase component of pyruvate dehydrogenase complex, mitochondrial OS=Mus musculus GN=Dlat PE=1 SV=2	Q8BMF4	642	68 kDa	6	17	18	3	25	15	5	21	13		0.00934579	0.0264798	0.0280374	0.0046729	0.0389408	0.0233645	0.00778816	0.0327103	0.0202492		9.76572	7.89733	7.1983	7.42909	12.6554	7.77262	18.5432	9.62633	10.6743		0.185256	0.732229		8.28812	12.949	0.64006	-0.643721	0.732229
154	Galectin-1 OS=Mus musculus GN=Lgals1 PE=1 SV=3	P16045	135	15 kDa	0	0	2	0	3	3	0	5	3		0	0	0.0148148	0	0.0222222	0.0222222	0	0.037037	0.0222222		0	0	3.80355	0	7.22204	7.39262	0	10.8997	11.7144		0.190592	0.719895		1.26885	7.53902	0.168304	-2.57086	0.719895
184	Histone H1.4 OS=Mus musculus GN=Hist1h1e PE=1 SV=2	P43274	219	22 kDa	0	3	6	0	0	1	0	1	0		0	0.0136986	0.0273973	0	0	0.00456621	0	0.00456621	0		0	4.08548	7.03396	0	0	1.51903	0	1.34379	0		0.19363	0.713028		3.70748	0.448931	8.25846	3.04587	0.713028
110	Aspartyl/asparaginyl beta-hydroxylase OS=Mus musculus GN=Asph PE=1 SV=1	A2AL78	245	26 kDa	1	2	3	2	2	4	2	3	4		0.00408163	0.00816327	0.0122449	0.00816327	0.00816327	0.0163265	0.00816327	0.0122449	0.0163265		4.26503	2.43462	3.14375	12.9782	2.65299	5.43131	19.4363	3.60356	8.6065		0.197147	0.705209		3.28213	10.5498	0.311108	-1.68451	0.705209
183	Tripartite motif-containing protein 72 OS=Mus musculus GN=Trim72 PE=1 SV=1	Q1XH17	477	53 kDa	0	3	1	0	1	2	0	0	0		0	0.00628931	0.00209644	0	0.00209644	0.00419287	0	0	0		0	1.87573	0.538238	0	0.681325	1.39483	0	0	0		0.222492	0.652685		0.805654	0.001	805.654	9.65402	0.652685
225	WAS/WASL-interacting protein family member 3 OS=Mus musculus GN=Wipf3 PE=1 SV=1	D3Z5R4 (+2)	449	45 kDa	0	0	1	0	2	2	0	2	1		0	0	0.00222717	0	0.00445434	0.00445434	0	0.00445434	0.00222717		0	0	0.571803	0	1.44763	1.48182	0	1.31087	1.17405		0.235895	0.627282		0.191601	0.829307	0.231037	-2.1138	0.627282
15	Glyceraldehyde-3-phosphate dehydrogenase OS=Mus musculus GN=Gapdh PE=1 SV=2	P16858	333	36 kDa	16	35	32	10	34	36	18	51	31		0.048048	0.105105	0.0960961	0.03003	0.102102	0.108108	0.0540541	0.153153	0.0930931		50.2069	31.3466	24.6717	47.7425	33.1824	35.9641	128.7	45.0716	49.0738		0.24133	0.617388		35.4094	74.2828	0.476683	-1.0689	0.617388
155	40S ribosomal protein S9 OS=Mus musculus GN=Rps9 PE=1 SV=3	Q6ZWN5	194	23 kDa	0	3	2	0	1	1	0	1	0		0	0.0154639	0.0103093	0	0.00515464	0.00515464	0	0.00515464	0		0	4.61196	2.6468	0	1.67522	1.71478	0	1.51696	0		0.251404	0.599628		2.42059	0.506654	4.77759	2.25628	0.599628
103	Aspartate aminotransferase, mitochondrial OS=Mus musculus GN=Got2 PE=1 SV=1	P05202	430	47 kDa	0	0	6	0	1	5	0	10	6		0	0	0.0139535	0	0.00232558	0.0116279	0	0.0232558	0.0139535		0	0	3.58241	0	0.755795	3.86823	0	6.84397	7.35556		0.253382	0.596224		1.19514	4.73418	0.252449	-1.98594	0.596224
42	L-lactate dehydrogenase A chain OS=Mus musculus GN=Ldha PE=1 SV=3	P06151	332	36 kDa	0	12	11	1	18	13	1	18	8		0	0.0361446	0.0331325	0.00301205	0.0542169	0.0391566	0.00301205	0.0542169	0.0240964		0	10.7798	8.50643	4.78863	17.62	13.0262	7.17154	15.9555	12.7024		0.255978	0.591797		6.42973	11.9441	0.538317	-0.893473	0.591797
90	Myoglobin OS=Mus musculus GN=Mb PE=1 SV=3	P04247	154	17 kDa	0	3	1	0	7	4	0	6	6		0	0.0194805	0.00649351	0	0.0454545	0.025974	0	0.038961	0.038961		0	5.80988	1.66714	0	14.7724	8.64073	0	11.4659	20.5382		0.25695	0.590151		2.49334	10.669	0.233699	-2.09728	0.590151
99	Vimentin OS=Mus musculus GN=Vim PE=1 SV=3	P20152	466	54 kDa	1	2	21	0	3	0	0	3	0		0.00214592	0.00429185	0.0450644	0	0.00643777	0	0	0.00643777	0		2.24234	1.28	11.5698	0	2.09222	0	0	1.89458	0		0.258368	0.587762		5.03172	0.632525	7.95496	2.99186	0.587762
173	Cysteine and glycine-rich protein 3 OS=Mus musculus GN=Csrp3 PE=1 SV=1	P50462	194	21 kDa	0	1	2	0	0	2	0	4	3		0	0.00515464	0.0103093	0	0	0.0103093	0	0.0206186	0.0154639		0	1.53732	2.6468	0	0	3.42957	0	6.06785	8.15178		0.261799	0.582032		1.39571	4.74088	0.294398	-1.76416	0.582032
46	Elongation factor 1-alpha 2 OS=Mus musculus GN=Eef1a2 PE=1 SV=1	P62631	463	50 kDa	4	11	18	6	8	18	3	12	11		0.00863931	0.0237581	0.0388769	0.012959	0.0172786	0.0388769	0.00647948	0.0259179	0.0237581		9.02749	7.08562	9.98123	20.6025	5.61541	12.9331	15.4273	7.62741	12.524		0.263176	0.579753		8.69912	11.8606	0.733447	-0.447236	0.579753
128	Histone H4 OS=Mus musculus GN=Hist1h4a PE=1 SV=2	P62806	103	11 kDa	1	2	15	0	0	0	0	3	1		0.00970874	0.0194175	0.145631	0	0	0	0	0.0291262	0.00970874		10.145	5.79108	37.3892	0	0	0	0	8.57158	5.11794		0.264761	0.577146		17.7761	4.56417	3.8947	1.96151	0.577146
91	Troponin T, fast skeletal muscle OS=Mus musculus GN=Tnnt3 PE=1 SV=1	A2A6I3	248	29 kDa	3	5	8	0	0	8	1	3	1		0.0120968	0.0201613	0.0322581	0	0	0.0322581	0.00403226	0.0120968	0.00403226		12.6403	6.01291	8.28192	0	0	10.7312	9.60061	3.55997	2.1256		0.26583	0.575396		8.97938	5.09639	1.76191	0.817139	0.575396
191	Ubiquitin-40S ribosomal protein S27a OS=Mus musculus GN=Rps27a PE=1 SV=2	P62983	156	18 kDa	0	2	2	0	2	0	0	1	0		0	0.0128205	0.0128205	0	0.0128205	0	0	0.00641026	0		0	3.82359	3.29153	0	4.16656	0	0	1.88648	0		0.266563	0.574201		2.37271	0.629826	3.76724	1.91351	0.574201
214	60S ribosomal protein L31 OS=Mus musculus GN=Rpl31 PE=1 SV=1	A0A0A6YX26 (+1)	129	15 kDa	0	2	2	0	1	0	0	1	0		0	0.0155039	0.0155039	0	0.00775194	0	0	0.00775194	0		0	4.62388	3.98046	0	2.51932	0	0	2.28132	0		0.266563	0.574201		2.86911	0.761441	3.768	1.9138	0.574201
244	Polyadenylate-binding protein OS=Mus musculus GN=Pabpc4 PE=1 SV=1	A3KFU8 (+3)	644	71 kDa	0	2	2	0	0	0	0	1	0		0	0.00310559	0.00310559	0	0	0	0	0.0015528	0		0	0.926212	0.797327	0	0	0	0	0.456973	0		0.266563	0.574201		0.575513	0.153324	3.75357	1.90826	0.574201
74	Vitronectin OS=Mus musculus GN=Vtn PE=1 SV=2	P29788	478	55 kDa	3	5	7	2	6	9	2	5	9		0.00627615	0.0104603	0.0146444	0.0041841	0.0125523	0.0188285	0.0041841	0.0104603	0.0188285		6.55815	3.11967	3.75978	6.65199	4.0794	6.26362	9.96214	3.07836	9.92538		0.276101	0.558932		4.4802	7.65629	0.585166	-0.773083	0.558932
146	Protein deglycase DJ-1 OS=Mus musculus GN=Park7 PE=1 SV=1	Q99LX0	189	20 kDa	1	1	0	1	3	1	1	3	1		0.00529101	0.00529101	0	0.00529101	0.015873	0.00529101	0.00529101	0.015873	0.00529101		5.52874	1.57799	0	8.41177	5.1586	1.76015	12.5976	4.67128	2.78914		0.276104	0.558927		2.36991	6.68702	0.354405	-1.49653	0.558927
185	Histone H1.2 OS=Mus musculus GN=Hist1h1c PE=1 SV=2	P15864	212	21 kDa	0	1	9	0	1	1	0	0	0		0	0.00471698	0.0424528	0	0.00471698	0.00471698	0	0	0		0	1.40679	10.8993	0	1.53298	1.56919	0	0	0		0.296895	0.527398		4.10304	0.001	4103.04	12.0025	0.527398
127	Alpha-actinin-3 OS=Mus musculus GN=Actn3 PE=2 SV=1	O88990	900	103 kDa	1	2	14	0	1	0	0	5	0		0.00111111	0.00222222	0.0155556	0	0.00111111	0	0	0.00555556	0		1.16104	0.662756	3.99372	0	0.361102	0	0	1.63495	0		0.299905	0.523016		1.94017	0.545983	3.55354	1.82926	0.523016
33	Creatine kinase M-type OS=Mus musculus GN=Ckm PE=1 SV=1	P07310	381	43 kDa	4	15	20	4	15	18	2	17	17		0.0104987	0.0393701	0.0524934	0.0104987	0.0393701	0.0472441	0.00524934	0.0446194	0.0446194		10.9704	11.7417	13.4771	16.6911	12.795	15.7166	12.4984	13.1311	23.521		0.302021	0.519963		12.0641	16.3845	0.736311	-0.441613	0.519963
172	Succinate dehydrogenase [ubiquinone] iron-sulfur subunit, mitochondrial OS=Mus musculus GN=Sdhb PE=1 SV=1	Q9CQA3	282	32 kDa	0	4	3	0	1	2	0	2	0		0	0.0141844	0.0106383	0	0.0035461	0.0070922	0	0.0070922	0		0	4.23036	2.73127	0	1.15245	2.35935	0	2.08717	0		0.316462	0.499678		2.32154	0.696723	3.33209	1.73643	0.499678
194	Triadin OS=Mus musculus GN=Trdn PE=1 SV=1	E9Q9K5	693	78 kDa	0	0	1	0	1	1	0	1	2		0	0	0.001443	0	0.001443	0.001443	0	0.001443	0.002886		0	0	0.370475	0	0.468964	0.48004	0	0.424662	1.52135		0.326184	0.486538		0.124492	0.649671	0.191623	-2.38366	0.486538
126	Dynamin-1-like protein OS=Mus musculus GN=Dnm1l PE=1 SV=2	Q8K1M6	742	83 kDa	0	2	0	0	7	3	0	10	1		0	0.00269542	0	0	0.00943396	0.00404313	0	0.0134771	0.00134771		0	0.803882	0	0	3.06596	1.34502	0	3.96618	0.710442		0.360098	0.44358		0.268961	1.55987	0.172425	-2.53596	0.44358
26	Phosphorylase b kinase gamma catalytic chain, skeletal muscle/heart isoform OS=Mus musculus GN=Phkg1 PE=1 SV=3	P07934	388	45 kDa	6	24	6	9	24	10	5	32	6		0.0154639	0.0618557	0.0154639	0.0231959	0.0618557	0.0257732	0.0128866	0.0824742	0.0154639		16.1587	18.4479	3.9702	36.8774	20.1026	8.57392	30.6824	24.2714	8.15178		0.368235	0.433875		12.8599	21.0362	0.611324	-0.70999	0.433875
215	Peroxiredoxin-2 OS=Mus musculus GN=Prdx2 PE=1 SV=3	Q61171	198	22 kDa	0	0	0	0	2	1	0	2	0		0	0	0	0	0.010101	0.00505051	0	0.010101	0		0	0	0	0	3.28275	1.68014	0	2.97263	0		0.373901	0.427243		0.001	0.991878	0.00100819	-9.95402	0.427243
220	Prolargin OS=Mus musculus GN=Prelp PE=1 SV=2	Q9JK53	378	43 kDa	0	0	6	0	1	1	0	0	0		0	0	0.015873	0	0.0026455	0.0026455	0	0	0		0	0	4.07523	0	0.859767	0.880074	0	0	0		0.373901	0.427243		1.35941	0.001	1359.41	10.4088	0.427243
221	Elongation factor 1-gamma OS=Mus musculus GN=Eef1g PE=1 SV=3	Q9D8N0	437	50 kDa	0	0	2	0	1	5	0	0	0		0	0	0.00457666	0	0.00228833	0.0114416	0	0	0		0	0	1.17501	0	0.743689	3.80627	0	0	0		0.373901	0.427243		0.39267	0.001	392.67	8.61717	0.427243
182	Histone H1.0 OS=Mus musculus GN=H1f0 PE=2 SV=4	P10922	194	21 kDa	0	2	4	0	1	2	0	2	0		0	0.0103093	0.0206186	0	0.00515464	0.0103093	0	0.0103093	0		0	3.07464	5.2936	0	1.67522	3.42957	0	3.03393	0		0.388122	0.411032		2.79041	1.01231	2.75649	1.46283	0.411032
73	ATP-dependent zinc metalloprotease YME1L1 OS=Mus musculus GN=Yme1l1 PE=1 SV=1	O88967	715	80 kDa	0	6	5	0	7	4	0	15	5		0	0.00839161	0.00699301	0	0.00979021	0.00559441	0	0.020979	0.00699301		0	2.50272	1.79538	0	3.18174	1.86108	0	6.17393	3.68635		0.393776	0.40475		1.4337	3.28776	0.436072	-1.19736	0.40475
78	AMP deaminase 1 OS=Mus musculus GN=Ampd1 PE=1 SV=2	Q3V1D3	745	86 kDa	0	8	8	0	5	5	0	5	1		0	0.0107383	0.0107383	0	0.00671141	0.00671141	0	0.00671141	0.00134228		0	3.20258	2.75693	0	2.18115	2.23267	0	1.97511	0.707581		0.398314	0.399774		1.9875	0.895229	2.22011	1.15063	0.399774
76	Plasminogen activator inhibitor 1 RNA-binding protein OS=Mus musculus GN=Serbp1 PE=1 SV=1	A0A0N4SV32 (+2)	362	40 kDa	5	7	3	1	2	1	0	4	5		0.0138122	0.019337	0.00828729	0.00276243	0.00552486	0.00276243	0	0.0110497	0.0138122		14.4328	5.76708	2.12767	4.39178	1.79554	0.918972	0	3.25183	7.28105		0.403608	0.39404		7.44351	3.51196	2.11947	1.08371	0.39404
12	Phosphorylase b kinase regulatory subunit beta OS=Mus musculus GN=Phkb PE=1 SV=1	Q7TSH2	1085	124 kDa	10	64	18	14	73	18	10	86	11		0.00921659	0.0589862	0.0165899	0.0129032	0.0672811	0.0165899	0.00921659	0.0792627	0.0101382		9.63071	17.5921	4.25927	20.5139	21.8658	5.51892	21.9443	23.3263	5.34436		0.411065	0.386089		10.495	16.8726	0.622014	-0.684981	0.386089
202	40S ribosomal protein S29 OS=Mus musculus GN=Rps29 PE=3 SV=2	P62274	56	7 kDa	0	1	1	0	1	1	0	2	1		0	0.0178571	0.0178571	0	0.0178571	0.0178571	0	0.0357143	0.0178571		0	5.32572	4.58463	0	5.80343	5.9405	0	10.5104	9.41336		0.421261	0.375448		3.30445	6.64225	0.49749	-1.00726	0.375448
138	Obscurin OS=Mus musculus GN=Obscn PE=1 SV=1	Z4YJE4	7176	831 kDa	0	1	3	0	1	3	0	4	2		0	0.000139353	0.00041806	0	0.000139353	0.00041806	0	0.000557414	0.000278707		0	0.0415608	0.107333	0	0.0452887	0.139075	0	0.164042	0.14692		0.423891	0.372746		0.0506311	0.104654	0.483796	-1.04753	0.372746
24	Myomesin 2 OS=Mus musculus GN=Myom2 PE=1 SV=1	Q14BI5	1463	165 kDa	4	33	23	1	33	25	0	29	7		0.00273411	0.0225564	0.0157211	0.000683527	0.0225564	0.0170882	0	0.0198223	0.00478469		2.85696	6.72723	4.03623	1.08669	7.33064	5.68469	0	5.83351	2.52224		0.438327	0.358201		4.54114	2.78625	1.62984	0.704729	0.358201
37	ADP/ATP translocase 1 OS=Mus musculus GN=Slc25a4 PE=1 SV=4	P48962	298	33 kDa	5	12	15	9	10	11	3	16	7		0.0167785	0.0402685	0.0503356	0.0302013	0.033557	0.0369128	0.0100671	0.0536913	0.0234899		17.5324	12.0097	12.9231	48.0149	10.9058	12.2797	23.9693	15.8008	12.3827		0.447571	0.349138		14.1561	17.3853	0.814256	-0.296445	0.349138
198	Carnitine O-palmitoyltransferase 1, muscle isoform OS=Mus musculus GN=Cpt1b PE=1 SV=1	Q924X2	772	88 kDa	0	3	2	0	2	2	0	2	0		0	0.00388601	0.00259067	0	0.00259067	0.00259067	0	0.00259067	0		0	1.15897	0.665128	0	0.841948	0.861834	0	0.762411	0		0.447993	0.348729		0.609031	0.255137	2.38707	1.25524	0.348729
67	Tropomyosin alpha-1 chain OS=Mus musculus GN=Tpm1 PE=1 SV=1	P58771	284	33 kDa	7	2	17	0	0	3	2	6	0		0.0246479	0.00704225	0.0598592	0	0	0.0105634	0.00704225	0.0211268	0		25.7554	2.10028	15.3682	0	0	3.5141	16.7673	6.21741	0		0.467638	0.33009		14.409	7.66256	1.88044	0.911067	0.33009
31	Four and a half LIM domains protein 1 OS=Mus musculus GN=Fhl1 PE=1 SV=1	A2AEX6 (+1)	309	35 kDa	4	19	24	3	14	17	2	21	14		0.012945	0.0614887	0.0776699	0.00970874	0.0453074	0.0550162	0.00647249	0.0679612	0.0453074		13.5266	18.3384	19.9409	15.4352	14.7246	18.3021	15.4107	20.0003	23.8837		0.467989	0.329764		17.2697	19.7659	0.873708	-0.194776	0.329764
10	Phosphorylase b kinase regulatory subunit alpha, skeletal muscle isoform OS=Mus musculus GN=Phka1 PE=1 SV=1	A2AI87 (+3)	1241	139 kDa	20	74	24	22	93	27	11	95	23		0.016116	0.0596293	0.0193392	0.0177276	0.0749396	0.0217566	0.00886382	0.0765512	0.0185334		16.8402	17.7839	4.96515	28.1838	24.3547	7.23774	21.1043	22.5283	9.76987		0.469644	0.328231		13.1974	17.8018	0.74135	-0.431773	0.328231
107	Troponin C, skeletal muscle OS=Mus musculus GN=Tnnc2 PE=1 SV=2	P20801	160	18 kDa	2	3	6	0	4	4	0	5	3		0.0125	0.01875	0.0375	0	0.025	0.025	0	0.03125	0.01875		13.0617	5.59201	9.62773	0	8.1248	8.3167	0	9.19659	9.88403		0.470143	0.32777		9.42813	6.3612	1.48213	0.567671	0.32777
124	Copper homeostasis protein cutC homolog OS=Mus musculus GN=Cutc PE=1 SV=1	Q9D8X1	272	29 kDa	1	4	0	1	3	0	1	6	0		0.00367647	0.0147059	0	0.00367647	0.0110294	0	0.00367647	0.0220588	0		3.84166	4.38589	0	5.84495	3.58447	0	8.7535	6.49171	0		0.474185	0.324052		2.74352	5.08274	0.539772	-0.889579	0.324052
114	Creatine kinase S-type, mitochondrial OS=Mus musculus GN=Ckmt2 PE=1 SV=1	Q6P8J7	419	47 kDa	0	1	2	0	2	6	0	1	4		0	0.00238663	0.00477327	0	0.00477327	0.0143198	0	0.00238663	0.00954654		0	0.711791	1.22549	0	1.55127	4.76374	0	0.702365	5.03244		0.476497	0.32194		0.646759	1.9126	0.338157	-1.56424	0.32194
175	Reticulon-4 OS=Mus musculus GN=Rtn4 PE=1 SV=2	Q99P72	1162	127 kDa	0	0	2	0	1	3	0	1	2		0	0	0.00172117	0	0.000860585	0.00258176	0	0.000860585	0.00172117		0	0	0.441892	0	0.279683	0.858867	0	0.253262	0.907312		0.479903	0.318846		0.148297	0.387858	0.38235	-1.38704	0.318846
136	40S ribosomal protein S25 OS=Mus musculus GN=Rps25 PE=1 SV=1	P62852	125	14 kDa	2	2	2	3	2	2	2	2	2		0.016	0.016	0.016	0.024	0.016	0.016	0.016	0.016	0.016		16.7189	4.77185	4.10783	38.1558	5.19987	5.32269	38.0952	4.70865	8.43437		0.492616	0.307491		8.53386	17.0804	0.499628	-1.00107	0.307491
77	Junctional sarcoplasmic reticulum protein 1 OS=Mus musculus GN=Jsrp1 PE=1 SV=1	M0QW57	332	36 kDa	1	3	5	1	0	4	1	3	2		0.00301205	0.00903614	0.0150602	0.00301205	0	0.0120482	0.00301205	0.00903614	0.0060241		3.14739	2.69494	3.86656	4.78863	0	4.00805	7.17154	2.65925	3.17559		0.495107	0.305301		3.2373	4.33646	0.746529	-0.42173	0.305301
160	Long-chain-specific acyl-CoA dehydrogenase, mitochondrial OS=Mus musculus GN=Acadl PE=1 SV=1	A0A0R4J083 (+1)	430	48 kDa	0	2	1	0	1	4	0	4	1		0	0.00465116	0.00232558	0	0.00232558	0.00930233	0	0.00930233	0.00232558		0	1.38716	0.597068	0	0.755795	3.09459	0	2.73759	1.22593		0.498672	0.302185		0.662411	1.32217	0.501002	-0.997111	0.302185
176	Heat shock protein HSP 90-beta OS=Mus musculus GN=Hsp90ab1 PE=1 SV=3	P11499	724	83 kDa	0	4	0	0	2	2	0	1	0		0	0.00552486	0	0	0.00276243	0.00276243	0	0.00138122	0		0	1.64774	0	0	0.897768	0.918972	0	0.406479	0		0.505084	0.296636		0.550246	0.136493	4.03131	2.01125	0.296636
109	Protein NipSnap homolog 2 OS=Mus musculus GN=Gbas PE=1 SV=1	O55126 (+1)	281	33 kDa	0	2	5	0	3	4	0	6	3		0	0.00711744	0.0177936	0	0.0106762	0.0142349	0	0.0213523	0.0106762		0	2.12271	4.56832	0	3.46966	4.73549	0	6.28379	5.62792		0.50712	0.294889		2.23134	3.97157	0.561829	-0.831797	0.294889
58	SEC23-interacting protein OS=Mus musculus GN=Sec23ip PE=1 SV=1	G3X928	998	111 kDa	0	10	6	0	11	8	0	16	6		0	0.01002	0.00601202	0	0.011022	0.00801603	0	0.0160321	0.00601202		0	2.98838	1.54352	0	3.58207	2.66668	0	4.71809	3.16923		0.531442	0.274544		1.51163	2.63011	0.574743	-0.799011	0.274544
89	Myosin-binding protein C, fast-type OS=Mus musculus GN=Mybpc2 PE=1 SV=1	Q5XKE0	1136	127 kDa	0	9	5	0	9	6	0	4	2		0	0.00792254	0.00440141	0	0.00792254	0.00528169	0	0.00352113	0.00176056		0	2.36282	1.13002	0	2.57476	1.75705	0	1.03624	0.928078		0.53801	0.26921		1.16528	0.655771	1.77696	0.829411	0.26921
179	Multiple inositol polyphosphate phosphatase 1 OS=Mus musculus GN=Minpp1 PE=1 SV=3	Q9Z2L6	481	55 kDa	0	1	2	0	2	2	0	3	1		0	0.002079	0.004158	0	0.004158	0.004158	0	0.00623701	0.002079		0	0.620042	1.06752	0	1.35132	1.38323	0	1.83549	1.09594		0.538092	0.269144		0.563522	0.978145	0.576113	-0.795577	0.269144
106	Titin OS=Mus musculus GN=Ttn PE=1 SV=1	A2ASS6	35213	3906 kDa	0	1	15	0	0	1	0	5	0		0	2.83986e-05	0.000425979	0	0	2.83986e-05	0	0.000141993	0		0	0.00846961	0.109366	0	0	0.00944731	0	0.0417872	0		0.53909	0.268339		0.0402784	0.0149291	2.69798	1.43188	0.268339
65	Myosin regulatory light chain 2, skeletal muscle isoform OS=Mus musculus GN=Mylpf PE=1 SV=3	P97457	169	19 kDa	2	8	10	2	7	7	1	8	5		0.0118343	0.0473373	0.0591716	0.0118343	0.0414201	0.0414201	0.00591716	0.0473373	0.0295858		12.3661	14.1179	15.1917	18.8145	13.4612	13.7791	14.0885	13.9309	15.5961		0.545309	0.263357		13.8929	14.5395	0.955526	-0.0656323	0.263357
86	Tubulin alpha chain (Fragment) OS=Mus musculus GN=Tuba4a PE=1 SV=1	A0A0A0MQA5 (+1)	477	53 kDa	1	7	5	1	11	4	0	8	1		0.00209644	0.0146751	0.0104822	0.00209644	0.0230608	0.00838574	0	0.0167715	0.00209644		2.19063	4.37669	2.69119	3.33297	7.49457	2.78967	0	4.93569	1.10513		0.547672	0.26148		3.08717	2.01461	1.53239	0.615786	0.26148
97	Parvalbumin alpha OS=Mus musculus GN=Pvalb PE=1 SV=3	P32848	110	12 kDa	0	3	6	0	4	10	0	3	8		0	0.0272727	0.0545455	0	0.0363636	0.0909091	0	0.0272727	0.0727273		0	8.13383	14.004	0	11.8179	30.2425	0	8.02611	38.338		0.549174	0.26029		7.38027	15.4557	0.47751	-1.0664	0.26029
69	EH domain-containing protein 2 OS=Mus musculus GN=Ehd2 PE=1 SV=1	Q8BH64	543	61 kDa	0	1	12	0	0	12	0	10	6		0	0.00184162	0.0220994	0	0	0.0220994	0	0.0184162	0.0110497		0	0.549246	5.6738	0	0	7.35178	0	5.41972	5.82484		0.555607	0.255232		2.07535	3.74919	0.553546	-0.853224	0.255232
188	PDZ and LIM domain 3, isoform CRA_a OS=Mus musculus GN=Pdlim3 PE=1 SV=1	A0A1B0GSX6 (+1)	364	39 kDa	0	2	2	0	3	1	0	2	0		0	0.00549451	0.00549451	0	0.00824176	0.00274725	0	0.00549451	0		0	1.63868	1.41066	0	2.6785	0.913923	0	1.61698	0		0.555836	0.255054		1.01745	0.539994	1.88418	0.913937	0.255054
230	PDZ and LIM domain protein 7 OS=Mus musculus GN=Pdlim7 PE=1 SV=1	Q3TJD7 (+1)	457	50 kDa	0	2	2	0	0	0	0	2	0		0	0.00437637	0.00437637	0	0	0	0	0.00437637	0		0	1.30521	1.12359	0	0	0	0	1.28792	0		0.555836	0.255054		0.810599	0.430308	1.88376	0.913617	0.255054
120	Eukaryotic translation initiation factor 5A-1 OS=Mus musculus GN=Eif5a PE=1 SV=2	P63242	154	17 kDa	0	3	4	1	4	4	0	3	5		0	0.0194805	0.025974	0.00649351	0.025974	0.025974	0	0.0194805	0.0324675		0	5.80988	6.66856	10.3235	8.44135	8.64073	0	5.73294	17.1152		0.560273	0.251601		4.16048	7.61705	0.546206	-0.872482	0.251601
217	3-ketoacyl-CoA thiolase, mitochondrial OS=Mus musculus GN=Acaa2 PE=1 SV=3	Q8BWT1	397	42 kDa	0	1	0	0	3	1	0	3	0		0	0.00251889	0	0	0.00755668	0.00251889	0	0.00755668	0		0	0.751235	0	0	2.45586	0.837955	0	2.22386	0		0.564452	0.248373		0.251412	0.742287	0.338699	-1.56192	0.248373
83	Poly(U)-binding-splicing factor PUF60 OS=Mus musculus GN=Puf60 PE=1 SV=2	Q3UEB3	564	60 kDa	0	4	7	0	5	4	0	6	6		0	0.0070922	0.0124113	0	0.00886525	0.0070922	0	0.0106383	0.0106383		0	2.11518	3.18648	0	2.88113	2.35935	0	3.13075	5.60796		0.573853	0.241199		1.76822	2.9139	0.606822	-0.720655	0.241199
8	Ryanodine receptor 1 OS=Mus musculus GN=Ryr1 PE=1 SV=1	K3W4M2 (+1)	5033	565 kDa	2	83	83	5	77	96	2	96	70		0.000397377	0.0164912	0.0164912	0.000993443	0.015299	0.0190741	0.000397377	0.0190741	0.0139082		0.415232	4.91833	4.23393	1.5794	4.97206	6.34535	0.946136	5.61333	7.33168		0.575472	0.239976		3.19016	4.63139	0.688814	-0.537813	0.239976
48	Nascent polypeptide-associated complex subunit alpha, muscle-specific form OS=Mus musculus GN=Naca PE=1 SV=2	P70670	2187	220 kDa	0	11	18	0	13	16	0	6	6		0	0.00502972	0.00823045	0	0.00594422	0.00731596	0	0.00274348	0.00274348		0	1.50007	2.11308	0	1.93182	2.43379	0	0.807382	1.44622		0.580381	0.236287		1.20538	0.752202	1.60247	0.6803	0.236287
139	E3 ubiquitin-protein ligase TRIM21 OS=Mus musculus GN=Trim21 PE=1 SV=1	Q3U7K7	462	53 kDa	0	4	4	0	1	2	0	3	1		0	0.00865801	0.00865801	0	0.0021645	0.004329	0	0.00649351	0.0021645		0	2.58217	2.22285	0	0.703446	1.44012	0	1.91098	1.14101		0.583071	0.234279		1.60267	1.01833	1.57382	0.654274	0.234279
186	ATP synthase subunit d, mitochondrial (Fragment) OS=Mus musculus GN=Atp5h PE=1 SV=1	B1ASE2 (+2)	138	16 kDa	0	0	3	0	1	3	0	3	1		0	0	0.0217391	0	0.00724638	0.0217391	0	0.0217391	0.00724638		0	0	5.58129	0	2.35501	7.23191	0	6.39763	3.81991		0.588311	0.230393		1.86143	3.40685	0.546379	-0.872025	0.230393
79	Peroxiredoxin-1 (Fragment) OS=Mus musculus GN=Prdx1 PE=1 SV=8	B1AXW5 (+2)	169	19 kDa	0	6	5	0	6	7	0	9	4		0	0.035503	0.0295858	0	0.035503	0.0414201	0	0.0532544	0.0236686		0	10.5884	7.59584	0	11.5382	13.7791	0	15.6723	12.4769		0.592988	0.226954		6.06242	9.38406	0.646034	-0.630318	0.226954
59	Pyruvate kinase PKM OS=Mus musculus GN=Pkm PE=1 SV=4	P52480	531	58 kDa	0	8	11	0	7	16	0	10	10		0	0.0150659	0.0207156	0	0.0131827	0.0301318	0	0.0188324	0.0188324		0	4.49326	5.31852	0	4.28426	10.0239	0	5.5422	9.92746		0.599703	0.222064		3.27159	5.15755	0.634331	-0.656693	0.222064
156	Adenylosuccinate synthetase isozyme 1 OS=Mus musculus GN=Adssl1 PE=1 SV=1	J3QN31 (+1)	480	53 kDa	0	2	1	0	4	1	0	7	0		0	0.00416667	0.00208333	0	0.00833333	0.00208333	0	0.0145833	0		0	1.24267	0.534874	0	2.70827	0.693058	0	4.29174	0		0.600326	0.221613		0.593514	1.43158	0.414587	-1.27025	0.221613
111	Calmodulin OS=Mus musculus GN=Calm1 PE=1 SV=2	P62204	149	17 kDa	2	4	0	1	2	2	2	2	1		0.0134228	0.0268456	0	0.00671141	0.0134228	0.0134228	0.0134228	0.0134228	0.00671141		14.0259	8.00645	0	10.67	4.36231	4.46534	31.9591	3.95021	3.53791		0.601279	0.220924		7.34513	13.1501	0.558562	-0.840211	0.220924
193	Inward rectifier potassium channel 2 OS=Mus musculus GN=Kcnj2 PE=1 SV=1	P35561	428	48 kDa	0	5	0	0	3	0	0	2	0		0	0.0116822	0	0	0.00700935	0	0	0.0046729	0		0	3.48412	0	0	2.27798	0	0	1.37519	0		0.603478	0.219338		1.16237	0.459397	2.53021	1.33926	0.219338
80	Pyruvate dehydrogenase protein X component, mitochondrial OS=Mus musculus GN=Pdhx PE=1 SV=1	Q8BKZ9	501	54 kDa	0	7	5	0	9	5	0	7	6		0	0.0139721	0.00998004	0	0.0179641	0.00998004	0	0.0139721	0.011976		0	4.16703	2.56227	0	5.83818	3.32004	0	4.11185	6.31315		0.607353	0.216559		2.2441	3.476	0.645599	-0.631291	0.216559
40	Pyruvate dehydrogenase E1 component subunit alpha, somatic form, mitochondrial OS=Mus musculus GN=Pdha1 PE=1 SV=1	P35486	390	43 kDa	1	16	10	3	14	13	0	20	12		0.0025641	0.0410256	0.025641	0.00769231	0.0358974	0.0333333	0	0.0512821	0.0307692		2.67931	12.2355	6.58306	12.2294	11.6664	11.0889	0	15.0918	16.2199		0.609917	0.214729		7.16696	10.4383	0.686605	-0.542448	0.214729
5	Sarcoplasmic/endoplasmic reticulum calcium ATPase 1 OS=Mus musculus GN=Atp2a1 PE=1 SV=1	Q8R429	994	109 kDa	47	83	78	46	86	76	29	95	46		0.0472837	0.083501	0.0784708	0.0462777	0.0865191	0.0764588	0.0291751	0.0955734	0.0462777		49.4083	24.9034	20.1466	73.5734	28.118	25.4354	69.4644	28.1264	24.3952		0.619027	0.208291		31.4871	40.663	0.774342	-0.368957	0.208291
180	Polymerase I and transcript release factor OS=Mus musculus GN=Ptrf PE=1 SV=1	O54724	392	44 kDa	0	1	2	0	3	3	0	1	2		0	0.00255102	0.00510204	0	0.00765306	0.00765306	0	0.00255102	0.00510204		0	0.760817	1.30989	0	2.48718	2.54593	0	0.750742	2.68953		0.633799	0.198049		0.691237	1.14776	0.60225	-0.731565	0.198049
169	Atypical kinase COQ8A, mitochondrial OS=Mus musculus GN=Coq8a PE=1 SV=2	Q60936	645	72 kDa	0	2	2	0	2	2	0	4	1		0	0.00310078	0.00310078	0	0.00310078	0.00310078	0	0.00620155	0.00155039		0	0.924776	0.796091	0	1.00773	1.03153	0	1.82506	0.817284		0.636673	0.196084		0.574623	0.881781	0.651661	-0.617806	0.196084
64	Dehydrogenase/reductase SDR family member 7C OS=Mus musculus GN=Dhrs7c PE=1 SV=3	Q8CHS7	311	34 kDa	1	14	0	1	16	0	1	21	0		0.00321543	0.0450161	0	0.00321543	0.0514469	0	0.00321543	0.0675241	0		3.35991	13.4256	0	5.11198	16.7198	0	7.6558	19.8717	0		0.638423	0.194892		5.59617	9.17684	0.609815	-0.713557	0.194892
170	Thioredoxin OS=Mus musculus GN=Txn PE=1 SV=3	P10639	105	12 kDa	0	1	3	0	2	3	0	2	2		0	0.00952381	0.0285714	0	0.0190476	0.0285714	0	0.0190476	0.0190476		0	2.84038	7.33541	0	6.19032	9.5048	0	5.60554	10.0409		0.639619	0.194078		3.39293	5.21649	0.650425	-0.620545	0.194078
153	Protein enabled homolog OS=Mus musculus GN=Enah PE=1 SV=1	A0A0A6YW06 (+2)	785	84 kDa	0	2	2	0	2	3	0	2	2		0	0.00254777	0.00254777	0	0.00254777	0.00382166	0	0.00254777	0.00254777		0	0.759848	0.654113	0	0.828005	1.27134	0	0.749785	1.34305		0.645382	0.190183		0.47232	0.698613	0.676083	-0.564727	0.190183
52	Fructose-bisphosphate aldolase OS=Mus musculus GN=Aldoa PE=1 SV=1	A6ZI44 (+1)	418	45 kDa	0	10	17	0	5	14	0	11	15		0	0.0239234	0.0406699	0	0.0119617	0.0334928	0	0.0263158	0.0358852		0	7.13494	10.4416	0	3.88746	11.142	0	7.74449	18.9168		0.655654	0.183325		5.85983	8.8881	0.65929	-0.601016	0.183325
98	Stress-70 protein, mitochondrial OS=Mus musculus GN=Hspa9 PE=1 SV=3	P38647	679	73 kDa	0	7	2	0	9	7	0	5	0		0	0.0103093	0.00294551	0	0.0132548	0.0103093	0	0.00736377	0		0	3.07464	0.756228	0	4.3077	3.42957	0	2.16709	0		0.661164	0.179691		1.27796	0.723363	1.76669	0.821047	0.179691
41	ATP synthase subunit alpha, mitochondrial OS=Mus musculus GN=Atp5a1 PE=1 SV=1	Q03265	553	60 kDa	1	14	20	4	16	15	1	15	11		0.00180832	0.0253165	0.0361664	0.00723327	0.0289331	0.0271248	0.00180832	0.0271248	0.0198915		1.88957	7.55039	9.28533	11.4996	9.40302	9.02354	4.30552	7.98257	10.4858		0.66214	0.17905		6.24276	7.59229	0.822251	-0.282349	0.17905
7	Plectin OS=Mus musculus GN=Plec PE=1 SV=3	Q9QXS1	4691	534 kDa	4	129	6	5	170	20	5	201	4		0.000852697	0.0274995	0.00127904	0.00106587	0.0362396	0.00426348	0.00106587	0.042848	0.000852697		0.89101	8.20145	0.328381	1.69455	11.7776	1.41832	2.53779	12.6098	0.449497		0.673081	0.171933		3.14128	5.20002	0.60409	-0.727164	0.171933
190	Aminoacyl tRNA synthase complex-interacting multifunctional protein 1 OS=Mus musculus GN=Aimp1 PE=1 SV=2	P31230 (+1)	310	34 kDa	0	2	0	0	2	3	0	1	0		0	0.00645161	0	0	0.00645161	0.00967742	0	0.00322581	0		0	1.92413	0	0	2.09672	3.21937	0	0.949325	0		0.673151	0.171887		0.642377	0.317442	2.02361	1.01693	0.171887
82	ATP-dependent 6-phosphofructokinase, muscle type OS=Mus musculus GN=Pfkm PE=1 SV=3	P47857	780	85 kDa	0	10	7	0	7	6	0	9	1		0	0.0128205	0.00897436	0	0.00897436	0.00769231	0	0.0115385	0.00128205		0	3.82359	2.30407	0	2.91659	2.55898	0	3.39566	0.675831		0.67554	0.170349		2.04356	1.35816	1.50464	0.589423	0.170349
143	Acylphosphatase-2 OS=Mus musculus GN=Acyp2 PE=1 SV=2	P56375	106	12 kDa	0	4	3	0	3	3	0	4	3		0	0.0377358	0.0283019	0	0.0283019	0.0283019	0	0.0377358	0.0283019		0	11.2544	7.26621	0	9.19788	9.41513	0	11.1053	14.9193		0.675932	0.170097		6.17452	8.67587	0.711689	-0.490681	0.170097
149	Filamin-C OS=Mus musculus GN=Flnc PE=1 SV=3	Q8VHX6	2726	291 kDa	0	3	0	0	6	0	0	6	0		0	0.00110051	0	0	0.00220103	0	0	0.00220103	0		0	0.328218	0	0	0.715316	0	0	0.647742	0		0.682651	0.165801		0.110406	0.216914	0.508985	-0.974306	0.165801
229	Succinate--CoA ligase [ADP-forming] subunit beta, mitochondrial OS=Mus musculus GN=Sucla2 PE=1 SV=2	Q9Z2I9	463	50 kDa	0	1	0	0	2	1	0	2	0		0	0.00215983	0	0	0.00431965	0.00215983	0	0.00431965	0		0	0.644148	0	0	1.40385	0.718505	0	1.27123	0		0.682651	0.165801		0.215716	0.424745	0.507872	-0.977464	0.165801
166	Basement membrane-specific heparan sulfate proteoglycan core protein OS=Mus musculus GN=Hspg2 PE=1 SV=1	B1B0C7 (+1)	4375	469 kDa	1	0	11	0	0	0	1	0	0		0.000228571	0	0.00251429	0	0	0	0.000228571	0	0		0.238842	0	0.645516	0	0	0	0.544218	0	0		0.687024	0.163028		0.295786	0.182406	1.62158	0.697401	0.163028
21	Actin, alpha skeletal muscle OS=Mus musculus GN=Acta1 PE=1 SV=1	P68134	377	42 kDa	18	18	42	2	16	26	12	24	18		0.0477454	0.0477454	0.111406	0.00530504	0.0424403	0.0689655	0.0318302	0.0636605	0.0477454		49.8907	14.2396	28.6023	8.43409	13.7928	22.9426	75.7863	18.7347	25.1689		0.688029	0.162393		30.9118	39.8976	0.774779	-0.368143	0.162393
213	Protein Rpl9-ps6 OS=Mus musculus GN=Rpl9-ps6 PE=4 SV=1	A0A140T8T4 (+1)	192	22 kDa	0	1	2	0	0	2	0	2	1		0	0.00520833	0.0104167	0	0	0.0104167	0	0.0104167	0.00520833		0	1.55334	2.67437	0	0	3.46529	0	3.06553	2.74556		0.693211	0.159134		1.41023	1.93803	0.727664	-0.458656	0.159134
56	Tubulin beta-4B chain OS=Mus musculus GN=Tubb4b PE=1 SV=1	P68372	445	50 kDa	1	13	10	0	17	12	0	11	5		0.00224719	0.0292135	0.0224719	0	0.0382022	0.0269663	0	0.0247191	0.011236		2.34816	8.71264	5.76942	0	12.4154	8.97082	0	7.2746	5.92301		0.697089	0.156712		5.61108	4.40021	1.27519	0.350707	0.156712
197	Isocitrate dehydrogenase [NAD] subunit gamma 1, mitochondrial OS=Mus musculus GN=Idh3g PE=1 SV=1	P70404	393	43 kDa	0	1	2	0	2	2	0	0	1		0	0.00254453	0.00508906	0	0.00508906	0.00508906	0	0	0.00254453		0	0.758881	1.30656	0	1.6539	1.69297	0	0	1.34134		0.701542	0.153946		0.689481	0.448115	1.53863	0.621643	0.153946
94	Protein Ahnak OS=Mus musculus GN=Ahnak PE=1 SV=1	E9Q616	5656	604 kDa	0	4	4	0	2	3	0	2	2		0	0.000707214	0.000707214	0	0.000353607	0.00053041	0	0.000353607	0.000353607		0	0.21092	0.18157	0	0.114919	0.17645	0	0.104063	0.186403		0.710184	0.148629		0.13183	0.0978221	1.34765	0.430443	0.148629
133	Protein A CONTAMINANT OS=Staphylococcus aureus GN=SpA PE=4 SV=1	Q53779	472	51 kDa	0	3	3	0	4	2	0	6	1		0	0.00635593	0.00635593	0	0.00847458	0.00423729	0	0.0127119	0.00211864		0	1.8956	1.63182	0	2.75417	1.40961	0	3.74098	1.11684		0.742101	0.129537		1.1768	1.62027	0.7263	-0.461363	0.129537
144	ATP synthase subunit O, mitochondrial OS=Mus musculus GN=Atp5o PE=1 SV=1	Q9DB20	213	23 kDa	0	3	3	0	3	3	0	6	1		0	0.0140845	0.0140845	0	0.0140845	0.0140845	0	0.028169	0.00469484		0	4.20057	3.61605	0	4.57735	4.68546	0	8.28988	2.47487		0.742101	0.129537		2.60654	3.58925	0.726207	-0.461548	0.129537
29	Calsequestrin-1 OS=Mus musculus GN=Casq1 PE=1 SV=3	O09165	405	46 kDa	12	25	15	7	25	15	11	14	4		0.0296296	0.0617284	0.037037	0.017284	0.0617284	0.037037	0.0271605	0.0345679	0.00987654		30.961	18.4099	9.50887	27.4785	20.0612	12.321	64.6678	10.173	5.2064		0.742507	0.129299		19.6276	26.6834	0.735572	-0.443062	0.129299
95	Lysine--tRNA ligase OS=Mus musculus GN=Kars PE=1 SV=1	Q8R2P8	624	71 kDa	0	4	1	0	5	1	0	8	0		0	0.00641026	0.00160256	0	0.00801282	0.00160256	0	0.0128205	0		0	1.9118	0.411441	0	2.6041	0.533122	0	3.77296	0		0.744811	0.127954		0.775413	1.25865	0.616066	-0.698844	0.127954
157	40S ribosomal protein S4, X isoform OS=Mus musculus GN=Rps4x PE=1 SV=2	P62702	263	30 kDa	0	1	4	0	1	3	0	3	0		0	0.00380228	0.0152091	0	0.00380228	0.0114068	0	0.0114068	0		0	1.13399	3.90478	0	1.23571	3.79469	0	3.35693	0		0.745472	0.127568		1.68059	1.11998	1.50056	0.585501	0.127568
38	Myosin light chain 1/3, skeletal muscle isoform OS=Mus musculus GN=Myl1 PE=1 SV=2	P05977	188	21 kDa	12	10	22	4	14	15	6	13	14		0.0638298	0.0531915	0.117021	0.0212766	0.0744681	0.0797872	0.0319149	0.0691489	0.0744681		66.6978	15.8639	30.044	33.8261	24.2015	26.5427	75.9878	20.3499	39.2557		0.748166	0.126002		37.5362	45.1988	0.830469	-0.268002	0.126002
25	2-oxoglutarate dehydrogenase, mitochondrial OS=Mus musculus GN=Ogdh PE=1 SV=3	Q60597	1023	116 kDa	0	22	32	0	17	27	0	20	26		0	0.0215054	0.0312805	0	0.0166178	0.026393	0	0.0195503	0.0254154		0	6.41377	8.03095	0	5.40065	8.78009	0	5.75349	13.3977		0.749728	0.125096		4.81591	6.38473	0.754285	-0.406818	0.125096
216	Alpha-S1-casein CONTAMINANT OS=Bos taurus GN=CSN1S1 PE=1 SV=2	P02662	214	25 kDa	0	2	1	2	0	0	0	2	0		0	0.00934579	0.0046729	0.00934579	0	0	0	0.00934579	0		0	2.78729	1.19972	14.8582	0	0	0	2.75038	0		0.752738	0.123356		1.33	0.917794	1.44913	0.535188	0.123356
60	Heat shock cognate 71 kDa protein OS=Mus musculus GN=Hspa8 PE=1 SV=1	P63017	646	71 kDa	0	15	11	0	15	6	0	12	4		0	0.0232198	0.0170279	0	0.0232198	0.00928793	0	0.0185759	0.00619195		0	6.92509	4.37172	0	7.54625	3.0898	0	5.4667	3.26408		0.756072	0.121437		3.7666	2.91126	1.29381	0.371621	0.121437
117	Thioredoxin-dependent peroxide reductase, mitochondrial OS=Mus musculus GN=Prdx3 PE=1 SV=1	P20108	257	28 kDa	0	2	5	0	3	6	0	3	3		0	0.0077821	0.0194553	0	0.0116732	0.0233463	0	0.0116732	0.0116732		0	2.32094	4.99493	0	3.79368	7.76657	0	3.4353	6.15348		0.757547	0.12059		2.43962	3.19726	0.763035	-0.390178	0.12059
130	40S ribosomal protein S19 OS=Mus musculus GN=Rps19 PE=1 SV=3	Q9CZX8	145	16 kDa	0	3	4	0	0	0	0	3	3		0	0.0206897	0.0275862	0	0	0	0	0.0206897	0.0206897		0	6.17049	7.08247	0	0	0	0	6.08877	10.9065		0.762801	0.117589		4.41865	5.6661	0.779841	-0.358749	0.117589
159	Citrate synthase, mitochondrial OS=Mus musculus GN=Cs PE=1 SV=1	Q9CZU6	464	52 kDa	0	1	4	0	0	1	0	1	3		0	0.00215517	0.00862069	0	0	0.00215517	0	0.00215517	0.00646552		0	0.642759	2.21327	0	0	0.716957	0	0.634247	3.40829		0.764971	0.116355		0.95301	1.34851	0.706713	-0.500804	0.116355
113	Tubulin alpha-1B chain OS=Mus musculus GN=Tuba1b PE=1 SV=2	P05213	451	50 kDa	0	6	2	0	9	1	0	4	1		0	0.0133038	0.00443459	0	0.0199557	0.00221729	0	0.00886918	0.00221729		0	3.96772	1.13853	0	6.48543	0.737623	0	2.61012	1.16884		0.76785	0.114723		1.70309	1.26065	1.35095	0.433979	0.114723
150	Splicing factor U2AF 35 kDa subunit OS=Mus musculus GN=U2af1 PE=1 SV=4	Q9D883	239	28 kDa	0	2	3	0	1	2	0	1	3		0	0.0083682	0.0125523	0	0.0041841	0.0083682	0	0.0041841	0.0125523		0	2.49574	3.22267	0	1.3598	2.78383	0	1.23134	6.61692		0.768525	0.114342		1.90714	2.61709	0.728724	-0.456555	0.114342
199	Splicing factor U2AF 65 kDa subunit OS=Mus musculus GN=U2af2 PE=1 SV=3	P26369 (+1)	475	54 kDa	0	3	2	0	0	0	0	2	1		0	0.00631579	0.00421053	0	0	0	0	0.00421053	0.00210526		0	1.88362	1.08101	0	0	0	0	1.23912	1.10979		0.775493	0.110422		0.989211	0.783968	1.2618	0.335482	0.110422
50	Myosin light chain 1/3, skeletal muscle isoform OS=Mus musculus GN=Myl1 PE=1 SV=1	E9PWG4	161	18 kDa	8	9	17	0	10	11	4	10	10		0.0496894	0.0559006	0.10559	0	0.0621118	0.068323	0.0248447	0.0621118	0.0621118		51.9221	16.6718	27.1091	0	20.1858	22.7289	59.1541	18.2789	32.7421		0.776574	0.109817		31.902	36.726	0.868648	-0.203156	0.109817
134	Pyrroline-5-carboxylate reductase 2 OS=Mus musculus GN=Pycr2 PE=1 SV=1	Q922Q4	320	34 kDa	0	6	0	0	4	1	0	4	0		0	0.01875	0	0	0.0125	0.003125	0	0.0125	0		0	5.59201	0	0	4.0624	1.03959	0	3.67863	0		0.789182	0.102823		1.865	1.22721	1.51971	0.603794	0.102823
192	Ankyrin-1 (Fragment) OS=Mus musculus GN=Ank1 PE=1 SV=1	G3UXF4	109	12 kDa	0	2	0	1	3	0	0	3	0		0	0.0183486	0	0.00917431	0.0275229	0	0	0.0275229	0		0	5.4723	0	14.5856	8.94473	0	0	8.09975	0		0.801385	0.0961588		1.8251	2.70092	0.675734	-0.565473	0.0961588
88	Beta-enolase OS=Mus musculus GN=Eno3 PE=1 SV=3	P21550	434	47 kDa	0	1	11	0	2	11	0	2	7		0	0.00230415	0.0253456	0	0.00460829	0.0253456	0	0.00460829	0.016129		0	0.68719	6.50722	0	1.49766	8.43168	0	1.35618	8.50239		0.803985	0.0947522		2.39914	3.28719	0.729844	-0.454339	0.0947522
101	Cellular nucleic acid-binding protein OS=Mus musculus GN=Cnbp PE=1 SV=1	A0A0N4SVS6	171	19 kDa	5	4	2	5	3	2	2	5	4		0.0292398	0.0233918	0.0116959	0.0292398	0.0175439	0.0116959	0.0116959	0.0292398	0.0233918		30.5536	6.97638	3.0028	46.4861	5.70161	3.89085	27.8474	8.60499	12.331		0.804931	0.0942411		13.5119	16.2621	0.830883	-0.267282	0.0942411
145	Major vault protein OS=Mus musculus GN=Mvp PE=1 SV=1	E9Q3X0 (+1)	870	97 kDa	0	4	1	0	1	3	0	7	0		0	0.0045977	0.00114943	0	0.00114943	0.00344828	0	0.00804598	0		0	1.37122	0.295103	0	0.373554	1.14713	0	2.36786	0		0.806258	0.0935259		0.556441	0.790286	0.704101	-0.506145	0.0935259
171	Adenylate kinase isoenzyme 1 OS=Mus musculus GN=Ak1 PE=1 SV=1	Q9R0Y5	194	22 kDa	0	3	3	0	2	3	0	1	2		0	0.0154639	0.0154639	0	0.0103093	0.0154639	0	0.00515464	0.0103093		0	4.61196	3.9702	0	3.35043	5.14435	0	1.51696	5.43452		0.814407	0.0891584		2.86172	2.31816	1.23448	0.303903	0.0891584
205	Collagen alpha-1(I) chain OS=Mus musculus GN=Col1a1 PE=1 SV=4	P11087	1453	138 kDa	1	0	4	0	0	0	1	1	0		0.000688231	0	0.00275292	0	0	0	0.000688231	0.000688231	0		0.719155	0	0.706784	0	0	0	1.63865	0.20254	0		0.819433	0.0864868		0.476313	0.614729	0.774835	-0.36804	0.0864868
112	Bifunctional glutamate/proline--tRNA ligase OS=Mus musculus GN=Eprs PE=1 SV=4	Q8CGC7	1512	170 kDa	0	6	4	0	5	4	0	6	1		0	0.00396825	0.0026455	0	0.00330688	0.0026455	0	0.00396825	0.000661376		0	1.18349	0.679205	0	1.07471	0.880074	0	1.16782	0.348643		0.824384	0.0838704		0.621899	0.506488	1.22787	0.296154	0.0838704
140	Succinate--CoA ligase [ADP/GDP-forming] subunit alpha, mitochondrial OS=Mus musculus GN=Suclg1 PE=1 SV=4	Q9WUM5	346	36 kDa	0	5	3	0	5	0	0	6	0		0	0.0144509	0.00867052	0	0.0144509	0	0	0.017341	0		0	4.30983	2.22606	0	4.69641	0	0	5.10331	0		0.831866	0.0799466		2.17963	1.7021	1.28055	0.356767	0.0799466
181	Dihydrolipoyl dehydrogenase, mitochondrial OS=Mus musculus GN=Dld PE=1 SV=2	O08749	509	54 kDa	0	3	1	0	1	2	0	3	0		0	0.00589391	0.00196464	0	0.00196464	0.00392927	0	0.00589391	0		0	1.7578	0.5044	0	0.638491	1.30714	0	1.73452	0		0.8325	0.0796158		0.755067	0.579174	1.3037	0.382607	0.0796158
49	Trifunctional enzyme subunit beta, mitochondrial OS=Mus musculus GN=Hadhb PE=1 SV=1	Q99JY0	475	51 kDa	1	8	18	0	10	18	0	13	6		0.00210526	0.0168421	0.0378947	0	0.0210526	0.0378947	0	0.0273684	0.0126316		2.19986	5.023	9.72907	0	6.84193	12.6064	0	8.05427	6.65871		0.832976	0.0793677		5.65164	4.90533	1.15214	0.20432	0.0793677
87	Isocitrate dehydrogenase [NAD] subunit, mitochondrial OS=Mus musculus GN=Idh3b PE=1 SV=1	Q91VA7	384	42 kDa	0	6	2	0	6	2	0	8	1		0	0.015625	0.00520833	0	0.015625	0.00520833	0	0.0208333	0.00260417		0	4.66001	1.33718	0	5.078	1.73265	0	6.13106	1.37278		0.83903	0.0762226		2.00006	2.50228	0.799297	-0.323197	0.0762226
212	Y-box-binding protein 3 OS=Mus musculus GN=Ybx3 PE=1 SV=2	Q9JKB3	361	39 kDa	0	1	2	0	2	2	0	0	2		0	0.00277008	0.00554017	0	0.00554017	0.00554017	0	0	0.00554017		0	0.826151	1.42238	0	1.80051	1.84304	0	0	2.92049		0.842574	0.0743918		0.75051	0.974496	0.770152	-0.376785	0.0743918
122	Cytochrome c oxidase subunit NDUFA4 OS=Mus musculus GN=Ndufa4 PE=1 SV=2	Q62425	82	9 kDa	0	3	4	0	4	3	0	2	2		0	0.0365854	0.0487805	0	0.0487805	0.0365854	0	0.0243902	0.0243902		0	10.9112	12.5239	0	15.8533	12.1708	0	7.17782	12.8573		0.844414	0.0734446		7.8127	6.67936	1.16968	0.226111	0.0734446
131	Hydroxyacyl-coenzyme A dehydrogenase, mitochondrial OS=Mus musculus GN=Hadh PE=1 SV=2	Q61425	314	34 kDa	0	3	2	0	4	5	0	2	2		0	0.00955414	0.00636943	0	0.0127389	0.0159236	0	0.00636943	0.00636943		0	2.84943	1.63528	0	4.14002	5.29726	0	1.87446	3.35763		0.854592	0.0682409		1.4959	1.74503	0.857236	-0.222235	0.0682409
63	PDZ and LIM domain protein 5 OS=Mus musculus GN=Pdlim5 PE=1 SV=1	Q9CRA2	214	24 kDa	1	8	10	5	4	9	0	14	5		0.0046729	0.0373832	0.046729	0.0233645	0.0186916	0.0420561	0	0.0654206	0.0233645		4.88286	11.1492	11.9972	37.1454	6.07461	13.9907	0	19.2527	12.3165		0.855107	0.0679794		9.34407	10.5241	0.887876	-0.17157	0.0679794
53	Myomesin-1 OS=Mus musculus GN=Myom1 PE=1 SV=1	Z4YJF5	1569	175 kDa	0	13	5	0	20	3	0	22	0		0	0.00828553	0.00318674	0	0.012747	0.00191205	0	0.0140217	0		0	2.47108	0.818163	0	4.14266	0.636076	0	4.12645	0		0.866355	0.0623041		1.09741	1.37648	0.79726	-0.326878	0.0623041
34	Trifunctional enzyme subunit alpha, mitochondrial OS=Mus musculus GN=Hadha PE=1 SV=1	Q8BMS1	763	83 kDa	0	16	24	0	12	26	0	17	14		0	0.0209699	0.0314548	0	0.0157274	0.034076	0	0.0222805	0.0183486		0	6.25406	8.07568	0	5.11127	11.336	0	6.55694	9.67244		0.874295	0.0583419		4.77758	5.41079	0.882972	-0.17956	0.0583419
70	Calcium-activated potassium channel subunit alpha-1 OS=Mus musculus GN=Kcnma1 PE=1 SV=1	A0A087WSJ2 (+2)	1192	134 kDa	0	16	3	0	8	0	0	15	4		0	0.0134228	0.00251678	0	0.00671141	0	0	0.0125839	0.0033557		0	4.00323	0.646156	0	2.18115	0	0	3.70332	1.76895		0.875139	0.0579228		1.55079	1.82509	0.849707	-0.234962	0.0579228
132	Protein Srsf11 OS=Mus musculus GN=Srsf11 PE=1 SV=1	Q3UIX4	476	53 kDa	0	3	4	0	2	3	0	2	3		0	0.00630252	0.00840336	0	0.00420168	0.00630252	0	0.00420168	0.00630252		0	1.87967	2.15747	0	1.36551	2.09665	0	1.23652	3.32236		0.890219	0.0505031		1.34671	1.52063	0.885631	-0.175222	0.0505031
3	Myosin-4 OS=Mus musculus GN=Myh4 PE=2 SV=1	Q5SX39	1939	223 kDa	102	95	224	26	104	142	40	171	111		0.0526044	0.0489943	0.115523	0.013409	0.0536359	0.0732336	0.0206292	0.0881898	0.057246		54.9681	14.6121	29.6594	21.3179	17.4312	24.3625	49.1171	25.9534	30.1771		0.89133	0.0499617		33.0809	35.0836	0.942916	-0.0847985	0.0499617
125	RNA-binding protein 39 OS=Mus musculus GN=Rbm39 PE=1 SV=1	E9Q8F0 (+1)	415	47 kDa	0	2	6	0	5	5	0	1	4		0	0.00481928	0.0144578	0	0.0120482	0.0120482	0	0.00240964	0.00963855		0	1.4373	3.7119	0	3.91556	4.00805	0	0.709134	5.08095		0.916825	0.0377135		1.7174	1.93103	0.889371	-0.169143	0.0377135
27	Adenylosuccinate lyase OS=Mus musculus GN=Adsl PE=1 SV=2	P54822	484	55 kDa	6	26	7	5	25	9	1	32	6		0.0123967	0.053719	0.0144628	0.0103306	0.0516529	0.018595	0.00206612	0.0661157	0.0123967		12.9537	16.0212	3.71317	16.4238	16.7868	6.18598	4.91932	19.4572	6.53489		0.924917	0.0338973		10.897	10.3048	1.05747	0.0806142	0.0338973
240	Elongation factor 1-delta OS=Mus musculus GN=Eef1d PE=1 SV=1	A0A0R4J1L2 (+1)	257	29 kDa	0	0	1	0	1	2	0	1	0		0	0	0.00389105	0	0.00389105	0.0077821	0	0.00389105	0		0	0	0.998986	0	1.26456	2.58886	0	1.1451	0		0.928024	0.0324406		0.333995	0.3827	0.872734	-0.196386	0.0324406
102	Reticulon-2 OS=Mus musculus GN=Rtn2 PE=1 SV=1	O70622	471	51 kDa	0	3	8	0	2	8	0	2	5		0	0.00636943	0.0169851	0	0.00424628	0.0169851	0	0.00424628	0.0106157		0	1.89962	4.36075	0	1.38001	5.65041	0	1.24964	5.59605		0.930907	0.0310938		2.08779	2.2829	0.914536	-0.128889	0.0310938
66	Sarcalumenin OS=Mus musculus GN=Srl PE=1 SV=1	Q7TQ48	472	99 kDa	0	10	7	0	10	9	0	10	4		0	0.0211864	0.0148305	0	0.0211864	0.0190678	0	0.0211864	0.00847458		0	6.31865	3.80758	0	6.88542	6.34325	0	6.23497	4.46736		0.944895	0.0246164		3.37641	3.56844	0.946185	-0.0798051	0.0246164
211	60S ribosomal protein L35 OS=Mus musculus GN=Rpl35 PE=1 SV=1	Q6ZWV7	123	15 kDa	0	1	1	0	1	3	0	2	0		0	0.00813008	0.00813008	0	0.00813008	0.0243902	0	0.0162602	0		0	2.42472	2.08731	0	2.64221	8.11385	0	4.78522	0		0.961352	0.0171177		1.50501	1.59607	0.942946	-0.0847523	0.0171177
242	Peptidyl-prolyl cis-trans isomerase FKBP3 OS=Mus musculus GN=Fkbp3 PE=1 SV=2	Q62446	224	25 kDa	0	1	1	0	1	0	0	2	0		0	0.00446429	0.00446429	0	0.00446429	0	0	0.00892857	0		0	1.33143	1.14616	0	1.45086	0	0	2.6276	0		0.961352	0.0171177		0.826863	0.876865	0.942976	-0.0847074	0.0171177
196	Profilin OS=Mus musculus GN=Pfn2 PE=1 SV=1	D3YWS3 (+1)	110	12 kDa	0	2	1	0	2	1	0	1	1		0	0.0181818	0.00909091	0	0.0181818	0.00909091	0	0.00909091	0.00909091		0	5.42255	2.33399	0	5.90894	3.02425	0	2.67537	4.79226		0.965536	0.0152314		2.58652	2.49021	1.03867	0.0547432	0.0152314
210	40S ribosomal protein S3 OS=Mus musculus GN=Rps3 PE=1 SV=1	P62908	243	27 kDa	0	3	1	0	1	1	0	2	1		0	0.0123457	0.00411523	0	0.00411523	0.00411523	0	0.00823045	0.00411523		0	3.68198	1.05654	0	1.33742	1.369	0	2.42215	2.16933		0.972525	0.0120994		1.58051	1.53149	1.032	0.0454483	0.0120994
161	40S ribosomal protein S14 OS=Mus musculus GN=Rps14 PE=1 SV=3	P62264	151	16 kDa	0	3	3	0	2	3	0	4	1		0	0.0198675	0.0198675	0	0.013245	0.0198675	0	0.0264901	0.00662252		0	5.92531	5.10078	0	4.30453	6.6093	0	7.79578	3.49105		0.977668	0.00980874		3.67636	3.76328	0.976905	-0.0337101	0.00980874
116	MCG10343, isoform CRA_b OS=Mus musculus GN=Slc25a3 PE=1 SV=1	G5E902 (+1)	358	40 kDa	0	3	3	1	5	3	0	2	2		0	0.00837989	0.00837989	0.0027933	0.0139665	0.00837989	0	0.00558659	0.00558659		0	2.49922	2.15145	4.44085	4.53899	2.78772	0	1.64408	2.94496		0.986676	0.00582522		1.55122	1.53068	1.01342	0.019232	0.00582522
195	Succinate dehydrogenase [ubiquinone] flavoprotein subunit, mitochondrial OS=Mus musculus GN=Sdha PE=1 SV=1	Q8K2B3	664	73 kDa	0	1	2	0	1	2	0	1	1		0	0.00150602	0.00301205	0	0.00150602	0.00301205	0	0.00150602	0.00150602		0	0.449157	0.773311	0	0.489446	1.00201	0	0.443209	0.793898		0.9886	0.00497961		0.40849	0.413369	0.988196	-0.0171307	0.00497961
209	60S ribosomal protein L38 OS=Mus musculus GN=Rpl38 PE=1 SV=3	Q9JJI8	70	8 kDa	0	1	2	0	1	1	0	1	1		0	0.0142857	0.0285714	0	0.0142857	0.0142857	0	0.0142857	0.0142857		0	4.26058	7.33541	0	4.64274	4.7524	0	4.20415	7.53069		0.9886	0.00497961		3.86633	3.91261	0.988171	-0.0171681	0.00497961
158	Ankyrin-1 OS=Mus musculus GN=Ank1 PE=1 SV=1	A0A0R4J1N7	1907	210 kDa	0	3	0	1	3	1	0	3	0		0	0.00157315	0	0.000524384	0.00157315	0.000524384	0	0.00157315	0		0	0.469177	0	0.833679	0.511261	0.174446	0	0.462964	0		0.99293	0.00308125		0.157392	0.155321	1.01333	0.0191104	0.00308125
55	Dihydrolipoyllysine-residue succinyltransferase component of 2-oxoglutarate dehydrogenase complex, mitochondrial OS=Mus musculus GN=Dlst PE=1 SV=1	Q9D2G2	454	49 kDa	0	8	12	1	10	9	0	6	7		0	0.0176211	0.0264317	0.00220264	0.0220264	0.0198238	0	0.0132159	0.0154185		0	5.25534	6.78606	3.50182	7.15841	6.59474	0	3.88931	8.12783		0.998056	0.000845215		4.0148	4.00671	1.00202	0.00290895	0.000845215
165	Protein-L-isoaspartate O-methyltransferase OS=Mus musculus GN=Pcmt1 PE=1 SV=1	E0CYV0 (+2)	286	30 kDa	0	0	0	0	6	3	0	0	0		0	0	0	0	0.020979	0.0104895	0	0	0		0	0	0	0	6.81801	3.48952	0	0	0		#DIV/0!	#DIV/0!		0.001	0.001	1	0	#DIV/0!
														Total SpC/L	0.95665	3.35276	3.89506	0.628732	3.07733	3.00601	0.419593	3.39767	1.89713

## Sheet: Sorted by p-value MycLCS vs LCS
	Proteins after removal of non-mouse proteins, pseudogenes, redundant Uniprot entries, keratins, immunoglobulins, serum proteins and proteins found in only one out of three replicates. NSAF values, NSAF p-values and NSAF averages were calculated.
	To calculate NSAF fold change (FC), and to avoid dividing by 0, an arbitrary number 0.001 was added to all NSAF average values. Data are sorted by p-values of NSAF Myc/LCS vs LCS.
					TSC	TSC	TSC	TSC	TSC	TSC	TSC	TSC	TSC		Spc/L	Spc/L	Spc/L	Spc/L	Spc/L	Spc/L	Spc/L	Spc/L	Spc/L		NSAF Myc Rep1	NSAF Myc Rep2	NSAF Myc Rep3	NSAF Myc/LCS Rep1	NSAF Myc/LCS Rep2	NSAF Myc/LCS Rep3	NSAF LCS Rep1	NSAF LCS Rep2	NSAF LCS Rep3		NSAF p value Myc/LCS vs LCS	-log10(p-value) NSAF Myc/LCS vs LCS		NSAF Myc/LCS average	NSAF LCS average	FC NSAF Myc/LCS vs LCS	log2FC NSAF Myc/LCS vs LCS	-log10(p-value) NSAF Myc/LCS vs LCS
#	Identified Proteins	Accession Number	Protein Length	Molecular Weight	Myc Rep1	Myc Rep2	Myc Rep3	Myc/LCS Rep1	Myc/LCS Rep2	Myc/LCS Rep3	LCS Rep1	LCS Rep2	LCS Rep3		Myc Rep1	Myc Rep2	Myc Rep3	Myc/LCS Rep1	Myc/LCS Rep2	Myc/LCS Rep3	LCS Rep1	LCS Rep2	LCS Rep3		x1000	x1000	x1000	x1000	x1000	x1000	x1000	x1000	x1000
20	Laforin OS=Mus musculus GN=Epm2a PE=1 SV=2	Q9WUA5	330	37 kDa	17	52	36	12	35	38	0	0	0		0.0515152	0.157576	0.109091	0.0363636	0.106061	0.115152	0	0	0		53.8298	46.9955	28.0079	57.8118	34.4688	38.3072	0	0	0		0.00382756	2.41708		43.5303	0.001	43530.3	15.4097	2.41708
47	Glycogenin-1 OS=Mus musculus GN=Gyg1 PE=1 SV=3	Q9R062	333	37 kDa	7	22	17	4	12	9	0	0	0		0.021021	0.0660661	0.0510511	0.012012	0.036036	0.027027	0	0	0		21.9655	19.7036	13.1068	19.097	11.7114	8.99103	0	0	0		0.0117453	1.93014		13.2675	0.001	13267.5	13.6956	1.93014
18	Glycogen [starch] synthase, muscle OS=Mus musculus GN=Gys1 PE=1 SV=2	Q9Z1E4	738	84 kDa	24	66	35	11	26	26	0	0	0		0.0325203	0.0894309	0.0474255	0.0149051	0.0352304	0.0352304	0	0	0		33.9815	26.6719	12.176	23.6966	11.4496	11.72	0	0	0		0.0180127	1.74442		15.6231	0.001	15623.1	13.9314	1.74442
14	Protein Agl OS=Mus musculus GN=Agl PE=1 SV=1	F8VPN4	1532	174 kDa	13	79	65	6	63	57	0	18	12		0.00848564	0.0515666	0.0424282	0.00391645	0.0411227	0.0372063	0	0.0117493	0.0078329		8.86692	15.3792	10.893	6.22647	13.3645	12.3773	0	3.45772	4.1291		0.0342506	1.46533		10.6571	2.52994	4.2124	2.07464	1.46533
23	E3 ubiquitin-protein ligase NHLRC1 OS=Mus musculus GN=Nhlrc1 PE=2 SV=1	Q8BR37	401	43 kDa	25	44	34	17	26	32	0	0	0		0.0623441	0.109726	0.084788	0.042394	0.0648379	0.0798005	0	0	0		65.1454	32.7246	21.7684	67.3991	21.0718	26.5471	0	0	0		0.0586037	1.23208		38.3403	0.001	38340.3	15.2266	1.23208
13	Glycogen phosphorylase, muscle form OS=Mus musculus GN=Pygm PE=1 SV=3	Q9WUB3	842	97 kDa	12	72	65	11	58	55	0	30	28		0.0142518	0.0855107	0.0771971	0.0130641	0.0688836	0.0653207	0	0.0356295	0.0332542		14.8921	25.5027	19.8196	20.7697	22.3866	21.7301	0	10.4854	17.5299		0.0741085	1.13013		21.6298	9.33943	2.31597	1.21161	1.13013
116	MCG10343, isoform CRA_b OS=Mus musculus GN=Slc25a3 PE=1 SV=1	G5E902 (+1)	358	40 kDa	0	3	3	1	5	3	0	2	2		0	0.00837989	0.00837989	0.0027933	0.0139665	0.00837989	0	0.00558659	0.00558659		0	2.49922	2.15145	4.44085	4.53899	2.78772	0	1.64408	2.94496		0.0796774	1.09866		3.92352	1.53068	2.56325	1.35798	1.09866
220	Prolargin OS=Mus musculus GN=Prelp PE=1 SV=2	Q9JK53	378	43 kDa	0	0	6	0	1	1	0	0	0		0	0	0.015873	0	0.0026455	0.0026455	0	0	0		0	0	4.07523	0	0.859767	0.880074	0	0	0		0.116171	0.934903		0.580947	0.001	580.947	9.18226	0.934903
243	Alpha-crystallin B chain OS=Mus musculus GN=Cryab PE=1 SV=2	P23927	175	20 kDa	0	2	2	0	1	1	0	0	0		0	0.0114286	0.0114286	0	0.00571429	0.00571429	0	0	0		0	3.40846	2.93416	0	1.8571	1.90096	0	0	0		0.116171	0.934903		1.25369	0.001	1253.69	10.292	0.934903
185	Histone H1.2 OS=Mus musculus GN=Hist1h1c PE=1 SV=2	P15864	212	21 kDa	0	1	9	0	1	1	0	0	0		0	0.00471698	0.0424528	0	0.00471698	0.00471698	0	0	0		0	1.40679	10.8993	0	1.53298	1.56919	0	0	0		0.116171	0.934903		1.03506	0.001	1035.06	10.0155	0.934903
199	Splicing factor U2AF 65 kDa subunit OS=Mus musculus GN=U2af2 PE=1 SV=3	P26369 (+1)	475	54 kDa	0	3	2	0	0	0	0	2	1		0	0.00631579	0.00421053	0	0	0	0	0.00421053	0.00210526		0	1.88362	1.08101	0	0	0	0	1.23912	1.10979		0.117321	0.930624		0.001	0.783968	0.00127556	-9.61465	0.930624
3	Myosin-4 OS=Mus musculus GN=Myh4 PE=2 SV=1	Q5SX39	1939	223 kDa	102	95	224	26	104	142	40	171	111		0.0526044	0.0489943	0.115523	0.013409	0.0536359	0.0732336	0.0206292	0.0881898	0.057246		54.9681	14.6121	29.6594	21.3179	17.4312	24.3625	49.1171	25.9534	30.1771		0.130516	0.884336		21.0382	35.0836	0.59966	-0.737783	0.884336
32	Triosephosphate isomerase OS=Mus musculus GN=Tpi1 PE=1 SV=4	P17751	249	32 kDa	4	20	15	4	21	16	3	24	13		0.0160643	0.0803213	0.060241	0.0160643	0.0843373	0.064257	0.0120482	0.0963855	0.0522088		16.7861	23.9551	15.4662	25.5394	27.409	21.3763	28.6862	28.3654	27.5218		0.133168	0.875601		24.7759	28.1921	0.878822	-0.186357	0.875601
128	Histone H4 OS=Mus musculus GN=Hist1h4a PE=1 SV=2	P62806	103	11 kDa	1	2	15	0	0	0	0	3	1		0.00970874	0.0194175	0.145631	0	0	0	0	0.0291262	0.00970874		10.145	5.79108	37.3892	0	0	0	0	8.57158	5.11794		0.14079	0.851428		0.001	4.56417	0.000219098	-12.1561	0.851428
130	40S ribosomal protein S19 OS=Mus musculus GN=Rps19 PE=1 SV=3	Q9CZX8	145	16 kDa	0	3	4	0	0	0	0	3	3		0	0.0206897	0.0275862	0	0	0	0	0.0206897	0.0206897		0	6.17049	7.08247	0	0	0	0	6.08877	10.9065		0.147045	0.832551		0.001	5.6661	0.000176488	-12.4681	0.832551
165	Protein-L-isoaspartate O-methyltransferase OS=Mus musculus GN=Pcmt1 PE=1 SV=1	E0CYV0 (+2)	286	30 kDa	0	0	0	0	6	3	0	0	0		0	0	0	0	0.020979	0.0104895	0	0	0		0	0	0	0	6.81801	3.48952	0	0	0		0.155829	0.807353		3.43685	0.001	3436.85	11.7469	0.807353
183	Tripartite motif-containing protein 72 OS=Mus musculus GN=Trim72 PE=1 SV=1	Q1XH17	477	53 kDa	0	3	1	0	1	2	0	0	0		0	0.00628931	0.00209644	0	0.00209644	0.00419287	0	0	0		0	1.87573	0.538238	0	0.681325	1.39483	0	0	0		0.160818	0.793666		0.693053	0.001	693.053	9.43682	0.793666
227	40S ribosomal protein S15 OS=Mus musculus GN=Rps15 PE=1 SV=2	P62843	145	17 kDa	1	0	2	1	0	2	0	0	0		0.00689655	0	0.0137931	0.00689655	0	0.0137931	0	0	0		7.20643	0	3.54123	10.9643	0	4.58852	0	0	0		0.178281	0.748894		5.18528	0.001	5185.28	12.3402	0.748894
50	Myosin light chain 1/3, skeletal muscle isoform OS=Mus musculus GN=Myl1 PE=1 SV=1	E9PWG4	161	18 kDa	8	9	17	0	10	11	4	10	10		0.0496894	0.0559006	0.10559	0	0.0621118	0.068323	0.0248447	0.0621118	0.0621118		51.9221	16.6718	27.1091	0	20.1858	22.7289	59.1541	18.2789	32.7421		0.183552	0.73624		14.3059	36.726	0.38953	-1.36019	0.73624
190	Aminoacyl tRNA synthase complex-interacting multifunctional protein 1 OS=Mus musculus GN=Aimp1 PE=1 SV=2	P31230 (+1)	310	34 kDa	0	2	0	0	2	3	0	1	0		0	0.00645161	0	0	0.00645161	0.00967742	0	0.00322581	0		0	1.92413	0	0	2.09672	3.21937	0	0.949325	0		0.217353	0.662834		1.77303	0.317442	5.58537	2.48165	0.662834
57	Carbonic anhydrase 3 OS=Mus musculus GN=Ca3 PE=1 SV=3	P16015	260	29 kDa	2	7	11	2	7	6	1	14	7		0.00769231	0.0269231	0.0423077	0.00769231	0.0269231	0.0230769	0.00384615	0.0538462	0.0269231		8.03794	8.02955	10.8621	12.2294	8.74978	7.67695	9.15751	15.8464	14.1924		0.222681	0.652317		9.55305	13.0665	0.731112	-0.451835	0.652317
158	Ankyrin-1 OS=Mus musculus GN=Ank1 PE=1 SV=1	A0A0R4J1N7	1907	210 kDa	0	3	0	1	3	1	0	3	0		0	0.00157315	0	0.000524384	0.00157315	0.000524384	0	0.00157315	0		0	0.469177	0	0.833679	0.511261	0.174446	0	0.462964	0		0.224035	0.649683		0.507462	0.155321	3.26717	1.70804	0.649683
176	Heat shock protein HSP 90-beta OS=Mus musculus GN=Hsp90ab1 PE=1 SV=3	P11499	724	83 kDa	0	4	0	0	2	2	0	1	0		0	0.00552486	0	0	0.00276243	0.00276243	0	0.00138122	0		0	1.64774	0	0	0.897768	0.918972	0	0.406479	0		0.229479	0.639257		0.60658	0.136493	4.44404	2.15187	0.639257
31	Four and a half LIM domains protein 1 OS=Mus musculus GN=Fhl1 PE=1 SV=1	A2AEX6 (+1)	309	35 kDa	4	19	24	3	14	17	2	21	14		0.012945	0.0614887	0.0776699	0.00970874	0.0453074	0.0550162	0.00647249	0.0679612	0.0453074		13.5266	18.3384	19.9409	15.4352	14.7246	18.3021	15.4107	20.0003	23.8837		0.249395	0.603112		16.155	19.7659	0.817313	-0.291039	0.603112
21	Actin, alpha skeletal muscle OS=Mus musculus GN=Acta1 PE=1 SV=1	P68134	377	42 kDa	18	18	42	2	16	26	12	24	18		0.0477454	0.0477454	0.111406	0.00530504	0.0424403	0.0689655	0.0318302	0.0636605	0.0477454		49.8907	14.2396	28.6023	8.43409	13.7928	22.9426	75.7863	18.7347	25.1689		0.25117	0.600032		15.0575	39.8976	0.377403	-1.40582	0.600032
173	Cysteine and glycine-rich protein 3 OS=Mus musculus GN=Csrp3 PE=1 SV=1	P50462	194	21 kDa	0	1	2	0	0	2	0	4	3		0	0.00515464	0.0103093	0	0	0.0103093	0	0.0206186	0.0154639		0	1.53732	2.6468	0	0	3.42957	0	6.06785	8.15178		0.253529	0.595972		1.14419	4.74088	0.241346	-2.05083	0.595972
30	Pyruvate dehydrogenase E1 component subunit beta, mitochondrial OS=Mus musculus GN=Pdhb PE=1 SV=1	Q9D051	359	39 kDa	3	19	13	4	12	13	3	17	12		0.00835655	0.0529248	0.0362117	0.0111421	0.0334262	0.0362117	0.00835655	0.0473538	0.0334262		8.73202	15.7843	9.29697	17.7139	10.8632	12.0465	19.8965	13.9358	17.6206		0.257501	0.58922		13.5422	17.152	0.789543	-0.340909	0.58922
221	Elongation factor 1-gamma OS=Mus musculus GN=Eef1g PE=1 SV=3	Q9D8N0	437	50 kDa	0	0	2	0	1	5	0	0	0		0	0	0.00457666	0	0.00228833	0.0114416	0	0	0		0	0	1.17501	0	0.743689	3.80627	0	0	0		0.262796	0.580381		1.51765	0.001	1517.65	10.5676	0.580381
67	Tropomyosin alpha-1 chain OS=Mus musculus GN=Tpm1 PE=1 SV=1	P58771	284	33 kDa	7	2	17	0	0	3	2	6	0		0.0246479	0.00704225	0.0598592	0	0	0.0105634	0.00704225	0.0211268	0		25.7554	2.10028	15.3682	0	0	3.5141	16.7673	6.21741	0		0.266652	0.574055		1.17237	7.66256	0.152999	-2.7084	0.574055
45	ATP synthase subunit beta, mitochondrial OS=Mus musculus GN=Atp5b PE=1 SV=2	P56480	529	56 kDa	3	11	15	1	18	14	3	15	12		0.00567108	0.020794	0.0283554	0.00189036	0.0340265	0.026465	0.00567108	0.0283554	0.0226843		5.92589	6.2016	7.27995	3.00534	11.0583	8.80407	13.5026	8.34473	11.958		0.269138	0.570026		7.62358	11.2694	0.676483	-0.563874	0.570026
15	Glyceraldehyde-3-phosphate dehydrogenase OS=Mus musculus GN=Gapdh PE=1 SV=2	P16858	333	36 kDa	16	35	32	10	34	36	18	51	31		0.048048	0.105105	0.0960961	0.03003	0.102102	0.108108	0.0540541	0.153153	0.0930931		50.2069	31.3466	24.6717	47.7425	33.1824	35.9641	128.7	45.0716	49.0738		0.269797	0.568962		38.964	74.2828	0.524535	-0.930888	0.568962
98	Stress-70 protein, mitochondrial OS=Mus musculus GN=Hspa9 PE=1 SV=3	P38647	679	73 kDa	0	7	2	0	9	7	0	5	0		0	0.0103093	0.00294551	0	0.0132548	0.0103093	0	0.00736377	0		0	3.07464	0.756228	0	4.3077	3.42957	0	2.16709	0		0.283382	0.547628		2.58009	0.723363	3.5668	1.83463	0.547628
41	ATP synthase subunit alpha, mitochondrial OS=Mus musculus GN=Atp5a1 PE=1 SV=1	Q03265	553	60 kDa	1	14	20	4	16	15	1	15	11		0.00180832	0.0253165	0.0361664	0.00723327	0.0289331	0.0271248	0.00180832	0.0271248	0.0198915		1.88957	7.55039	9.28533	11.4996	9.40302	9.02354	4.30552	7.98257	10.4858		0.289212	0.538784		9.9764	7.59229	1.31402	0.393985	0.538784
103	Aspartate aminotransferase, mitochondrial OS=Mus musculus GN=Got2 PE=1 SV=1	P05202	430	47 kDa	0	0	6	0	1	5	0	10	6		0	0	0.0139535	0	0.00232558	0.0116279	0	0.0232558	0.0139535		0	0	3.58241	0	0.755795	3.86823	0	6.84397	7.35556		0.29484	0.530414		1.54234	4.73418	0.325789	-1.61799	0.530414
86	Tubulin alpha chain (Fragment) OS=Mus musculus GN=Tuba4a PE=1 SV=1	A0A0A0MQA5 (+1)	477	53 kDa	1	7	5	1	11	4	0	8	1		0.00209644	0.0146751	0.0104822	0.00209644	0.0230608	0.00838574	0	0.0167715	0.00209644		2.19063	4.37669	2.69119	3.33297	7.49457	2.78967	0	4.93569	1.10513		0.297087	0.527117		4.54007	2.01461	2.25357	1.17221	0.527117
205	Collagen alpha-1(I) chain OS=Mus musculus GN=Col1a1 PE=1 SV=4	P11087	1453	138 kDa	1	0	4	0	0	0	1	1	0		0.000688231	0	0.00275292	0	0	0	0.000688231	0.000688231	0		0.719155	0	0.706784	0	0	0	1.63865	0.20254	0		0.299884	0.523047		0.001	0.614729	0.00162673	-9.26381	0.523047
51	LIM domain-binding protein 3 OS=Mus musculus GN=Ldb3 PE=1 SV=1	E9PYJ9	679	72 kDa	2	19	15	0	17	12	0	9	1		0.00294551	0.0279823	0.0220913	0	0.0250368	0.017673	0	0.0132548	0.00147275		3.07786	8.34546	5.67171	0	8.13676	5.87926	0	3.90076	0.77636		0.313509	0.50375		4.67301	1.56004	2.99544	1.58277	0.50375
28	Dihydrolipoyllysine-residue acetyltransferase component of pyruvate dehydrogenase complex, mitochondrial OS=Mus musculus GN=Dlat PE=1 SV=2	Q8BMF4	642	68 kDa	6	17	18	3	25	15	5	21	13		0.00934579	0.0264798	0.0280374	0.0046729	0.0389408	0.0233645	0.00778816	0.0327103	0.0202492		9.76572	7.89733	7.1983	7.42909	12.6554	7.77262	18.5432	9.62633	10.6743		0.3269	0.485585		9.28672	12.949	0.717178	-0.479597	0.485585
240	Elongation factor 1-delta OS=Mus musculus GN=Eef1d PE=1 SV=1	A0A0R4J1L2 (+1)	257	29 kDa	0	0	1	0	1	2	0	1	0		0	0	0.00389105	0	0.00389105	0.0077821	0	0.00389105	0		0	0	0.998986	0	1.26456	2.58886	0	1.1451	0		0.342613	0.465197		1.28547	0.3827	3.35895	1.74801	0.465197
159	Citrate synthase, mitochondrial OS=Mus musculus GN=Cs PE=1 SV=1	Q9CZU6	464	52 kDa	0	1	4	0	0	1	0	1	3		0	0.00215517	0.00862069	0	0	0.00215517	0	0.00215517	0.00646552		0	0.642759	2.21327	0	0	0.716957	0	0.634247	3.40829		0.360108	0.443567		0.239986	1.34851	0.177963	-2.49035	0.443567
38	Myosin light chain 1/3, skeletal muscle isoform OS=Mus musculus GN=Myl1 PE=1 SV=2	P05977	188	21 kDa	12	10	22	4	14	15	6	13	14		0.0638298	0.0531915	0.117021	0.0212766	0.0744681	0.0797872	0.0319149	0.0691489	0.0744681		66.6978	15.8639	30.044	33.8261	24.2015	26.5427	75.9878	20.3499	39.2557		0.363197	0.439858		28.1911	45.1988	0.623713	-0.681046	0.439858
192	Ankyrin-1 (Fragment) OS=Mus musculus GN=Ank1 PE=1 SV=1	G3UXF4	109	12 kDa	0	2	0	1	3	0	0	3	0		0	0.0183486	0	0.00917431	0.0275229	0	0	0.0275229	0		0	5.4723	0	14.5856	8.94473	0	0	8.09975	0		0.364491	0.438313		7.84443	2.70092	2.90436	1.53822	0.438313
119	Histone H2B type 1-B OS=Mus musculus GN=Hist1h2bb PE=1 SV=3	Q64475	126	14 kDa	2	1	7	0	2	3	0	2	0		0.015873	0.00793651	0.0555556	0	0.015873	0.0238095	0	0.015873	0		16.5862	2.36699	14.2633	0	5.1586	7.92067	0	4.67128	0		0.372729	0.428606		4.36076	1.55809	2.79878	1.4848	0.428606
92	Tropomyosin beta chain OS=Mus musculus GN=Tpm2 PE=1 SV=1	P58774	284	33 kDa	3	1	16	0	0	0	0	4	0		0.0105634	0.00352113	0.056338	0	0	0	0	0.0140845	0		11.038	1.05014	14.4642	0	0	0	0	4.14494	0		0.373901	0.427243		0.001	1.38265	0.000723251	-10.4332	0.427243
147	Histone H2A type 2-C OS=Mus musculus GN=Hist2h2ac PE=1 SV=3	Q64523 (+1)	129	14 kDa	1	1	7	0	0	0	0	1	0		0.00775194	0.00775194	0.0542636	0	0	0	0	0.00775194	0		8.10025	2.31194	13.9316	0	0	0	0	2.28132	0		0.373901	0.427243		0.001	0.761441	0.0013133	-9.57259	0.427243
166	Basement membrane-specific heparan sulfate proteoglycan core protein OS=Mus musculus GN=Hspg2 PE=1 SV=1	B1B0C7 (+1)	4375	469 kDa	1	0	11	0	0	0	1	0	0		0.000228571	0	0.00251429	0	0	0	0.000228571	0	0		0.238842	0	0.645516	0	0	0	0.544218	0	0		0.373901	0.427243		0.001	0.182406	0.00548228	-7.51101	0.427243
230	PDZ and LIM domain protein 7 OS=Mus musculus GN=Pdlim7 PE=1 SV=1	Q3TJD7 (+1)	457	50 kDa	0	2	2	0	0	0	0	2	0		0	0.00437637	0.00437637	0	0	0	0	0.00437637	0		0	1.30521	1.12359	0	0	0	0	1.28792	0		0.373901	0.427243		0.001	0.430308	0.00232392	-8.74923	0.427243
244	Polyadenylate-binding protein OS=Mus musculus GN=Pabpc4 PE=1 SV=1	A3KFU8 (+3)	644	71 kDa	0	2	2	0	0	0	0	1	0		0	0.00310559	0.00310559	0	0	0	0	0.0015528	0		0	0.926212	0.797327	0	0	0	0	0.456973	0		0.373901	0.427243		0.001	0.153324	0.00652212	-7.26044	0.427243
89	Myosin-binding protein C, fast-type OS=Mus musculus GN=Mybpc2 PE=1 SV=1	Q5XKE0	1136	127 kDa	0	9	5	0	9	6	0	4	2		0	0.00792254	0.00440141	0	0.00792254	0.00528169	0	0.00352113	0.00176056		0	2.36282	1.13002	0	2.57476	1.75705	0	1.03624	0.928078		0.394365	0.404101		1.44494	0.655771	2.20342	1.13974	0.404101
197	Isocitrate dehydrogenase [NAD] subunit gamma 1, mitochondrial OS=Mus musculus GN=Idh3g PE=1 SV=1	P70404	393	43 kDa	0	1	2	0	2	2	0	0	1		0	0.00254453	0.00508906	0	0.00508906	0.00508906	0	0	0.00254453		0	0.758881	1.30656	0	1.6539	1.69297	0	0	1.34134		0.402718	0.394999		1.11662	0.448115	2.49182	1.3172	0.394999
70	Calcium-activated potassium channel subunit alpha-1 OS=Mus musculus GN=Kcnma1 PE=1 SV=1	A0A087WSJ2 (+2)	1192	134 kDa	0	16	3	0	8	0	0	15	4		0	0.0134228	0.00251678	0	0.00671141	0	0	0.0125839	0.0033557		0	4.00323	0.646156	0	2.18115	0	0	3.70332	1.76895		0.44403	0.352588		0.728051	1.82509	0.398912	-1.32586	0.352588
48	Nascent polypeptide-associated complex subunit alpha, muscle-specific form OS=Mus musculus GN=Naca PE=1 SV=2	P70670	2187	220 kDa	0	11	18	0	13	16	0	6	6		0	0.00502972	0.00823045	0	0.00594422	0.00731596	0	0.00274348	0.00274348		0	1.50007	2.11308	0	1.93182	2.43379	0	0.807382	1.44622		0.454955	0.342032		1.4562	0.752202	1.93592	0.95302	0.342032
155	40S ribosomal protein S9 OS=Mus musculus GN=Rps9 PE=1 SV=3	Q6ZWN5	194	23 kDa	0	3	2	0	1	1	0	1	0		0	0.0154639	0.0103093	0	0.00515464	0.00515464	0	0.00515464	0		0	4.61196	2.6468	0	1.67522	1.71478	0	1.51696	0		0.456574	0.340489		1.131	0.506654	2.23229	1.15853	0.340489
198	Carnitine O-palmitoyltransferase 1, muscle isoform OS=Mus musculus GN=Cpt1b PE=1 SV=1	Q924X2	772	88 kDa	0	3	2	0	2	2	0	2	0		0	0.00388601	0.00259067	0	0.00259067	0.00259067	0	0.00259067	0		0	1.15897	0.665128	0	0.841948	0.861834	0	0.762411	0		0.456574	0.340489		0.568927	0.255137	2.22989	1.15697	0.340489
74	Vitronectin OS=Mus musculus GN=Vtn PE=1 SV=2	P29788	478	55 kDa	3	5	7	2	6	9	2	5	9		0.00627615	0.0104603	0.0146444	0.0041841	0.0125523	0.0188285	0.0041841	0.0104603	0.0188285		6.55815	3.11967	3.75978	6.65199	4.0794	6.26362	9.96214	3.07836	9.92538		0.457809	0.339316		5.666	7.65629	0.740045	-0.434315	0.339316
216	Alpha-S1-casein CONTAMINANT OS=Bos taurus GN=CSN1S1 PE=1 SV=2	P02662	214	25 kDa	0	2	1	2	0	0	0	2	0		0	0.00934579	0.0046729	0.00934579	0	0	0	0.00934579	0		0	2.78729	1.19972	14.8582	0	0	0	2.75038	0		0.467866	0.329879		4.95373	0.917794	5.39743	2.43227	0.329879
73	ATP-dependent zinc metalloprotease YME1L1 OS=Mus musculus GN=Yme1l1 PE=1 SV=1	O88967	715	80 kDa	0	6	5	0	7	4	0	15	5		0	0.00839161	0.00699301	0	0.00979021	0.00559441	0	0.020979	0.00699301		0	2.50272	1.79538	0	3.18174	1.86108	0	6.17393	3.68635		0.470517	0.327425		1.68194	3.28776	0.511576	-0.96698	0.327425
63	PDZ and LIM domain protein 5 OS=Mus musculus GN=Pdlim5 PE=1 SV=1	Q9CRA2	214	24 kDa	1	8	10	5	4	9	0	14	5		0.0046729	0.0373832	0.046729	0.0233645	0.0186916	0.0420561	0	0.0654206	0.0233645		4.88286	11.1492	11.9972	37.1454	6.07461	13.9907	0	19.2527	12.3165		0.476412	0.322017		19.0713	10.5241	1.81216	0.857707	0.322017
127	Alpha-actinin-3 OS=Mus musculus GN=Actn3 PE=2 SV=1	O88990	900	103 kDa	1	2	14	0	1	0	0	5	0		0.00111111	0.00222222	0.0155556	0	0.00111111	0	0	0.00555556	0		1.16104	0.662756	3.99372	0	0.361102	0	0	1.63495	0		0.489156	0.310553		0.121367	0.545983	0.222292	-2.16948	0.310553
24	Myomesin 2 OS=Mus musculus GN=Myom2 PE=1 SV=1	Q14BI5	1463	165 kDa	4	33	23	1	33	25	0	29	7		0.00273411	0.0225564	0.0157211	0.000683527	0.0225564	0.0170882	0	0.0198223	0.00478469		2.85696	6.72723	4.03623	1.08669	7.33064	5.68469	0	5.83351	2.52224		0.489335	0.310394		4.70167	2.78625	1.68745	0.754849	0.310394
106	Titin OS=Mus musculus GN=Ttn PE=1 SV=1	A2ASS6	35213	3906 kDa	0	1	15	0	0	1	0	5	0		0	2.83986e-05	0.000425979	0	0	2.83986e-05	0	0.000141993	0		0	0.00846961	0.109366	0	0	0.00944731	0	0.0417872	0		0.492337	0.307737		0.0041491	0.0149291	0.277921	-1.84725	0.307737
131	Hydroxyacyl-coenzyme A dehydrogenase, mitochondrial OS=Mus musculus GN=Hadh PE=1 SV=2	Q61425	314	34 kDa	0	3	2	0	4	5	0	2	2		0	0.00955414	0.00636943	0	0.0127389	0.0159236	0	0.00636943	0.00636943		0	2.84943	1.63528	0	4.14002	5.29726	0	1.87446	3.35763		0.497045	0.303604		3.14676	1.74503	1.80327	0.850615	0.303604
202	40S ribosomal protein S29 OS=Mus musculus GN=Rps29 PE=3 SV=2	P62274	56	7 kDa	0	1	1	0	1	1	0	2	1		0	0.0178571	0.0178571	0	0.0178571	0.0178571	0	0.0357143	0.0178571		0	5.32572	4.58463	0	5.80343	5.9405	0	10.5104	9.41336		0.51972	0.284231		3.91564	6.64225	0.589506	-0.762423	0.284231
210	40S ribosomal protein S3 OS=Mus musculus GN=Rps3 PE=1 SV=1	P62908	243	27 kDa	0	3	1	0	1	1	0	2	1		0	0.0123457	0.00411523	0	0.00411523	0.00411523	0	0.00823045	0.00411523		0	3.68198	1.05654	0	1.33742	1.369	0	2.42215	2.16933		0.51972	0.284231		0.90314	1.53149	0.589712	-0.761918	0.284231
211	60S ribosomal protein L35 OS=Mus musculus GN=Rpl35 PE=1 SV=1	Q6ZWV7	123	15 kDa	0	1	1	0	1	3	0	2	0		0	0.00813008	0.00813008	0	0.00813008	0.0243902	0	0.0162602	0		0	2.42472	2.08731	0	2.64221	8.11385	0	4.78522	0		0.526552	0.278559		3.58635	1.59607	2.24699	1.16799	0.278559
194	Triadin OS=Mus musculus GN=Trdn PE=1 SV=1	E9Q9K5	693	78 kDa	0	0	1	0	1	1	0	1	2		0	0	0.001443	0	0.001443	0.001443	0	0.001443	0.002886		0	0	0.370475	0	0.468964	0.48004	0	0.424662	1.52135		0.526842	0.27832		0.317335	0.649671	0.488454	-1.0337	0.27832
188	PDZ and LIM domain 3, isoform CRA_a OS=Mus musculus GN=Pdlim3 PE=1 SV=1	A0A1B0GSX6 (+1)	364	39 kDa	0	2	2	0	3	1	0	2	0		0	0.00549451	0.00549451	0	0.00824176	0.00274725	0	0.00549451	0		0	1.63868	1.41066	0	2.6785	0.913923	0	1.61698	0		0.527657	0.277648		1.19848	0.539994	2.21942	1.15019	0.277648
111	Calmodulin OS=Mus musculus GN=Calm1 PE=1 SV=2	P62204	149	17 kDa	2	4	0	1	2	2	2	2	1		0.0134228	0.0268456	0	0.00671141	0.0134228	0.0134228	0.0134228	0.0134228	0.00671141		14.0259	8.00645	0	10.67	4.36231	4.46534	31.9591	3.95021	3.53791		0.528008	0.27736		6.50021	13.1501	0.49431	-1.01651	0.27736
77	Junctional sarcoplasmic reticulum protein 1 OS=Mus musculus GN=Jsrp1 PE=1 SV=1	M0QW57	332	36 kDa	1	3	5	1	0	4	1	3	2		0.00301205	0.00903614	0.0150602	0.00301205	0	0.0120482	0.00301205	0.00903614	0.0060241		3.14739	2.69494	3.86656	4.78863	0	4.00805	7.17154	2.65925	3.17559		0.532678	0.273535		2.93323	4.33646	0.67641	-0.56403	0.273535
55	Dihydrolipoyllysine-residue succinyltransferase component of 2-oxoglutarate dehydrogenase complex, mitochondrial OS=Mus musculus GN=Dlst PE=1 SV=1	Q9D2G2	454	49 kDa	0	8	12	1	10	9	0	6	7		0	0.0176211	0.0264317	0.00220264	0.0220264	0.0198238	0	0.0132159	0.0154185		0	5.25534	6.78606	3.50182	7.15841	6.59474	0	3.88931	8.12783		0.539829	0.267744		5.75266	4.00671	1.43575	0.521809	0.267744
138	Obscurin OS=Mus musculus GN=Obscn PE=1 SV=1	Z4YJE4	7176	831 kDa	0	1	3	0	1	3	0	4	2		0	0.000139353	0.00041806	0	0.000139353	0.00041806	0	0.000557414	0.000278707		0	0.0415608	0.107333	0	0.0452887	0.139075	0	0.164042	0.14692		0.558714	0.252811		0.0624547	0.104654	0.596774	-0.744744	0.252811
56	Tubulin beta-4B chain OS=Mus musculus GN=Tubb4b PE=1 SV=1	P68372	445	50 kDa	1	13	10	0	17	12	0	11	5		0.00224719	0.0292135	0.0224719	0	0.0382022	0.0269663	0	0.0247191	0.011236		2.34816	8.71264	5.76942	0	12.4154	8.97082	0	7.2746	5.92301		0.562019	0.250249		7.12975	4.40021	1.62032	0.69628	0.250249
83	Poly(U)-binding-splicing factor PUF60 OS=Mus musculus GN=Puf60 PE=1 SV=2	Q3UEB3	564	60 kDa	0	4	7	0	5	4	0	6	6		0	0.0070922	0.0124113	0	0.00886525	0.0070922	0	0.0106383	0.0106383		0	2.11518	3.18648	0	2.88113	2.35935	0	3.13075	5.60796		0.56247	0.249901		1.74783	2.9139	0.599823	-0.737391	0.249901
110	Aspartyl/asparaginyl beta-hydroxylase OS=Mus musculus GN=Asph PE=1 SV=1	A2AL78	245	26 kDa	1	2	3	2	2	4	2	3	4		0.00408163	0.00816327	0.0122449	0.00816327	0.00816327	0.0163265	0.00816327	0.0122449	0.0163265		4.26503	2.43462	3.14375	12.9782	2.65299	5.43131	19.4363	3.60356	8.6065		0.562825	0.249626		7.02182	10.5498	0.665588	-0.587298	0.249626
124	Copper homeostasis protein cutC homolog OS=Mus musculus GN=Cutc PE=1 SV=1	Q9D8X1	272	29 kDa	1	4	0	1	3	0	1	6	0		0.00367647	0.0147059	0	0.00367647	0.0110294	0	0.00367647	0.0220588	0		3.84166	4.38589	0	5.84495	3.58447	0	8.7535	6.49171	0		0.568856	0.244998		3.14414	5.08274	0.618592	-0.692941	0.244998
78	AMP deaminase 1 OS=Mus musculus GN=Ampd1 PE=1 SV=2	Q3V1D3	745	86 kDa	0	8	8	0	5	5	0	5	1		0	0.0107383	0.0107383	0	0.00671141	0.00671141	0	0.00671141	0.00134228		0	3.20258	2.75693	0	2.18115	2.23267	0	1.97511	0.707581		0.570728	0.243571		1.47227	0.895229	1.64458	0.717718	0.243571
52	Fructose-bisphosphate aldolase OS=Mus musculus GN=Aldoa PE=1 SV=1	A6ZI44 (+1)	418	45 kDa	0	10	17	0	5	14	0	11	15		0	0.0239234	0.0406699	0	0.0119617	0.0334928	0	0.0263158	0.0358852		0	7.13494	10.4416	0	3.88746	11.142	0	7.74449	18.9168		0.576644	0.239093		5.01082	8.8881	0.563767	-0.826829	0.239093
154	Galectin-1 OS=Mus musculus GN=Lgals1 PE=1 SV=3	P16045	135	15 kDa	0	0	2	0	3	3	0	5	3		0	0	0.0148148	0	0.0222222	0.0222222	0	0.037037	0.0222222		0	0	3.80355	0	7.22204	7.39262	0	10.8997	11.7144		0.584879	0.232934		4.87255	7.53902	0.646311	-0.629699	0.232934
150	Splicing factor U2AF 35 kDa subunit OS=Mus musculus GN=U2af1 PE=1 SV=4	Q9D883	239	28 kDa	0	2	3	0	1	2	0	1	3		0	0.0083682	0.0125523	0	0.0041841	0.0083682	0	0.0041841	0.0125523		0	2.49574	3.22267	0	1.3598	2.78383	0	1.23134	6.61692		0.602146	0.220298		1.38221	2.61709	0.528148	-0.920985	0.220298
113	Tubulin alpha-1B chain OS=Mus musculus GN=Tuba1b PE=1 SV=2	P05213	451	50 kDa	0	6	2	0	9	1	0	4	1		0	0.0133038	0.00443459	0	0.0199557	0.00221729	0	0.00886918	0.00221729		0	3.96772	1.13853	0	6.48543	0.737623	0	2.61012	1.16884		0.627	0.202732		2.40868	1.26065	1.91066	0.934073	0.202732
213	Protein Rpl9-ps6 OS=Mus musculus GN=Rpl9-ps6 PE=4 SV=1	A0A140T8T4 (+1)	192	22 kDa	0	1	2	0	0	2	0	2	1		0	0.00520833	0.0104167	0	0	0.0104167	0	0.0104167	0.00520833		0	1.55334	2.67437	0	0	3.46529	0	3.06553	2.74556		0.631945	0.19932		1.1561	1.93803	0.596532	-0.745329	0.19932
109	Protein NipSnap homolog 2 OS=Mus musculus GN=Gbas PE=1 SV=1	O55126 (+1)	281	33 kDa	0	2	5	0	3	4	0	6	3		0	0.00711744	0.0177936	0	0.0106762	0.0142349	0	0.0213523	0.0106762		0	2.12271	4.56832	0	3.46966	4.73549	0	6.28379	5.62792		0.639981	0.193833		2.73605	3.97157	0.688909	-0.537614	0.193833
37	ADP/ATP translocase 1 OS=Mus musculus GN=Slc25a4 PE=1 SV=4	P48962	298	33 kDa	5	12	15	9	10	11	3	16	7		0.0167785	0.0402685	0.0503356	0.0302013	0.033557	0.0369128	0.0100671	0.0536913	0.0234899		17.5324	12.0097	12.9231	48.0149	10.9058	12.2797	23.9693	15.8008	12.3827		0.641438	0.192846		23.7344	17.3853	1.3652	0.449116	0.192846
191	Ubiquitin-40S ribosomal protein S27a OS=Mus musculus GN=Rps27a PE=1 SV=2	P62983	156	18 kDa	0	2	2	0	2	0	0	1	0		0	0.0128205	0.0128205	0	0.0128205	0	0	0.00641026	0		0	3.82359	3.29153	0	4.16656	0	0	1.88648	0		0.644286	0.190921		1.38985	0.629826	2.20673	1.14191	0.190921
27	Adenylosuccinate lyase OS=Mus musculus GN=Adsl PE=1 SV=2	P54822	484	55 kDa	6	26	7	5	25	9	1	32	6		0.0123967	0.053719	0.0144628	0.0103306	0.0516529	0.018595	0.00206612	0.0661157	0.0123967		12.9537	16.0212	3.71317	16.4238	16.7868	6.18598	4.91932	19.4572	6.53489		0.649408	0.187482		13.1332	10.3048	1.27447	0.349898	0.187482
172	Succinate dehydrogenase [ubiquinone] iron-sulfur subunit, mitochondrial OS=Mus musculus GN=Sdhb PE=1 SV=1	Q9CQA3	282	32 kDa	0	4	3	0	1	2	0	2	0		0	0.0141844	0.0106383	0	0.0035461	0.0070922	0	0.0070922	0		0	4.23036	2.73127	0	1.15245	2.35935	0	2.08717	0		0.651266	0.186241		1.1716	0.696723	1.68159	0.749824	0.186241
182	Histone H1.0 OS=Mus musculus GN=H1f0 PE=2 SV=4	P10922	194	21 kDa	0	2	4	0	1	2	0	2	0		0	0.0103093	0.0206186	0	0.00515464	0.0103093	0	0.0103093	0		0	3.07464	5.2936	0	1.67522	3.42957	0	3.03393	0		0.651266	0.186241		1.70259	1.01231	1.68189	0.750086	0.186241
76	Plasminogen activator inhibitor 1 RNA-binding protein OS=Mus musculus GN=Serbp1 PE=1 SV=1	A0A0N4SV32 (+2)	362	40 kDa	5	7	3	1	2	1	0	4	5		0.0138122	0.019337	0.00828729	0.00276243	0.00552486	0.00276243	0	0.0110497	0.0138122		14.4328	5.76708	2.12767	4.39178	1.79554	0.918972	0	3.25183	7.28105		0.652343	0.185524		2.36976	3.51196	0.674769	-0.567534	0.185524
215	Peroxiredoxin-2 OS=Mus musculus GN=Prdx2 PE=1 SV=3	Q61171	198	22 kDa	0	0	0	0	2	1	0	2	0		0	0	0	0	0.010101	0.00505051	0	0.010101	0		0	0	0	0	3.28275	1.68014	0	2.97263	0		0.653793	0.184559		1.6553	0.991878	1.66885	0.738855	0.184559
229	Succinate--CoA ligase [ADP-forming] subunit beta, mitochondrial OS=Mus musculus GN=Sucla2 PE=1 SV=2	Q9Z2I9	463	50 kDa	0	1	0	0	2	1	0	2	0		0	0.00215983	0	0	0.00431965	0.00215983	0	0.00431965	0		0	0.644148	0	0	1.40385	0.718505	0	1.27123	0		0.653793	0.184559		0.708453	0.424745	1.66795	0.738075	0.184559
180	Polymerase I and transcript release factor OS=Mus musculus GN=Ptrf PE=1 SV=1	O54724	392	44 kDa	0	1	2	0	3	3	0	1	2		0	0.00255102	0.00510204	0	0.00765306	0.00765306	0	0.00255102	0.00510204		0	0.760817	1.30989	0	2.48718	2.54593	0	0.750742	2.68953		0.67096	0.173304		1.6787	1.14776	1.46259	0.54853	0.173304
143	Acylphosphatase-2 OS=Mus musculus GN=Acyp2 PE=1 SV=2	P56375	106	12 kDa	0	4	3	0	3	3	0	4	3		0	0.0377358	0.0283019	0	0.0283019	0.0283019	0	0.0377358	0.0283019		0	11.2544	7.26621	0	9.19788	9.41513	0	11.1053	14.9193		0.673579	0.171612		6.20534	8.67587	0.715241	-0.483498	0.171612
65	Myosin regulatory light chain 2, skeletal muscle isoform OS=Mus musculus GN=Mylpf PE=1 SV=3	P97457	169	19 kDa	2	8	10	2	7	7	1	8	5		0.0118343	0.0473373	0.0591716	0.0118343	0.0414201	0.0414201	0.00591716	0.0473373	0.0295858		12.3661	14.1179	15.1917	18.8145	13.4612	13.7791	14.0885	13.9309	15.5961		0.677067	0.169368		15.3526	14.5395	1.05592	0.0785069	0.169368
146	Protein deglycase DJ-1 OS=Mus musculus GN=Park7 PE=1 SV=1	Q99LX0	189	20 kDa	1	1	0	1	3	1	1	3	1		0.00529101	0.00529101	0	0.00529101	0.015873	0.00529101	0.00529101	0.015873	0.00529101		5.52874	1.57799	0	8.41177	5.1586	1.76015	12.5976	4.67128	2.78914		0.681433	0.166577		5.11117	6.68702	0.764343	-0.387708	0.166577
122	Cytochrome c oxidase subunit NDUFA4 OS=Mus musculus GN=Ndufa4 PE=1 SV=2	Q62425	82	9 kDa	0	3	4	0	4	3	0	2	2		0	0.0365854	0.0487805	0	0.0487805	0.0365854	0	0.0243902	0.0243902		0	10.9112	12.5239	0	15.8533	12.1708	0	7.17782	12.8573		0.683281	0.165401		9.34235	6.67936	1.39869	0.484074	0.165401
139	E3 ubiquitin-protein ligase TRIM21 OS=Mus musculus GN=Trim21 PE=1 SV=1	Q3U7K7	462	53 kDa	0	4	4	0	1	2	0	3	1		0	0.00865801	0.00865801	0	0.0021645	0.004329	0	0.00649351	0.0021645		0	2.58217	2.22285	0	0.703446	1.44012	0	1.91098	1.14101		0.684928	0.164355		0.715522	1.01833	0.702642	-0.509138	0.164355
69	EH domain-containing protein 2 OS=Mus musculus GN=Ehd2 PE=1 SV=1	Q8BH64	543	61 kDa	0	1	12	0	0	12	0	10	6		0	0.00184162	0.0220994	0	0	0.0220994	0	0.0184162	0.0110497		0	0.549246	5.6738	0	0	7.35178	0	5.41972	5.82484		0.69586	0.157478		2.45159	3.74919	0.6539	-0.612858	0.157478
242	Peptidyl-prolyl cis-trans isomerase FKBP3 OS=Mus musculus GN=Fkbp3 PE=1 SV=2	Q62446	224	25 kDa	0	1	1	0	1	0	0	2	0		0	0.00446429	0.00446429	0	0.00446429	0	0	0.00892857	0		0	1.33143	1.14616	0	1.45086	0	0	2.6276	0		0.715016	0.145684		0.484619	0.876865	0.552672	-0.855505	0.145684
90	Myoglobin OS=Mus musculus GN=Mb PE=1 SV=3	P04247	154	17 kDa	0	3	1	0	7	4	0	6	6		0	0.0194805	0.00649351	0	0.0454545	0.025974	0	0.038961	0.038961		0	5.80988	1.66714	0	14.7724	8.64073	0	11.4659	20.5382		0.715805	0.145205		7.80536	10.669	0.73159	-0.450893	0.145205
49	Trifunctional enzyme subunit beta, mitochondrial OS=Mus musculus GN=Hadhb PE=1 SV=1	Q99JY0	475	51 kDa	1	8	18	0	10	18	0	13	6		0.00210526	0.0168421	0.0378947	0	0.0210526	0.0378947	0	0.0273684	0.0126316		2.19986	5.023	9.72907	0	6.84193	12.6064	0	8.05427	6.65871		0.738508	0.131645		6.48377	4.90533	1.32178	0.402482	0.131645
91	Troponin T, fast skeletal muscle OS=Mus musculus GN=Tnnt3 PE=1 SV=1	A2A6I3	248	29 kDa	3	5	8	0	0	8	1	3	1		0.0120968	0.0201613	0.0322581	0	0	0.0322581	0.00403226	0.0120968	0.00403226		12.6403	6.01291	8.28192	0	0	10.7312	9.60061	3.55997	2.1256		0.738809	0.131468		3.57808	5.09639	0.70208	-0.510293	0.131468
25	2-oxoglutarate dehydrogenase, mitochondrial OS=Mus musculus GN=Ogdh PE=1 SV=3	Q60597	1023	116 kDa	0	22	32	0	17	27	0	20	26		0	0.0215054	0.0312805	0	0.0166178	0.026393	0	0.0195503	0.0254154		0	6.41377	8.03095	0	5.40065	8.78009	0	5.75349	13.3977		0.739455	0.131088		4.72791	6.38473	0.740503	-0.433422	0.131088
157	40S ribosomal protein S4, X isoform OS=Mus musculus GN=Rps4x PE=1 SV=2	P62702	263	30 kDa	0	1	4	0	1	3	0	3	0		0	0.00380228	0.0152091	0	0.00380228	0.0114068	0	0.0114068	0		0	1.13399	3.90478	0	1.23571	3.79469	0	3.35693	0		0.74208	0.129549		1.6778	1.11998	1.49807	0.583103	0.129549
33	Creatine kinase M-type OS=Mus musculus GN=Ckm PE=1 SV=1	P07310	381	43 kDa	4	15	20	4	15	18	2	17	17		0.0104987	0.0393701	0.0524934	0.0104987	0.0393701	0.0472441	0.00524934	0.0446194	0.0446194		10.9704	11.7417	13.4771	16.6911	12.795	15.7166	12.4984	13.1311	23.521		0.744013	0.12842		15.0685	16.3845	0.919682	-0.120794	0.12842
217	3-ketoacyl-CoA thiolase, mitochondrial OS=Mus musculus GN=Acaa2 PE=1 SV=3	Q8BWT1	397	42 kDa	0	1	0	0	3	1	0	3	0		0	0.00251889	0	0	0.00755668	0.00251889	0	0.00755668	0		0	0.751235	0	0	2.45586	0.837955	0	2.22386	0		0.747508	0.126384		1.09894	0.742287	1.48048	0.566061	0.126384
29	Calsequestrin-1 OS=Mus musculus GN=Casq1 PE=1 SV=3	O09165	405	46 kDa	12	25	15	7	25	15	11	14	4		0.0296296	0.0617284	0.037037	0.017284	0.0617284	0.037037	0.0271605	0.0345679	0.00987654		30.961	18.4099	9.50887	27.4785	20.0612	12.321	64.6678	10.173	5.2064		0.747953	0.126126		19.9546	26.6834	0.747827	-0.419224	0.126126
125	RNA-binding protein 39 OS=Mus musculus GN=Rbm39 PE=1 SV=1	E9Q8F0 (+1)	415	47 kDa	0	2	6	0	5	5	0	1	4		0	0.00481928	0.0144578	0	0.0120482	0.0120482	0	0.00240964	0.00963855		0	1.4373	3.7119	0	3.91556	4.00805	0	0.709134	5.08095		0.748018	0.126088		2.6422	1.93103	1.36829	0.452374	0.126088
193	Inward rectifier potassium channel 2 OS=Mus musculus GN=Kcnj2 PE=1 SV=1	P35561	428	48 kDa	0	5	0	0	3	0	0	2	0		0	0.0116822	0	0	0.00700935	0	0	0.0046729	0		0	3.48412	0	0	2.27798	0	0	1.37519	0		0.751463	0.124093		0.760327	0.459397	1.65505	0.726879	0.124093
82	ATP-dependent 6-phosphofructokinase, muscle type OS=Mus musculus GN=Pfkm PE=1 SV=3	P47857	780	85 kDa	0	10	7	0	7	6	0	9	1		0	0.0128205	0.00897436	0	0.00897436	0.00769231	0	0.0115385	0.00128205		0	3.82359	2.30407	0	2.91659	2.55898	0	3.39566	0.675831		0.752544	0.123468		1.82619	1.35816	1.3446	0.427181	0.123468
145	Major vault protein OS=Mus musculus GN=Mvp PE=1 SV=1	E9Q3X0 (+1)	870	97 kDa	0	4	1	0	1	3	0	7	0		0	0.0045977	0.00114943	0	0.00114943	0.00344828	0	0.00804598	0		0	1.37122	0.295103	0	0.373554	1.14713	0	2.36786	0		0.758715	0.119922		0.507895	0.790286	0.642673	-0.637844	0.119922
169	Atypical kinase COQ8A, mitochondrial OS=Mus musculus GN=Coq8a PE=1 SV=2	Q60936	645	72 kDa	0	2	2	0	2	2	0	4	1		0	0.00310078	0.00310078	0	0.00310078	0.00310078	0	0.00620155	0.00155039		0	0.924776	0.796091	0	1.00773	1.03153	0	1.82506	0.817284		0.764839	0.11643		0.680752	0.881781	0.772019	-0.373291	0.11643
132	Protein Srsf11 OS=Mus musculus GN=Srsf11 PE=1 SV=1	Q3UIX4	476	53 kDa	0	3	4	0	2	3	0	2	3		0	0.00630252	0.00840336	0	0.00420168	0.00630252	0	0.00420168	0.00630252		0	1.87967	2.15747	0	1.36551	2.09665	0	1.23652	3.32236		0.766038	0.11575		1.15505	1.52063	0.75959	-0.396706	0.11575
58	SEC23-interacting protein OS=Mus musculus GN=Sec23ip PE=1 SV=1	G3X928	998	111 kDa	0	10	6	0	11	8	0	16	6		0	0.01002	0.00601202	0	0.011022	0.00801603	0	0.0160321	0.00601202		0	2.98838	1.54352	0	3.58207	2.66668	0	4.71809	3.16923		0.771265	0.112796		2.08392	2.63011	0.792332	-0.335822	0.112796
112	Bifunctional glutamate/proline--tRNA ligase OS=Mus musculus GN=Eprs PE=1 SV=4	Q8CGC7	1512	170 kDa	0	6	4	0	5	4	0	6	1		0	0.00396825	0.0026455	0	0.00330688	0.0026455	0	0.00396825	0.000661376		0	1.18349	0.679205	0	1.07471	0.880074	0	1.16782	0.348643		0.775401	0.110474		0.652594	0.506488	1.28847	0.365659	0.110474
120	Eukaryotic translation initiation factor 5A-1 OS=Mus musculus GN=Eif5a PE=1 SV=2	P63242	154	17 kDa	0	3	4	1	4	4	0	3	5		0	0.0194805	0.025974	0.00649351	0.025974	0.025974	0	0.0194805	0.0324675		0	5.80988	6.66856	10.3235	8.44135	8.64073	0	5.73294	17.1152		0.779167	0.108369		9.1362	7.61705	1.19944	0.262364	0.108369
66	Sarcalumenin OS=Mus musculus GN=Srl PE=1 SV=1	Q7TQ48	472	99 kDa	0	10	7	0	10	9	0	10	4		0	0.0211864	0.0148305	0	0.0211864	0.0190678	0	0.0211864	0.00847458		0	6.31865	3.80758	0	6.88542	6.34325	0	6.23497	4.46736		0.784935	0.105166		4.41056	3.56844	1.23599	0.305665	0.105166
209	60S ribosomal protein L38 OS=Mus musculus GN=Rpl38 PE=1 SV=3	Q9JJI8	70	8 kDa	0	1	2	0	1	1	0	1	1		0	0.0142857	0.0285714	0	0.0142857	0.0142857	0	0.0142857	0.0142857		0	4.26058	7.33541	0	4.64274	4.7524	0	4.20415	7.53069		0.785768	0.104706		3.13271	3.91261	0.80067	-0.32072	0.104706
10	Phosphorylase b kinase regulatory subunit alpha, skeletal muscle isoform OS=Mus musculus GN=Phka1 PE=1 SV=1	A2AI87 (+3)	1241	139 kDa	20	74	24	22	93	27	11	95	23		0.016116	0.0596293	0.0193392	0.0177276	0.0749396	0.0217566	0.00886382	0.0765512	0.0185334		16.8402	17.7839	4.96515	28.1838	24.3547	7.23774	21.1043	22.5283	9.76987		0.793678	0.100355		19.9264	17.8018	1.11935	0.162658	0.100355
134	Pyrroline-5-carboxylate reductase 2 OS=Mus musculus GN=Pycr2 PE=1 SV=1	Q922Q4	320	34 kDa	0	6	0	0	4	1	0	4	0		0	0.01875	0	0	0.0125	0.003125	0	0.0125	0		0	5.59201	0	0	4.0624	1.03959	0	3.67863	0		0.797317	0.0983692		1.70166	1.22721	1.38661	0.471561	0.0983692
64	Dehydrogenase/reductase SDR family member 7C OS=Mus musculus GN=Dhrs7c PE=1 SV=3	Q8CHS7	311	34 kDa	1	14	0	1	16	0	1	21	0		0.00321543	0.0450161	0	0.00321543	0.0514469	0	0.00321543	0.0675241	0		3.35991	13.4256	0	5.11198	16.7198	0	7.6558	19.8717	0		0.815338	0.0886621		7.27827	9.17684	0.793113	-0.334401	0.0886621
46	Elongation factor 1-alpha 2 OS=Mus musculus GN=Eef1a2 PE=1 SV=1	P62631	463	50 kDa	4	11	18	6	8	18	3	12	11		0.00863931	0.0237581	0.0388769	0.012959	0.0172786	0.0388769	0.00647948	0.0259179	0.0237581		9.02749	7.08562	9.98123	20.6025	5.61541	12.9331	15.4273	7.62741	12.524		0.819554	0.0864226		13.0513	11.8606	1.10039	0.138021	0.0864226
60	Heat shock cognate 71 kDa protein OS=Mus musculus GN=Hspa8 PE=1 SV=1	P63017	646	71 kDa	0	15	11	0	15	6	0	12	4		0	0.0232198	0.0170279	0	0.0232198	0.00928793	0	0.0185759	0.00619195		0	6.92509	4.37172	0	7.54625	3.0898	0	5.4667	3.26408		0.825929	0.0830571		3.54635	2.91126	1.21815	0.284691	0.0830571
40	Pyruvate dehydrogenase E1 component subunit alpha, somatic form, mitochondrial OS=Mus musculus GN=Pdha1 PE=1 SV=1	P35486	390	43 kDa	1	16	10	3	14	13	0	20	12		0.0025641	0.0410256	0.025641	0.00769231	0.0358974	0.0333333	0	0.0512821	0.0307692		2.67931	12.2355	6.58306	12.2294	11.6664	11.0889	0	15.0918	16.2199		0.8267	0.0826518		11.6626	10.4383	1.11729	0.160006	0.0826518
171	Adenylate kinase isoenzyme 1 OS=Mus musculus GN=Ak1 PE=1 SV=1	Q9R0Y5	194	22 kDa	0	3	3	0	2	3	0	1	2		0	0.0154639	0.0154639	0	0.0103093	0.0154639	0	0.00515464	0.0103093		0	4.61196	3.9702	0	3.35043	5.14435	0	1.51696	5.43452		0.827531	0.082216		2.83259	2.31816	1.22191	0.289144	0.082216
225	WAS/WASL-interacting protein family member 3 OS=Mus musculus GN=Wipf3 PE=1 SV=1	D3Z5R4 (+2)	449	45 kDa	0	0	1	0	2	2	0	2	1		0	0	0.00222717	0	0.00445434	0.00445434	0	0.00445434	0.00222717		0	0	0.571803	0	1.44763	1.48182	0	1.31087	1.17405		0.828671	0.0816177		0.977481	0.829307	1.17867	0.237162	0.0816177
195	Succinate dehydrogenase [ubiquinone] flavoprotein subunit, mitochondrial OS=Mus musculus GN=Sdha PE=1 SV=1	Q8K2B3	664	73 kDa	0	1	2	0	1	2	0	1	1		0	0.00150602	0.00301205	0	0.00150602	0.00301205	0	0.00150602	0.00150602		0	0.449157	0.773311	0	0.489446	1.00201	0	0.443209	0.793898		0.829718	0.0810693		0.498153	0.413369	1.2051	0.269158	0.0810693
117	Thioredoxin-dependent peroxide reductase, mitochondrial OS=Mus musculus GN=Prdx3 PE=1 SV=1	P20108	257	28 kDa	0	2	5	0	3	6	0	3	3		0	0.0077821	0.0194553	0	0.0116732	0.0233463	0	0.0116732	0.0116732		0	2.32094	4.99493	0	3.79368	7.76657	0	3.4353	6.15348		0.829718	0.0810693		3.85442	3.19726	1.20554	0.269676	0.0810693
196	Profilin OS=Mus musculus GN=Pfn2 PE=1 SV=1	D3YWS3 (+1)	110	12 kDa	0	2	1	0	2	1	0	1	1		0	0.0181818	0.00909091	0	0.0181818	0.00909091	0	0.00909091	0.00909091		0	5.42255	2.33399	0	5.90894	3.02425	0	2.67537	4.79226		0.835024	0.0783011		2.97873	2.49021	1.19618	0.258432	0.0783011
212	Y-box-binding protein 3 OS=Mus musculus GN=Ybx3 PE=1 SV=2	Q9JKB3	361	39 kDa	0	1	2	0	2	2	0	0	2		0	0.00277008	0.00554017	0	0.00554017	0.00554017	0	0	0.00554017		0	0.826151	1.42238	0	1.80051	1.84304	0	0	2.92049		0.843894	0.0737122		1.21552	0.974496	1.24733	0.318839	0.0737122
107	Troponin C, skeletal muscle OS=Mus musculus GN=Tnnc2 PE=1 SV=2	P20801	160	18 kDa	2	3	6	0	4	4	0	5	3		0.0125	0.01875	0.0375	0	0.025	0.025	0	0.03125	0.01875		13.0617	5.59201	9.62773	0	8.1248	8.3167	0	9.19659	9.88403		0.844435	0.0734338		5.4815	6.3612	0.861708	-0.21473	0.0734338
36	Actin, cytoplasmic 1 OS=Mus musculus GN=Actb PE=1 SV=1	P60710	375	42 kDa	10	9	27	0	0	13	0	0	11		0.0266667	0.024	0.072	0	0	0.0346667	0	0	0.0293333		27.8649	7.15777	18.4852	0	0	11.5325	0	0	15.463		0.848488	0.0713544		3.84516	5.15534	0.745861	-0.423022	0.0713544
156	Adenylosuccinate synthetase isozyme 1 OS=Mus musculus GN=Adssl1 PE=1 SV=1	J3QN31 (+1)	480	53 kDa	0	2	1	0	4	1	0	7	0		0	0.00416667	0.00208333	0	0.00833333	0.00208333	0	0.0145833	0		0	1.24267	0.534874	0	2.70827	0.693058	0	4.29174	0		0.865596	0.0626847		1.13477	1.43158	0.792673	-0.335203	0.0626847
144	ATP synthase subunit O, mitochondrial OS=Mus musculus GN=Atp5o PE=1 SV=1	Q9DB20	213	23 kDa	0	3	3	0	3	3	0	6	1		0	0.0140845	0.0140845	0	0.0140845	0.0140845	0	0.028169	0.00469484		0	4.20057	3.61605	0	4.57735	4.68546	0	8.28988	2.47487		0.871404	0.0597807		3.08861	3.58925	0.860515	-0.216728	0.0597807
133	Protein A CONTAMINANT OS=Staphylococcus aureus GN=SpA PE=4 SV=1	Q53779	472	51 kDa	0	3	3	0	4	2	0	6	1		0	0.00635593	0.00635593	0	0.00847458	0.00423729	0	0.0127119	0.00211864		0	1.8956	1.63182	0	2.75417	1.40961	0	3.74098	1.11684		0.873586	0.0586944		1.38893	1.62027	0.857217	-0.222268	0.0586944
80	Pyruvate dehydrogenase protein X component, mitochondrial OS=Mus musculus GN=Pdhx PE=1 SV=1	Q8BKZ9	501	54 kDa	0	7	5	0	9	5	0	7	6		0	0.0139721	0.00998004	0	0.0179641	0.00998004	0	0.0139721	0.011976		0	4.16703	2.56227	0	5.83818	3.32004	0	4.11185	6.31315		0.874376	0.0583017		3.05374	3.476	0.878521	-0.186851	0.0583017
101	Cellular nucleic acid-binding protein OS=Mus musculus GN=Cnbp PE=1 SV=1	A0A0N4SVS6	171	19 kDa	5	4	2	5	3	2	2	5	4		0.0292398	0.0233918	0.0116959	0.0292398	0.0175439	0.0116959	0.0116959	0.0292398	0.0233918		30.5536	6.97638	3.0028	46.4861	5.70161	3.89085	27.8474	8.60499	12.331		0.879891	0.055571		18.6939	16.2621	1.14953	0.20105	0.055571
79	Peroxiredoxin-1 (Fragment) OS=Mus musculus GN=Prdx1 PE=1 SV=8	B1AXW5 (+2)	169	19 kDa	0	6	5	0	6	7	0	9	4		0	0.035503	0.0295858	0	0.035503	0.0414201	0	0.0532544	0.0236686		0	10.5884	7.59584	0	11.5382	13.7791	0	15.6723	12.4769		0.890045	0.0505881		8.44011	9.38406	0.899409	-0.15295	0.0505881
95	Lysine--tRNA ligase OS=Mus musculus GN=Kars PE=1 SV=1	Q8R2P8	624	71 kDa	0	4	1	0	5	1	0	8	0		0	0.00641026	0.00160256	0	0.00801282	0.00160256	0	0.0128205	0		0	1.9118	0.411441	0	2.6041	0.533122	0	3.77296	0		0.893599	0.0488572		1.04674	1.25865	0.831636	-0.265976	0.0488572
8	Ryanodine receptor 1 OS=Mus musculus GN=Ryr1 PE=1 SV=1	K3W4M2 (+1)	5033	565 kDa	2	83	83	5	77	96	2	96	70		0.000397377	0.0164912	0.0164912	0.000993443	0.015299	0.0190741	0.000397377	0.0190741	0.0139082		0.415232	4.91833	4.23393	1.5794	4.97206	6.34535	0.946136	5.61333	7.33168		0.8958	0.047789		4.29994	4.63139	0.928434	-0.107129	0.047789
12	Phosphorylase b kinase regulatory subunit beta OS=Mus musculus GN=Phkb PE=1 SV=1	Q7TSH2	1085	124 kDa	10	64	18	14	73	18	10	86	11		0.00921659	0.0589862	0.0165899	0.0129032	0.0672811	0.0165899	0.00921659	0.0792627	0.0101382		9.63071	17.5921	4.25927	20.5139	21.8658	5.51892	21.9443	23.3263	5.34436		0.913167	0.0394498		15.9672	16.8726	0.946337	-0.0795736	0.0394498
43	Stomatin-like protein 2, mitochondrial OS=Mus musculus GN=Stoml2 PE=1 SV=1	Q99JB2	353	38 kDa	3	18	14	5	15	17	2	22	13		0.00849858	0.0509915	0.0396601	0.0141643	0.0424929	0.0481586	0.00566572	0.0623229	0.0368272		8.88044	15.2077	10.1823	22.5188	13.8099	16.0208	13.4898	18.3411	19.4134		0.913523	0.0392806		17.4508	17.0824	1.02157	0.0307822	0.0392806
53	Myomesin-1 OS=Mus musculus GN=Myom1 PE=1 SV=1	Z4YJF5	1569	175 kDa	0	13	5	0	20	3	0	22	0		0	0.00828553	0.00318674	0	0.012747	0.00191205	0	0.0140217	0		0	2.47108	0.818163	0	4.14266	0.636076	0	4.12645	0		0.913701	0.0391959		1.59391	1.37648	1.15796	0.211586	0.0391959
35	TBC1 domain family member 5 OS=Mus musculus GN=Tbc1d5 PE=1 SV=2	Q80XQ2	815	92 kDa	2	17	9	3	26	12	2	26	8		0.00245399	0.0208589	0.0110429	0.00368098	0.0319018	0.0147239	0.00245399	0.0319018	0.00981595		2.56425	6.22097	2.83516	5.85212	10.3678	4.89818	5.84283	9.38842	5.17446		0.916764	0.0377422		7.04038	6.8029	1.03491	0.0495027	0.0377422
181	Dihydrolipoyl dehydrogenase, mitochondrial OS=Mus musculus GN=Dld PE=1 SV=2	O08749	509	54 kDa	0	3	1	0	1	2	0	3	0		0	0.00589391	0.00196464	0	0.00196464	0.00392927	0	0.00589391	0		0	1.7578	0.5044	0	0.638491	1.30714	0	1.73452	0		0.923723	0.0344581		0.649545	0.579174	1.1215	0.165431	0.0344581
97	Parvalbumin alpha OS=Mus musculus GN=Pvalb PE=1 SV=3	P32848	110	12 kDa	0	3	6	0	4	10	0	3	8		0	0.0272727	0.0545455	0	0.0363636	0.0909091	0	0.0272727	0.0727273		0	8.13383	14.004	0	11.8179	30.2425	0	8.02611	38.338		0.926548	0.033132		14.0211	15.4557	0.907182	-0.140537	0.033132
87	Isocitrate dehydrogenase [NAD] subunit, mitochondrial OS=Mus musculus GN=Idh3b PE=1 SV=1	Q91VA7	384	42 kDa	0	6	2	0	6	2	0	8	1		0	0.015625	0.00520833	0	0.015625	0.00520833	0	0.0208333	0.00260417		0	4.66001	1.33718	0	5.078	1.73265	0	6.13106	1.37278		0.927376	0.0327441		2.27121	2.50228	0.907658	-0.139779	0.0327441
59	Pyruvate kinase PKM OS=Mus musculus GN=Pkm PE=1 SV=4	P52480	531	58 kDa	0	8	11	0	7	16	0	10	10		0	0.0150659	0.0207156	0	0.0131827	0.0301318	0	0.0188324	0.0188324		0	4.49326	5.31852	0	4.28426	10.0239	0	5.5422	9.92746		0.929038	0.0319663		4.77039	5.15755	0.924932	-0.112581	0.0319663
179	Multiple inositol polyphosphate phosphatase 1 OS=Mus musculus GN=Minpp1 PE=1 SV=3	Q9Z2L6	481	55 kDa	0	1	2	0	2	2	0	3	1		0	0.002079	0.004158	0	0.004158	0.004158	0	0.00623701	0.002079		0	0.620042	1.06752	0	1.35132	1.38323	0	1.83549	1.09594		0.929961	0.0315351		0.912517	0.978145	0.932906	-0.100196	0.0315351
114	Creatine kinase S-type, mitochondrial OS=Mus musculus GN=Ckmt2 PE=1 SV=1	Q6P8J7	419	47 kDa	0	1	2	0	2	6	0	1	4		0	0.00238663	0.00477327	0	0.00477327	0.0143198	0	0.00238663	0.00954654		0	0.711791	1.22549	0	1.55127	4.76374	0	0.702365	5.03244		0.931311	0.0309054		2.10601	1.9126	1.10112	0.138973	0.0309054
184	Histone H1.4 OS=Mus musculus GN=Hist1h1e PE=1 SV=2	P43274	219	22 kDa	0	3	6	0	0	1	0	1	0		0	0.0136986	0.0273973	0	0	0.00456621	0	0.00456621	0		0	4.08548	7.03396	0	0	1.51903	0	1.34379	0		0.935297	0.0290504		0.507344	0.448931	1.13012	0.17647	0.0290504
5	Sarcoplasmic/endoplasmic reticulum calcium ATPase 1 OS=Mus musculus GN=Atp2a1 PE=1 SV=1	Q8R429	994	109 kDa	47	83	78	46	86	76	29	95	46		0.0472837	0.083501	0.0784708	0.0462777	0.0865191	0.0764588	0.0291751	0.0955734	0.0462777		49.4083	24.9034	20.1466	73.5734	28.118	25.4354	69.4644	28.1264	24.3952		0.939663	0.027028		42.3766	40.663	1.04214	0.0595514	0.027028
26	Phosphorylase b kinase gamma catalytic chain, skeletal muscle/heart isoform OS=Mus musculus GN=Phkg1 PE=1 SV=3	P07934	388	45 kDa	6	24	6	9	24	10	5	32	6		0.0154639	0.0618557	0.0154639	0.0231959	0.0618557	0.0257732	0.0128866	0.0824742	0.0154639		16.1587	18.4479	3.9702	36.8774	20.1026	8.57392	30.6824	24.2714	8.15178		0.942348	0.0257885		21.8523	21.0362	1.0388	0.0549119	0.0257885
186	ATP synthase subunit d, mitochondrial (Fragment) OS=Mus musculus GN=Atp5h PE=1 SV=1	B1ASE2 (+2)	138	16 kDa	0	0	3	0	1	3	0	3	1		0	0	0.0217391	0	0.00724638	0.0217391	0	0.0217391	0.00724638		0	0	5.58129	0	2.35501	7.23191	0	6.39763	3.81991		0.944286	0.0248965		3.19664	3.40685	0.938299	-0.0918796	0.0248965
99	Vimentin OS=Mus musculus GN=Vim PE=1 SV=3	P20152	466	54 kDa	1	2	21	0	3	0	0	3	0		0.00214592	0.00429185	0.0450644	0	0.00643777	0	0	0.00643777	0		2.24234	1.28	11.5698	0	2.09222	0	0	1.89458	0		0.947536	0.0234045		0.698407	0.632525	1.10416	0.142946	0.0234045
149	Filamin-C OS=Mus musculus GN=Flnc PE=1 SV=3	Q8VHX6	2726	291 kDa	0	3	0	0	6	0	0	6	0		0	0.00110051	0	0	0.00220103	0	0	0.00220103	0		0	0.328218	0	0	0.715316	0	0	0.647742	0		0.947536	0.0234045		0.239439	0.216914	1.10384	0.142533	0.0234045
214	60S ribosomal protein L31 OS=Mus musculus GN=Rpl31 PE=1 SV=1	A0A0A6YX26 (+1)	129	15 kDa	0	2	2	0	1	0	0	1	0		0	0.0155039	0.0155039	0	0.00775194	0	0	0.00775194	0		0	4.62388	3.98046	0	2.51932	0	0	2.28132	0		0.947536	0.0234045		0.840772	0.761441	1.10419	0.142982	0.0234045
140	Succinate--CoA ligase [ADP/GDP-forming] subunit alpha, mitochondrial OS=Mus musculus GN=Suclg1 PE=1 SV=4	Q9WUM5	346	36 kDa	0	5	3	0	5	0	0	6	0		0	0.0144509	0.00867052	0	0.0144509	0	0	0.017341	0		0	4.30983	2.22606	0	4.69641	0	0	5.10331	0		0.95603	0.0195286		1.56647	1.7021	0.920316	-0.1198	0.0195286
126	Dynamin-1-like protein OS=Mus musculus GN=Dnm1l PE=1 SV=2	Q8K1M6	742	83 kDa	0	2	0	0	7	3	0	10	1		0	0.00269542	0	0	0.00943396	0.00404313	0	0.0134771	0.00134771		0	0.803882	0	0	3.06596	1.34502	0	3.96618	0.710442		0.956031	0.0195279		1.47133	1.55987	0.943234	-0.0843128	0.0195279
136	40S ribosomal protein S25 OS=Mus musculus GN=Rps25 PE=1 SV=1	P62852	125	14 kDa	2	2	2	3	2	2	2	2	2		0.016	0.016	0.016	0.024	0.016	0.016	0.016	0.016	0.016		16.7189	4.77185	4.10783	38.1558	5.19987	5.32269	38.0952	4.70865	8.43437		0.957993	0.0186376		16.2271	17.0804	0.950042	-0.0739365	0.0186376
7	Plectin OS=Mus musculus GN=Plec PE=1 SV=3	Q9QXS1	4691	534 kDa	4	129	6	5	170	20	5	201	4		0.000852697	0.0274995	0.00127904	0.00106587	0.0362396	0.00426348	0.00106587	0.042848	0.000852697		0.89101	8.20145	0.328381	1.69455	11.7776	1.41832	2.53779	12.6098	0.449497		0.965175	0.015394		4.96448	5.20002	0.954705	-0.0668733	0.015394
161	40S ribosomal protein S14 OS=Mus musculus GN=Rps14 PE=1 SV=3	P62264	151	16 kDa	0	3	3	0	2	3	0	4	1		0	0.0198675	0.0198675	0	0.013245	0.0198675	0	0.0264901	0.00662252		0	5.92531	5.10078	0	4.30453	6.6093	0	7.79578	3.49105		0.968638	0.0138387		3.63894	3.76328	0.966961	-0.0484701	0.0138387
160	Long-chain-specific acyl-CoA dehydrogenase, mitochondrial OS=Mus musculus GN=Acadl PE=1 SV=1	A0A0R4J083 (+1)	430	48 kDa	0	2	1	0	1	4	0	4	1		0	0.00465116	0.00232558	0	0.00232558	0.00930233	0	0.00930233	0.00232558		0	1.38716	0.597068	0	0.755795	3.09459	0	2.73759	1.22593		0.976868	0.0101639		1.28446	1.32217	0.971478	-0.0417469	0.0101639
42	L-lactate dehydrogenase A chain OS=Mus musculus GN=Ldha PE=1 SV=3	P06151	332	36 kDa	0	12	11	1	18	13	1	18	8		0	0.0361446	0.0331325	0.00301205	0.0542169	0.0391566	0.00301205	0.0542169	0.0240964		0	10.7798	8.50643	4.78863	17.62	13.0262	7.17154	15.9555	12.7024		0.978302	0.0095272		11.8126	11.9441	0.988988	-0.0159757	0.0095272
102	Reticulon-2 OS=Mus musculus GN=Rtn2 PE=1 SV=1	O70622	471	51 kDa	0	3	8	0	2	8	0	2	5		0	0.00636943	0.0169851	0	0.00424628	0.0169851	0	0.00424628	0.0106157		0	1.89962	4.36075	0	1.38001	5.65041	0	1.24964	5.59605		0.980775	0.00843064		2.34447	2.2829	1.02697	0.0383973	0.00843064
175	Reticulon-4 OS=Mus musculus GN=Rtn4 PE=1 SV=2	Q99P72	1162	127 kDa	0	0	2	0	1	3	0	1	2		0	0	0.00172117	0	0.000860585	0.00258176	0	0.000860585	0.00172117		0	0	0.441892	0	0.279683	0.858867	0	0.253262	0.907312		0.985127	0.0065076		0.380517	0.387858	0.981073	-0.0275681	0.0065076
34	Trifunctional enzyme subunit alpha, mitochondrial OS=Mus musculus GN=Hadha PE=1 SV=1	Q8BMS1	763	83 kDa	0	16	24	0	12	26	0	17	14		0	0.0209699	0.0314548	0	0.0157274	0.034076	0	0.0222805	0.0183486		0	6.25406	8.07568	0	5.11127	11.336	0	6.55694	9.67244		0.98746	0.00548043		5.48342	5.41079	1.01342	0.0192371	0.00548043
88	Beta-enolase OS=Mus musculus GN=Eno3 PE=1 SV=3	P21550	434	47 kDa	0	1	11	0	2	11	0	2	7		0	0.00230415	0.0253456	0	0.00460829	0.0253456	0	0.00460829	0.016129		0	0.68719	6.50722	0	1.49766	8.43168	0	1.35618	8.50239		0.99522	0.00208077		3.31078	3.28719	1.00718	0.010316	0.00208077
94	Protein Ahnak OS=Mus musculus GN=Ahnak PE=1 SV=1	E9Q616	5656	604 kDa	0	4	4	0	2	3	0	2	2		0	0.000707214	0.000707214	0	0.000353607	0.00053041	0	0.000353607	0.000353607		0	0.21092	0.18157	0	0.114919	0.17645	0	0.104063	0.186403		0.996977	0.00131486		0.0981233	0.0978221	1.00308	0.00443463	0.00131486
153	Protein enabled homolog OS=Mus musculus GN=Enah PE=1 SV=1	A0A0A6YW06 (+2)	785	84 kDa	0	2	2	0	2	3	0	2	2		0	0.00254777	0.00254777	0	0.00254777	0.00382166	0	0.00254777	0.00254777		0	0.759848	0.654113	0	0.828005	1.27134	0	0.749785	1.34305		0.996977	0.00131486		0.700782	0.698613	1.00311	0.00447396	0.00131486
170	Thioredoxin OS=Mus musculus GN=Txn PE=1 SV=3	P10639	105	12 kDa	0	1	3	0	2	3	0	2	2		0	0.00952381	0.0285714	0	0.0190476	0.0285714	0	0.0190476	0.0190476		0	2.84038	7.33541	0	6.19032	9.5048	0	5.60554	10.0409		0.996977	0.00131486		5.23271	5.21649	1.00311	0.0044795	0.00131486
4	Myosin-1 OS=Mus musculus GN=Myh1 PE=1 SV=1	Q5SX40	1942	223 kDa	0	63	156	0	0	0	0	0	0		0	0.0324408	0.0803296	0	0	0	0	0	0		0	9.67515	20.6238	0	0	0	0	0	0		#DIV/0!	#DIV/0!		0.001	0.001	1	0	#DIV/0!
72	Protein Col6a3 OS=Mus musculus GN=Col6a3 PE=1 SV=2	E9PWQ3	3284	354 kDa	4	0	40	0	0	0	0	0	0		0.00121803	0	0.0121803	0	0	0	0	0	0		1.27276	0	3.12715	0	0	0	0	0	0		#DIV/0!	#DIV/0!		0.001	0.001	1	0	#DIV/0!
178	Collagen alpha-1(VI) chain OS=Mus musculus GN=Col6a1 PE=1 SV=1	Q04857	1025	108 kDa	1	0	10	0	0	0	0	0	0		0.00097561	0	0.0097561	0	0	0	0	0	0		1.01945	0	2.50477	0	0	0	0	0	0		#DIV/0!	#DIV/0!		0.001	0.001	1	0	#DIV/0!
200	Collagen alpha-2(I) chain OS=Mus musculus GN=Col1a2 PE=1 SV=2	Q01149	1372	130 kDa	3	0	7	0	0	0	0	0	0		0.00218659	0	0.00510204	0	0	0	0	0	0		2.28484	0	1.30989	0	0	0	0	0	0		#DIV/0!	#DIV/0!		0.001	0.001	1	0	#DIV/0!
207	40S ribosomal protein S8 OS=Mus musculus GN=Rps8 PE=1 SV=2	P62242	208	24 kDa	0	2	4	0	0	0	0	0	0		0	0.00961538	0.0192308	0	0	0	0	0	0		0	2.8677	4.9373	0	0	0	0	0	0		#DIV/0!	#DIV/0!		0.001	0.001	1	0	#DIV/0!
262	Junction plakoglobin OS=Mus musculus GN=Jup PE=1 SV=3	Q02257	745	82 kDa	0	2	1	0	0	0	0	0	0		0	0.00268456	0.00134228	0	0	0	0	0	0		0	0.800645	0.344617	0	0	0	0	0	0		#DIV/0!	#DIV/0!		0.001	0.001	1	0	#DIV/0!
														Total SpC/L	0.95665	3.35276	3.89506	0.628732	3.07733	3.00601	0.419593	3.39767	1.89713

## Sheet: Volcano
				Volcano Plot of Proteins identified by LC-MS/MS in IP from skeletal muscle of Malin-myc vs LCS										Volcano Plot of Proteins identified by LC-MS/MS in IP from skeletal muscle of Malin-myc/LCS vs LCS
